# Supplementary material for: Application of an analytical framework for multivariate mediation analysis of environmental data
Source: Nat Commun. 2020 Nov 6;11:5624. doi: 10.1038/s41467-020-19335-2 (PMC7648785; doi:10.1038/s41467-020-19335-2)
Supplement: Supplementary file 2 — Supplementary Data 1A [file 41467_2020_19335_MOESM2_ESM.xlsx]

## Sheet: Sheet1
Supplementary Data 1A. Pairwise mediation estimates for overall preterm birth
Models adjusted for specific gravity, maternal age, race, education, health insurance, and BMI at initial study visit.
All p-values estimated using a two-sided test for t-statistics from linear regression models. Adjustments for multiple comparisons were accounted for by calculating q-values.
Exposure Analyte	Mediator Name	Mediator Group	Average Casaul Mediation Effect (ACME)	ACME lower 95% CI	ACME upper 95% CI	ACME p-value	ACME q-value	Total Effect (TE)	TE lower 95% CI	TE upper 95% CI	TE p-value	TE q-value	Average Direct Effect (ADE)	ADE lower 95% CI	ADE upper 95% CI	ADE p-value	ADE q-value	Proportion Mediated (PM)	PM lower 95% CI	PM upper 95% CI	PM p-value	PM q-value
2,4-DCP	11,12-DHET	Cytochrome p450 Pathway	-0.0252141	-0.0480733	-0.00666434	0.005	0.999	-0.0358894	-0.0837624	0.0202657	0.202	0.5267	-0.0106753	-0.0657935	0.0478749	0.693	0.812531	0.54593	-6.94397	6.51419	0.205	0.999
MCPP	IL-10	Inflammatory	0.0202914	0.00387383	0.041843	0.005	0.999	0.0215653	-0.038685	0.0784847	0.463	0.63845	0.00127393	-0.0582604	0.0576575	0.944	0.969084	0.463644	-7.17872	9.5538	0.464	0.999
EPB	RVD1	Lipoxygenase Pathway	-0.0125092	-0.0267566	-0.00217114	0.011	0.999	-0.0141912	-0.059396	0.0261086	0.529	0.66715	-0.00168197	-0.044927	0.0364671	0.997	0.998431	0.40485	-6.72298	7.77471	0.528	0.999
As	LTD4	Lipoxygenase Pathway	-0.0171751	-0.0391309	-0.00197318	0.014	0.999	-0.0478853	-0.115308	0.0152693	0.181	0.505492	-0.0307103	-0.096837	0.031046	0.381	0.60039	0.30086	-2.81171	2.81747	0.195	0.999
BPB	RVD1	Lipoxygenase Pathway	-0.0103775	-0.0223828	-0.0014423	0.017	0.999	-0.00388654	-0.0384342	0.0296721	0.857	0.903377	0.00649101	-0.0277261	0.0386233	0.698	0.815917	0.27532	-12.4218	8.70713	0.852	0.999
2,4-DCP	9(10)-EpoME	Cytochrome p450 Pathway	-0.0228172	-0.0457539	-0.00386599	0.018	0.999	-0.0405032	-0.0893042	0.0161031	0.153	0.49773	-0.017686	-0.0711504	0.0403672	0.539	0.689515	0.468948	-3.51681	5.2407	0.169	0.999
BPA	LA	Parent Compound	0.0197498	0.00192979	0.0455906	0.019	0.999	-0.0406162	-0.113727	0.0356507	0.294	0.538919	-0.060366	-0.13313	0.0156641	0.118	0.546435	-0.304507	-5.02495	4.57392	0.313	0.999
BPB	LA	Parent Compound	-0.0103544	-0.02316	-0.00111708	0.02	0.999	-0.00579084	-0.0404888	0.0276627	0.757	0.85057	0.00456351	-0.0298672	0.0369323	0.769	0.861964	0.309464	-8.71845	8.28119	0.765	0.999
Ba	RVD1	Lipoxygenase Pathway	-0.0204532	-0.0431189	-0.00363069	0.021	0.999	0.0113736	-0.0460164	0.0706382	0.706	0.836661	0.0318268	-0.0271872	0.0878881	0.277	0.582717	-0.351919	-9.04649	9.94898	0.715	0.999
As	11(12)-EET	Cytochrome p450 Pathway	-0.0197174	-0.0450108	-0.00154024	0.022	0.999	-0.0537059	-0.12151	0.0121034	0.132	0.49773	-0.0339886	-0.102961	0.0290938	0.338	0.58417	0.327126	-2.17288	2.98804	0.154	0.999
2,5-DCP	11,12-DHET	Cytochrome p450 Pathway	-0.00995415	-0.0233106	-0.000796814	0.023	0.999	-0.0611571	-0.107994	-0.0157937	0.007	0.26171	-0.051203	-0.099184	-0.00587501	0.024	0.467496	0.156902	0.00996911	0.615134	0.03	0.999
2,4-DCP	LTD4	Lipoxygenase Pathway	-0.0131135	-0.0297714	-0.00106889	0.023	0.999	-0.0383416	-0.0868132	0.0175894	0.18	0.503913	-0.0252281	-0.076837	0.0308786	0.377	0.598962	0.264694	-2.51857	3.20988	0.195	0.999
As	8,9-DHET	Cytochrome p450 Pathway	-0.0197733	-0.0453092	-0.00141352	0.025	0.999	-0.0536799	-0.12039	0.0117721	0.131	0.49773	-0.0339065	-0.102822	0.0293945	0.34	0.58417	0.325022	-2.33444	3.08296	0.152	0.999
As	11,12-DHET	Cytochrome p450 Pathway	-0.0169259	-0.0386275	-0.00133448	0.025	0.999	-0.046989	-0.114396	0.0158655	0.183	0.507409	-0.0300632	-0.0987457	0.0318754	0.401	0.607131	0.305012	-2.27652	3.14345	0.204	0.999
TCS	11,12-DHET	Cytochrome p450 Pathway	-0.00963481	-0.0226604	-0.000641285	0.027	0.999	-0.0239997	-0.0682026	0.0151904	0.244	0.538919	-0.0143649	-0.0567304	0.0221947	0.512	0.672036	0.320747	-2.8049	3.98145	0.251	0.999
2- and 3-PHE	11(12)-EET	Cytochrome p450 Pathway	-0.0260684	-0.0652143	-0.00129569	0.028	0.999	-0.0714223	-0.10852	0.0165519	0.11	0.49773	-0.0453539	-0.0936444	0.0412581	0.245	0.577144	0.289455	-1.67871	1.71509	0.136	0.999
2- and 3-PHE	8,9-DHET	Cytochrome p450 Pathway	-0.0264592	-0.0668977	-0.0012843	0.029	0.999	-0.0715822	-0.108453	0.0182528	0.104	0.49773	-0.045123	-0.0936269	0.0419077	0.24	0.57414	0.298581	-1.28947	1.8115	0.127	0.999
EPB	LA	Parent Compound	-0.0121506	-0.0272375	-0.00100596	0.029	0.999	-0.0131567	-0.0573504	0.0257205	0.551	0.671222	-0.00100607	-0.0449624	0.0368013	0.985	0.99314	0.380215	-8.13778	7.99322	0.57	0.999
2,4-DCP	13,14DHK-PGD2	Cyclooxygenase Pathway	-0.0143143	-0.0334622	-0.000858135	0.03	0.999	-0.035901	-0.0854012	0.0203733	0.207	0.532548	-0.0215868	-0.0738124	0.0349698	0.447	0.633341	0.303048	-3.59766	4.13746	0.223	0.999
Mn	9(10)-EpoME	Cytochrome p450 Pathway	-0.0160577	-0.0363367	-0.000934151	0.031	0.999	-0.0481176	-0.100845	0.0169061	0.132	0.49773	-0.0320599	-0.0895166	0.0341903	0.294	0.582717	0.279207	-1.62223	3.04878	0.155	0.999
4-PHE	IL-10	Inflammatory	-0.0314047	-0.0734023	-0.00124141	0.032	0.999	-0.0651372	-0.15313	0.0407806	0.289	0.538919	-0.0337325	-0.130668	0.06273	0.588	0.720774	0.349629	-4.89833	4.28057	0.293	0.999
As	9(10)-EpoME	Cytochrome p450 Pathway	-0.0160381	-0.0379391	-0.000782138	0.034	0.999	-0.0475104	-0.115568	0.0167147	0.189	0.511801	-0.0314723	-0.10284	0.0317746	0.388	0.60039	0.278809	-2.4457	2.71353	0.219	0.999
Tl	LTD4	Lipoxygenase Pathway	-0.00867183	-0.0236028	-0.00034255	0.035	0.999	-0.0439122	-0.0576837	-0.018001	0.012	0.272706	-0.0352404	-0.0513322	-0.00423903	0.033	0.546435	0.164445	0.0015695	0.725474	0.047	0.999
MBZP	RVD1	Lipoxygenase Pathway	0.0167787	0.000643631	0.0369665	0.035	0.999	-0.0040127	-0.0725485	0.0555906	0.937	0.961047	-0.0207914	-0.0896894	0.0390806	0.563	0.705805	-0.059634	-8.502	8.39992	0.958	0.999
MPB	8,9-DHET	Cytochrome p450 Pathway	0.0102117	0.00037802	0.0247502	0.036	0.999	0.00323449	-0.0427781	0.0303089	0.761	0.851533	-0.00697723	-0.0535924	0.0235666	0.862	0.913216	0.279945	-6.07372	5.31489	0.749	0.999
MPB	11(12)-EET	Cytochrome p450 Pathway	0.00990212	0.000306433	0.0241861	0.039	0.999	0.00302498	-0.0432594	0.0303638	0.761	0.851533	-0.00687714	-0.053846	0.0236751	0.877	0.922781	0.270642	-5.88131	6.35976	0.742	0.999
TCS	9(10)-EpoME	Cytochrome p450 Pathway	-0.00884353	-0.0218747	-0.000240968	0.04	0.999	-0.0248065	-0.0696957	0.0148545	0.242	0.538919	-0.0159629	-0.059182	0.020823	0.465	0.644274	0.286524	-2.99831	3.50751	0.256	0.999
2- and 3-PHE	IL-10	Inflammatory	-0.0242754	-0.0614251	-0.000406835	0.043	0.999	-0.0673482	-0.108011	0.023791	0.138	0.49773	-0.0430728	-0.0939601	0.0432514	0.3	0.582717	0.272913	-1.41368	2.13113	0.169	0.999
Sn	RVD1	Lipoxygenase Pathway	0.0142112	0.000537821	0.0338695	0.043	0.999	-0.0310915	-0.0741744	0.0187176	0.208	0.533345	-0.0453027	-0.086321	0.00181848	0.058	0.546435	-0.309677	-5.59842	3.75088	0.249	0.999
MBP	IL-6	Inflammatory	0.0125041	0.000230908	0.0327488	0.045	0.999	0.0283104	-0.0342162	0.0622001	0.272	0.538919	0.0158063	-0.0504649	0.0535965	0.49	0.658828	0.253627	-2.79099	3.06351	0.305	0.999
MCPP	IL-6	Inflammatory	0.0120425	0.000104158	0.0298117	0.049	0.999	0.0217423	-0.0383521	0.0781993	0.467	0.642519	0.00969984	-0.050778	0.0663548	0.747	0.849292	0.244746	-4.89882	4.64007	0.486	0.999
BPA	5(6)-EET	Cytochrome p450 Pathway	-0.0193526	-0.0449423	-8.47763e-05	0.05	0.999	-0.0391882	-0.11454	0.0409261	0.324	0.538919	-0.0198356	-0.0990625	0.0606911	0.621	0.75051	0.307992	-3.89603	5.40437	0.36	0.999
MEHHP	5(6)-EET	Cytochrome p450 Pathway	-0.00927876	-0.0255282	3.34362e-05	0.052	0.999	0.0337946	-0.00798494	0.0552278	0.086	0.49773	0.0430734	0.00684149	0.065084	0.039	0.546435	-0.205967	-1.81057	0.862735	0.136	0.999
PPB	12,13-DiHOME	Cytochrome p450 Pathway	-0.00643915	-0.0172382	2.58398e-05	0.052	0.999	0.0107751	-0.0271219	0.0376138	0.495	0.646428	0.0172143	-0.0203482	0.0433601	0.301	0.582717	-0.200813	-3.60174	3.7665	0.521	0.999
Cu	9(10)-EpoME	Cytochrome p450 Pathway	-0.0181591	-0.0495366	0.000190184	0.054	0.999	0.0520011	-0.0194022	0.0889507	0.115	0.49773	0.0701602	0.00486995	0.109737	0.04	0.546435	-0.252701	-2.74407	1.79056	0.167	0.999
As	13,14DHK-PGD2	Cyclooxygenase Pathway	-0.0150531	-0.0370433	0.000238551	0.055	0.999	-0.0497628	-0.115538	0.0134266	0.15	0.49773	-0.0347097	-0.100324	0.0257655	0.308	0.582717	0.25784	-1.74773	2.65691	0.193	0.999
1-PYR	𝝰LA	Parent Compound	0.0183372	-0.00021933	0.0478267	0.058	0.999	-0.0346557	-0.0870142	0.0304312	0.424	0.607095	-0.0529929	-0.11068	0.0190178	0.208	0.556748	-0.234603	-6.21628	3.676	0.48	0.999
Mo	LA	Parent Compound	-0.0188295	-0.0511732	0.000196478	0.059	0.999	-0.0551956	-0.114144	0.0331686	0.283	0.538919	-0.0363661	-0.103944	0.0481272	0.471	0.649095	0.224034	-2.79584	3.11338	0.32	0.999
MPB	IL-10	Inflammatory	-0.0101685	-0.0266857	0.000335248	0.059	0.999	0.00131211	-0.0458435	0.0299273	0.832	0.883048	0.0114806	-0.0328909	0.0382059	0.495	0.66057	-0.128394	-7.34042	6.67388	0.861	0.999
Ba	9-oxoODE	Cyclooxygenase Pathway	-0.0115518	-0.0289311	0.000365588	0.06	0.999	0.00976294	-0.0541624	0.069199	0.735	0.846674	0.0213148	-0.0408573	0.080071	0.491	0.659026	-0.153635	-5.74624	4.93136	0.759	0.999
Ba	12(13)-EpoME	Cytochrome p450 Pathway	-0.0115419	-0.0285025	0.000511496	0.06	0.999	0.00976717	-0.0536908	0.069109	0.74	0.847909	0.021309	-0.0403636	0.080258	0.49	0.658828	-0.151348	-5.22922	5.08223	0.758	0.999
MECPP	𝝰LA	Parent Compound	0.00950729	-0.000457171	0.0245169	0.063	0.999	0.0278483	-0.0148733	0.0480546	0.118	0.49773	0.018341	-0.0273438	0.0422218	0.31	0.582717	0.252971	-1.01457	2.98136	0.179	0.999
MEP	IL-10	Inflammatory	-0.00985047	-0.0265292	0.000266772	0.063	0.999	0.0123646	-0.0279065	0.0338681	0.419	0.607095	0.022215	-0.014757	0.0430729	0.177	0.549432	-0.281398	-6.64809	6.49529	0.466	0.999
MEHHP	13-oxoODE	Lipoxygenase Pathway	-0.00960877	-0.0257832	0.000366874	0.064	0.999	0.0341192	-0.00718495	0.0551648	0.081	0.49773	0.043728	0.00538594	0.0660709	0.036	0.546435	-0.213237	-1.70084	0.815978	0.141	0.999
4-PHE	5(6)-EET	Cytochrome p450 Pathway	-0.0241843	-0.0595084	0.00109521	0.065	0.999	-0.0731351	-0.153702	0.0341003	0.221	0.538919	-0.0489508	-0.138031	0.0542025	0.428	0.620533	0.246392	-2.53823	3.16945	0.272	0.999
MEP	𝝰LA	Parent Compound	0.0071126	-0.000348904	0.0191788	0.066	0.999	0.012934	-0.0280974	0.0338459	0.398	0.597903	0.00582143	-0.0358439	0.0294948	0.648	0.775459	0.226449	-3.8255	3.44128	0.434	0.999
1-PYR	AA	Parent Compound	0.0167342	-0.00100438	0.0442484	0.067	0.999	-0.0363959	-0.0871111	0.029914	0.402	0.599637	-0.0531301	-0.109892	0.0208023	0.215	0.559966	-0.214397	-4.54446	3.52679	0.447	0.999
1-PHE	8,9-DHET	Cytochrome p450 Pathway	-0.0128106	-0.0396396	0.000490799	0.069	0.999	-0.0541299	-0.0824687	-0.00431197	0.035	0.49773	-0.0413193	-0.0744013	0.011803	0.078	0.546435	0.185715	-0.0501881	0.91206	0.096	0.999
2,5-DCP	9(10)-EpoME	Cytochrome p450 Pathway	-0.00809676	-0.020989	0.000343293	0.07	0.999	-0.0652593	-0.113026	-0.0188894	0.005	0.2318	-0.0571625	-0.105705	-0.0108324	0.01	0.29308	0.115225	-0.00705796	0.485701	0.075	0.999
1-PHE	11(12)-EET	Cytochrome p450 Pathway	-0.0126719	-0.0395542	0.000465411	0.07	0.999	-0.0541196	-0.0825113	-0.00654736	0.035	0.49773	-0.0414477	-0.0737635	0.0106966	0.077	0.546435	0.182214	-0.0401831	0.923998	0.099	0.999
1-PYR	LA	Parent Compound	0.0170184	-0.00051592	0.0442566	0.073	0.999	-0.0365004	-0.0876081	0.0300602	0.404	0.600688	-0.0535188	-0.109379	0.0200653	0.209	0.557494	-0.222506	-4.4346	3.69648	0.465	0.999
2,5-DCP	IL-10	Inflammatory	-0.00879936	-0.0222093	0.000742053	0.075	0.999	-0.0677211	-0.116793	-0.0203849	0.005	0.2318	-0.0589217	-0.10845	-0.0118829	0.011	0.29308	0.12246	-0.0141395	0.478	0.078	0.999
Ba	12,13-DiHOME	Cytochrome p450 Pathway	0.0109537	-0.000854061	0.0289349	0.076	0.999	0.00953312	-0.0553497	0.0716454	0.755	0.85057	-0.00142055	-0.0665677	0.0625192	0.992	0.997011	0.151541	-4.91305	5.56532	0.771	0.999
1-PYR	8,9-DHET	Cytochrome p450 Pathway	-0.0182611	-0.0489719	0.00147701	0.078	0.999	-0.0420635	-0.0892126	0.029324	0.344	0.54402	-0.0238023	-0.0771704	0.0408023	0.559	0.704218	0.274314	-2.7801	3.20022	0.366	0.999
Mn	LA	Parent Compound	-0.0108653	-0.0287667	0.00090036	0.079	0.999	-0.0466941	-0.101036	0.0198608	0.154	0.49773	-0.0358289	-0.0928434	0.0299531	0.263	0.582717	0.178337	-1.69357	1.76157	0.221	0.999
Mn	5(6)-EET	Cytochrome p450 Pathway	0.0116231	-0.00116238	0.0305092	0.079	0.999	-0.045126	-0.101678	0.0205511	0.157	0.49773	-0.0567491	-0.11138	0.00590694	0.073	0.546435	-0.185153	-2.51912	1.7259	0.232	0.999
BPB	IL-6	Inflammatory	-0.00624456	-0.0164727	0.000553143	0.079	0.999	-0.00599883	-0.0400189	0.0272168	0.742	0.848299	0.000245733	-0.0333298	0.03252	0.938	0.964206	0.170298	-4.93444	6.80615	0.757	0.999
4-PHE	LTD4	Lipoxygenase Pathway	-0.0217179	-0.0558013	0.00245916	0.08	0.999	-0.0719775	-0.155801	0.0379886	0.234	0.538919	-0.0502596	-0.141757	0.0514756	0.42	0.615787	0.224739	-2.22868	3.09168	0.276	0.999
Tl	13,14DHK-PGD2	Cyclooxygenase Pathway	-0.00803631	-0.0227831	0.000821129	0.081	0.999	-0.0436666	-0.0575146	-0.0166075	0.012	0.272706	-0.0356303	-0.0520176	-0.00454519	0.035	0.546435	0.155616	-0.0438074	0.70445	0.093	0.999
Ni	PGA2	Cyclooxygenase Pathway	0.0147848	-0.00117266	0.0404819	0.081	0.999	-0.0577423	-0.149261	0.0294211	0.21	0.537285	-0.0725271	-0.162191	0.0161677	0.106	0.546435	-0.169344	-3.01256	2.41008	0.281	0.999
Mo	5(6)-EET	Cytochrome p450 Pathway	0.0187888	-0.00155579	0.0522235	0.081	0.999	-0.0555471	-0.113615	0.033047	0.26	0.538919	-0.0743359	-0.135437	0.0179367	0.134	0.546435	-0.201431	-4.18356	3.10902	0.329	0.999
1-PYR	11(12)-EET	Cytochrome p450 Pathway	-0.017769	-0.0479319	0.0017436	0.082	0.999	-0.0417577	-0.0891738	0.029273	0.348	0.544675	-0.0239887	-0.0776217	0.0405465	0.561	0.705205	0.265465	-3.08217	3.0064	0.38	0.999
Zn	𝝰LA	Parent Compound	0.0154688	-0.00116792	0.0435059	0.083	0.999	-0.0305586	-0.0783512	0.0284035	0.474	0.644266	-0.0460274	-0.0986908	0.0197006	0.271	0.582717	-0.185697	-4.93872	4.28556	0.545	0.999
MEHP	𝝰LA	Parent Compound	0.00947222	-0.000597803	0.0250529	0.085	0.999	0.027631	-0.0270763	0.0660907	0.269	0.538919	0.0181588	-0.0369476	0.0579875	0.431	0.620533	0.208232	-2.99957	3.21543	0.33	0.999
As	9-oxoODE	Cyclooxygenase Pathway	-0.013185	-0.0328988	0.00176659	0.086	0.999	-0.0483898	-0.116019	0.015814	0.173	0.49773	-0.0352048	-0.104016	0.0276507	0.332	0.58417	0.223305	-2.0237	2.488	0.241	0.999
EPB	𝝰LA	Parent Compound	-0.0071664	-0.0200327	0.000531107	0.086	0.999	-0.0153213	-0.0600403	0.0240536	0.486	0.645653	-0.0081549	-0.0513044	0.0295148	0.72	0.831155	0.215832	-3.86069	4.39918	0.52	0.999
4-PHE	11(12)-EET	Cytochrome p450 Pathway	-0.0234982	-0.0622745	0.00359693	0.087	0.999	-0.0733895	-0.157253	0.0371909	0.228	0.538919	-0.0498913	-0.139676	0.0520624	0.397	0.603836	0.248527	-2.05188	3.16671	0.275	0.999
MBP	IL-10	Inflammatory	0.0133659	-0.00142779	0.0343407	0.088	0.999	0.0263573	-0.0386911	0.0624877	0.316	0.538919	0.0129914	-0.0547118	0.053183	0.566	0.707271	0.275937	-3.26135	3.8189	0.35	0.999
2,4-DCP	12(13)-EpoME	Cytochrome p450 Pathway	-0.0126136	-0.0300169	0.00208683	0.089	0.999	-0.0377096	-0.0872173	0.0176769	0.174	0.49773	-0.0250959	-0.0771535	0.0315673	0.386	0.60039	0.260818	-2.32727	3.41219	0.247	0.999
2,4-DCP	9-oxoODE	Cyclooxygenase Pathway	-0.0126243	-0.0304521	0.0019441	0.089	0.999	-0.0377204	-0.0866375	0.0185895	0.177	0.499739	-0.0250961	-0.0766101	0.0314938	0.393	0.602496	0.257149	-2.71273	3.37035	0.25	0.999
PPB	IL-10	Inflammatory	-0.00772447	-0.0208508	0.00100399	0.089	0.999	0.00899723	-0.0299174	0.0373582	0.556	0.671222	0.0167217	-0.0204353	0.0429545	0.322	0.583992	-0.213367	-8.04986	4.75867	0.613	0.999
2-NAP	9(10)-EpoME	Cytochrome p450 Pathway	0.0129072	-0.00143425	0.0340949	0.089	0.999	-0.00740402	-0.0774959	0.037068	0.96	0.982898	-0.0203112	-0.0903608	0.029156	0.641	0.769864	0.000570662	-4.8193	5.77037	0.999	0.999
4-PHE	11,12-DHET	Cytochrome p450 Pathway	-0.0226462	-0.0592346	0.00406853	0.09	0.999	-0.0699836	-0.156107	0.0384361	0.249	0.538919	-0.0473373	-0.138912	0.0534078	0.43	0.620533	0.243017	-2.53715	3.28709	0.289	0.999
As	12(13)-EpoME	Cytochrome p450 Pathway	-0.0131726	-0.0326258	0.00188048	0.091	0.999	-0.0483804	-0.11608	0.0155031	0.175	0.49773	-0.0352078	-0.10317	0.027205	0.336	0.58417	0.221645	-1.94263	2.53274	0.248	0.999
4-PHE	8,9-DHET	Cytochrome p450 Pathway	-0.0242326	-0.0629732	0.00292777	0.091	0.999	-0.0738868	-0.157084	0.0359621	0.223	0.538919	-0.0496541	-0.139405	0.0526791	0.393	0.602496	0.257464	-1.93304	2.98594	0.268	0.999
1-PHE	IL-10	Inflammatory	-0.0125726	-0.0399879	0.00128664	0.092	0.999	-0.0540695	-0.082333	-0.00349424	0.04	0.49773	-0.0414968	-0.0745125	0.0152188	0.096	0.546435	0.176883	-0.116834	1.08136	0.12	0.999
1-NAP	RVD1	Lipoxygenase Pathway	-0.0146179	-0.0365953	0.00212213	0.094	0.999	-0.0557035	-0.101488	0.0145762	0.118	0.49773	-0.0410856	-0.0907061	0.023599	0.238	0.573476	0.229488	-0.980751	1.72914	0.184	0.999
2,5-DCP	IL-6	Inflammatory	-0.00665657	-0.0182619	0.000772849	0.095	0.999	-0.0663813	-0.113862	-0.0190023	0.005	0.2318	-0.0597247	-0.108306	-0.0131313	0.008	0.257556	0.0915374	-0.014812	0.407104	0.1	0.999
PPB	9(10)-EpoME	Cytochrome p450 Pathway	-0.0066778	-0.0184423	0.000884079	0.095	0.999	0.00935256	-0.0289202	0.0369744	0.541	0.671222	0.0160304	-0.0205013	0.0419174	0.325	0.583992	-0.184718	-5.11997	3.95569	0.602	0.999
Ni	13-oxoODE	Lipoxygenase Pathway	0.0150247	-0.00197082	0.0409183	0.096	0.999	-0.0573513	-0.142754	0.0284459	0.191	0.513617	-0.0723759	-0.156088	0.0130908	0.095	0.546435	-0.182973	-2.69881	2.29073	0.277	0.999
MiBP	AA	Parent Compound	0.0151368	-0.00159862	0.0412703	0.096	0.999	-0.0540469	-0.154963	0.037272	0.299	0.538919	-0.0691837	-0.170251	0.024917	0.19	0.549432	-0.168573	-4.331	2.5	0.377	0.999
MEOHP	𝝰LA	Parent Compound	0.0077731	-0.000732415	0.0215705	0.097	0.999	0.0363686	-0.0090927	0.0629787	0.083	0.49773	0.0285955	-0.0174005	0.0569624	0.171	0.548241	0.172229	-0.416953	1.49356	0.166	0.999
MBP	11(12)-EET	Cytochrome p450 Pathway	0.0119908	-0.00148205	0.0334069	0.097	0.999	0.0286156	-0.0325437	0.062228	0.272	0.538919	0.0166249	-0.0483446	0.0538474	0.475	0.651509	0.246841	-2.50597	3.0284	0.319	0.999
MBP	8-OHdG	Oxidative Stress	-0.0133449	-0.0362115	0.00210489	0.097	0.999	0.0280017	-0.0413755	0.0626161	0.301	0.538919	0.0413466	-0.0217149	0.0767576	0.149	0.546435	-0.238531	-4.02832	3.80594	0.37	0.999
9-PHE	5(6)-EET	Cytochrome p450 Pathway	-0.0144498	-0.0388179	0.00142663	0.099	0.999	-0.067775	-0.116461	0.0189584	0.138	0.49773	-0.0533252	-0.107592	0.0317374	0.233	0.571528	0.164862	-1.12304	1.605	0.225	0.999
BPB	5(6)-EET	Cytochrome p450 Pathway	0.00583778	-0.000830131	0.0154306	0.1	0.999	-0.00669766	-0.0431411	0.0258192	0.73	0.846674	-0.0125354	-0.0470268	0.0209264	0.479	0.654671	-0.109615	-5.58247	5.85936	0.78	0.999
2,4-DCP	15DO12,14-PGJ2	Cyclooxygenase Pathway	-0.00905878	-0.024795	0.00141301	0.103	0.999	-0.0379627	-0.085488	0.0167052	0.17	0.49773	-0.0289039	-0.0799819	0.026881	0.308	0.582717	0.180541	-2.01579	2.48924	0.247	0.999
4-PHE	15DO12,14-PGJ2	Cyclooxygenase Pathway	-0.0183119	-0.0518628	0.00287806	0.103	0.999	-0.0694426	-0.154729	0.0376466	0.254	0.538919	-0.0511308	-0.143525	0.0523398	0.398	0.604168	0.184974	-2.15408	2.37707	0.321	0.999
TCS	5-HETE	Lipoxygenase Pathway	-0.00603978	-0.0166707	0.00104598	0.103	0.999	-0.0232802	-0.0680469	0.0148998	0.274	0.538919	-0.0172404	-0.0601702	0.0197659	0.418	0.61519	0.183671	-2.44515	2.75225	0.331	0.999
Mn	13-oxoODE	Lipoxygenase Pathway	0.0105848	-0.00157886	0.0285532	0.104	0.999	-0.0442301	-0.100692	0.0217396	0.164	0.49773	-0.0548149	-0.109984	0.00853614	0.086	0.546435	-0.165684	-2.436	1.63101	0.256	0.999
MBP	8,9-DHET	Cytochrome p450 Pathway	0.0119629	-0.00163948	0.0337063	0.104	0.999	0.0286216	-0.0325179	0.0622832	0.268	0.538919	0.0166588	-0.0484253	0.0538092	0.473	0.650305	0.244341	-2.60364	3.3104	0.318	0.999
Cu	IL-10	Inflammatory	0.014639	-0.00255764	0.0392409	0.106	0.999	0.0528785	-0.0169895	0.0890414	0.104	0.49773	0.0382395	-0.0328192	0.0780585	0.195	0.549432	0.214939	-1.02013	1.60767	0.182	0.999
2,4-DCP	5(6)-EET	Cytochrome p450 Pathway	-0.0086669	-0.0238621	0.00117173	0.106	0.999	-0.0392451	-0.0876532	0.0145047	0.152	0.49773	-0.0305782	-0.0788607	0.0225659	0.27	0.582717	0.171302	-1.0921	1.96028	0.242	0.999
Hg	9-oxoODE	Cyclooxygenase Pathway	-0.00845255	-0.022533	0.00128891	0.106	0.999	-0.0222618	-0.0700226	0.0356747	0.381	0.57912	-0.0138092	-0.0624707	0.0437866	0.578	0.713041	0.182595	-2.57556	3.3412	0.443	0.999
Hg	12(13)-EpoME	Cytochrome p450 Pathway	-0.00844933	-0.0226239	0.00123442	0.106	0.999	-0.0222578	-0.0698836	0.035439	0.384	0.581393	-0.0138085	-0.062335	0.0437687	0.577	0.712946	0.181781	-2.89384	3.14758	0.448	0.999
EPB	PGA2	Cyclooxygenase Pathway	-0.00615436	-0.0177139	0.000867723	0.107	0.999	-0.0163978	-0.0614198	0.0232979	0.463	0.63845	-0.0102434	-0.0534695	0.0279551	0.648	0.775459	0.17994	-3.13766	3.17983	0.512	0.999
EPB	AA	Parent Compound	-0.00730815	-0.019632	0.00137563	0.107	0.999	-0.0147479	-0.0602881	0.0251737	0.512	0.655531	-0.00743978	-0.0515551	0.0318716	0.767	0.860971	0.210664	-4.34429	4.2748	0.559	0.999
BP3	LTD4	Lipoxygenase Pathway	0.00534539	-0.00105699	0.0136851	0.107	0.999	-0.00990855	-0.0432346	0.017544	0.574	0.683727	-0.0152539	-0.0490544	0.0122232	0.357	0.585617	-0.165672	-5.36356	4.67972	0.651	0.999
EPB	5-HETE	Lipoxygenase Pathway	-0.00586621	-0.0170136	0.000979065	0.109	0.999	-0.0144515	-0.0591114	0.0241745	0.51	0.654947	-0.00858532	-0.0520968	0.0298489	0.717	0.829344	0.160112	-3.48777	3.61	0.551	0.999
Tl	RVD1	Lipoxygenase Pathway	-0.00753691	-0.0219637	0.00170254	0.11	0.999	-0.0440983	-0.0585802	-0.0159673	0.012	0.272706	-0.0365614	-0.0533627	-0.00472591	0.033	0.546435	0.142776	-0.0666646	0.689869	0.122	0.999
MEHP	15DO12,14-PGJ2	Cyclooxygenase Pathway	0.0078442	-0.00134533	0.0223834	0.113	0.999	0.0272661	-0.0278364	0.0665037	0.29	0.538919	0.0194218	-0.0357908	0.0604524	0.425	0.617649	0.161336	-2.27671	2.51966	0.367	0.999
2,4-DCP	𝝰LA	Parent Compound	-0.00876393	-0.0251819	0.00149345	0.114	0.999	-0.0397999	-0.0881892	0.0154121	0.152	0.49773	-0.031036	-0.0814695	0.0225198	0.266	0.582717	0.167446	-1.43478	2.16144	0.238	0.999
2-FLU	AA	Parent Compound	0.0131239	-0.00153238	0.0390971	0.115	0.999	-0.0418137	-0.0872189	0.0283424	0.318	0.538919	-0.0549376	-0.106252	0.0200899	0.183	0.549432	-0.159271	-3.69856	3.22467	0.415	0.999
EPB	11,12-DHET	Cytochrome p450 Pathway	-0.00733299	-0.0204759	0.00179862	0.116	0.999	-0.0140415	-0.0586581	0.0257472	0.525	0.664274	-0.00670853	-0.0494471	0.0308115	0.784	0.872724	0.225882	-3.76839	4.08401	0.549	0.999
Pb	PGA2	Cyclooxygenase Pathway	-0.00894111	-0.0249983	0.00153033	0.118	0.999	-0.00618972	-0.0554539	0.0573506	0.79	0.86094	0.00275139	-0.0495436	0.0649466	0.974	0.987202	0.111306	-4.95035	4.07881	0.812	0.999
Sn	9(10)-EpoME	Cytochrome p450 Pathway	-0.00886646	-0.0238474	0.00231555	0.121	0.999	-0.0312707	-0.0739078	0.0179533	0.203	0.526936	-0.0224043	-0.0668807	0.0275278	0.346	0.585617	0.205885	-2.10689	2.22959	0.284	0.999
MEHHP	LA	Parent Compound	0.00582094	-0.00117986	0.0175523	0.123	0.999	0.0342584	-0.00564261	0.0550116	0.068	0.49773	0.0284375	-0.0118234	0.0508967	0.122	0.546435	0.13485	-0.263614	1.06298	0.183	0.999
2- and 3-PHE	AA	Parent Compound	0.0151533	-0.00187077	0.0472082	0.123	0.999	-0.0707842	-0.108059	0.0158835	0.102	0.49773	-0.0859374	-0.135348	0.00311201	0.056	0.546435	-0.141924	-1.76703	0.818565	0.217	0.999
4-PHE	LA	Parent Compound	0.0189049	-0.00395972	0.0517195	0.123	0.999	-0.069657	-0.15604	0.0388191	0.261	0.538919	-0.0885619	-0.177103	0.023082	0.148	0.546435	-0.172179	-3.04733	3.57942	0.372	0.999
Ba	13-oxoODE	Lipoxygenase Pathway	0.0115454	-0.00299445	0.0302772	0.123	0.999	0.0112041	-0.0567908	0.0765244	0.725	0.846674	-0.000341253	-0.0676432	0.0650524	0.991	0.997011	0.168014	-4.35676	5.74148	0.748	0.999
MECPP	LA	Parent Compound	0.00623351	-0.000994699	0.0183355	0.124	0.999	0.0277963	-0.0152986	0.048055	0.125	0.49773	0.0215628	-0.0221576	0.0439366	0.23	0.570203	0.159819	-0.771355	1.75269	0.229	0.999
2,4-DCP	12,13-DiHOME	Cytochrome p450 Pathway	-0.00739916	-0.0217813	0.00162194	0.125	0.999	-0.0382032	-0.0866073	0.0174227	0.17	0.49773	-0.0308041	-0.080802	0.0245967	0.276	0.582717	0.14154	-1.48034	1.94246	0.255	0.999
MECPP	15DO12,14-PGJ2	Cyclooxygenase Pathway	0.00584333	-0.00116228	0.0177758	0.126	0.999	0.0276418	-0.0162055	0.0480679	0.132	0.49773	0.0217985	-0.0229344	0.0443945	0.233	0.571528	0.145624	-0.742317	1.69818	0.236	0.999
MEOHP	LA	Parent Compound	0.00655441	-0.00131656	0.0193847	0.127	0.999	0.0363307	-0.00957236	0.0631646	0.086	0.49773	0.0297763	-0.0165184	0.0582965	0.152	0.546435	0.141754	-0.397025	1.31583	0.205	0.999
4-PHE	PGA2	Cyclooxygenase Pathway	-0.0178491	-0.0512098	0.00301402	0.127	0.999	-0.0764092	-0.158258	0.0350983	0.205	0.529165	-0.0585601	-0.145384	0.0486851	0.328	0.58417	0.174325	-1.31888	2.23458	0.292	0.999
MBP	12,13-DiHOME	Cytochrome p450 Pathway	0.0081183	-0.0014756	0.0244646	0.127	0.999	0.0285993	-0.0332719	0.0623583	0.274	0.538919	0.020481	-0.0430981	0.0567557	0.389	0.601536	0.153563	-2.08285	2.2758	0.361	0.999
MBP	11,12-DHET	Cytochrome p450 Pathway	0.0108808	-0.0029586	0.0301954	0.127	0.999	0.0278111	-0.0351783	0.062791	0.289	0.538919	0.0169303	-0.0491167	0.0544507	0.473	0.650305	0.222461	-2.6107	3.09641	0.35	0.999
MiBP	IL-10	Inflammatory	-0.0185969	-0.0502849	0.00452209	0.127	0.999	-0.0527212	-0.156562	0.0402925	0.329	0.538919	-0.0341243	-0.135701	0.0549027	0.537	0.688096	0.236433	-2.86388	3.75793	0.384	0.999
MEHHP	RVD2	Lipoxygenase Pathway	-0.00575998	-0.0180248	0.000981633	0.128	0.999	0.0342777	-0.00712995	0.0553157	0.069	0.49773	0.0400377	0.0028094	0.0622378	0.043	0.546435	-0.124469	-1.23746	0.194762	0.183	0.999
Ni	LA	Parent Compound	-0.0128867	-0.0379473	0.0023786	0.128	0.999	-0.0560984	-0.143943	0.0293618	0.209	0.535317	-0.0432117	-0.131148	0.0413918	0.319	0.583992	0.166952	-1.45364	2.15141	0.295	0.999
BPA	12-HETE	Lipoxygenase Pathway	0.0109555	-0.00194124	0.0318625	0.128	0.999	-0.0380541	-0.111903	0.0374042	0.327	0.538919	-0.0490095	-0.123076	0.0269078	0.198	0.549432	-0.150782	-3.16873	2.55304	0.423	0.999
TCS	𝝰LA	Parent Compound	-0.00579744	-0.0172039	0.0011168	0.13	0.999	-0.022954	-0.0672366	0.0151749	0.268	0.538919	-0.0171565	-0.0601349	0.0189758	0.42	0.615787	0.183658	-2.11922	2.70304	0.336	0.999
Mn	IL-1β	Inflammatory	0.0124811	-0.00374094	0.0335201	0.131	0.999	-0.0459698	-0.0996531	0.0185354	0.147	0.49773	-0.0584509	-0.112333	0.007637	0.071	0.546435	-0.202001	-2.4463	1.96831	0.264	0.999
2- and 3-PHE	LTD4	Lipoxygenase Pathway	-0.0151369	-0.0451447	0.00317419	0.132	0.999	-0.0703234	-0.108597	0.0176815	0.116	0.49773	-0.0551865	-0.100942	0.0317853	0.181	0.549432	0.161564	-0.830648	1.16491	0.218	0.999
Sn	AA	Parent Compound	0.0071525	-0.00130843	0.0211923	0.133	0.999	-0.0343512	-0.0770074	0.0152006	0.161	0.49773	-0.0415037	-0.0823026	0.00781524	0.09	0.546435	-0.14051	-2.39832	1.49243	0.282	0.999
2,4-DCP	5-HETE	Lipoxygenase Pathway	-0.0115966	-0.0306448	0.00340437	0.133	0.999	-0.0380915	-0.086425	0.0178629	0.171	0.49773	-0.026495	-0.0786054	0.0328824	0.356	0.585617	0.235382	-2.63115	3.0846	0.278	0.999
BPB	13,14DHK-PGD2	Cyclooxygenase Pathway	-0.00621736	-0.0175248	0.00176791	0.134	0.999	-0.00674148	-0.0413835	0.0268945	0.713	0.841514	-0.000524125	-0.0331708	0.0309161	0.994	0.997011	0.183173	-5.2123	5.27024	0.727	0.999
2-NAP	IL-6	Inflammatory	-0.0105183	-0.0315035	0.00271903	0.134	0.999	-0.0100617	-0.081432	0.0367124	0.901	0.929056	0.00045658	-0.0693403	0.0444306	0.849	0.904819	0.0701138	-5.36387	3.77556	0.895	0.999
BPB	13-oxoODE	Lipoxygenase Pathway	0.00517706	-0.00119166	0.0144007	0.135	0.999	-0.00656531	-0.0426315	0.0257833	0.731	0.846674	-0.0117424	-0.046151	0.0220134	0.504	0.666442	-0.0952415	-4.53257	5.70106	0.778	0.999
Pb	13-oxoODE	Lipoxygenase Pathway	0.00914618	-0.00210149	0.026104	0.135	0.999	-0.00564259	-0.0565886	0.058573	0.806	0.873041	-0.0147888	-0.063742	0.0463904	0.561	0.705205	-0.077551	-4.93973	5.38145	0.853	0.999
1-PYR	IL-10	Inflammatory	-0.0169467	-0.0473449	0.00343193	0.136	0.999	-0.0352977	-0.0867896	0.0308221	0.425	0.607095	-0.018351	-0.0761746	0.0432787	0.685	0.807234	0.258982	-3.04182	4.2141	0.453	0.999
Pb	LA	Parent Compound	-0.00833854	-0.0242986	0.0022687	0.136	0.999	-0.00798126	-0.0560994	0.05234	0.74	0.847909	0.000357277	-0.0501057	0.0618075	0.965	0.981514	0.132515	-3.77782	3.80516	0.742	0.999
Cu	IL-6	Inflammatory	0.0105837	-0.0022855	0.0317772	0.137	0.999	0.0523413	-0.0216501	0.0890249	0.124	0.49773	0.0417575	-0.0341332	0.0819053	0.182	0.549432	0.145938	-1.07442	1.08474	0.237	0.999
Tl	9-oxoODE	Cyclooxygenase Pathway	-0.00562531	-0.0178779	0.00134141	0.138	0.999	-0.0435981	-0.0575884	-0.0180086	0.016	0.306512	-0.0379728	-0.053624	-0.0068885	0.028	0.532	0.101894	-0.0436106	0.52541	0.152	0.999
MBZP	8-HETE	Lipoxygenase Pathway	0.0104735	-0.00336911	0.0300589	0.138	0.999	-0.00228541	-0.0715399	0.0548054	0.985	0.991846	-0.0127589	-0.0816016	0.0462796	0.754	0.851326	0.0017086	-6.28374	5.21047	0.999	0.999
MEHP	13S-HODE	Lipoxygenase Pathway	0.00806363	-0.00252091	0.0240461	0.139	0.999	0.0271707	-0.0286956	0.0663334	0.287	0.538919	0.0191071	-0.0382261	0.0603544	0.426	0.618327	0.170447	-2.41465	2.46069	0.382	0.999
Ni	15DO12,14-PGJ2	Cyclooxygenase Pathway	0.0121587	-0.00318091	0.03638	0.14	0.999	-0.0547826	-0.143618	0.0282092	0.217	0.538919	-0.0669413	-0.153283	0.0163732	0.12	0.546435	-0.14069	-2.36171	2.40807	0.351	0.999
MEHP	5-HETE	Lipoxygenase Pathway	0.00660317	-0.00168902	0.0196504	0.14	0.999	0.0269771	-0.0285352	0.066685	0.292	0.538919	0.0203739	-0.0353846	0.0609491	0.403	0.607777	0.131978	-1.88852	2.49903	0.386	0.999
BPA	TXB2	Cyclooxygenase Pathway	0.0111177	-0.00272815	0.0329776	0.142	0.999	-0.0377475	-0.111824	0.0376804	0.331	0.538919	-0.0488652	-0.123125	0.0284155	0.202	0.550219	-0.15482	-3.35389	2.65268	0.433	0.999
1-PYR	13-oxoODE	Lipoxygenase Pathway	-0.0139329	-0.0407005	0.00444697	0.142	0.999	-0.0354941	-0.0865478	0.0303336	0.433	0.610891	-0.0215612	-0.0795311	0.0416288	0.651	0.777844	0.183969	-4.33826	4.87704	0.511	0.999
Tl	12(13)-EpoME	Cytochrome p450 Pathway	-0.00562501	-0.0180847	0.0015917	0.145	0.999	-0.0435972	-0.0576219	-0.0181068	0.015	0.297179	-0.0379721	-0.0536091	-0.00719873	0.027	0.51724	0.102502	-0.0434397	0.549997	0.158	0.999
MEHHP	RVD1	Lipoxygenase Pathway	0.00697795	-0.00266431	0.0195795	0.146	0.999	0.0347462	-0.00757432	0.0562905	0.067	0.49773	0.0277683	-0.014281	0.051039	0.137	0.546435	0.163807	-0.306313	1.18852	0.193	0.999
Tl	12-HETE	Lipoxygenase Pathway	0.0056871	-0.0012134	0.019879	0.147	0.999	-0.044215	-0.0578829	-0.021419	0.012	0.272706	-0.0499021	-0.067942	-0.0289821	0.003	0.257556	-0.0940621	-0.575348	0.0322582	0.159	0.999
As	12-HETE	Lipoxygenase Pathway	-0.00957497	-0.0274825	0.00260011	0.147	0.999	-0.0507079	-0.116591	0.0139824	0.148	0.49773	-0.0411329	-0.10887	0.0229394	0.247	0.5795	0.150389	-1.35295	1.81929	0.277	0.999
Tl	LA	Parent Compound	-0.00520933	-0.0167688	0.00139727	0.148	0.999	-0.0440479	-0.0573542	-0.0203287	0.008	0.272706	-0.0388386	-0.0541945	-0.013173	0.018	0.372536	0.0966719	-0.046645	0.466023	0.156	0.999
4-PHE	13,14DHK-PGD2	Cyclooxygenase Pathway	-0.0195083	-0.0563122	0.00698577	0.148	0.999	-0.071604	-0.156267	0.0361642	0.238	0.538919	-0.0520958	-0.142454	0.0488942	0.385	0.60039	0.205187	-2.1216	2.71276	0.322	0.999
MBZP	15DO12,14-PGJ2	Cyclooxygenase Pathway	0.00873458	-0.00176357	0.0261541	0.148	0.999	-0.000571841	-0.0692343	0.0562487	0.968	0.987164	-0.00930642	-0.0781244	0.0487378	0.839	0.897049	0.0231105	-3.9236	5.17246	0.948	0.999
Tl	11,12-DHET	Cytochrome p450 Pathway	-0.00661736	-0.0198026	0.00260469	0.149	0.999	-0.043916	-0.0579693	-0.017526	0.012	0.272706	-0.0372986	-0.0533435	-0.00674331	0.029	0.537776	0.127455	-0.0769203	0.628649	0.161	0.999
MEHHP	IL-6	Inflammatory	0.00566914	-0.00166233	0.0171873	0.15	0.999	0.0341039	-0.00639838	0.0550978	0.072	0.49773	0.0284348	-0.0140695	0.0510188	0.126	0.546435	0.127332	-0.266907	1.06983	0.206	0.999
Cu	5-HETE	Lipoxygenase Pathway	-0.00997362	-0.0322641	0.00232329	0.15	0.999	0.0521106	-0.0206717	0.0889981	0.122	0.49773	0.0620842	-0.00946359	0.0999097	0.071	0.546435	-0.12912	-1.3796	1.0093	0.256	0.999
MiBP	DHA	Parent Compound	0.0136399	-0.00449198	0.0400395	0.15	0.999	-0.0539853	-0.155496	0.0379246	0.291	0.538919	-0.0676252	-0.168625	0.0273202	0.204	0.551776	-0.15452	-3.90622	2.02825	0.405	0.999
1-PHE	11,12-DHET	Cytochrome p450 Pathway	-0.0100566	-0.0336845	0.00339962	0.152	0.999	-0.054205	-0.0825093	-0.00428298	0.04	0.49773	-0.0441483	-0.0765989	0.0074476	0.074	0.546435	0.143504	-0.186831	0.798963	0.182	0.999
MCPP	13S-HODE	Lipoxygenase Pathway	0.00767039	-0.00210038	0.0229557	0.153	0.999	0.0210218	-0.0372927	0.0765509	0.471	0.6426	0.0133515	-0.0455423	0.069682	0.648	0.775459	0.135773	-2.89661	3.08481	0.544	0.999
Ba	9(10)-EpoME	Cytochrome p450 Pathway	-0.0101481	-0.0278692	0.00379854	0.155	0.999	0.0073041	-0.0555512	0.0675911	0.82	0.878761	0.0174522	-0.0443185	0.0770812	0.558	0.703724	-0.0618334	-4.34613	6.8396	0.885	0.999
MEHP	13,14DHK-PGD2	Cyclooxygenase Pathway	0.00898841	-0.00291406	0.0262177	0.159	0.999	0.0244672	-0.0333989	0.0647199	0.338	0.542511	0.0154788	-0.0416587	0.0572698	0.51	0.67055	0.206399	-3.18883	3.51697	0.425	0.999
BP3	15-HETE	Lipoxygenase Pathway	-0.00387613	-0.0121342	0.00104124	0.159	0.999	-0.0100931	-0.0426239	0.017171	0.567	0.67678	-0.00621693	-0.0387812	0.0205925	0.735	0.841764	0.123153	-3.1863	2.93544	0.626	0.999
2- and 3-PHE	11,12-DHET	Cytochrome p450 Pathway	-0.0160262	-0.0485354	0.00479239	0.16	0.999	-0.0691255	-0.108773	0.0228171	0.12	0.49773	-0.0530993	-0.101049	0.0351493	0.197	0.549432	0.17709	-0.868857	1.2947	0.242	0.999
4-PHE	13-oxoODE	Lipoxygenase Pathway	-0.0194291	-0.0547442	0.0078714	0.162	0.999	-0.0714011	-0.1527	0.0356941	0.227	0.538919	-0.0519721	-0.142942	0.0530993	0.407	0.609448	0.195296	-2.27098	3.11297	0.347	0.999
BPA	13-oxoODE	Lipoxygenase Pathway	-0.014794	-0.0407269	0.00610576	0.162	0.999	-0.039283	-0.114731	0.0401972	0.323	0.538919	-0.024489	-0.102953	0.0558347	0.551	0.698697	0.230645	-3.02879	4.57526	0.423	0.999
BPB	5-HETE	Lipoxygenase Pathway	-0.00407834	-0.01277	0.00114828	0.162	0.999	-0.00585903	-0.0402792	0.0266971	0.753	0.85057	-0.00178069	-0.0353122	0.0303785	0.961	0.978304	0.0874778	-3.51149	4.31013	0.779	0.999
2- and 3-PHE	15DO12,14-PGJ2	Cyclooxygenase Pathway	-0.0116241	-0.0392664	0.0033593	0.165	0.999	-0.0700719	-0.107533	0.0194399	0.112	0.49773	-0.0584478	-0.102122	0.0309553	0.167	0.546546	0.116979	-0.56249	1.04982	0.253	0.999
1-NAP	12,13-DiHOME	Cytochrome p450 Pathway	-0.00847906	-0.0256925	0.00266176	0.166	0.999	-0.0565847	-0.101833	0.0120012	0.11	0.49773	-0.0481057	-0.0953583	0.0188632	0.167	0.546546	0.120715	-0.51192	1.1904	0.244	0.999
Hg	𝝰LA	Parent Compound	-0.00776465	-0.0234243	0.00267674	0.166	0.999	-0.024329	-0.0691163	0.0299057	0.327	0.538919	-0.0165643	-0.0640305	0.0384594	0.494	0.66057	0.174933	-1.67799	3.29156	0.411	0.999
TCS	LA	Parent Compound	-0.00506616	-0.0157485	0.00153281	0.167	0.999	-0.0235695	-0.0679604	0.0150539	0.253	0.538919	-0.0185033	-0.0614462	0.0179704	0.382	0.60039	0.159408	-1.60769	2.50829	0.354	0.999
EPB	9(10)-EpoME	Cytochrome p450 Pathway	-0.00613901	-0.0186094	0.0022411	0.167	0.999	-0.0132696	-0.0571517	0.0248207	0.542	0.671222	-0.00713061	-0.04896	0.0300626	0.767	0.860971	0.18071	-3.154	3.59833	0.587	0.999
Pb	9(10)-EpoME	Cytochrome p450 Pathway	-0.00902974	-0.0252169	0.00381365	0.167	0.999	-0.00789849	-0.0559237	0.0541661	0.752	0.85057	0.00113125	-0.0503819	0.0633833	0.969	0.983855	0.146839	-5.13398	4.31352	0.735	0.999
BPA	TNF-𝝰	Inflammatory	0.00972038	-0.00277852	0.030395	0.169	0.999	-0.0410579	-0.115441	0.0352591	0.299	0.538919	-0.0507783	-0.126437	0.0262924	0.192	0.549432	-0.129444	-2.34455	2.3571	0.426	0.999
2-NAP	13S-HODE	Lipoxygenase Pathway	-0.00794683	-0.0265367	0.00270255	0.169	0.999	-0.0099736	-0.0788422	0.0358506	0.882	0.919279	-0.00202678	-0.0713858	0.0422812	0.918	0.949966	0.0407016	-3.80752	4.20891	0.889	0.999
2,4-DCP	15-HETE	Lipoxygenase Pathway	-0.0067675	-0.0211671	0.00222013	0.17	0.999	-0.0381924	-0.0860587	0.0168466	0.162	0.49773	-0.0314249	-0.081052	0.0239873	0.262	0.582717	0.127925	-1.33487	1.93755	0.292	0.999
2,5-DCP	13,14DHK-PGD2	Cyclooxygenase Pathway	-0.00653714	-0.0188043	0.00222999	0.172	0.999	-0.0633924	-0.110698	-0.0179597	0.006	0.235729	-0.0568553	-0.103669	-0.0121462	0.008	0.257556	0.093002	-0.0548013	0.429398	0.176	0.999
MEOHP	IL-6	Inflammatory	0.00610459	-0.0022063	0.0182692	0.172	0.999	0.0364548	-0.0103465	0.0638015	0.093	0.49773	0.0303503	-0.0180661	0.0590101	0.153	0.546435	0.127119	-0.477605	1.1726	0.241	0.999
MCPP	𝝰LA	Parent Compound	0.00818979	-0.0028349	0.0242195	0.172	0.999	0.0191555	-0.0397654	0.074843	0.513	0.655531	0.0109657	-0.04834	0.0667584	0.706	0.819483	0.145173	-3.23786	3.44359	0.585	0.999
MECPP	13S-HODE	Lipoxygenase Pathway	0.00625235	-0.00266533	0.0193828	0.173	0.999	0.0278463	-0.0152374	0.0481314	0.117	0.49773	0.021594	-0.0237083	0.0445444	0.245	0.577144	0.156919	-0.737765	2.39241	0.274	0.999
PPB	TNF-𝝰	Inflammatory	-0.0045821	-0.0143784	0.00154689	0.173	0.999	0.00940581	-0.0285486	0.0365991	0.534	0.670174	0.0139879	-0.0238112	0.0402309	0.394	0.603231	-0.119143	-2.81623	2.75723	0.623	0.999
2-NAP	12(13)-EpoME	Cytochrome p450 Pathway	0.00804656	-0.00291123	0.0245508	0.173	0.999	-0.0105182	-0.0821182	0.0358805	0.885	0.920336	-0.0185647	-0.0863558	0.031625	0.683	0.805287	-0.013142	-3.32669	3.62451	0.956	0.999
MBZP	13,14DHK-PGF2𝝰	Cyclooxygenase Pathway	0.00753172	-0.00235273	0.023267	0.173	0.999	-0.00209827	-0.0701534	0.054964	0.991	0.994574	-0.00962999	-0.0782303	0.0488199	0.83	0.893609	9.38085e-05	-4.08642	3.54456	0.998	0.999
4-PHE	12(13)-EpoME	Cytochrome p450 Pathway	-0.0138868	-0.0420569	0.00432253	0.174	0.999	-0.0706331	-0.153289	0.035977	0.241	0.538919	-0.0567463	-0.14323	0.0465541	0.357	0.585617	0.131402	-1.77333	1.96178	0.375	0.999
4-PHE	9-oxoODE	Cyclooxygenase Pathway	-0.0139222	-0.0421181	0.00438653	0.175	0.999	-0.0706754	-0.153746	0.0366293	0.238	0.538919	-0.0567533	-0.143626	0.0466109	0.356	0.585617	0.132516	-1.83535	2.22982	0.373	0.999
EPB	13-oxoODE	Lipoxygenase Pathway	0.00474667	-0.00158167	0.0141866	0.175	0.999	-0.0151413	-0.0605404	0.0234142	0.504	0.653031	-0.019888	-0.063205	0.0194848	0.357	0.585617	-0.102782	-3.13296	3.33024	0.607	0.999
Pb	8-HETE	Lipoxygenase Pathway	0.00757769	-0.00249912	0.0240437	0.175	0.999	-0.00593773	-0.056034	0.0579925	0.789	0.860255	-0.0135154	-0.0617519	0.0465965	0.593	0.72346	-0.0566325	-3.95151	4.19463	0.868	0.999
9-PHE	13-oxoODE	Lipoxygenase Pathway	-0.0133393	-0.039412	0.00632424	0.176	0.999	-0.0657762	-0.115572	0.0209531	0.146	0.49773	-0.0524369	-0.108811	0.0338529	0.25	0.581818	0.156048	-1.31717	1.94569	0.286	0.999
MEP	13-oxoODE	Lipoxygenase Pathway	0.00450533	-0.00151313	0.0146457	0.176	0.999	0.0129837	-0.0276701	0.034298	0.383	0.581017	0.0084784	-0.0339366	0.0310861	0.545	0.694126	0.135919	-2.10671	3.45695	0.483	0.999
2-NAP	9-oxoODE	Cyclooxygenase Pathway	0.00804199	-0.00274197	0.0246941	0.176	0.999	-0.010518	-0.0822969	0.035679	0.88	0.918847	-0.01856	-0.0868188	0.0314007	0.677	0.800656	-0.0193896	-3.92452	3.56596	0.95	0.999
Sn	5-HETE	Lipoxygenase Pathway	-0.00600118	-0.0186443	0.0016957	0.177	0.999	-0.0319902	-0.0754066	0.0177974	0.196	0.520422	-0.0259891	-0.0711319	0.0251603	0.293	0.582717	0.122763	-1.37685	1.65394	0.339	0.999
PPB	5(6)-EET	Cytochrome p450 Pathway	0.00426746	-0.0014362	0.0127186	0.177	0.999	0.0091494	-0.0297316	0.0357086	0.551	0.671222	0.00488194	-0.0332649	0.0326332	0.706	0.819483	0.133291	-2.89732	3.40452	0.596	0.999
BPB	IL-10	Inflammatory	-0.00580778	-0.0170159	0.00260756	0.177	0.999	-0.00667498	-0.0422439	0.0269264	0.713	0.841514	-0.000867196	-0.0340733	0.0306345	0.994	0.997011	0.168543	-3.89298	5.04486	0.73	0.999
MEOHP	5-HETE	Lipoxygenase Pathway	0.00503694	-0.0017131	0.0161588	0.178	0.999	0.0364258	-0.00959717	0.0632022	0.088	0.49773	0.0313889	-0.0153519	0.0594024	0.138	0.546435	0.10436	-0.310213	1.07677	0.25	0.999
Mo	PGA2	Cyclooxygenase Pathway	0.0130057	-0.00378331	0.0425488	0.181	0.999	-0.0534938	-0.114411	0.0342044	0.305	0.538919	-0.0664995	-0.128721	0.0249494	0.187	0.549432	-0.117664	-2.76048	2.78716	0.464	0.999
MEP	5(6)-EET	Cytochrome p450 Pathway	0.00466376	-0.00166768	0.0148282	0.182	0.999	0.0131089	-0.0272721	0.0343559	0.378	0.575315	0.00844516	-0.0322289	0.0308927	0.544	0.693615	0.14891	-1.99996	3.34997	0.45	0.999
2,5-DCP	5-HETE	Lipoxygenase Pathway	-0.00479635	-0.0148971	0.0017729	0.183	0.999	-0.0633072	-0.109898	-0.0174645	0.006	0.235729	-0.0585109	-0.107219	-0.0127328	0.008	0.257556	0.0672436	-0.0382483	0.367279	0.187	0.999
MBP	15-HETE	Lipoxygenase Pathway	0.00711837	-0.00242852	0.0232767	0.185	0.999	0.0269887	-0.0394183	0.0623775	0.3	0.538919	0.0198703	-0.0473722	0.0579008	0.418	0.61519	0.122539	-1.71686	2.29454	0.425	0.999
1-NAP	PGD2	Cyclooxygenase Pathway	-0.00901496	-0.0279738	0.00350274	0.186	0.999	-0.0555125	-0.101165	0.0122653	0.113	0.49773	-0.0464975	-0.0953188	0.0191356	0.187	0.549432	0.129448	-0.599058	1.36838	0.271	0.999
2,5-DCP	𝝰LA	Parent Compound	-0.00533244	-0.0169581	0.00173372	0.187	0.999	-0.0637262	-0.110366	-0.0191941	0.006	0.235729	-0.0583938	-0.104621	-0.013738	0.007	0.257556	0.0732188	-0.0337777	0.365908	0.191	0.999
9-PHE	PGA2	Cyclooxygenase Pathway	-0.0100475	-0.0326407	0.0032275	0.188	0.999	-0.066823	-0.117287	0.0185016	0.131	0.49773	-0.0567755	-0.110189	0.0273832	0.195	0.549432	0.113238	-0.605544	1.25658	0.283	0.999
MEP	8-OHdG	Oxidative Stress	-0.0047183	-0.0151937	0.00157191	0.188	0.999	0.0122201	-0.0281824	0.0338337	0.416	0.607095	0.0169384	-0.0231248	0.0379337	0.305	0.582717	-0.115502	-3.2201	2.64476	0.54	0.999
MPB	12,13-DiHOME	Cytochrome p450 Pathway	-0.0045867	-0.0154837	0.00152754	0.188	0.999	0.00157237	-0.0438185	0.0295727	0.817	0.878761	0.00615907	-0.0389307	0.0334537	0.663	0.78812	-0.0346309	-3.14438	3.59242	0.883	0.999
MEHHP	13S-HODE	Lipoxygenase Pathway	0.00506862	-0.00210695	0.0164348	0.189	0.999	0.0341887	-0.00582897	0.0549957	0.069	0.49773	0.0291201	-0.012659	0.0513143	0.118	0.546435	0.112438	-0.255238	0.967836	0.244	0.999
MEOHP	13S-HODE	Lipoxygenase Pathway	0.00709523	-0.00318442	0.0215871	0.189	0.999	0.0363862	-0.00957887	0.0632961	0.085	0.49773	0.029291	-0.0191095	0.0580914	0.175	0.549432	0.152645	-0.443992	1.55714	0.256	0.999
PPB	8,9-DHET	Cytochrome p450 Pathway	0.00530995	-0.00225593	0.0159665	0.189	0.999	0.0108041	-0.0288087	0.037997	0.503	0.653031	0.0054941	-0.0339709	0.0333968	0.703	0.818871	0.180716	-2.95328	4.14465	0.558	0.999
Cu	13,14DHK-PGF2𝝰	Cyclooxygenase Pathway	-0.00836518	-0.0289348	0.00242367	0.191	0.999	0.0529535	-0.0183834	0.0886342	0.113	0.49773	0.0613187	-0.00821708	0.0980216	0.074	0.546435	-0.101688	-1.18302	0.795175	0.286	0.999
PPB	8(9)-EET	Cytochrome p450 Pathway	-0.00488303	-0.0159006	0.00226164	0.192	0.999	0.00947851	-0.0288328	0.0364885	0.53	0.668048	0.0143615	-0.023225	0.0409351	0.385	0.60039	-0.134146	-4.58652	2.99196	0.62	0.999
PPB	9,10-DiHOME	Cytochrome p450 Pathway	-0.00488584	-0.015564	0.00206197	0.192	0.999	0.00947162	-0.0293442	0.0365401	0.536	0.671222	0.0143575	-0.0232806	0.0410129	0.38	0.60039	-0.130767	-4.09837	3.0431	0.624	0.999
2-FLU	5(6)-EET	Cytochrome p450 Pathway	-0.0107348	-0.0339347	0.00473702	0.193	0.999	-0.0415072	-0.0867641	0.0282643	0.323	0.538919	-0.0307724	-0.0812329	0.0352423	0.477	0.653479	0.148373	-2.10418	2.32773	0.424	0.999
2-FLU	LA	Parent Compound	0.0118611	-0.00427111	0.037361	0.193	0.999	-0.0407576	-0.0869903	0.0286146	0.338	0.542511	-0.0526187	-0.104874	0.0205265	0.191	0.549432	-0.133785	-3.16652	3.18131	0.495	0.999
MCPP	RVD1	Lipoxygenase Pathway	0.00970163	-0.00454181	0.0271829	0.193	0.999	0.017626	-0.0429239	0.0759613	0.563	0.674936	0.00792439	-0.0509725	0.0653531	0.792	0.875591	0.18603	-4.67021	4.07299	0.604	0.999
MCPP	8-HETE	Lipoxygenase Pathway	0.00741857	-0.00345822	0.0235138	0.195	0.999	0.0209953	-0.0370906	0.0762058	0.474	0.644266	0.0135767	-0.0450674	0.0686367	0.647	0.775459	0.131329	-2.96576	2.85686	0.561	0.999
Ni	5(6)-EET	Cytochrome p450 Pathway	0.0116303	-0.00449912	0.0359142	0.196	0.999	-0.0569448	-0.141484	0.0273277	0.188	0.510884	-0.0685751	-0.150412	0.0143926	0.11	0.546435	-0.137168	-2.60643	1.66503	0.37	0.999
Mn	𝝰LA	Parent Compound	0.00846124	-0.00369337	0.0263383	0.197	0.999	-0.0438667	-0.0985271	0.0211552	0.179	0.502936	-0.052328	-0.10563	0.0100035	0.101	0.546435	-0.124256	-2.38707	1.81641	0.362	0.999
MBP	AA	Parent Compound	0.00667879	-0.00243534	0.0220092	0.197	0.999	0.0282918	-0.0333515	0.0619951	0.273	0.538919	0.021613	-0.0423946	0.0573504	0.376	0.598962	0.122876	-1.64236	1.75126	0.402	0.999
2,5-DCP	5(6)-EET	Cytochrome p450 Pathway	-0.00479456	-0.0148373	0.0018151	0.198	0.999	-0.0623113	-0.107521	-0.0165181	0.004	0.2318	-0.0575167	-0.101879	-0.0124101	0.007	0.257556	0.0668705	-0.0401053	0.324081	0.202	0.999
1-PHE	15DO12,14-PGJ2	Cyclooxygenase Pathway	-0.00650535	-0.0257287	0.0024938	0.198	0.999	-0.0536839	-0.0817623	-0.00504152	0.036	0.49773	-0.0471786	-0.0778548	0.00178768	0.056	0.546435	0.0840237	-0.107073	0.570168	0.226	0.999
MPB	5(6)-EET	Cytochrome p450 Pathway	0.00483074	-0.00208069	0.0150952	0.201	0.999	0.00122218	-0.0444812	0.029416	0.83	0.882137	-0.00360856	-0.0485586	0.0261706	0.983	0.992851	0.0794708	-3.3101	3.98326	0.819	0.999
2,5-DCP	15DO12,14-PGJ2	Cyclooxygenase Pathway	-0.00695297	-0.0202782	0.00374005	0.202	0.999	-0.061551	-0.107056	-0.0167101	0.006	0.235729	-0.0545981	-0.103148	-0.00891628	0.015	0.331143	0.107297	-0.0720739	0.538613	0.208	0.999
2- and 3-PHE	9-oxoODE	Cyclooxygenase Pathway	-0.0105666	-0.0348362	0.00496516	0.205	0.999	-0.0704472	-0.108419	0.0181233	0.106	0.49773	-0.0598806	-0.103677	0.027355	0.153	0.546435	0.103414	-0.528024	1.00718	0.283	0.999
PPB	11(12)-EET	Cytochrome p450 Pathway	0.00501804	-0.0025115	0.0153671	0.206	0.999	0.0106089	-0.029406	0.0378885	0.518	0.659014	0.00559087	-0.0329711	0.0337471	0.687	0.807948	0.167319	-4.03421	3.07196	0.584	0.999
4-PHE	8-HETE	Lipoxygenase Pathway	-0.0140703	-0.0463016	0.00737777	0.207	0.999	-0.0720025	-0.155691	0.0359575	0.23	0.538919	-0.0579322	-0.146901	0.0476751	0.339	0.58417	0.134756	-0.993308	2.27812	0.375	0.999
Se	13S-HODE	Lipoxygenase Pathway	-0.0152799	-0.0522048	0.0053744	0.207	0.999	-0.0739282	-0.129812	0.0421658	0.265	0.538919	-0.0586484	-0.123798	0.0536205	0.358	0.585617	0.109862	-1.62119	1.68211	0.396	0.999
MEP	LTC4-ME	Lipoxygenase Pathway	0.00425599	-0.00170957	0.0143898	0.207	0.999	0.0130635	-0.0286178	0.0339022	0.399	0.598629	0.00880747	-0.0333805	0.0313943	0.533	0.686004	0.117095	-2.36129	2.41169	0.51	0.999
MBZP	15-HETE	Lipoxygenase Pathway	0.00713433	-0.00259213	0.0228009	0.207	0.999	-0.00258319	-0.0701123	0.0546433	0.972	0.989502	-0.00971752	-0.0778918	0.0481953	0.831	0.89427	-0.00140012	-4.05309	3.61965	0.997	0.999
4-PHE	AA	Parent Compound	0.0130057	-0.00576193	0.0416918	0.208	0.999	-0.0720284	-0.155994	0.0364493	0.236	0.538919	-0.0850342	-0.171718	0.026017	0.157	0.546435	-0.109959	-2.1384	1.85877	0.408	0.999
Hg	13,14DHK-PGF2𝝰	Cyclooxygenase Pathway	-0.00611103	-0.0198893	0.00268147	0.208	0.999	-0.0228409	-0.0692649	0.0333747	0.371	0.56652	-0.0167299	-0.0657987	0.0409024	0.503	0.665499	0.119026	-2.25223	2.23251	0.507	0.999
EPB	9-oxoODE	Cyclooxygenase Pathway	-0.00418338	-0.0135392	0.00193193	0.208	0.999	-0.0136466	-0.0588675	0.024607	0.55	0.671222	-0.0094632	-0.0534731	0.028558	0.691	0.811007	0.103954	-2.31962	2.80493	0.608	0.999
TCS	12,13-DiHOME	Cytochrome p450 Pathway	-0.00394879	-0.0130656	0.00166354	0.21	0.999	-0.0232548	-0.0680232	0.0150097	0.268	0.538919	-0.019306	-0.0625332	0.01762	0.353	0.585617	0.11523	-1.45397	1.83098	0.392	0.999
2,4-DCP	LTC4-ME	Lipoxygenase Pathway	-0.00611272	-0.0195607	0.00291246	0.211	0.999	-0.0397069	-0.0872333	0.0152166	0.151	0.49773	-0.0335942	-0.0829871	0.0209411	0.235	0.571595	0.111747	-1.17793	1.49623	0.316	0.999
BP3	𝝰LA	Parent Compound	-0.00378215	-0.0126783	0.0019241	0.211	0.999	-0.0109768	-0.0436903	0.0162268	0.532	0.669113	-0.00719467	-0.0391648	0.0191599	0.687	0.807948	0.138972	-3.03607	2.61078	0.603	0.999
BPB	15-HETE	Lipoxygenase Pathway	-0.0036535	-0.0122648	0.0014243	0.211	0.999	-0.00641552	-0.0406054	0.0266625	0.729	0.846674	-0.00276203	-0.0361461	0.0292858	0.906	0.941752	0.0765176	-3.14279	3.62282	0.772	0.999
2,4-DCP	13,14DHK-PGF2𝝰	Cyclooxygenase Pathway	-0.00626323	-0.0202719	0.00313586	0.212	0.999	-0.0383366	-0.0867062	0.0169785	0.167	0.49773	-0.0320734	-0.0824903	0.0230826	0.266	0.582717	0.116243	-1.49724	1.69213	0.341	0.999
BPA	PGD2	Cyclooxygenase Pathway	0.00870478	-0.00362884	0.0279748	0.212	0.999	-0.0406083	-0.115253	0.0364174	0.305	0.538919	-0.049313	-0.124212	0.0282541	0.2	0.549432	-0.110459	-2.11664	2.421	0.465	0.999
MEHHP	AA	Parent Compound	0.00415431	-0.00185987	0.0141035	0.213	0.999	0.0338648	-0.00697364	0.0550629	0.07	0.49773	0.0297105	-0.012256	0.0517323	0.11	0.546435	0.0908771	-0.198618	0.909293	0.269	0.999
2- and 3-PHE	12(13)-EpoME	Cytochrome p450 Pathway	-0.0105414	-0.034866	0.00491922	0.213	0.999	-0.0704022	-0.108495	0.0185083	0.107	0.49773	-0.0598607	-0.10357	0.0266833	0.151	0.546435	0.103539	-0.534792	0.973326	0.292	0.999
Hg	11,12-DHET	Cytochrome p450 Pathway	-0.00796781	-0.0238605	0.00552607	0.213	0.999	-0.0221839	-0.0685714	0.0340683	0.387	0.585552	-0.0142161	-0.0624486	0.0416988	0.564	0.706295	0.189141	-3.2111	3.23721	0.46	0.999
4-PHE	13,14DHK-PGF2𝝰	Cyclooxygenase Pathway	-0.0115632	-0.0390268	0.0059102	0.214	0.999	-0.0712417	-0.155031	0.0362847	0.236	0.538919	-0.0596785	-0.148238	0.0466974	0.331	0.58417	0.103633	-1.29423	1.76264	0.384	0.999
Hg	LA	Parent Compound	-0.00620148	-0.0200567	0.00431062	0.214	0.999	-0.0253225	-0.0700196	0.0294429	0.317	0.538919	-0.0191211	-0.0654303	0.035656	0.441	0.62714	0.13087	-1.56672	2.51138	0.429	0.999
BPB	TNF-𝝰	Inflammatory	-0.00440526	-0.0141547	0.00228916	0.214	0.999	-0.00563988	-0.040005	0.027315	0.763	0.851533	-0.00123462	-0.0354149	0.0314056	0.987	0.994292	0.0796765	-4.23766	4.97329	0.817	0.999
EPB	12(13)-EpoME	Cytochrome p450 Pathway	-0.00417501	-0.0133423	0.00201887	0.215	0.999	-0.0136402	-0.0587396	0.0242778	0.542	0.671222	-0.00946523	-0.0537386	0.0286879	0.692	0.811769	0.10846	-2.15004	2.99645	0.601	0.999
PPB	13-oxoODE	Lipoxygenase Pathway	0.00358881	-0.00150777	0.0115693	0.215	0.999	0.00928758	-0.0284057	0.0358448	0.557	0.671222	0.00569877	-0.032844	0.0333795	0.683	0.805287	0.0948819	-3.21794	2.19064	0.632	0.999
TCS	13-oxoODE	Lipoxygenase Pathway	0.00408045	-0.0016438	0.0129269	0.216	0.999	-0.02269	-0.0658981	0.0149962	0.28	0.538919	-0.0267705	-0.0697269	0.0111748	0.185	0.549432	-0.101223	-2.56528	2.61627	0.458	0.999
1-PHE	AA	Parent Compound	0.00798477	-0.00221056	0.0318585	0.217	0.999	-0.0542134	-0.0824109	-0.00661378	0.037	0.49773	-0.0621981	-0.101139	-0.0109697	0.019	0.373237	-0.0882412	-0.782793	0.0846804	0.248	0.999
1-PHE	12,13-DiHOME	Cytochrome p450 Pathway	-0.00600214	-0.0239987	0.00277375	0.217	0.999	-0.0536882	-0.08217	-0.00428294	0.039	0.49773	-0.047686	-0.0782679	0.00357408	0.056	0.546435	0.0754244	-0.111713	0.553257	0.25	0.999
2,4-DCP	RVD2	Lipoxygenase Pathway	-0.00771324	-0.0232306	0.00448914	0.218	0.999	-0.0391108	-0.0869977	0.0159146	0.16	0.49773	-0.0313976	-0.0817241	0.0251627	0.271	0.582717	0.148883	-2.05389	2.03548	0.344	0.999
MEOHP	IL-10	Inflammatory	0.00699303	-0.00433512	0.0210629	0.219	0.999	0.0379766	-0.00885536	0.0649074	0.076	0.49773	0.0309836	-0.0155967	0.0595182	0.143	0.546435	0.152893	-0.464437	1.25311	0.261	0.999
Sn	PGA2	Cyclooxygenase Pathway	0.00594234	-0.00301326	0.0194345	0.221	0.999	-0.0332095	-0.0764428	0.0162816	0.18	0.503913	-0.0391518	-0.0805392	0.00973446	0.113	0.546435	-0.110789	-2.30023	1.49685	0.375	0.999
MBP	LTD4	Lipoxygenase Pathway	0.00773891	-0.00485025	0.0238543	0.221	0.999	0.0277479	-0.0337314	0.0623394	0.292	0.538919	0.020009	-0.0436696	0.057109	0.403	0.607777	0.154793	-2.19896	2.11497	0.411	0.999
BPA	CY	Protein Damage	0.0116795	-0.00639642	0.0356965	0.222	0.999	-0.0377985	-0.112534	0.0380016	0.333	0.539786	-0.049478	-0.124863	0.0293318	0.204	0.551776	-0.156874	-3.88815	2.86228	0.483	0.999
MEP	LA	Parent Compound	0.00443867	-0.00223004	0.0143966	0.222	0.999	0.0124619	-0.0284742	0.0337596	0.405	0.601403	0.00802325	-0.032869	0.0307267	0.565	0.706784	0.134942	-2.00851	2.47731	0.515	0.999
MEOHP	RVD1	Lipoxygenase Pathway	0.00666565	-0.00436508	0.0202887	0.223	0.999	0.0373467	-0.00948673	0.0645103	0.084	0.49773	0.0306811	-0.0168898	0.0594498	0.144	0.546435	0.146665	-0.426152	1.24245	0.269	0.999
As	RVD2	Lipoxygenase Pathway	-0.00829514	-0.0263302	0.00457819	0.223	0.999	-0.0500146	-0.117072	0.0137042	0.156	0.49773	-0.0417195	-0.109635	0.0225538	0.251	0.581818	0.129001	-1.24489	1.58292	0.351	0.999
Hg	IL-1β	Inflammatory	0.00678244	-0.00390212	0.0213708	0.223	0.999	-0.0237742	-0.0699169	0.0330483	0.346	0.544117	-0.0305567	-0.0755607	0.0243383	0.242	0.575356	-0.127929	-2.83923	2.69935	0.513	0.999
1-PYR	8-OHdG	Oxidative Stress	-0.0169479	-0.0502258	0.0106326	0.223	0.999	-0.0357247	-0.0865995	0.029903	0.433	0.610891	-0.0187768	-0.0827798	0.0472588	0.702	0.818529	0.225496	-5.23021	4.60025	0.556	0.999
BP3	LA	Parent Compound	-0.00342257	-0.0119057	0.0021333	0.223	0.999	-0.0102758	-0.0427428	0.0169823	0.555	0.671222	-0.00685326	-0.0389995	0.0192758	0.71	0.823302	0.119051	-2.79086	2.73373	0.622	0.999
1-PYR	5(6)-EET	Cytochrome p450 Pathway	-0.00995948	-0.0333037	0.00580829	0.224	0.999	-0.0368643	-0.0870543	0.0303176	0.411	0.605272	-0.0269048	-0.081617	0.0371614	0.546	0.694256	0.135787	-2.55157	2.49618	0.505	0.999
BPB	AA	Parent Compound	-0.00349757	-0.0115423	0.00157102	0.224	0.999	-0.00574077	-0.0402599	0.0274146	0.759	0.851167	-0.0022432	-0.0359836	0.0300982	0.94	0.965833	0.064657	-2.74322	4.17909	0.801	0.999
MEHHP	IL-10	Inflammatory	0.00606969	-0.00424261	0.0188964	0.225	0.999	0.0348503	-0.00604048	0.0557158	0.064	0.49773	0.0287806	-0.0124141	0.0515863	0.11	0.546435	0.143456	-0.301917	1.0773	0.259	0.999
BPA	11(12)-EET	Cytochrome p450 Pathway	0.0117986	-0.0064442	0.0360921	0.225	0.999	-0.036238	-0.111178	0.040636	0.359	0.551466	-0.0480366	-0.122501	0.0268452	0.203	0.551646	-0.149942	-3.53528	3.60959	0.54	0.999
Zn	8-OHdG	Oxidative Stress	-0.0101351	-0.033588	0.00560574	0.225	0.999	-0.0298095	-0.0769695	0.0282614	0.482	0.645653	-0.0196744	-0.0731982	0.0365201	0.651	0.777844	0.127357	-3.39474	3.44026	0.601	0.999
2,5-DCP	9-oxoODE	Cyclooxygenase Pathway	-0.00411897	-0.0135529	0.00180563	0.226	0.999	-0.0629946	-0.109749	-0.0161271	0.004	0.2318	-0.0588756	-0.104426	-0.0131634	0.008	0.257556	0.0556179	-0.0396895	0.291599	0.23	0.999
1-PHE	13,14DHK-PGF2𝝰	Cyclooxygenase Pathway	-0.00640152	-0.0261148	0.00449967	0.226	0.999	-0.0536433	-0.0818977	-0.00437919	0.035	0.49773	-0.0472418	-0.0793047	0.00352189	0.057	0.546435	0.0820862	-0.12152	0.61456	0.255	0.999
2- and 3-PHE	8-HETE	Lipoxygenase Pathway	-0.0107782	-0.039374	0.00670246	0.226	0.999	-0.071003	-0.108703	0.0183849	0.109	0.49773	-0.0602248	-0.103814	0.0296349	0.157	0.546435	0.106792	-0.513896	1.0295	0.303	0.999
Mo	8,9-DHET	Cytochrome p450 Pathway	-0.0153029	-0.0474023	0.00840747	0.226	0.999	-0.0582589	-0.115467	0.030818	0.244	0.538919	-0.042956	-0.107025	0.0410703	0.359	0.585617	0.182969	-1.91692	2.46059	0.374	0.999
Mo	11(12)-EET	Cytochrome p450 Pathway	-0.0149868	-0.0476846	0.00866005	0.226	0.999	-0.0580391	-0.115392	0.0315125	0.249	0.538919	-0.0430523	-0.10681	0.0409979	0.366	0.591211	0.179101	-2.00821	2.14016	0.381	0.999
Tl	11(12)-EET	Cytochrome p450 Pathway	-0.00537978	-0.0180327	0.003877	0.227	0.999	-0.0441495	-0.0577242	-0.0203307	0.008	0.272706	-0.0387697	-0.0544364	-0.0117119	0.018	0.372536	0.102095	-0.100928	0.49295	0.231	0.999
Mo	12-HETE	Lipoxygenase Pathway	-0.0103798	-0.0353937	0.00380022	0.227	0.999	-0.0564356	-0.114374	0.0323812	0.258	0.538919	-0.0460557	-0.109015	0.0395715	0.351	0.585617	0.11186	-1.09107	2.00126	0.399	0.999
2-FLU	8-OHdG	Oxidative Stress	-0.0134496	-0.0421885	0.00881127	0.227	0.999	-0.0397786	-0.0860429	0.0285897	0.341	0.542511	-0.0263291	-0.0832947	0.0405209	0.561	0.705205	0.181725	-3.15375	5.45927	0.494	0.999
BPA	8,9-DHET	Cytochrome p450 Pathway	0.011822	-0.00716589	0.0365203	0.227	0.999	-0.0362119	-0.112102	0.0404188	0.357	0.551466	-0.0480338	-0.122354	0.0267929	0.202	0.550219	-0.151398	-4.09784	3.24759	0.536	0.999
2,5-DCP	12(13)-EpoME	Cytochrome p450 Pathway	-0.00411229	-0.0134666	0.00192581	0.229	0.999	-0.062987	-0.10965	-0.0161025	0.004	0.2318	-0.0588747	-0.104604	-0.0132307	0.007	0.257556	0.0559179	-0.0387941	0.292734	0.233	0.999
Sn	12-HETE	Lipoxygenase Pathway	-0.00500737	-0.0166506	0.00215845	0.229	0.999	-0.0326839	-0.0759451	0.0177118	0.19	0.512712	-0.0276765	-0.0726458	0.0237854	0.26	0.582717	0.0950956	-0.982475	1.42644	0.367	0.999
2- and 3-PHE	13-oxoODE	Lipoxygenase Pathway	-0.0100781	-0.0350348	0.00513297	0.232	0.999	-0.0705803	-0.108048	0.0178985	0.105	0.49773	-0.0605022	-0.103999	0.027658	0.149	0.546435	0.0980052	-0.434064	0.908058	0.315	0.999
MECPP	15-HETE	Lipoxygenase Pathway	0.00406793	-0.0019649	0.0139807	0.232	0.999	0.0280436	-0.0156109	0.0479724	0.119	0.49773	0.0239757	-0.0183303	0.0451652	0.181	0.549432	0.0965417	-0.368638	1.2371	0.319	0.999
BPA	9(10)-EpoME	Cytochrome p450 Pathway	0.0108049	-0.00649083	0.0329549	0.232	0.999	-0.0363051	-0.111077	0.0409767	0.345	0.54402	-0.04711	-0.121343	0.0273577	0.213	0.557892	-0.141983	-3.44062	2.74566	0.531	0.999
MPB	9,10-DiHOME	Cytochrome p450 Pathway	-0.0051527	-0.0178694	0.0028588	0.232	0.999	0.0011839	-0.0445503	0.0294839	0.832	0.883048	0.0063366	-0.0393291	0.0340383	0.653	0.77943	-0.0530728	-4.2753	3.84489	0.882	0.999
BP3	PGD2	Cyclooxygenase Pathway	-0.00304124	-0.0105943	0.00158659	0.233	0.999	-0.0101505	-0.042694	0.0171523	0.564	0.674936	-0.00710925	-0.0401208	0.0197199	0.702	0.818529	0.0937992	-2.30602	2.54393	0.627	0.999
MPB	8(9)-EET	Cytochrome p450 Pathway	-0.0051481	-0.0180972	0.00297814	0.233	0.999	0.00119338	-0.0450928	0.0295245	0.835	0.884612	0.00634148	-0.0393354	0.0341349	0.665	0.789283	-0.0524368	-4.39615	4.28587	0.878	0.999
MEHHP	5-HETE	Lipoxygenase Pathway	0.00377024	-0.00197023	0.0132321	0.234	0.999	0.0342309	-0.0061271	0.0549518	0.066	0.49773	0.0304606	-0.0107013	0.0522344	0.094	0.546435	0.0793439	-0.195847	0.763451	0.278	0.999
2- and 3-PHE	PGA2	Cyclooxygenase Pathway	-0.00990673	-0.0362072	0.00468037	0.234	0.999	-0.0714322	-0.108333	0.0169845	0.103	0.49773	-0.0615255	-0.103886	0.0262714	0.148	0.546435	0.0965616	-0.505673	0.920064	0.305	0.999
MBP	9-oxoODE	Cyclooxygenase Pathway	0.00596068	-0.00302345	0.0196384	0.234	0.999	0.0286406	-0.0376756	0.0628575	0.27	0.538919	0.0226799	-0.0426624	0.0582913	0.354	0.585617	0.111872	-1.29891	1.83042	0.4	0.999
9-PHE	8,9-DHET	Cytochrome p450 Pathway	-0.0128511	-0.0397387	0.00671812	0.235	0.999	-0.0690474	-0.117864	0.0186285	0.128	0.49773	-0.0561963	-0.110457	0.0274166	0.185	0.549432	0.150867	-0.927422	1.19136	0.319	0.999
Ni	𝝰LA	Parent Compound	0.0108502	-0.00619633	0.0353131	0.235	0.999	-0.0534807	-0.142121	0.0316274	0.229	0.538919	-0.0643309	-0.151215	0.0192637	0.142	0.546435	-0.117266	-2.92536	2.3897	0.442	0.999
Mo	IL-6	Inflammatory	-0.0120601	-0.0399542	0.00680115	0.235	0.999	-0.0549661	-0.113953	0.0329137	0.272	0.538919	-0.0429061	-0.107601	0.0409602	0.376	0.598962	0.140177	-1.69434	2.07915	0.407	0.999
MCPP	8-OHdG	Oxidative Stress	-0.00596477	-0.0199031	0.00276418	0.235	0.999	0.0203335	-0.0393381	0.0766496	0.487	0.645653	0.0262983	-0.0314842	0.0822027	0.384	0.60039	-0.0844723	-3.43237	3.06616	0.618	0.999
Ba	15DO12,14-PGJ2	Cyclooxygenase Pathway	0.00628582	-0.00337578	0.021727	0.235	0.999	0.00962154	-0.0553318	0.0715889	0.749	0.848989	0.00333572	-0.0609249	0.066004	0.903	0.940939	0.0686004	-2.7948	3.34997	0.796	0.999
MPB	TNF-𝝰	Inflammatory	-0.00387497	-0.0141551	0.00189302	0.235	0.999	0.00133028	-0.0442392	0.029312	0.827	0.880968	0.00520525	-0.0397274	0.0322662	0.7	0.817019	-0.0278988	-2.72678	3.09133	0.884	0.999
MPB	8-OHdG	Oxidative Stress	-0.00432989	-0.0144135	0.00189584	0.235	0.999	0.00128873	-0.0436675	0.0292914	0.837	0.886325	0.00561863	-0.0393475	0.0329892	0.68	0.803794	-0.028535	-3.23915	2.82534	0.882	0.999
Tl	8,9-DHET	Cytochrome p450 Pathway	-0.00534491	-0.0178045	0.00384787	0.236	0.999	-0.0441447	-0.0579281	-0.020534	0.008	0.272706	-0.0387998	-0.0545918	-0.0118953	0.018	0.372536	0.102247	-0.103343	0.512262	0.24	0.999
1-PHE	8-HETE	Lipoxygenase Pathway	-0.00734824	-0.0297578	0.00608649	0.236	0.999	-0.0533061	-0.081883	-0.00561679	0.03	0.49773	-0.0459579	-0.0795271	0.0028162	0.057	0.546435	0.101163	-0.166974	0.632313	0.258	0.999
MBP	12(13)-EpoME	Cytochrome p450 Pathway	0.00596481	-0.00331345	0.0200877	0.236	0.999	0.0286397	-0.0373162	0.0624852	0.271	0.538919	0.0226749	-0.042461	0.0580219	0.357	0.585617	0.112433	-1.34694	1.96953	0.399	0.999
BP3	8-OHdG	Oxidative Stress	-0.00341109	-0.0107913	0.00177027	0.236	0.999	-0.0105924	-0.0449927	0.0167002	0.54	0.671222	-0.00718129	-0.0419737	0.0192949	0.705	0.819483	0.118482	-2.61245	3.40022	0.656	0.999
1-PHE	LA	Parent Compound	0.00853204	-0.00370375	0.0340223	0.237	0.999	-0.0539907	-0.0824453	-0.00441375	0.039	0.49773	-0.0625227	-0.102259	-0.0103987	0.019	0.373237	-0.0959402	-1.07907	0.113868	0.274	0.999
9-PHE	11(12)-EET	Cytochrome p450 Pathway	-0.0125403	-0.0396814	0.00685205	0.237	0.999	-0.0688573	-0.117509	0.0193647	0.131	0.49773	-0.056317	-0.11025	0.0268283	0.19	0.549432	0.147008	-0.857595	1.30155	0.32	0.999
BP3	13S-HODE	Lipoxygenase Pathway	-0.00291058	-0.0106373	0.00149402	0.237	0.999	-0.0101478	-0.0431623	0.0169098	0.563	0.674936	-0.00723719	-0.0398098	0.0193158	0.698	0.815917	0.0885846	-2.19381	2.25783	0.652	0.999
1-PHE	13-oxoODE	Lipoxygenase Pathway	-0.00655906	-0.0267202	0.0035684	0.238	0.999	-0.0542969	-0.0819362	-0.0056989	0.037	0.49773	-0.0477378	-0.0783564	0.00237888	0.06	0.546435	0.0826941	-0.107165	0.652547	0.265	0.999
Mn	13,14DHK-PGD2	Cyclooxygenase Pathway	0.00943913	-0.00594387	0.0309928	0.238	0.999	-0.0426962	-0.0960601	0.0222985	0.177	0.499739	-0.0521353	-0.104031	0.0087971	0.086	0.546435	-0.145263	-3.27297	2.07786	0.397	0.999
MEP	IL-6	Inflammatory	-0.00489217	-0.0169963	0.00264006	0.238	0.999	0.0124817	-0.0285884	0.0336851	0.407	0.602443	0.0173738	-0.021364	0.0383773	0.276	0.582717	-0.123934	-3.46353	2.77507	0.565	0.999
MiBP	8-OHdG	Oxidative Stress	-0.0126062	-0.0390726	0.00866241	0.239	0.999	-0.0507236	-0.154478	0.0409425	0.344	0.54402	-0.0381174	-0.144814	0.0525799	0.511	0.671484	0.148705	-2.49429	2.86762	0.513	0.999
2-NAP	PGD3	Cyclooxygenase Pathway	-0.00813883	-0.0276688	0.00541179	0.239	0.999	-0.00932708	-0.079358	0.0363095	0.917	0.942619	-0.00118825	-0.0723613	0.0444114	0.884	0.926781	0.0225806	-3.84561	3.64036	0.948	0.999
2,5-DCP	15-HETE	Lipoxygenase Pathway	-0.00391385	-0.0137885	0.00194907	0.24	0.999	-0.0621873	-0.108665	-0.0174894	0.005	0.2318	-0.0582734	-0.106124	-0.0133788	0.006	0.257556	0.0531159	-0.0414212	0.333285	0.243	0.999
1-PHE	LTD4	Lipoxygenase Pathway	-0.00727706	-0.0276963	0.00550751	0.241	0.999	-0.0539973	-0.0825509	-0.00602705	0.034	0.49773	-0.0467203	-0.0786615	0.00249276	0.058	0.546435	0.101912	-0.152016	0.658949	0.259	0.999
2,4-DCP	13-oxoODE	Lipoxygenase Pathway	-0.00553885	-0.018503	0.00266068	0.242	0.999	-0.0393888	-0.0880876	0.014679	0.151	0.49773	-0.0338499	-0.0829492	0.020156	0.222	0.565612	0.10062	-0.714173	1.34893	0.341	0.999
As	12,13-DiHOME	Cytochrome p450 Pathway	-0.00629172	-0.0212308	0.00366046	0.242	0.999	-0.0501148	-0.116938	0.01371	0.158	0.49773	-0.0438231	-0.110735	0.0193774	0.212	0.557892	0.0922122	-0.822577	1.14901	0.352	0.999
MEOHP	AA	Parent Compound	0.00435751	-0.00203976	0.014977	0.243	0.999	0.0359971	-0.0111988	0.0632223	0.094	0.49773	0.0316396	-0.0155981	0.060119	0.141	0.546435	0.0873538	-0.32392	1.01275	0.311	0.999
MEOHP	12-HETE	Lipoxygenase Pathway	0.004245	-0.00226038	0.014805	0.243	0.999	0.0358509	-0.0105223	0.0627671	0.095	0.49773	0.0316059	-0.0153821	0.0595273	0.137	0.546435	0.0843626	-0.283419	0.899405	0.308	0.999
EPB	13,14DHK-PGD2	Cyclooxygenase Pathway	-0.0055477	-0.0176221	0.00340245	0.243	0.999	-0.014982	-0.0594621	0.0246214	0.493	0.646428	-0.00943427	-0.0513956	0.0280123	0.676	0.80029	0.173546	-2.8803	3.87243	0.562	0.999
1-NAP	13,14DHK-PGD2	Cyclooxygenase Pathway	-0.00996947	-0.0310081	0.00647547	0.244	0.999	-0.0575821	-0.102153	0.0123001	0.107	0.49773	-0.0476127	-0.0946518	0.0179407	0.168	0.546546	0.147295	-0.591948	1.24165	0.303	0.999
MEHHP	12-HETE	Lipoxygenase Pathway	0.00374161	-0.00209143	0.0133994	0.245	0.999	0.0337067	-0.00670548	0.0546631	0.071	0.49773	0.0299651	-0.0115346	0.05173	0.1	0.546435	0.079111	-0.218026	0.78858	0.296	0.999
As	8-HETE	Lipoxygenase Pathway	-0.00690874	-0.023341	0.00370115	0.245	0.999	-0.0508815	-0.116854	0.0127988	0.142	0.49773	-0.0439728	-0.110952	0.0196292	0.209	0.557494	0.100696	-0.971858	1.25549	0.359	0.999
2-FLU	13-oxoODE	Lipoxygenase Pathway	-0.00876874	-0.0301274	0.00425513	0.245	0.999	-0.0412017	-0.0864817	0.0282147	0.327	0.538919	-0.032433	-0.0817281	0.0347056	0.457	0.638918	0.110061	-1.54008	2.16869	0.47	0.999
Ni	IL-1β	Inflammatory	0.00887217	-0.00511544	0.0296516	0.247	0.999	-0.0576634	-0.145923	0.027149	0.196	0.520422	-0.0665355	-0.154438	0.0198515	0.138	0.546435	-0.0991218	-1.83464	1.32578	0.407	0.999
As	13-oxoODE	Lipoxygenase Pathway	0.00640043	-0.00348875	0.0218296	0.248	0.999	-0.0497127	-0.11757	0.0145808	0.154	0.49773	-0.0561132	-0.121804	0.00879189	0.101	0.546435	-0.0850059	-1.64429	1.13751	0.392	0.999
BPA	8-OHdG	Oxidative Stress	-0.0113336	-0.0335361	0.00788725	0.248	0.999	-0.0383473	-0.112545	0.0395818	0.331	0.538919	-0.0270137	-0.105443	0.0518004	0.514	0.673898	0.175709	-2.50062	3.68967	0.501	0.999
2,5-DCP	13-oxoODE	Lipoxygenase Pathway	-0.00474776	-0.0158594	0.00373868	0.249	0.999	-0.0623332	-0.106959	-0.0175017	0.004	0.2318	-0.0575855	-0.103569	-0.0118901	0.008	0.257556	0.0690437	-0.0714583	0.374641	0.253	0.999
MECPP	5-HETE	Lipoxygenase Pathway	0.00373363	-0.00219664	0.0133536	0.249	0.999	0.027932	-0.0164946	0.048309	0.125	0.49773	0.0241984	-0.0191372	0.0454456	0.178	0.549432	0.0865172	-0.439691	1.1513	0.334	0.999
TCS	15-HETE	Lipoxygenase Pathway	-0.00367354	-0.0129754	0.0018277	0.251	0.999	-0.0239816	-0.0685878	0.0145595	0.254	0.538919	-0.0203081	-0.0636274	0.016976	0.334	0.58417	0.102577	-1.31462	1.69254	0.405	0.999
2-NAP	LA	Parent Compound	0.0074828	-0.0049997	0.0244921	0.252	0.999	-0.010201	-0.0796023	0.036283	0.881	0.919279	-0.0176838	-0.088087	0.0314269	0.705	0.819483	-0.0114473	-3.93691	4.18135	0.967	0.999
Mo	15-HETE	Lipoxygenase Pathway	0.010624	-0.00530825	0.0373394	0.253	0.999	-0.0540528	-0.113914	0.0330791	0.288	0.538919	-0.0646768	-0.125651	0.0254552	0.2	0.549432	-0.095859	-2.56961	1.99961	0.503	0.999
EPB	TXB2	Cyclooxygenase Pathway	-0.00356706	-0.0130165	0.00224926	0.254	0.999	-0.0148771	-0.0596356	0.0238017	0.499	0.649092	-0.0113101	-0.0550869	0.0272632	0.621	0.75051	0.0829668	-2.03097	2.5031	0.617	0.999
As	𝝰LA	Parent Compound	-0.00742978	-0.0254738	0.00497805	0.255	0.999	-0.050099	-0.116172	0.0132766	0.153	0.49773	-0.0426692	-0.10815	0.0197919	0.218	0.562722	0.115102	-0.80884	1.49189	0.346	0.999
MEP	13,14DHK-PGD2	Cyclooxygenase Pathway	0.00502743	-0.00386001	0.0164126	0.256	0.999	0.0126153	-0.0281767	0.0338659	0.405	0.601403	0.00758787	-0.0332446	0.0305187	0.587	0.720692	0.167155	-2.74816	2.87562	0.513	0.999
BP3	5-HETE	Lipoxygenase Pathway	-0.00267251	-0.00977021	0.00167285	0.256	0.999	-0.0101736	-0.0427911	0.0172004	0.566	0.676282	-0.00750105	-0.0403468	0.0194618	0.682	0.804927	0.0791327	-2.05164	2.20209	0.65	0.999
2,5-DCP	12-HETE	Lipoxygenase Pathway	-0.00359718	-0.012582	0.00187705	0.257	0.999	-0.0625564	-0.108595	-0.0172165	0.006	0.235729	-0.0589593	-0.106879	-0.0134289	0.007	0.257556	0.047734	-0.0375036	0.318165	0.259	0.999
2,5-DCP	12,13-DiHOME	Cytochrome p450 Pathway	-0.00365385	-0.012963	0.00210585	0.257	0.999	-0.0637733	-0.11022	-0.0176349	0.006	0.235729	-0.0601195	-0.107095	-0.014087	0.007	0.257556	0.0479467	-0.0419947	0.290389	0.261	0.999
Mn	13S-HODE	Lipoxygenase Pathway	-0.00556339	-0.0197343	0.00320767	0.257	0.999	-0.0474002	-0.101015	0.0170565	0.14	0.49773	-0.0418368	-0.0964149	0.0216562	0.187	0.549432	0.0792012	-0.741672	0.949207	0.365	0.999
Se	8-OHdG	Oxidative Stress	-0.0223843	-0.0728471	0.0174689	0.258	0.999	-0.0713761	-0.128732	0.0424189	0.274	0.538919	-0.0489918	-0.126125	0.0662098	0.448	0.633464	0.184604	-2.26431	5.05505	0.45	0.999
MiBP	12-HETE	Lipoxygenase Pathway	-0.00866834	-0.0300285	0.00430979	0.258	0.999	-0.0529421	-0.15598	0.0399932	0.321	0.538919	-0.0442737	-0.147226	0.0476395	0.411	0.610704	0.0898895	-1.27568	2.10228	0.469	0.999
9-PHE	11,12-DHET	Cytochrome p450 Pathway	-0.0117803	-0.0376535	0.00780163	0.259	0.999	-0.0664198	-0.117123	0.020069	0.146	0.49773	-0.0546394	-0.110358	0.0288275	0.204	0.551776	0.143281	-0.926778	1.31967	0.341	0.999
MBP	15DO12,14-PGJ2	Cyclooxygenase Pathway	0.00585872	-0.0034361	0.0210731	0.259	0.999	0.0273543	-0.0372436	0.0624915	0.295	0.538919	0.0214956	-0.0453289	0.0585636	0.386	0.60039	0.101878	-1.42928	1.93922	0.458	0.999
Mn	12-HETE	Lipoxygenase Pathway	-0.00549426	-0.0188775	0.00312813	0.26	0.999	-0.0456854	-0.100317	0.0188739	0.149	0.49773	-0.0401912	-0.0957929	0.0250661	0.2	0.549432	0.0791279	-0.864807	1.01477	0.375	0.999
Sn	11(12)-EET	Cytochrome p450 Pathway	-0.00668121	-0.0216316	0.00581769	0.26	0.999	-0.0359802	-0.078318	0.0139617	0.153	0.49773	-0.029299	-0.072853	0.0209915	0.219	0.562796	0.141244	-1.07083	1.6614	0.345	0.999
Ni	8-OHdG	Oxidative Stress	-0.00939377	-0.0309476	0.00670163	0.26	0.999	-0.0559702	-0.144757	0.0314689	0.222	0.538919	-0.0465764	-0.134883	0.0433442	0.31	0.582717	0.112728	-1.25378	1.70133	0.422	0.999
Sn	11,12-DHET	Cytochrome p450 Pathway	-0.00675075	-0.0214201	0.00597092	0.261	0.999	-0.0298923	-0.0739714	0.0217811	0.241	0.538919	-0.0231416	-0.0688111	0.0280201	0.34	0.58417	0.15254	-1.53103	2.02431	0.4	0.999
PPB	IL-6	Inflammatory	-0.00401679	-0.0138994	0.00253722	0.261	0.999	0.0096317	-0.0289588	0.0370019	0.534	0.670174	0.0136485	-0.0229204	0.0393166	0.403	0.607777	-0.0945868	-2.88121	2.83505	0.681	0.999
MEP	RVD1	Lipoxygenase Pathway	-0.00568509	-0.0189844	0.00348655	0.262	0.999	0.0134044	-0.0260116	0.0341027	0.383	0.581017	0.0190895	-0.0181398	0.0397106	0.241	0.57414	-0.152325	-4.16957	3.22767	0.565	0.999
MBZP	13,14DHK-PGD2	Cyclooxygenase Pathway	0.00855794	-0.00664107	0.0271481	0.262	0.999	-0.00119996	-0.0688228	0.0560316	0.996	0.99686	-0.0097579	-0.0768282	0.0475219	0.822	0.890372	0.0473064	-4.88335	5.22213	0.92	0.999
Ba	8-OHdG	Oxidative Stress	-0.00576157	-0.0195245	0.00325695	0.265	0.999	0.0115764	-0.057212	0.0771392	0.724	0.846674	0.0173379	-0.0506633	0.0826737	0.597	0.727192	-0.0416811	-2.72802	3.0829	0.797	0.999
Pb	5(6)-EET	Cytochrome p450 Pathway	0.00646655	-0.00399994	0.0224622	0.265	0.999	-0.00519986	-0.0571139	0.060313	0.817	0.878761	-0.0116664	-0.0613098	0.0501931	0.634	0.762247	-0.024463	-3.3792	3.33883	0.924	0.999
Ni	IL-6	Inflammatory	0.0104114	-0.00764401	0.0348929	0.266	0.999	-0.0555509	-0.144751	0.0287884	0.216	0.538919	-0.0659623	-0.152154	0.018004	0.131	0.546435	-0.117702	-2.13323	2.19587	0.454	0.999
Mn	TXB2	Cyclooxygenase Pathway	-0.00611789	-0.0211191	0.00417222	0.267	0.999	-0.0455689	-0.0995162	0.0187635	0.152	0.49773	-0.039451	-0.0957649	0.0255393	0.206	0.553954	0.0911987	-0.921432	1.23606	0.393	0.999
Se	13,14DHK-PGF2𝝰	Cyclooxygenase Pathway	-0.011991	-0.0443243	0.0065358	0.267	0.999	-0.072993	-0.129352	0.0427515	0.272	0.538919	-0.0610021	-0.12429	0.0514588	0.343	0.58417	0.0853011	-1.08893	1.54418	0.447	0.999
Tl	5-HETE	Lipoxygenase Pathway	0.00436731	-0.00220129	0.01766	0.268	0.999	-0.0439801	-0.057744	-0.0188502	0.014	0.28975	-0.0483474	-0.0656695	-0.026317	0.005	0.257556	-0.068609	-0.497606	0.0567532	0.28	0.999
BPB	12-HETE	Lipoxygenase Pathway	-0.00297547	-0.0108029	0.0018022	0.268	0.999	-0.00649262	-0.0408733	0.0267081	0.728	0.846674	-0.00351714	-0.0372868	0.0287278	0.87	0.91917	0.0537407	-2.78607	2.72405	0.786	0.999
4-PHE	RVD2	Lipoxygenase Pathway	-0.0095575	-0.0352141	0.00653185	0.269	0.999	-0.0711339	-0.155106	0.0369658	0.244	0.538919	-0.0615764	-0.14912	0.0443587	0.308	0.582717	0.0793694	-1.17328	1.41365	0.427	0.999
MiBP	13-oxoODE	Lipoxygenase Pathway	-0.00904928	-0.0314649	0.00450839	0.269	0.999	-0.0531775	-0.156826	0.0384814	0.317	0.538919	-0.0441283	-0.14445	0.0471393	0.418	0.61519	0.0958254	-1.47758	2.01043	0.478	0.999
PPB	15-HETE	Lipoxygenase Pathway	-0.00329112	-0.0120519	0.00183849	0.27	0.999	0.00977509	-0.0283222	0.036913	0.526	0.665176	0.0130662	-0.0245143	0.0394545	0.424	0.617357	-0.0732506	-2.08083	2.11227	0.678	0.999
Mn	DHA	Parent Compound	0.0053261	-0.00331	0.0190589	0.272	0.999	-0.0442842	-0.0989864	0.0193802	0.158	0.49773	-0.0496103	-0.102938	0.0124912	0.117	0.546435	-0.0728823	-1.35937	0.854752	0.404	0.999
MiBP	TXB2	Cyclooxygenase Pathway	-0.00858734	-0.0302473	0.0057876	0.272	0.999	-0.0530144	-0.156194	0.0416995	0.323	0.538919	-0.044427	-0.149028	0.0491513	0.419	0.615489	0.0910052	-1.29185	2.41178	0.501	0.999
MECPP	13,14DHK-PGD2	Cyclooxygenase Pathway	0.00521678	-0.00447055	0.0180349	0.273	0.999	0.0267904	-0.0191279	0.0483277	0.151	0.49773	0.0215736	-0.0247272	0.0453759	0.243	0.575356	0.13565	-0.903241	1.81099	0.354	0.999
Mo	13-oxoODE	Lipoxygenase Pathway	0.00981087	-0.00534767	0.0363698	0.273	0.999	-0.0549322	-0.113333	0.0332872	0.266	0.538919	-0.0647431	-0.12527	0.0253377	0.192	0.549432	-0.0874788	-2.4211	1.71852	0.497	0.999
PPB	8-OHdG	Oxidative Stress	-0.00320022	-0.0110841	0.00170562	0.273	0.999	0.00945236	-0.0288187	0.0358684	0.546	0.671222	0.0126526	-0.02555	0.0387532	0.435	0.62281	-0.0655646	-2.41632	2.78783	0.685	0.999
2,5-DCP	LTC4-ME	Lipoxygenase Pathway	-0.00394078	-0.0140265	0.00264551	0.274	0.999	-0.0625804	-0.108714	-0.0177245	0.006	0.235729	-0.0586396	-0.106525	-0.0136853	0.006	0.257556	0.0531753	-0.0509027	0.319749	0.276	0.999
EPB	DHA	Parent Compound	-0.00353755	-0.0129405	0.00266855	0.276	0.999	-0.0146024	-0.0590668	0.0237763	0.509	0.654947	-0.0110648	-0.0550079	0.0271039	0.632	0.761422	0.0784609	-2.12365	2.40908	0.631	0.999
MBZP	𝝰LA	Parent Compound	0.00688375	-0.00522855	0.0236218	0.277	0.999	-0.00278212	-0.0722332	0.0555482	0.966	0.986861	-0.00966587	-0.0790469	0.048456	0.832	0.894516	0.0101246	-3.7673	3.35612	0.965	0.999
Sn	8,9-DHET	Cytochrome p450 Pathway	-0.00659824	-0.0212238	0.00594973	0.278	0.999	-0.0358765	-0.0781433	0.0137407	0.153	0.49773	-0.0292782	-0.0726694	0.020894	0.223	0.565612	0.139971	-1.1234	1.65634	0.363	0.999
MBZP	8-OHdG	Oxidative Stress	-0.00618063	-0.0208793	0.00336366	0.278	0.999	-0.000443882	-0.0697719	0.05604	0.963	0.985534	0.00573675	-0.0608169	0.0614383	0.818	0.888784	-0.000746292	-2.48323	3.52321	0.995	0.999
BP3	IL-6	Inflammatory	-0.0032034	-0.0115146	0.00269611	0.279	0.999	-0.00944502	-0.0419923	0.0177153	0.6	0.713597	-0.00624162	-0.0385185	0.0200444	0.739	0.844676	0.106555	-3.04152	2.38961	0.667	0.999
2-NAP	15DO12,14-PGJ2	Cyclooxygenase Pathway	0.00643495	-0.00468352	0.0228939	0.279	0.999	-0.0107074	-0.0806994	0.0358497	0.878	0.917172	-0.0171423	-0.0865614	0.0321869	0.728	0.837471	-0.0149955	-3.54736	3.58135	0.945	0.999
As	15DO12,14-PGJ2	Cyclooxygenase Pathway	-0.00595626	-0.0216865	0.00473659	0.28	0.999	-0.0506862	-0.116928	0.0131566	0.146	0.49773	-0.0447299	-0.111511	0.0180079	0.201	0.549432	0.0850058	-0.82287	1.21814	0.378	0.999
MBZP	PGD2	Cyclooxygenase Pathway	0.00583795	-0.00363892	0.0205471	0.28	0.999	9.33207e-05	-0.0679027	0.0560339	0.947	0.970016	-0.00574463	-0.0724111	0.0507134	0.915	0.948555	0.0216309	-2.58215	4.37934	0.931	0.999
TCS	RVD1	Lipoxygenase Pathway	-0.00519533	-0.0163557	0.0035323	0.281	0.999	-0.0226021	-0.0666846	0.0164157	0.284	0.538919	-0.0174067	-0.0601613	0.0188233	0.422	0.616381	0.167268	-2.04962	2.8677	0.423	0.999
BP3	15DO12,14-PGJ2	Cyclooxygenase Pathway	-0.00271865	-0.0102989	0.00208853	0.281	0.999	-0.0110128	-0.0440557	0.0166364	0.528	0.666614	-0.00829413	-0.0408303	0.0184624	0.633	0.76144	0.0902563	-1.98211	2.30071	0.621	0.999
MEOHP	RVD2	Lipoxygenase Pathway	-0.0040304	-0.0151385	0.00254143	0.282	0.999	0.0360225	-0.0112791	0.0633907	0.095	0.49773	0.0400529	-0.00505124	0.0678529	0.066	0.546435	-0.0753286	-1.01316	0.3244	0.341	0.999
Hg	8-HETE	Lipoxygenase Pathway	-0.00496028	-0.0181301	0.00289525	0.282	0.999	-0.023593	-0.069422	0.0316643	0.35	0.545228	-0.0186328	-0.0668566	0.0373444	0.454	0.635874	0.0929807	-1.38482	2.45069	0.522	0.999
EPB	LTD4	Lipoxygenase Pathway	-0.0045065	-0.014882	0.00357696	0.284	0.999	-0.0140778	-0.0586416	0.0256793	0.532	0.669113	-0.00957132	-0.0527	0.0284532	0.686	0.807948	0.125449	-2.52322	3.61666	0.602	0.999
MEHP	11,12-DHET	Cytochrome p450 Pathway	0.00651104	-0.00585466	0.0219971	0.285	0.999	0.0268028	-0.0300176	0.0664194	0.294	0.538919	0.0202917	-0.0342936	0.0600608	0.408	0.610471	0.147486	-2.55221	2.34637	0.447	0.999
BP3	LTC4-ME	Lipoxygenase Pathway	-0.00265372	-0.00993697	0.00171703	0.285	0.999	-0.0104054	-0.0432644	0.0170378	0.556	0.671222	-0.00775169	-0.0409454	0.0192584	0.672	0.796368	0.0778228	-2.0076	2.20648	0.643	0.999
MEHP	9-oxoODE	Cyclooxygenase Pathway	0.00467155	-0.00370043	0.0164291	0.286	0.999	0.0270966	-0.0288207	0.0662401	0.29	0.538919	0.022425	-0.0325572	0.0620028	0.371	0.595553	0.0966847	-1.44662	1.8691	0.438	0.999
MEHP	12(13)-EpoME	Cytochrome p450 Pathway	0.00467557	-0.00365157	0.0164661	0.286	0.999	0.0271016	-0.0285991	0.0661436	0.291	0.538919	0.022426	-0.0329624	0.0620291	0.37	0.594771	0.0967541	-1.33977	1.82734	0.439	0.999
MEHP	13,14DHK-PGF2𝝰	Cyclooxygenase Pathway	0.00425714	-0.00266079	0.0156559	0.288	0.999	0.0262678	-0.0296066	0.0654439	0.302	0.538919	0.0220106	-0.0339078	0.062179	0.379	0.60039	0.0788187	-1.55507	1.60035	0.506	0.999
1-NAP	9(10)-EpoME	Cytochrome p450 Pathway	-0.00863419	-0.0278753	0.00667553	0.289	0.999	-0.0560871	-0.102055	0.0132767	0.118	0.49773	-0.0474529	-0.094813	0.0189539	0.17	0.546546	0.127492	-0.765403	1.15634	0.349	0.999
As	RVD1	Lipoxygenase Pathway	-0.00854845	-0.0280869	0.00776881	0.289	0.999	-0.0462332	-0.112827	0.0163513	0.191	0.513617	-0.0376847	-0.103323	0.0234266	0.279	0.582717	0.144771	-1.51223	1.6457	0.382	0.999
Hg	13S-HODE	Lipoxygenase Pathway	-0.00440671	-0.0166243	0.00350449	0.289	0.999	-0.0238327	-0.0697898	0.031378	0.345	0.54402	-0.019426	-0.0662257	0.0363347	0.447	0.633341	0.0790511	-1.3714	1.99482	0.518	0.999
MEOHP	13-oxoODE	Lipoxygenase Pathway	-0.0043713	-0.0165116	0.00271006	0.29	0.999	0.0360722	-0.0114132	0.0633098	0.101	0.49773	0.0404435	-0.00397703	0.0668591	0.06	0.546435	-0.0751329	-1.05578	0.589907	0.379	0.999
MCPP	PGD2	Cyclooxygenase Pathway	-0.00525332	-0.0186984	0.00334486	0.29	0.999	0.0200056	-0.0399737	0.0764395	0.494	0.646428	0.025259	-0.0353976	0.0810817	0.386	0.60039	-0.0674075	-3.20238	2.77802	0.666	0.999
1-NAP	IL-6	Inflammatory	-0.00764543	-0.0253908	0.00566007	0.291	0.999	-0.0580748	-0.102568	0.0107255	0.1	0.49773	-0.0504293	-0.0965111	0.0163119	0.14	0.546435	0.106289	-0.487366	0.957158	0.347	0.999
1-PHE	13,14DHK-PGD2	Cyclooxygenase Pathway	-0.00718026	-0.0297101	0.00798498	0.292	0.999	-0.054433	-0.0827886	-0.00500779	0.035	0.49773	-0.0472528	-0.0796159	0.00332819	0.062	0.546435	0.100814	-0.21875	0.683575	0.309	0.999
Pb	AA	Parent Compound	-0.00503648	-0.0176835	0.00353535	0.292	0.999	-0.00633772	-0.0553298	0.0561688	0.782	0.857342	-0.00130124	-0.0523102	0.0605295	0.911	0.945678	0.0480311	-2.68065	2.98169	0.806	0.999
Tl	PGD2	Cyclooxygenase Pathway	-0.00339496	-0.0128105	0.00235553	0.293	0.999	-0.0438214	-0.0572562	-0.0185966	0.009	0.272706	-0.0404264	-0.0553631	-0.0134322	0.017	0.361523	0.0578767	-0.0699027	0.364338	0.3	0.999
Sn	13-oxoODE	Lipoxygenase Pathway	-0.0043792	-0.0156572	0.00251025	0.293	0.999	-0.0337071	-0.0768266	0.0183155	0.165	0.49773	-0.0293279	-0.0732586	0.0214543	0.229	0.569552	0.0820439	-0.664249	1.28758	0.4	0.999
Ba	LA	Parent Compound	-0.00623992	-0.0218735	0.00579015	0.293	0.999	0.0120729	-0.0560813	0.0783936	0.701	0.83116	0.0183128	-0.0489441	0.0831073	0.578	0.713041	-0.0460004	-3.31537	2.63619	0.84	0.999
As	5-HETE	Lipoxygenase Pathway	-0.00544413	-0.0196447	0.00387719	0.294	0.999	-0.0501118	-0.115686	0.012968	0.153	0.49773	-0.0446677	-0.110988	0.0185429	0.203	0.551646	0.0781466	-0.82713	1.13559	0.401	0.999
MEOHP	15-HETE	Lipoxygenase Pathway	0.00376217	-0.00276779	0.0141267	0.296	0.999	0.0364662	-0.00958464	0.0631012	0.088	0.49773	0.032704	-0.0136783	0.0601981	0.121	0.546435	0.0720915	-0.258659	0.841692	0.348	0.999
As	LA	Parent Compound	-0.00652469	-0.0234556	0.00618966	0.296	0.999	-0.0518728	-0.118329	0.0127937	0.142	0.49773	-0.0453481	-0.110827	0.0175778	0.194	0.549432	0.0975061	-0.841601	1.23736	0.376	0.999
1-PYR	8-HETE	Lipoxygenase Pathway	-0.00745458	-0.028379	0.00445225	0.296	0.999	-0.0357517	-0.08719	0.0300218	0.427	0.607095	-0.0282971	-0.082646	0.0347205	0.54	0.690033	0.0830151	-1.94656	2.15929	0.567	0.999
2- and 3-PHE	5(6)-EET	Cytochrome p450 Pathway	-0.00902146	-0.0336339	0.00928412	0.297	0.999	-0.0716749	-0.108726	0.0151727	0.093	0.49773	-0.0626534	-0.105107	0.0233184	0.134	0.546435	0.0892746	-0.580802	0.873673	0.358	0.999
2- and 3-PHE	8-OHdG	Oxidative Stress	-0.0100005	-0.0377648	0.00743708	0.297	0.999	-0.0694764	-0.107466	0.0184403	0.115	0.49773	-0.0594758	-0.104892	0.0294239	0.163	0.546546	0.0992073	-0.721234	0.995686	0.376	0.999
Zn	DHA	Parent Compound	0.00688506	-0.00440599	0.0266325	0.297	0.999	-0.0318172	-0.0779997	0.0280059	0.439	0.615237	-0.0387023	-0.0877538	0.0244967	0.344	0.58417	-0.0656716	-2.54393	2.02318	0.65	0.999
MCPP	11-HETE	Cytochrome p450 Pathway	-0.00548582	-0.0194376	0.00481543	0.297	0.999	0.0208806	-0.0396202	0.0775924	0.485	0.645653	0.0263664	-0.0326542	0.0826952	0.384	0.60039	-0.0760199	-2.23752	3.62902	0.664	0.999
Pb	PGE2	Cyclooxygenase Pathway	-0.00500441	-0.017974	0.00360175	0.297	0.999	-0.00643526	-0.0560491	0.0555057	0.776	0.855623	-0.00143084	-0.0529881	0.0622198	0.904	0.940939	0.0393028	-2.83405	2.48067	0.841	0.999
MECPP	CY	Protein Damage	-0.00357051	-0.0137643	0.0020475	0.298	0.999	0.0276275	-0.015083	0.0476126	0.127	0.49773	0.031198	-0.00974292	0.0523893	0.093	0.546435	-0.0782534	-1.37408	0.637636	0.377	0.999
9-PHE	AA	Parent Compound	0.00795793	-0.00546115	0.0291175	0.298	0.999	-0.0662455	-0.117156	0.0197268	0.144	0.49773	-0.0742034	-0.127561	0.012982	0.107	0.546435	-0.074733	-1.43993	0.758214	0.414	0.999
9-PHE	9-oxoODE	Cyclooxygenase Pathway	-0.00762032	-0.0272594	0.00645728	0.298	0.999	-0.0663772	-0.115932	0.0198304	0.144	0.49773	-0.0587569	-0.111436	0.0252845	0.186	0.549432	0.0810763	-0.638452	1.05554	0.384	0.999
EPB	IL-10	Inflammatory	-0.00526989	-0.0181615	0.00416007	0.298	0.999	-0.0160538	-0.060308	0.0234486	0.463	0.63845	-0.0107839	-0.0534744	0.0270795	0.625	0.75495	0.162357	-2.56375	3.14744	0.549	0.999
Ba	PGA2	Cyclooxygenase Pathway	-0.00551506	-0.0201378	0.00490047	0.298	0.999	0.0107561	-0.0562385	0.0739185	0.731	0.846674	0.0162711	-0.0490775	0.0794934	0.602	0.731361	-0.0342806	-2.8171	3.19649	0.863	0.999
MEOHP	5(6)-EET	Cytochrome p450 Pathway	-0.00498567	-0.0181615	0.00383038	0.299	0.999	0.035684	-0.0120841	0.063678	0.105	0.49773	0.0406697	-0.00439687	0.0677568	0.063	0.546435	-0.0893424	-1.39772	0.729659	0.392	0.999
MEP	TNF-𝝰	Inflammatory	-0.00312574	-0.0122818	0.00172975	0.299	0.999	0.0125503	-0.0283523	0.0337687	0.408	0.603153	0.015676	-0.024308	0.0371309	0.321	0.583992	-0.0693525	-2.04718	1.88647	0.583	0.999
Mo	TNF-𝝰	Inflammatory	-0.00926182	-0.0352901	0.00665548	0.3	0.999	-0.0550386	-0.114085	0.0331112	0.28	0.538919	-0.0457768	-0.110403	0.0408897	0.36	0.586011	0.0902253	-1.50946	1.68724	0.502	0.999
Se	5-HETE	Lipoxygenase Pathway	-0.0113531	-0.0434893	0.00787213	0.302	0.999	-0.0735751	-0.129468	0.0420523	0.262	0.538919	-0.062222	-0.124628	0.0504322	0.328	0.58417	0.0803358	-1.01163	1.46055	0.462	0.999
MPB	13,14DHK-PGF2𝝰	Cyclooxygenase Pathway	0.00309886	-0.00221889	0.0117883	0.302	0.999	0.00114448	-0.0438051	0.0293108	0.83	0.882137	-0.00195438	-0.0480017	0.0276639	0.954	0.973315	0.0228709	-2.6116	2.2886	0.876	0.999
MECPP	AA	Parent Compound	0.00337909	-0.00255271	0.0126891	0.303	0.999	0.0276892	-0.0163786	0.0482208	0.125	0.49773	0.0243101	-0.0194785	0.0457081	0.181	0.549432	0.0782715	-0.362175	1.18427	0.374	0.999
9-PHE	12(13)-EpoME	Cytochrome p450 Pathway	-0.00759538	-0.0272525	0.00669935	0.303	0.999	-0.0663395	-0.116104	0.0198581	0.144	0.49773	-0.0587441	-0.111733	0.0254212	0.188	0.549432	0.0810878	-0.720311	1.01825	0.391	0.999
Se	12-HETE	Lipoxygenase Pathway	-0.0116821	-0.0442603	0.00735545	0.303	0.999	-0.0725597	-0.129274	0.0423154	0.273	0.538919	-0.0608776	-0.124476	0.0505629	0.342	0.58417	0.082553	-1.11251	1.49312	0.468	0.999
BPB	TXB2	Cyclooxygenase Pathway	-0.00258966	-0.00993815	0.00190168	0.303	0.999	-0.00617934	-0.0400709	0.0268966	0.736	0.846674	-0.00358968	-0.0377388	0.0287607	0.872	0.920025	0.0396468	-2.26151	2.89	0.807	0.999
1-NAP	12-HETE	Lipoxygenase Pathway	-0.00570686	-0.0208178	0.00397405	0.304	0.999	-0.0553039	-0.100751	0.0136687	0.117	0.49773	-0.049597	-0.0968598	0.0178385	0.158	0.546546	0.0737667	-0.457246	0.963627	0.375	0.999
2,4-DCP	8-OHdG	Oxidative Stress	-0.00491403	-0.0176015	0.00341114	0.305	0.999	-0.0392899	-0.0881218	0.0142331	0.152	0.49773	-0.0343759	-0.0832664	0.019226	0.224	0.565612	0.0886184	-0.645207	1.36764	0.405	0.999
Tl	5-oxoETE	Lipoxygenase Pathway	0.00359249	-0.00234649	0.015161	0.307	0.999	-0.0436558	-0.0572722	-0.0180712	0.017	0.323	-0.0472483	-0.0647513	-0.0235718	0.006	0.257556	-0.0515438	-0.44461	0.0647888	0.322	0.999
Pb	8-OHdG	Oxidative Stress	-0.00490725	-0.0176576	0.00307068	0.307	0.999	-0.00685208	-0.0573309	0.0557034	0.763	0.851533	-0.00194483	-0.0526809	0.0613405	0.904	0.940939	0.0472293	-2.65108	3.67606	0.804	0.999
TCS	IL-1β	Inflammatory	0.00311823	-0.00221783	0.0115414	0.309	0.999	-0.0225603	-0.0655587	0.0141075	0.271	0.538919	-0.0256785	-0.0691172	0.0122937	0.207	0.554712	-0.0741658	-2.18239	1.38016	0.498	0.999
BP3	8(9)-EET	Cytochrome p450 Pathway	-0.00317165	-0.0115229	0.0025765	0.309	0.999	-0.0103285	-0.0438799	0.0167558	0.565	0.675784	-0.00715686	-0.0402688	0.020033	0.705	0.819483	0.0871493	-2.93494	2.50789	0.694	0.999
MBZP	9-oxoODE	Cyclooxygenase Pathway	0.00554633	-0.00458464	0.0200829	0.31	0.999	-0.0019025	-0.0727486	0.05553	0.975	0.989958	-0.00744883	-0.076087	0.0505587	0.872	0.920025	0.029222	-2.00918	3.22083	0.899	0.999
MBZP	12(13)-EpoME	Cytochrome p450 Pathway	0.00555385	-0.00457782	0.0202672	0.31	0.999	-0.00189295	-0.0723709	0.0559596	0.981	0.9904	-0.00744679	-0.0755938	0.0506052	0.873	0.920243	0.0267052	-2.23158	2.95218	0.907	0.999
EPB	TNF-𝝰	Inflammatory	-0.00304927	-0.0120888	0.00239057	0.312	0.999	-0.0150615	-0.0599013	0.0238295	0.496	0.647005	-0.0120123	-0.0553958	0.026675	0.595	0.725137	0.065126	-1.52201	2.05784	0.642	0.999
BPB	𝝰LA	Parent Compound	-0.00333858	-0.0125543	0.00280763	0.312	0.999	-0.00596824	-0.0397211	0.0269849	0.748	0.848685	-0.00262966	-0.0354131	0.028505	0.919	0.950153	0.0680989	-3.35425	3.11974	0.78	0.999
Sn	RVD2	Lipoxygenase Pathway	-0.00393269	-0.0146693	0.00267109	0.314	0.999	-0.0325932	-0.0758107	0.0173703	0.189	0.511801	-0.0286606	-0.0727515	0.0222297	0.244	0.576546	0.0718221	-0.826224	1.13056	0.443	0.999
EPB	12,13-DiHOME	Cytochrome p450 Pathway	-0.0032516	-0.0123819	0.00228872	0.314	0.999	-0.0141646	-0.0594065	0.0243203	0.521	0.662104	-0.0109129	-0.0539367	0.0271608	0.633	0.76144	0.0744512	-2.15389	2.36925	0.647	0.999
BP3	9,10-DiHOME	Cytochrome p450 Pathway	-0.0031753	-0.0113263	0.0026034	0.314	0.999	-0.0103376	-0.0434541	0.0168886	0.558	0.671222	-0.00716232	-0.0401871	0.020175	0.699	0.816263	0.0871973	-2.77109	2.91874	0.698	0.999
2- and 3-PHE	LA	Parent Compound	0.0101813	-0.00844753	0.0390653	0.316	0.999	-0.0700023	-0.108616	0.0204611	0.116	0.49773	-0.0801836	-0.12749	0.00788104	0.071	0.546435	-0.0851941	-1.4476	0.857068	0.418	0.999
TCS	9-oxoODE	Cyclooxygenase Pathway	-0.00327747	-0.0118516	0.00255922	0.317	0.999	-0.0235632	-0.0668642	0.0146476	0.254	0.538919	-0.0202857	-0.0639311	0.0172432	0.341	0.58417	0.0908425	-1.33051	2.07258	0.451	0.999
4-PHE	CY	Protein Damage	0.00981053	-0.00679475	0.0369441	0.318	0.999	-0.069323	-0.15398	0.0372713	0.252	0.538919	-0.0791336	-0.165386	0.0308167	0.182	0.549432	-0.0733466	-1.68665	1.79818	0.512	0.999
Ba	5-HETE	Lipoxygenase Pathway	0.00480707	-0.00385904	0.0180998	0.321	0.999	0.0114702	-0.0570407	0.0770037	0.713	0.841514	0.00666314	-0.060622	0.0712137	0.838	0.896807	0.0517469	-2.18678	2.68289	0.766	0.999
2-NAP	11-HETE	Cytochrome p450 Pathway	0.00613368	-0.00630728	0.0223852	0.321	0.999	-0.0116148	-0.0823174	0.0355008	0.857	0.903377	-0.0177485	-0.0880768	0.0337106	0.712	0.824384	-0.0305395	-3.22429	3.34737	0.906	0.999
MBZP	5-HETE	Lipoxygenase Pathway	0.00503859	-0.00440117	0.0190876	0.321	0.999	-0.00211541	-0.0701229	0.0551291	0.988	0.993572	-0.007154	-0.0756169	0.0503616	0.88	0.924259	0.00632744	-3.12246	2.58024	0.971	0.999
MECPP	13,14DHK-PGF2𝝰	Cyclooxygenase Pathway	0.00300095	-0.00235177	0.0118149	0.322	0.999	0.0273853	-0.0159271	0.0481503	0.134	0.49773	0.0243844	-0.0191772	0.0458812	0.179	0.549432	0.0646084	-0.53827	1.02914	0.4	0.999
MEHP	9(10)-EpoME	Cytochrome p450 Pathway	0.00560444	-0.00596862	0.0206919	0.322	0.999	0.0256965	-0.0312479	0.0656617	0.313	0.538919	0.0200921	-0.0347688	0.0609311	0.409	0.610471	0.122454	-2.03877	1.93836	0.497	0.999
1-NAP	AA	Parent Compound	0.00619436	-0.00533898	0.0233096	0.323	0.999	-0.0549425	-0.100999	0.0126278	0.114	0.49773	-0.0611369	-0.108771	0.00663876	0.082	0.546435	-0.0760591	-1.34878	0.660982	0.417	0.999
2,5-DCP	LTD4	Lipoxygenase Pathway	-0.0041897	-0.0146358	0.00390852	0.324	0.999	-0.0636551	-0.111485	-0.0173446	0.007	0.26171	-0.0594654	-0.106687	-0.0132376	0.007	0.257556	0.0574064	-0.0915626	0.317905	0.327	0.999
Tl	𝝰LA	Parent Compound	0.00472603	-0.00351708	0.0203325	0.324	0.999	-0.0436426	-0.0575927	-0.0177186	0.014	0.28975	-0.0483686	-0.0661734	-0.0255394	0.005	0.257556	-0.0731483	-0.632328	0.0944402	0.336	0.999
1-PHE	CAA	Cytochrome p450 Pathway	0.00646251	-0.00578267	0.0289692	0.325	0.999	-0.0536593	-0.0820058	-0.0057073	0.041	0.49773	-0.0601218	-0.0987345	-0.00812155	0.029	0.537776	-0.071974	-0.729676	0.197305	0.352	0.999
Sn	15DO12,14-PGJ2	Cyclooxygenase Pathway	-0.00419959	-0.0159726	0.00403719	0.325	0.999	-0.0313759	-0.0747205	0.0182524	0.206	0.530564	-0.0271763	-0.0719393	0.0237525	0.269	0.582717	0.0787496	-1.08552	1.26616	0.455	0.999
BPA	PGA2	Cyclooxygenase Pathway	0.00730581	-0.00608695	0.0265671	0.325	0.999	-0.0450662	-0.118909	0.0331617	0.249	0.538919	-0.052372	-0.126961	0.0244077	0.17	0.546546	-0.0928704	-1.94712	1.79874	0.52	0.999
Hg	12-oxoETE	Lipoxygenase Pathway	-0.0041923	-0.0159651	0.00312754	0.325	0.999	-0.0241262	-0.0696603	0.0312889	0.345	0.54402	-0.0199339	-0.0677082	0.0358428	0.434	0.622147	0.0720976	-1.30785	1.70427	0.552	0.999
TCS	8-OHdG	Oxidative Stress	-0.00306579	-0.0113903	0.00225092	0.326	0.999	-0.0231591	-0.0668965	0.014667	0.26	0.538919	-0.0200933	-0.0630807	0.0169845	0.349	0.585617	0.0800701	-1.3715	1.94574	0.49	0.999
1-PHE	12(13)-EpoME	Cytochrome p450 Pathway	-0.00467173	-0.0213576	0.00617622	0.327	0.999	-0.0540862	-0.0826433	-0.0063065	0.032	0.49773	-0.0494144	-0.0808498	-0.0016841	0.044	0.546435	0.0603528	-0.14641	0.482856	0.349	0.999
1-PHE	9-oxoODE	Cyclooxygenase Pathway	-0.00468689	-0.0211201	0.00606698	0.327	0.999	-0.0540918	-0.0825447	-0.00552573	0.036	0.49773	-0.0494049	-0.0807575	-0.00119053	0.047	0.546435	0.0602806	-0.157466	0.483201	0.353	0.999
MEHHP	TXB2	Cyclooxygenase Pathway	0.00305523	-0.00272218	0.0125104	0.327	0.999	0.0339623	-0.00592643	0.0549591	0.072	0.49773	0.030907	-0.0105045	0.0526377	0.094	0.546435	0.0613958	-0.214731	0.669395	0.381	0.999
TCS	12(13)-EpoME	Cytochrome p450 Pathway	-0.00327018	-0.0117199	0.00254454	0.327	0.999	-0.0235552	-0.0672345	0.0148515	0.259	0.538919	-0.0202851	-0.0637225	0.0173506	0.344	0.58417	0.0906404	-1.36577	2.08514	0.454	0.999
MEHP	PGD3	Cyclooxygenase Pathway	0.00556572	-0.00572971	0.0200753	0.327	0.999	0.0264172	-0.0293886	0.0670076	0.308	0.538919	0.0208515	-0.0356328	0.0625899	0.407	0.609448	0.100811	-2.24746	2.04861	0.555	0.999
Pb	IL-1β	Inflammatory	0.00460148	-0.00388919	0.0176804	0.327	0.999	-0.00751355	-0.0570541	0.0538127	0.747	0.848685	-0.012115	-0.0607817	0.0486864	0.621	0.75051	-0.033281	-3.0143	3.2403	0.836	0.999
MEP	PGE2	Cyclooxygenase Pathway	0.00293089	-0.00253282	0.0116104	0.328	0.999	0.0121257	-0.0295682	0.0337224	0.426	0.607095	0.00919486	-0.032916	0.0322344	0.525	0.681002	0.066769	-1.33816	1.922	0.628	0.999
2-FLU	12-HETE	Lipoxygenase Pathway	0.00682915	-0.00608099	0.0281965	0.329	0.999	-0.0423327	-0.0873789	0.0282812	0.32	0.538919	-0.0491618	-0.0976421	0.0239092	0.234	0.571562	-0.0640719	-2.02689	1.83538	0.567	0.999
Ni	11(12)-EET	Cytochrome p450 Pathway	-0.00996113	-0.0359732	0.0108571	0.33	0.999	-0.0579802	-0.145176	0.0250377	0.19	0.512712	-0.0480191	-0.133087	0.0339191	0.264	0.582717	0.127414	-1.35136	1.60173	0.428	0.999
BP3	8-HETE	Lipoxygenase Pathway	-0.00223092	-0.00913871	0.00191291	0.331	0.999	-0.0101796	-0.0425427	0.0169579	0.564	0.674936	-0.00794868	-0.0404029	0.0189555	0.654	0.779821	0.0586207	-2.0007	2.13626	0.677	0.999
MPB	12-HETE	Lipoxygenase Pathway	0.00312003	-0.00291843	0.0122215	0.331	0.999	0.00123607	-0.0451244	0.0294336	0.823	0.880348	-0.00188396	-0.0477631	0.0274595	0.955	0.973907	0.0330572	-2.22611	2.96369	0.864	0.999
MEHHP	𝝰LA	Parent Compound	0.00371152	-0.00384829	0.0139571	0.332	0.999	0.0341094	-0.00563754	0.0546955	0.066	0.49773	0.0303979	-0.00969129	0.0522769	0.092	0.546435	0.0802376	-0.267604	0.786509	0.364	0.999
Zn	AA	Parent Compound	0.00698339	-0.00622038	0.0274232	0.332	0.999	-0.0325677	-0.0784411	0.0279941	0.421	0.607095	-0.0395511	-0.0887312	0.0239201	0.324	0.583992	-0.0676243	-2.38895	1.97634	0.669	0.999
MEHP	PGE2	Cyclooxygenase Pathway	0.00416777	-0.00385214	0.0159196	0.333	0.999	0.0262178	-0.0292616	0.0660271	0.306	0.538919	0.02205	-0.0348621	0.0627195	0.377	0.598962	0.0712205	-1.62228	1.65066	0.553	0.999
Mn	EPA	Parent Compound	0.00452452	-0.0037248	0.0178507	0.334	0.999	-0.0460238	-0.100688	0.019058	0.145	0.49773	-0.0505483	-0.10394	0.012848	0.118	0.546435	-0.0577293	-1.12623	0.56067	0.443	0.999
Ni	9(10)-EpoME	Cytochrome p450 Pathway	-0.00937739	-0.0337706	0.0102256	0.334	0.999	-0.0592507	-0.148314	0.0258682	0.186	0.510839	-0.0498733	-0.134858	0.033386	0.251	0.581818	0.121027	-1.27386	1.49005	0.43	0.999
BPB	11,12-DHET	Cytochrome p450 Pathway	-0.00387192	-0.0139854	0.00401925	0.334	0.999	-0.005842	-0.0403296	0.0277273	0.756	0.85057	-0.00197008	-0.0350857	0.029833	0.947	0.969587	0.105106	-3.92606	4.52422	0.758	0.999
Ni	LTC4-ME	Lipoxygenase Pathway	-0.00677555	-0.0264084	0.00540733	0.335	0.999	-0.0576848	-0.145309	0.0266791	0.184	0.508964	-0.0509093	-0.138428	0.0328576	0.25	0.581818	0.0756965	-0.815721	1.42082	0.449	0.999
2,4-DCP	PGE2	Cyclooxygenase Pathway	-0.0048427	-0.0180198	0.00460221	0.338	0.999	-0.0385703	-0.0866136	0.0164113	0.163	0.49773	-0.0337276	-0.0836379	0.0223105	0.234	0.571562	0.0875105	-1.15892	1.51954	0.443	0.999
Ni	TXB2	Cyclooxygenase Pathway	-0.00649165	-0.0249959	0.00454796	0.338	0.999	-0.0575303	-0.145303	0.027751	0.189	0.511801	-0.0510387	-0.140489	0.0344451	0.256	0.582717	0.0694138	-0.771482	1.6559	0.469	0.999
Ba	13,14DHK-PGF2𝝰	Cyclooxygenase Pathway	-0.00423299	-0.0168454	0.00414211	0.338	0.999	0.00991606	-0.0554416	0.0720811	0.743	0.848299	0.0141491	-0.0495166	0.0755452	0.632	0.761422	-0.021964	-2.36049	2.08724	0.879	0.999
Ni	8,9-DHET	Cytochrome p450 Pathway	-0.0099706	-0.0358115	0.0111083	0.339	0.999	-0.0580221	-0.146319	0.025519	0.188	0.510884	-0.0480515	-0.134454	0.0335138	0.261	0.582717	0.12725	-1.37831	1.74052	0.429	0.999
MBP	9,10-DiHOME	Cytochrome p450 Pathway	0.00527104	-0.00490919	0.0203935	0.339	0.999	0.0290966	-0.033647	0.0625918	0.268	0.538919	0.0238255	-0.0389718	0.0591773	0.337	0.58417	0.0837296	-1.67081	1.47044	0.529	0.999
MiBP	TNF-𝝰	Inflammatory	-0.00696451	-0.0274421	0.00547328	0.339	0.999	-0.0539456	-0.154933	0.0398724	0.311	0.538919	-0.0469811	-0.148977	0.0446601	0.385	0.60039	0.0672586	-1.1996	1.89138	0.548	0.999
Hg	8-OHdG	Oxidative Stress	0.00416353	-0.00365661	0.0166365	0.339	0.999	-0.0234803	-0.0702733	0.0345636	0.353	0.547327	-0.0276438	-0.0729505	0.0274307	0.285	0.582717	-0.0566625	-2.32549	1.2933	0.604	0.999
Pb	15-HETE	Lipoxygenase Pathway	-0.00453336	-0.0175491	0.00431775	0.339	0.999	-0.00621866	-0.0558247	0.0567387	0.783	0.857342	-0.0016853	-0.0526612	0.0613935	0.899	0.938686	0.0414455	-2.62411	2.99311	0.798	0.999
PPB	5-HETE	Lipoxygenase Pathway	-0.0027066	-0.0107904	0.00224597	0.34	0.999	0.0101041	-0.0279119	0.0368831	0.514	0.656086	0.0128107	-0.0240161	0.0387856	0.43	0.620533	-0.0592711	-1.72009	1.93395	0.702	0.999
MEHP	8,9-DHET	Cytochrome p450 Pathway	-0.00643785	-0.0235889	0.00638997	0.341	0.999	0.0247291	-0.0349846	0.0658518	0.332	0.538919	0.031167	-0.0221263	0.0708381	0.222	0.565612	-0.104843	-2.76401	2.24327	0.587	0.999
1-PHE	RVD2	Lipoxygenase Pathway	-0.00427938	-0.0196782	0.00396344	0.342	0.999	-0.0536524	-0.081688	-0.00475862	0.039	0.49773	-0.049373	-0.0791994	-0.000979401	0.05	0.546435	0.0488459	-0.127006	0.431534	0.371	0.999
2- and 3-PHE	RVD2	Lipoxygenase Pathway	-0.00681952	-0.0291238	0.00548193	0.342	0.999	-0.0702531	-0.107956	0.0193918	0.115	0.49773	-0.0634335	-0.105249	0.0253492	0.144	0.546435	0.0597307	-0.352881	0.691383	0.409	0.999
TCS	8(9)-EET	Cytochrome p450 Pathway	-0.00440846	-0.015924	0.00451893	0.342	0.999	-0.0228102	-0.0671183	0.0151951	0.27	0.538919	-0.0184017	-0.0614673	0.0194093	0.397	0.603836	0.12944	-2.095	2.82667	0.502	0.999
Se	IL-10	Inflammatory	0.0185539	-0.0175781	0.0693432	0.343	0.999	-0.0744898	-0.129468	0.0421084	0.252	0.538919	-0.0930437	-0.161304	0.0266289	0.143	0.546435	-0.117759	-3.30719	2.39893	0.561	0.999
TCS	AA	Parent Compound	-0.00297431	-0.0117189	0.00232889	0.343	0.999	-0.0225099	-0.0666301	0.0154515	0.283	0.538919	-0.0195356	-0.0630272	0.0171789	0.348	0.585617	0.0808068	-1.14087	1.71584	0.476	0.999
EPB	5(6)-EET	Cytochrome p450 Pathway	0.00356736	-0.003818	0.0131935	0.345	0.999	-0.0150103	-0.0606067	0.023326	0.513	0.655531	-0.0185776	-0.0616419	0.019516	0.39	0.602496	-0.0582705	-2.87684	2.66689	0.732	0.999
Tl	8-OHdG	Oxidative Stress	-0.0030651	-0.0127328	0.00283465	0.346	0.999	-0.0436139	-0.0571736	-0.0176496	0.015	0.297179	-0.0405488	-0.0557519	-0.0108434	0.019	0.373237	0.0522424	-0.068619	0.391497	0.353	0.999
Cu	AA	Parent Compound	0.00545261	-0.00467182	0.0216477	0.346	0.999	0.0526859	-0.0219922	0.0892232	0.125	0.49773	0.0472333	-0.0279633	0.0850783	0.152	0.546435	0.0652969	-0.56553	0.711876	0.415	0.999
2,4-DCP	TXB2	Cyclooxygenase Pathway	-0.00385825	-0.014957	0.00342463	0.346	0.999	-0.038707	-0.0864642	0.0164763	0.164	0.49773	-0.0348488	-0.0846246	0.020572	0.217	0.562647	0.0627634	-0.758152	1.19969	0.444	0.999
Sn	12-oxoETE	Lipoxygenase Pathway	-0.00375058	-0.0147923	0.00305105	0.346	0.999	-0.033501	-0.0761308	0.0156647	0.175	0.49773	-0.0297505	-0.073189	0.0202765	0.219	0.562796	0.0674763	-0.735006	0.980475	0.465	0.999
MBP	8(9)-EET	Cytochrome p450 Pathway	0.00528981	-0.00495177	0.0205995	0.346	0.999	0.0291036	-0.0333999	0.0627923	0.267	0.538919	0.0238138	-0.0379937	0.0592796	0.342	0.58417	0.0853598	-1.55147	1.51215	0.529	0.999
Pb	LTC4-ME	Lipoxygenase Pathway	0.00474244	-0.00390051	0.0186049	0.346	0.999	-0.00561664	-0.0553665	0.057866	0.797	0.866126	-0.0103591	-0.0590562	0.0502184	0.665	0.789283	-0.0148727	-2.62095	2.56341	0.913	0.999
MiBP	5(6)-EET	Cytochrome p450 Pathway	-0.00854588	-0.0310858	0.00845315	0.347	0.999	-0.0557315	-0.160873	0.0368179	0.302	0.538919	-0.0471856	-0.148254	0.0443702	0.382	0.60039	0.0977166	-1.5122	1.70303	0.497	0.999
MCPP	15DO12,14-PGJ2	Cyclooxygenase Pathway	0.0047939	-0.00440516	0.0182672	0.347	0.999	0.0208554	-0.0367631	0.0763276	0.469	0.642519	0.0160615	-0.0420838	0.0713903	0.576	0.712946	0.0793457	-1.91107	2.05507	0.638	0.999
MECPP	PGD3	Cyclooxygenase Pathway	0.00320279	-0.00358325	0.0132899	0.348	0.999	0.0276733	-0.0162222	0.0480303	0.132	0.49773	0.0244705	-0.0198897	0.046468	0.182	0.549432	0.0706846	-0.488902	1.15328	0.432	0.999
Se	RVD1	Lipoxygenase Pathway	-0.0159875	-0.0593602	0.0180328	0.348	0.999	-0.0684828	-0.128585	0.0442312	0.307	0.538919	-0.0524953	-0.124264	0.0576715	0.411	0.610704	0.135548	-1.7358	2.5245	0.479	0.999
Hg	CRP	Inflammatory	0.00399591	-0.00380543	0.0153401	0.348	0.999	-0.0237535	-0.0696557	0.03285	0.351	0.545686	-0.0277494	-0.0735854	0.0263389	0.279	0.582717	-0.0592119	-2.49286	1.46547	0.593	0.999
MCPP	PGA2	Cyclooxygenase Pathway	0.00474485	-0.0043329	0.0182157	0.348	0.999	0.020269	-0.0377347	0.0753738	0.484	0.645653	0.0155242	-0.0423621	0.0711353	0.588	0.720774	0.0770315	-2.25918	1.97976	0.654	0.999
EPB	12-oxoETE	Lipoxygenase Pathway	0.00273538	-0.00248545	0.0109022	0.348	0.999	-0.0151176	-0.0590303	0.0232814	0.485	0.645653	-0.017853	-0.0620653	0.0212895	0.415	0.613501	-0.0501863	-2.0983	1.67396	0.695	0.999
1-NAP	TNF-𝝰	Inflammatory	-0.00505328	-0.0199665	0.00441939	0.35	0.999	-0.0562079	-0.101272	0.0116654	0.109	0.49773	-0.0511546	-0.0982845	0.0164453	0.146	0.546435	0.060998	-0.446784	0.845885	0.423	0.999
1-NAP	13-oxoODE	Lipoxygenase Pathway	0.00591766	-0.00455634	0.0232777	0.35	0.999	-0.0571517	-0.10099	0.012115	0.112	0.49773	-0.0630694	-0.107356	0.00749211	0.079	0.546435	-0.0673553	-1.48269	0.548997	0.428	0.999
2- and 3-PHE	TNF-𝝰	Inflammatory	-0.00723241	-0.032211	0.00631907	0.35	0.999	-0.069684	-0.107668	0.019994	0.115	0.49773	-0.0624516	-0.105467	0.027854	0.15	0.546435	0.064914	-0.385254	0.907656	0.423	0.999
Sn	TXB2	Cyclooxygenase Pathway	-0.00355142	-0.0142748	0.00284395	0.35	0.999	-0.0327215	-0.0757069	0.0167861	0.185	0.509905	-0.0291701	-0.0726699	0.0207128	0.23	0.570203	0.0616995	-0.914395	1.04459	0.475	0.999
Hg	PGD3	Cyclooxygenase Pathway	-0.00388914	-0.0153548	0.0032223	0.35	0.999	-0.0239319	-0.069483	0.0314913	0.346	0.544117	-0.0200427	-0.0678731	0.0357016	0.43	0.620533	0.0667112	-1.20495	1.72835	0.584	0.999
Pb	CY	Protein Damage	-0.00534506	-0.0194211	0.00536057	0.35	0.999	-0.00648352	-0.0554813	0.0553568	0.777	0.855623	-0.00113845	-0.0533536	0.0615461	0.917	0.949779	0.0495069	-3.23461	3.30166	0.841	0.999
MEHP	8(9)-EET	Cytochrome p450 Pathway	0.00560134	-0.00592357	0.0210697	0.351	0.999	0.0265753	-0.0303265	0.0663617	0.3	0.538919	0.020974	-0.0376043	0.0624022	0.393	0.602496	0.105477	-1.6803	2.5951	0.549	0.999
MiBP	PGD2	Cyclooxygenase Pathway	0.00748507	-0.00699354	0.0291096	0.351	0.999	-0.0536145	-0.156025	0.0384894	0.301	0.538919	-0.0610995	-0.162861	0.0316613	0.241	0.57414	-0.0659689	-2.46396	1.52891	0.578	0.999
BP3	PGE2	Cyclooxygenase Pathway	-0.00205575	-0.00828963	0.00180972	0.351	0.999	-0.0103089	-0.0432199	0.0171646	0.555	0.671222	-0.00825319	-0.0414673	0.0187791	0.643	0.771467	0.0484182	-1.67099	1.97644	0.698	0.999
2,5-DCP	12-oxoETE	Lipoxygenase Pathway	-0.00326988	-0.0125697	0.00300671	0.352	0.999	-0.0642671	-0.110067	-0.0170373	0.005	0.2318	-0.0609972	-0.107408	-0.0149824	0.007	0.257556	0.0401244	-0.0594642	0.277338	0.353	0.999
1-PHE	PGA2	Cyclooxygenase Pathway	-0.0044257	-0.0208149	0.0053696	0.352	0.999	-0.0535508	-0.082185	-0.00696545	0.032	0.49773	-0.0491251	-0.0796669	-0.00355573	0.045	0.546435	0.055634	-0.16467	0.414542	0.376	0.999
1-NAP	LTD4	Lipoxygenase Pathway	-0.0073637	-0.0257054	0.00732062	0.352	0.999	-0.0557903	-0.101955	0.015373	0.118	0.49773	-0.0484266	-0.0964353	0.0172179	0.172	0.549432	0.1088	-0.575721	1.12342	0.388	0.999
As	15-HETE	Lipoxygenase Pathway	-0.00498086	-0.0199033	0.00494476	0.352	0.999	-0.0515044	-0.117484	0.0122122	0.145	0.49773	-0.0465235	-0.112215	0.0160874	0.177	0.549432	0.0684808	-0.80183	0.975423	0.437	0.999
1-PYR	LTB4	Lipoxygenase Pathway	0.00620706	-0.00530373	0.0246005	0.352	0.999	-0.0355145	-0.0863109	0.0297724	0.426	0.607095	-0.0417216	-0.0947275	0.0270561	0.344	0.58417	-0.0508618	-2.02794	2.07224	0.642	0.999
2,4-DCP	8-HETE	Lipoxygenase Pathway	-0.00383795	-0.0154055	0.00335796	0.353	0.999	-0.0393725	-0.0869361	0.0152617	0.153	0.49773	-0.0355345	-0.0842409	0.0176469	0.196	0.549432	0.0630158	-0.752075	0.989199	0.438	0.999
BPB	PGD3	Cyclooxygenase Pathway	-0.002319	-0.0094483	0.00211639	0.353	0.999	-0.00608529	-0.0405103	0.0267989	0.748	0.848685	-0.00376629	-0.0380594	0.0289151	0.863	0.913857	0.0313515	-2.34366	2.75838	0.833	0.999
2,4-DCP	12-oxoETE	Lipoxygenase Pathway	-0.00390704	-0.0157668	0.00330233	0.356	0.999	-0.0394074	-0.0880234	0.0160255	0.161	0.49773	-0.0355004	-0.0852799	0.0193492	0.205	0.552547	0.0643628	-0.747074	0.993484	0.455	0.999
Pb	13S-HODE	Lipoxygenase Pathway	-0.00412979	-0.0167466	0.00417586	0.356	0.999	-0.00636569	-0.0555186	0.0546212	0.776	0.855623	-0.0022359	-0.0531178	0.0590223	0.886	0.928458	0.0350233	-2.47526	2.1268	0.82	0.999
TCS	9,10-DiHOME	Cytochrome p450 Pathway	-0.00440841	-0.0159242	0.00441467	0.357	0.999	-0.0228198	-0.0674766	0.0153339	0.272	0.538919	-0.0184114	-0.0612783	0.0188482	0.398	0.604168	0.129842	-2.3177	2.73667	0.519	0.999
MEHP	9,10-DiHOME	Cytochrome p450 Pathway	0.00558459	-0.00602045	0.0212315	0.358	0.999	0.0265664	-0.029991	0.0664465	0.302	0.538919	0.0209818	-0.0378609	0.0622793	0.397	0.603836	0.10188	-1.8538	1.9046	0.568	0.999
MiBP	9,10-DiHOME	Cytochrome p450 Pathway	0.00684836	-0.00559271	0.0275734	0.358	0.999	-0.0500469	-0.153545	0.0418001	0.353	0.547327	-0.0568952	-0.158412	0.0356168	0.283	0.582717	-0.0509328	-2.37107	1.79796	0.627	0.999
MEOHP	15DO12,14-PGJ2	Cyclooxygenase Pathway	0.00351088	-0.00352656	0.0139674	0.359	0.999	0.0363033	-0.0105125	0.0633985	0.089	0.49773	0.0327924	-0.0141749	0.0610312	0.119	0.546435	0.0679224	-0.282413	0.798746	0.4	0.999
1-PHE	8-OHdG	Oxidative Stress	-0.00743297	-0.0330127	0.00947849	0.36	0.999	-0.0541763	-0.0821356	-0.00525115	0.039	0.49773	-0.0467434	-0.0815621	0.00789938	0.077	0.546435	0.0958422	-0.251421	0.80145	0.385	0.999
Mo	13S-HODE	Lipoxygenase Pathway	0.00760571	-0.00713806	0.031858	0.36	0.999	-0.0542193	-0.114206	0.032782	0.287	0.538919	-0.061825	-0.122936	0.0280534	0.222	0.565612	-0.0595711	-1.96488	1.57945	0.581	0.999
MEHHP	NY	Protein Damage	-0.00341469	-0.0149233	0.00289773	0.361	0.999	0.0336923	-0.00544462	0.054544	0.069	0.49773	0.037107	-0.00127697	0.0587775	0.052	0.546435	-0.0647447	-0.816178	0.158783	0.396	0.999
2- and 3-PHE	13,14DHK-PGF2𝝰	Cyclooxygenase Pathway	-0.00641848	-0.028185	0.0052116	0.361	0.999	-0.0703325	-0.108133	0.0190939	0.113	0.49773	-0.0639141	-0.105479	0.0248749	0.143	0.546435	0.0558142	-0.364031	0.709067	0.422	0.999
4-PHE	12,13-DiHOME	Cytochrome p450 Pathway	-0.00848806	-0.0347759	0.00833769	0.361	0.999	-0.0661641	-0.153348	0.0401244	0.285	0.538919	-0.057676	-0.148811	0.0457031	0.346	0.585617	0.0704349	-1.12323	1.53518	0.514	0.999
MEOHP	TXB2	Cyclooxygenase Pathway	0.0030335	-0.00274606	0.0127553	0.363	0.999	0.0361264	-0.0102576	0.0631151	0.091	0.49773	0.0330929	-0.0140641	0.0607625	0.12	0.546435	0.0547134	-0.238861	0.756095	0.414	0.999
Tl	PGA2	Cyclooxygenase Pathway	-0.00285061	-0.0125078	0.00356819	0.366	0.999	-0.0439607	-0.0572848	-0.0180333	0.012	0.272706	-0.0411101	-0.0559686	-0.0143355	0.016	0.343407	0.0468062	-0.0916879	0.334828	0.372	0.999
MiBP	8(9)-EET	Cytochrome p450 Pathway	0.00687437	-0.0053658	0.0274557	0.366	0.999	-0.0500184	-0.153411	0.0415009	0.353	0.547327	-0.0568927	-0.159487	0.0350726	0.285	0.582717	-0.0524816	-2.47889	1.9189	0.625	0.999
MEOHP	PGD3	Cyclooxygenase Pathway	0.00364053	-0.00458243	0.0147307	0.367	0.999	0.0358735	-0.0105737	0.0631403	0.097	0.49773	0.0322329	-0.0147667	0.0607198	0.135	0.546435	0.0695192	-0.385207	0.976386	0.434	0.999
1-NAP	PGE2	Cyclooxygenase Pathway	-0.00581291	-0.0225887	0.00612248	0.367	0.999	-0.0559386	-0.100961	0.0127714	0.114	0.49773	-0.0501257	-0.0976483	0.0183084	0.16	0.546546	0.0770161	-0.470909	1.00016	0.439	0.999
2-FLU	IL-10	Inflammatory	-0.0104919	-0.0380984	0.0105012	0.368	0.999	-0.0380221	-0.0862355	0.0293412	0.378	0.575315	-0.0275302	-0.0814583	0.0358149	0.525	0.681002	0.162502	-2.31478	3.24339	0.526	0.999
MPB	IL-6	Inflammatory	-0.0038477	-0.015841	0.00392287	0.371	0.999	0.00199666	-0.0438265	0.0296582	0.788	0.859974	0.00584436	-0.0381359	0.0325868	0.67	0.794404	-0.0266897	-4.56258	2.77458	0.911	0.999
2,5-DCP	RVD2	Lipoxygenase Pathway	-0.00262304	-0.0108389	0.00235416	0.374	0.999	-0.0630824	-0.109031	-0.0174939	0.006	0.235729	-0.0604593	-0.107679	-0.0148952	0.007	0.257556	0.031236	-0.0497025	0.254127	0.376	0.999
1-NAP	LTB4	Lipoxygenase Pathway	0.00478506	-0.0043739	0.0204331	0.374	0.999	-0.0567615	-0.100883	0.0106491	0.11	0.49773	-0.0615465	-0.10645	0.00700533	0.085	0.546435	-0.0523593	-1.02786	0.542342	0.448	0.999
4-PHE	LTC4-ME	Lipoxygenase Pathway	-0.00844726	-0.033301	0.00793461	0.374	0.999	-0.0745857	-0.156731	0.0344386	0.213	0.538919	-0.0661385	-0.151132	0.0401288	0.268	0.582717	0.0738389	-0.732705	1.45099	0.469	0.999
BPA	12-oxoETE	Lipoxygenase Pathway	-0.00500745	-0.0219293	0.00509032	0.374	0.999	-0.0398028	-0.114657	0.0373524	0.314	0.538919	-0.0347953	-0.110127	0.0430106	0.381	0.60039	0.0576266	-1.38632	1.50579	0.556	0.999
Ni	DHA	Parent Compound	0.00566463	-0.00592602	0.0233483	0.375	0.999	-0.0580351	-0.148202	0.0277485	0.191	0.513617	-0.0636997	-0.152012	0.0222603	0.155	0.546435	-0.0514445	-1.24091	0.851994	0.524	0.999
Ni	RVD2	Lipoxygenase Pathway	0.00607042	-0.00577141	0.0253807	0.375	0.999	-0.0576375	-0.146975	0.0267457	0.192	0.514516	-0.063708	-0.150318	0.0216942	0.148	0.546435	-0.0574615	-1.32587	0.978035	0.531	0.999
MiBP	11(12)-EET	Cytochrome p450 Pathway	0.0105634	-0.0133709	0.039242	0.375	0.999	-0.0561291	-0.157173	0.0366574	0.286	0.538919	-0.0666925	-0.166919	0.0263022	0.195	0.549432	-0.0993693	-3.24841	2.39724	0.611	0.999
Pb	IL-10	Inflammatory	0.00738404	-0.00794713	0.0267131	0.375	0.999	-0.0089107	-0.0564089	0.0528348	0.715	0.843445	-0.0162947	-0.0626973	0.0423364	0.515	0.674065	-0.0386037	-4.20837	5.23245	0.92	0.999
MEOHP	PGE2	Cyclooxygenase Pathway	0.00309394	-0.00335217	0.0129028	0.376	0.999	0.0356703	-0.011305	0.0628319	0.091	0.49773	0.0325764	-0.0143838	0.0606322	0.133	0.546435	0.0560891	-0.2889	0.899514	0.437	0.999
4-PHE	9,10-DiHOME	Cytochrome p450 Pathway	0.00753968	-0.00777248	0.0319431	0.376	0.999	-0.068024	-0.153659	0.0396219	0.275	0.538919	-0.0755637	-0.162687	0.0327852	0.205	0.552547	-0.0459146	-1.20098	1.74778	0.563	0.999
Ni	IL-10	Inflammatory	0.0103102	-0.0130833	0.0390408	0.377	0.999	-0.0535538	-0.139053	0.0308635	0.226	0.538919	-0.0638641	-0.148169	0.01774	0.135	0.546435	-0.114276	-2.8038	2.36004	0.569	0.999
Mo	LTC4-ME	Lipoxygenase Pathway	0.00754381	-0.00764018	0.0307926	0.377	0.999	-0.0546239	-0.113786	0.0331899	0.283	0.538919	-0.0621678	-0.122224	0.0270096	0.211	0.557892	-0.058514	-1.8339	1.58662	0.59	0.999
MiBP	LA	Parent Compound	0.00828444	-0.0110035	0.0307669	0.377	0.999	-0.0555553	-0.158353	0.0375991	0.292	0.538919	-0.0638397	-0.164544	0.0294371	0.224	0.565612	-0.0764269	-2.56712	1.61771	0.603	0.999
Tl	NY	Protein Damage	0.00312599	-0.00274228	0.0154351	0.378	0.999	-0.0439146	-0.0573538	-0.0192905	0.011	0.272706	-0.0470406	-0.0642188	-0.0232138	0.004	0.257556	-0.0435691	-0.416487	0.0726356	0.385	0.999
Sn	CAA	Cytochrome p450 Pathway	0.0041621	-0.00519884	0.0166506	0.378	0.999	-0.0342287	-0.0769598	0.0157289	0.153	0.49773	-0.0383908	-0.0798599	0.0124665	0.116	0.546435	-0.0730931	-1.7305	0.84717	0.471	0.999
2-FLU	8-HETE	Lipoxygenase Pathway	-0.00586318	-0.0247187	0.00548617	0.378	0.999	-0.0432629	-0.0875374	0.027997	0.31	0.538919	-0.0373997	-0.085072	0.0307079	0.367	0.592001	0.0650111	-1.10286	1.56586	0.524	0.999
TCS	8-HETE	Lipoxygenase Pathway	-0.00256367	-0.0106509	0.00238327	0.379	0.999	-0.0223675	-0.0664162	0.0147655	0.279	0.538919	-0.0198038	-0.0625123	0.0169174	0.351	0.585617	0.0665323	-0.90311	1.65559	0.512	0.999
Hg	LTB4	Lipoxygenase Pathway	-0.00433128	-0.0172139	0.00479295	0.379	0.999	-0.0232218	-0.0698131	0.0332616	0.362	0.554604	-0.0188905	-0.0664057	0.0380466	0.458	0.63916	0.079383	-1.41434	2.09257	0.603	0.999
MEHHP	PGD3	Cyclooxygenase Pathway	0.00300449	-0.00374342	0.0125784	0.38	0.999	0.0338808	-0.00655874	0.05492	0.074	0.49773	0.0308763	-0.0109786	0.0526366	0.097	0.546435	0.0601234	-0.269286	0.734945	0.428	0.999
4-PHE	IL-1β	Inflammatory	-0.00955379	-0.0385988	0.0117271	0.38	0.999	-0.0718266	-0.154921	0.0362543	0.231	0.538919	-0.0622728	-0.150918	0.0442221	0.31	0.582717	0.0882532	-0.927768	1.9319	0.487	0.999
TCS	PGD3	Cyclooxygenase Pathway	-0.00238691	-0.0103273	0.00247961	0.381	0.999	-0.0226411	-0.0673517	0.0149949	0.277	0.538919	-0.0202542	-0.0633537	0.016694	0.336	0.58417	0.0581357	-0.996033	1.39007	0.542	0.999
MBP	5-oxoETE	Lipoxygenase Pathway	-0.00403849	-0.0169388	0.0034444	0.381	0.999	0.0278301	-0.0353616	0.0618198	0.281	0.538919	0.0318686	-0.0319474	0.0663983	0.227	0.567622	-0.0549975	-1.37895	1.24417	0.564	0.999
MEHP	11(12)-EET	Cytochrome p450 Pathway	-0.0059475	-0.0226406	0.00659675	0.381	0.999	0.0250017	-0.0333081	0.065859	0.329	0.538919	0.0309492	-0.0216529	0.0703308	0.225	0.566287	-0.0967587	-2.78312	2.18008	0.614	0.999
Tl	AA	Parent Compound	0.003404	-0.00322206	0.0161418	0.382	0.999	-0.0440168	-0.0575925	-0.0207614	0.012	0.272706	-0.0474208	-0.0642581	-0.0252356	0.006	0.257556	-0.0503196	-0.453909	0.0853736	0.392	0.999
Tl	EPA	Parent Compound	0.00284728	-0.0023942	0.0128961	0.384	0.999	-0.0438372	-0.0574627	-0.0190374	0.012	0.272706	-0.0466845	-0.0629858	-0.0239274	0.006	0.257556	-0.0397509	-0.377431	0.0606513	0.396	0.999
MECPP	9,10-DiHOME	Cytochrome p450 Pathway	0.00362416	-0.00450486	0.0148996	0.384	0.999	0.0276912	-0.0161691	0.0482273	0.135	0.49773	0.0240671	-0.021377	0.0462772	0.195	0.549432	0.0777947	-0.781307	1.40072	0.473	0.999
MiBP	8,9-DHET	Cytochrome p450 Pathway	0.0104805	-0.0140276	0.0403335	0.384	0.999	-0.0560303	-0.157082	0.0367053	0.287	0.538919	-0.0665107	-0.166775	0.026009	0.194	0.549432	-0.0976067	-2.98861	2.34578	0.615	0.999
PPB	NY	Protein Damage	-0.00306803	-0.0120974	0.00348894	0.384	0.999	0.00916214	-0.0283	0.0362435	0.543	0.671222	0.0122302	-0.0256314	0.0390125	0.452	0.635762	-0.0657324	-3.08816	2.01747	0.735	0.999
Se	TXB2	Cyclooxygenase Pathway	-0.00873357	-0.0376386	0.00804581	0.385	0.999	-0.0745132	-0.129833	0.041604	0.249	0.538919	-0.0657796	-0.125724	0.0473887	0.3	0.582717	0.0563683	-0.769458	1.19763	0.518	0.999
Hg	9,10-DiHOME	Cytochrome p450 Pathway	-0.00405002	-0.0166897	0.00378599	0.386	0.999	-0.023398	-0.0694238	0.031756	0.359	0.551466	-0.0193479	-0.0673907	0.036597	0.446	0.632698	0.06616	-1.35752	1.7783	0.617	0.999
MEHP	15-HETE	Lipoxygenase Pathway	0.00350286	-0.00417373	0.0147499	0.387	0.999	0.0277025	-0.027289	0.0659229	0.274	0.538919	0.0241997	-0.0296083	0.063401	0.339	0.58417	0.0670807	-1.0728	1.61636	0.511	0.999
MECPP	12-HETE	Lipoxygenase Pathway	0.0026969	-0.00322704	0.0117691	0.388	0.999	0.0278188	-0.0160593	0.0479591	0.123	0.49773	0.0251219	-0.0183419	0.0461353	0.162	0.546546	0.0581352	-0.37142	0.903325	0.443	0.999
MiBP	13S-HODE	Lipoxygenase Pathway	0.00688248	-0.00783945	0.0270516	0.388	0.999	-0.0577313	-0.162465	0.0368646	0.273	0.538919	-0.0646138	-0.167916	0.0312497	0.225	0.566287	-0.0571057	-1.68492	1.22953	0.591	0.999
MBZP	PGA2	Cyclooxygenase Pathway	0.00474044	-0.00580471	0.0189743	0.388	0.999	-0.00189639	-0.0694034	0.0549729	0.99	0.994574	-0.00663684	-0.0741209	0.050185	0.894	0.93515	0.0119566	-2.5085	3.05382	0.934	0.999
MECPP	8(9)-EET	Cytochrome p450 Pathway	0.00363579	-0.00438763	0.0153215	0.389	0.999	0.0276938	-0.0159885	0.0482252	0.125	0.49773	0.024058	-0.0219903	0.0460772	0.2	0.549432	0.0787781	-0.707807	1.45753	0.468	0.999
Ba	12-HETE	Lipoxygenase Pathway	0.00416318	-0.00469428	0.0175133	0.389	0.999	0.0102698	-0.055384	0.0728179	0.739	0.847909	0.00610659	-0.0580042	0.0694271	0.846	0.902452	0.0396829	-2.08698	2.46942	0.792	0.999
1-PHE	9(10)-EpoME	Cytochrome p450 Pathway	-0.00550519	-0.0254496	0.0098139	0.39	0.999	-0.0547421	-0.082953	-0.00471568	0.04	0.49773	-0.0492369	-0.0819165	0.000539197	0.052	0.546435	0.0763539	-0.284733	0.53667	0.408	0.999
MCPP	13,14DHK-PGF2𝝰	Cyclooxygenase Pathway	0.00360118	-0.0038467	0.0150712	0.39	0.999	0.0198498	-0.0387348	0.0764763	0.494	0.646428	0.0162486	-0.0436315	0.0725894	0.579	0.713895	0.0477644	-1.28433	1.75432	0.696	0.999
MCPP	15-HETE	Lipoxygenase Pathway	0.00412137	-0.00441487	0.0165663	0.391	0.999	0.0205433	-0.0374443	0.076566	0.473	0.643813	0.0164219	-0.0423259	0.0719244	0.572	0.711699	0.0641178	-1.73631	2.06127	0.662	0.999
4-PHE	8(9)-EET	Cytochrome p450 Pathway	0.00758436	-0.00749571	0.0314065	0.392	0.999	-0.0679638	-0.154087	0.0387871	0.277	0.538919	-0.0755482	-0.162571	0.0327501	0.201	0.549432	-0.0478305	-1.19263	2.03225	0.577	0.999
MBP	9(10)-EpoME	Cytochrome p450 Pathway	0.00536862	-0.00844766	0.0223827	0.392	0.999	0.028371	-0.0350535	0.0625553	0.286	0.538919	0.0230024	-0.0416577	0.0587084	0.352	0.585617	0.106243	-1.52924	1.90261	0.502	0.999
MECPP	11-HETE	Cytochrome p450 Pathway	-0.00270238	-0.0121332	0.00255609	0.393	0.999	0.0273652	-0.0164591	0.047997	0.137	0.49773	0.0300676	-0.01167	0.0507636	0.102	0.546435	-0.0495143	-0.94538	0.860363	0.496	0.999
Hg	8(9)-EET	Cytochrome p450 Pathway	-0.00404909	-0.0170038	0.00382862	0.393	0.999	-0.023396	-0.0695539	0.0312361	0.359	0.551466	-0.0193469	-0.0669297	0.0368043	0.449	0.633464	0.0663041	-1.31877	1.79721	0.616	0.999
1-PYR	12,13-DiHOME	Cytochrome p450 Pathway	-0.00615947	-0.0261406	0.00647054	0.395	0.999	-0.035401	-0.0872926	0.0305977	0.44	0.616266	-0.0292415	-0.0836148	0.0343472	0.525	0.681002	0.0701883	-1.66462	2.02034	0.607	0.999
Cu	9-oxoODE	Cyclooxygenase Pathway	-0.00591391	-0.024661	0.00642093	0.396	0.999	0.0525099	-0.0256815	0.0889648	0.121	0.49773	0.0584238	-0.0112132	0.0963607	0.097	0.546435	-0.0640558	-1.08348	0.753318	0.493	0.999
9-PHE	8-HETE	Lipoxygenase Pathway	-0.00572412	-0.0249346	0.00576741	0.396	0.999	-0.066015	-0.116525	0.0200582	0.141	0.49773	-0.0602909	-0.114041	0.0240746	0.17	0.546546	0.0542563	-0.526292	0.737898	0.471	0.999
MEHP	AA	Parent Compound	0.00341584	-0.00437649	0.0144818	0.396	0.999	0.0266876	-0.0298685	0.0662928	0.302	0.538919	0.0232718	-0.0321052	0.0633599	0.366	0.591211	0.0606821	-1.41826	1.24379	0.552	0.999
PPB	TXB2	Cyclooxygenase Pathway	-0.00212976	-0.0092963	0.00217581	0.396	0.999	0.00994107	-0.0279192	0.0367636	0.517	0.658827	0.0120708	-0.0249506	0.0383063	0.454	0.635874	-0.0403392	-1.86625	1.67439	0.725	0.999
MBP	𝝰LA	Parent Compound	0.00469553	-0.00679772	0.0197625	0.397	0.999	0.0278431	-0.0335139	0.0619677	0.283	0.538919	0.0231475	-0.0398578	0.0584408	0.342	0.58417	0.0866464	-1.55073	1.56355	0.524	0.999
Zn	PGD3	Cyclooxygenase Pathway	0.00517166	-0.00546674	0.0229023	0.398	0.999	-0.0307614	-0.0777539	0.0283834	0.463	0.63845	-0.0359331	-0.084421	0.0257155	0.388	0.60039	-0.0397958	-1.73751	1.71886	0.731	0.999
MEHHP	12-oxoETE	Lipoxygenase Pathway	-0.00260209	-0.0119092	0.00299181	0.399	0.999	0.0346571	-0.00619515	0.0552605	0.063	0.49773	0.0372592	-0.00110278	0.0584007	0.054	0.546435	-0.0467294	-0.697868	0.137275	0.426	0.999
Hg	AA	Parent Compound	-0.00375176	-0.0152956	0.00464811	0.399	0.999	-0.0243909	-0.0696881	0.0302681	0.33	0.538919	-0.0206392	-0.0676797	0.0338373	0.413	0.612498	0.0697362	-1.1958	1.85568	0.559	0.999
MEHHP	PGE2	Cyclooxygenase Pathway	0.00259801	-0.00299611	0.0114154	0.401	0.999	0.0337402	-0.00706703	0.0547321	0.073	0.49773	0.0311422	-0.00969832	0.0527947	0.094	0.546435	0.0496443	-0.188354	0.708563	0.448	0.999
Cu	12(13)-EpoME	Cytochrome p450 Pathway	-0.00590907	-0.0244791	0.00666364	0.401	0.999	0.0525202	-0.0249732	0.0889713	0.124	0.49773	0.0584293	-0.0108864	0.0963315	0.095	0.546435	-0.0633116	-1.05183	0.725545	0.497	0.999
Ni	8-HETE	Lipoxygenase Pathway	0.00578134	-0.00659391	0.0249767	0.401	0.999	-0.0548749	-0.143987	0.0293288	0.214	0.538919	-0.0606562	-0.147294	0.0233864	0.168	0.546546	-0.0528336	-1.39149	1.2439	0.571	0.999
MiBP	8-HETE	Lipoxygenase Pathway	-0.00595414	-0.0257096	0.00660887	0.402	0.999	-0.0538013	-0.156292	0.0383905	0.303	0.538919	-0.0478471	-0.148995	0.0437806	0.372	0.59592	0.053756	-0.944118	1.74763	0.567	0.999
Hg	CY	Protein Damage	-0.00405717	-0.0159968	0.00473353	0.402	0.999	-0.0239531	-0.0692885	0.0306304	0.346	0.544117	-0.019896	-0.0681588	0.0373424	0.434	0.622147	0.076429	-1.28985	2.43456	0.606	0.999
PPB	PGD3	Cyclooxygenase Pathway	-0.0020681	-0.00899656	0.00204495	0.402	0.999	0.00994794	-0.0283936	0.0368087	0.52	0.661196	0.012016	-0.0251774	0.0384278	0.457	0.638918	-0.0336842	-1.38454	1.54621	0.738	0.999
MPB	LTD4	Lipoxygenase Pathway	0.00358031	-0.00514548	0.0136638	0.402	0.999	0.00237935	-0.043784	0.0299957	0.798	0.866806	-0.00120095	-0.0465487	0.027333	0.919	0.950153	0.0729076	-3.94709	3.21569	0.816	0.999
2,5-DCP	TXB2	Cyclooxygenase Pathway	-0.00257673	-0.0110699	0.00332282	0.404	0.999	-0.0628188	-0.109115	-0.0176439	0.004	0.2318	-0.0602421	-0.108357	-0.0138057	0.005	0.257556	0.0310497	-0.0638513	0.259439	0.408	0.999
Tl	15DO12,14-PGJ2	Cyclooxygenase Pathway	-0.00275524	-0.0123108	0.00366446	0.404	0.999	-0.0436317	-0.0572943	-0.0177638	0.012	0.272706	-0.0408764	-0.0560362	-0.0120968	0.019	0.373237	0.0454965	-0.0979865	0.341998	0.408	0.999
MBP	RVD1	Lipoxygenase Pathway	0.00595153	-0.00935898	0.0234285	0.404	0.999	0.0290596	-0.0315203	0.0628329	0.258	0.538919	0.023108	-0.0362938	0.0585707	0.344	0.58417	0.13084	-1.54648	2.72221	0.482	0.999
Pb	13,14DHK-PGF2𝝰	Cyclooxygenase Pathway	0.00379687	-0.00391974	0.0160767	0.404	0.999	-0.00765664	-0.0572353	0.0550978	0.748	0.848685	-0.0114535	-0.0599758	0.0503244	0.642	0.770666	-0.0179041	-2.01238	3.20736	0.898	0.999
Cu	𝝰LA	Parent Compound	0.00560461	-0.00860961	0.0243062	0.405	0.999	0.0527533	-0.0215125	0.08903	0.115	0.49773	0.0471487	-0.0260913	0.0853549	0.146	0.546435	0.0705464	-0.541785	0.814143	0.452	0.999
EPB	8-OHdG	Oxidative Stress	-0.00259998	-0.0105931	0.00256963	0.405	0.999	-0.0147121	-0.0597097	0.0235302	0.513	0.655531	-0.0121121	-0.0558591	0.0263544	0.592	0.72346	0.0525512	-1.59691	2.08382	0.678	0.999
2- and 3-PHE	12,13-DiHOME	Cytochrome p450 Pathway	-0.00647017	-0.0287913	0.00742173	0.406	0.999	-0.0693046	-0.108045	0.0202693	0.121	0.49773	-0.0628344	-0.105931	0.0257901	0.146	0.546435	0.0576342	-0.439726	0.705914	0.469	0.999
MiBP	LTB4	Lipoxygenase Pathway	-0.00654395	-0.0276247	0.00717043	0.406	0.999	-0.0538214	-0.157063	0.0387098	0.31	0.538919	-0.0472775	-0.146599	0.0448391	0.383	0.60039	0.0636671	-1.10316	1.66159	0.578	0.999
1-PYR	DHA	Parent Compound	0.0051341	-0.00619815	0.0235924	0.406	0.999	-0.0364878	-0.0869415	0.0297778	0.41	0.604567	-0.0416219	-0.0946382	0.0267959	0.345	0.585011	-0.0393571	-1.62729	1.61349	0.672	0.999
PPB	13S-HODE	Lipoxygenase Pathway	-0.00218581	-0.00993636	0.00233819	0.406	0.999	0.00894746	-0.0295578	0.0362343	0.555	0.671222	0.0111333	-0.0261775	0.0376626	0.493	0.660563	-0.0382782	-1.93913	1.56461	0.761	0.999
TCS	PGA2	Cyclooxygenase Pathway	-0.00269649	-0.011502	0.00308616	0.407	0.999	-0.0235429	-0.0682156	0.0148295	0.262	0.538919	-0.0208464	-0.0641469	0.0162759	0.313	0.582717	0.0716512	-1.0612	1.46837	0.501	0.999
Se	8-HETE	Lipoxygenase Pathway	0.00979611	-0.0106643	0.0444724	0.407	0.999	-0.0723578	-0.129038	0.0424861	0.272	0.538919	-0.0821539	-0.145235	0.0357272	0.205	0.552547	-0.0510347	-1.61308	1.66907	0.615	0.999
2-FLU	RVD1	Lipoxygenase Pathway	0.00920902	-0.0120408	0.0354315	0.407	0.999	-0.0418032	-0.0878395	0.0289497	0.331	0.538919	-0.0510122	-0.102367	0.0214979	0.222	0.565612	-0.0875766	-2.76379	3.90574	0.682	0.999
9-PHE	13S-HODE	Lipoxygenase Pathway	0.00578567	-0.00730236	0.0253529	0.408	0.999	-0.0653261	-0.116736	0.0191486	0.149	0.49773	-0.0711118	-0.124701	0.0141128	0.118	0.546435	-0.0479777	-1.16685	0.71402	0.525	0.999
MiBP	EPA	Parent Compound	0.00585661	-0.00614775	0.0252139	0.408	0.999	-0.0539806	-0.156899	0.0379046	0.302	0.538919	-0.0598372	-0.161664	0.0342565	0.253	0.582717	-0.0491713	-1.76155	1.17993	0.612	0.999
Ni	12-oxoETE	Lipoxygenase Pathway	0.00526367	-0.00638068	0.0227724	0.409	0.999	-0.0580847	-0.147039	0.0275457	0.188	0.510884	-0.0633484	-0.15054	0.0212003	0.153	0.546435	-0.0480626	-1.2672	0.872828	0.549	0.999
MiBP	LTC4-ME	Lipoxygenase Pathway	0.00645065	-0.00808139	0.0272551	0.409	0.999	-0.0555396	-0.156956	0.0376163	0.288	0.538919	-0.0619902	-0.162915	0.0320855	0.235	0.571595	-0.0544173	-2.11357	1.44112	0.613	0.999
2-NAP	IL-1β	Inflammatory	-0.00399772	-0.0176516	0.00432546	0.41	0.999	-0.0107104	-0.0802477	0.0357805	0.877	0.91654	-0.00671266	-0.0762896	0.0389603	0.972	0.985606	0.0132013	-2.33542	1.92513	0.907	0.999
9-PHE	TNF-𝝰	Inflammatory	0.00520414	-0.00607156	0.0228895	0.411	0.999	-0.0647414	-0.1159	0.0198071	0.152	0.49773	-0.0699455	-0.123059	0.0159769	0.127	0.546435	-0.0436145	-1.02846	0.542653	0.521	0.999
1-PYR	CRP	Inflammatory	-0.00699564	-0.0299972	0.0108198	0.411	0.999	-0.0359763	-0.0869706	0.0299953	0.427	0.607095	-0.0289806	-0.084956	0.0362788	0.529	0.682372	0.0794141	-2.71104	2.51441	0.66	0.999
2- and 3-PHE	IL-1β	Inflammatory	-0.00602361	-0.0279883	0.00819487	0.412	0.999	-0.0706635	-0.108222	0.0190867	0.105	0.49773	-0.0646399	-0.105415	0.0242861	0.131	0.546435	0.054422	-0.325033	0.75021	0.467	0.999
9-PHE	13,14DHK-PGF2𝝰	Cyclooxygenase Pathway	-0.00521404	-0.0231682	0.00567829	0.412	0.999	-0.0666578	-0.116971	0.0196223	0.139	0.49773	-0.0614438	-0.113747	0.0237958	0.167	0.546546	0.0482929	-0.453626	0.723362	0.479	0.999
TCS	CY	Protein Damage	-0.00290833	-0.0116307	0.00389861	0.414	0.999	-0.0225601	-0.0666597	0.0140058	0.272	0.538919	-0.0196518	-0.062498	0.0171555	0.348	0.585617	0.0791046	-1.42358	2.03842	0.56	0.999
2,4-DCP	DHA	Parent Compound	-0.00300027	-0.0135483	0.00377211	0.415	0.999	-0.0393888	-0.0875539	0.0155855	0.158	0.49773	-0.0363885	-0.0855876	0.0175447	0.189	0.549432	0.0437097	-0.575081	0.903888	0.493	0.999
Mo	PGD2	Cyclooxygenase Pathway	-0.00676538	-0.0285272	0.00787715	0.415	0.999	-0.0571289	-0.115082	0.0319064	0.252	0.538919	-0.0503635	-0.111111	0.0362032	0.315	0.582717	0.0658739	-1.00387	1.46241	0.525	0.999
TCS	12-HETE	Lipoxygenase Pathway	-0.00239878	-0.0103498	0.00300896	0.416	0.999	-0.0238648	-0.0686887	0.0148254	0.268	0.538919	-0.021466	-0.0650298	0.0164476	0.31	0.582717	0.0603082	-0.816768	1.34283	0.512	0.999
Hg	13-oxoODE	Lipoxygenase Pathway	0.00363669	-0.00448526	0.015777	0.416	0.999	-0.0228917	-0.0696592	0.0346453	0.359	0.551466	-0.0265284	-0.0719529	0.0279309	0.302	0.582717	-0.0467106	-2.23579	1.56287	0.669	0.999
MCPP	IL-1β	Inflammatory	0.00363785	-0.00430151	0.0158015	0.416	0.999	0.0203346	-0.0393149	0.0762237	0.488	0.645653	0.0166967	-0.0431101	0.0728615	0.568	0.707862	0.0452031	-1.52436	1.82189	0.688	0.999
2-NAP	8,9-DHET	Cytochrome p450 Pathway	0.00645526	-0.0101817	0.0262409	0.416	0.999	-0.00813721	-0.0777559	0.0370057	0.935	0.95942	-0.0145925	-0.0831959	0.0330634	0.771	0.863788	0.0247229	-3.79955	4.42862	0.947	0.999
Tl	5(6)-EET	Cytochrome p450 Pathway	-0.00292181	-0.0130109	0.00482009	0.417	0.999	-0.0435858	-0.0580763	-0.0168599	0.016	0.306512	-0.0406639	-0.0562599	-0.0125082	0.019	0.373237	0.0509792	-0.145605	0.348667	0.425	0.999
1-NAP	11,12-DHET	Cytochrome p450 Pathway	-0.00700133	-0.026348	0.00953562	0.418	0.999	-0.0570384	-0.10216	0.011879	0.111	0.49773	-0.050037	-0.0966191	0.0163642	0.145	0.546435	0.104107	-0.684594	1.06662	0.447	0.999
2,4-DCP	TNF-𝝰	Inflammatory	-0.00317444	-0.0140996	0.00367707	0.418	0.999	-0.0402237	-0.0894883	0.0165831	0.164	0.49773	-0.0370492	-0.0872182	0.0184227	0.197	0.549432	0.0469378	-0.571384	0.885924	0.504	0.999
4-PHE	PGD3	Cyclooxygenase Pathway	0.00638346	-0.00824285	0.028982	0.418	0.999	-0.0720823	-0.154924	0.0370384	0.244	0.538919	-0.0784657	-0.161818	0.0313723	0.195	0.549432	-0.0420869	-1.17123	1.25175	0.584	0.999
MEHHP	8(9)-EET	Cytochrome p450 Pathway	0.00327785	-0.00437676	0.0144891	0.419	0.999	0.033909	-0.00664929	0.055033	0.072	0.49773	0.0306312	-0.0102235	0.05263	0.108	0.546435	0.064993	-0.239637	0.926035	0.459	0.999
4-PHE	12-HETE	Lipoxygenase Pathway	0.00729974	-0.0112212	0.0319477	0.419	0.999	-0.0674638	-0.154106	0.0396749	0.279	0.538919	-0.0747636	-0.162405	0.0335074	0.216	0.561939	-0.0465794	-1.1813	1.56641	0.626	0.999
TCS	13S-HODE	Lipoxygenase Pathway	-0.00233466	-0.0103513	0.00259637	0.419	0.999	-0.0221989	-0.0662517	0.0150998	0.287	0.538919	-0.0198643	-0.062902	0.0167024	0.338	0.58417	0.0561018	-1.04438	1.52084	0.538	0.999
2- and 3-PHE	CAA	Cytochrome p450 Pathway	0.00658333	-0.00930954	0.0318546	0.42	0.999	-0.0704838	-0.107917	0.0172518	0.102	0.49773	-0.0770671	-0.122434	0.0129422	0.085	0.546435	-0.050774	-0.983065	0.493485	0.476	0.999
As	PGD3	Cyclooxygenase Pathway	-0.00375672	-0.0166496	0.00381957	0.42	0.999	-0.0503992	-0.116832	0.0129547	0.151	0.49773	-0.0466425	-0.114275	0.0178403	0.19	0.549432	0.0436657	-0.610049	0.833071	0.525	0.999
4-PHE	TNF-𝝰	Inflammatory	-0.00674502	-0.0291104	0.00762102	0.42	0.999	-0.0704705	-0.15478	0.0370234	0.247	0.538919	-0.0637255	-0.151028	0.0430053	0.293	0.582717	0.0503557	-1.01762	1.1419	0.537	0.999
2-NAP	11(12)-EET	Cytochrome p450 Pathway	0.00628866	-0.0102483	0.026024	0.422	0.999	-0.0082972	-0.077858	0.0367501	0.932	0.957189	-0.0145859	-0.0834746	0.0325953	0.78	0.870506	0.0196025	-4.03164	3.73558	0.958	0.999
MEHHP	9,10-DiHOME	Cytochrome p450 Pathway	0.00326802	-0.00432338	0.014477	0.423	0.999	0.033911	-0.00679035	0.055115	0.073	0.49773	0.0306429	-0.0110837	0.0527165	0.107	0.546435	0.0641845	-0.272826	0.874663	0.468	0.999
MEOHP	8(9)-EET	Cytochrome p450 Pathway	0.00446244	-0.00616641	0.0184837	0.424	0.999	0.0361044	-0.0107162	0.0636014	0.086	0.49773	0.0316419	-0.0160353	0.0603475	0.147	0.546435	0.0901206	-0.412264	1.41331	0.474	0.999
Ni	13,14DHK-PGF2𝝰	Cyclooxygenase Pathway	-0.00492027	-0.0224356	0.00631977	0.424	0.999	-0.0564233	-0.14482	0.0277458	0.198	0.523932	-0.051503	-0.139869	0.0330571	0.247	0.5795	0.0491681	-0.621627	1.22889	0.526	0.999
MCPP	9,10-DiHOME	Cytochrome p450 Pathway	0.00359733	-0.00402078	0.0156292	0.424	0.999	0.0201253	-0.0385485	0.0767734	0.493	0.646428	0.0165279	-0.0421101	0.0734354	0.585	0.719379	0.0423533	-1.38321	1.64495	0.709	0.999
2,5-DCP	8-OHdG	Oxidative Stress	-0.00419257	-0.0161452	0.00682339	0.425	0.999	-0.0627104	-0.107842	-0.0173833	0.004	0.2318	-0.0585179	-0.105538	-0.0118893	0.011	0.29308	0.0645817	-0.138718	0.399961	0.427	0.999
MECPP	PGE2	Cyclooxygenase Pathway	0.00244066	-0.00281061	0.0107323	0.426	0.999	0.0274237	-0.0165326	0.0480095	0.137	0.49773	0.0249831	-0.0185906	0.0462763	0.174	0.549432	0.0495888	-0.518156	0.979346	0.501	0.999
As	13,14DHK-PGF2𝝰	Cyclooxygenase Pathway	-0.00371177	-0.0163902	0.00505602	0.426	0.999	-0.0509212	-0.116988	0.013553	0.149	0.49773	-0.0472094	-0.11378	0.0163318	0.175	0.549432	0.0451184	-0.617582	0.830063	0.511	0.999
MEHP	RVD1	Lipoxygenase Pathway	0.00500657	-0.00796308	0.0193986	0.426	0.999	0.0284234	-0.0295859	0.0679198	0.274	0.538919	0.0234168	-0.0328934	0.0632029	0.348	0.585617	0.117701	-2.38019	2.08592	0.522	0.999
Tl	15-HETE	Lipoxygenase Pathway	0.00317378	-0.00354177	0.0161909	0.427	0.999	-0.0438991	-0.0574328	-0.01816	0.013	0.279019	-0.0470729	-0.0636743	-0.0244895	0.005	0.257556	-0.0458484	-0.440904	0.0921691	0.438	0.999
2- and 3-PHE	13,14DHK-PGD2	Cyclooxygenase Pathway	-0.00896863	-0.0389739	0.0140965	0.427	0.999	-0.0702848	-0.108681	0.0192433	0.116	0.49773	-0.0613161	-0.108	0.0258571	0.144	0.546435	0.093642	-0.829288	0.845355	0.475	0.999
1-PYR	5-HETE	Lipoxygenase Pathway	0.00567885	-0.00770949	0.0252543	0.427	0.999	-0.0366716	-0.0870377	0.0299007	0.402	0.599637	-0.0423504	-0.0947302	0.0263708	0.336	0.58417	-0.0496159	-1.88458	1.80617	0.711	0.999
EPB	11-HETE	Cytochrome p450 Pathway	-0.0025313	-0.0111886	0.00403123	0.427	0.999	-0.0145357	-0.058885	0.0240806	0.522	0.663012	-0.0120044	-0.0566797	0.0273332	0.61	0.740304	0.0425602	-2.10006	1.90521	0.757	0.999
MEOHP	9,10-DiHOME	Cytochrome p450 Pathway	0.00445014	-0.00622766	0.0183866	0.43	0.999	0.0361029	-0.0104051	0.0634212	0.089	0.49773	0.0316528	-0.0162926	0.0600371	0.148	0.546435	0.0884418	-0.444554	1.30352	0.481	0.999
MCPP	8(9)-EET	Cytochrome p450 Pathway	0.00360791	-0.00394258	0.0155449	0.43	0.999	0.0201324	-0.0390854	0.0768017	0.493	0.646428	0.0165245	-0.0420677	0.0738539	0.577	0.712946	0.0427516	-1.41207	1.77055	0.707	0.999
Sn	8-OHdG	Oxidative Stress	-0.00317355	-0.0134281	0.00344228	0.431	0.999	-0.0319743	-0.0748759	0.0200252	0.184	0.508964	-0.0288008	-0.0724796	0.0217159	0.233	0.571528	0.0574774	-0.607133	1.09052	0.511	0.999
Mo	PGB2	Cyclooxygenase Pathway	0.00743873	-0.00841395	0.0334791	0.431	0.999	-0.0548961	-0.114174	0.0320998	0.274	0.538919	-0.0623349	-0.122785	0.0279121	0.211	0.557892	-0.0491271	-1.96323	1.62977	0.633	0.999
PPB	11,12-DHET	Cytochrome p450 Pathway	-0.00332959	-0.0132936	0.0046085	0.431	0.999	0.01007	-0.028879	0.037546	0.523	0.663191	0.0133996	-0.0234328	0.0392166	0.411	0.610704	-0.0766832	-2.75029	2.16245	0.778	0.999
BP3	11,12-DHET	Cytochrome p450 Pathway	-0.00283995	-0.0118599	0.00430552	0.432	0.999	-0.010091	-0.0424825	0.0175845	0.568	0.677624	-0.00725109	-0.0393461	0.0190031	0.681	0.804156	0.111001	-2.56997	2.56751	0.674	0.999
MECPP	IL-10	Inflammatory	0.00377999	-0.00710368	0.0161777	0.433	0.999	0.029596	-0.0138667	0.0495846	0.108	0.49773	0.025816	-0.0159754	0.0474704	0.147	0.546435	0.0995713	-0.705952	1.15927	0.453	0.999
MEP	RVD2	Lipoxygenase Pathway	0.00208384	-0.00272	0.00986388	0.433	0.999	0.012354	-0.0290835	0.0337589	0.421	0.607095	0.0102702	-0.0310196	0.0326754	0.489	0.658828	0.0440666	-1.05549	1.33722	0.644	0.999
Zn	11,12-DHET	Cytochrome p450 Pathway	0.00801451	-0.0130508	0.0332305	0.433	0.999	-0.0325816	-0.0788293	0.0282699	0.443	0.619345	-0.0405961	-0.0910566	0.0237002	0.312	0.582717	-0.0744669	-2.53823	2.96446	0.774	0.999
MCPP	9-oxoODE	Cyclooxygenase Pathway	0.00386539	-0.00599876	0.0165173	0.434	0.999	0.0200434	-0.0409376	0.0776905	0.509	0.654947	0.016178	-0.0436887	0.0722232	0.576	0.712946	0.061326	-1.6846	2.17353	0.655	0.999
Ni	CY	Protein Damage	-0.00548673	-0.0233039	0.0070291	0.435	0.999	-0.0564645	-0.143543	0.0285527	0.201	0.526461	-0.0509778	-0.14009	0.0345102	0.257	0.582717	0.0601248	-0.931563	1.15627	0.554	0.999
1-NAP	PGD3	Cyclooxygenase Pathway	-0.00384272	-0.0173951	0.00510542	0.436	0.999	-0.0562972	-0.101258	0.0118627	0.114	0.49773	-0.0524545	-0.0989732	0.0158931	0.137	0.546435	0.0419596	-0.360985	0.705153	0.504	0.999
Hg	9(10)-EpoME	Cytochrome p450 Pathway	-0.00481559	-0.0191305	0.00811543	0.436	0.999	-0.0253488	-0.071303	0.0310651	0.325	0.538919	-0.0205333	-0.0672572	0.0350297	0.407	0.609448	0.110114	-1.44223	2.00732	0.549	0.999
2-NAP	13,14DHK-PGF2𝝰	Cyclooxygenase Pathway	0.00382047	-0.00514078	0.01702	0.436	0.999	-0.0105622	-0.0798513	0.0358184	0.876	0.916321	-0.0143826	-0.0840289	0.0339018	0.793	0.875591	-0.0065354	-2.84207	1.79413	0.944	0.999
1-PHE	5(6)-EET	Cytochrome p450 Pathway	-0.00375109	-0.0205475	0.0101965	0.437	0.999	-0.0542752	-0.0827118	-0.00639467	0.032	0.49773	-0.0505242	-0.0828519	-0.003899	0.038	0.546435	0.0514197	-0.206406	0.435179	0.451	0.999
2,4-DCP	8(9)-EET	Cytochrome p450 Pathway	-0.00350303	-0.0156767	0.00398022	0.438	0.999	-0.0383511	-0.0871582	0.0164131	0.17	0.49773	-0.0348481	-0.0849738	0.0193586	0.213	0.557892	0.0524411	-0.760278	1.10076	0.526	0.999
MCPP	12(13)-EpoME	Cytochrome p450 Pathway	0.00386967	-0.00591994	0.016858	0.438	0.999	0.020049	-0.0409746	0.0778459	0.51	0.654947	0.0161793	-0.0441419	0.0724859	0.577	0.712946	0.0620187	-1.73639	2.26003	0.658	0.999
2-NAP	PGD2	Cyclooxygenase Pathway	-0.00426205	-0.0192651	0.00578912	0.438	0.999	-0.00947038	-0.0798771	0.0363844	0.905	0.931523	-0.00520833	-0.0741194	0.0394626	0.983	0.992851	0.0160756	-2.23254	2.54508	0.907	0.999
As	CY	Protein Damage	-0.00499126	-0.0203043	0.00686534	0.439	0.999	-0.0506813	-0.116934	0.0130723	0.148	0.49773	-0.0456901	-0.113757	0.019076	0.195	0.549432	0.0723474	-0.965193	1.23428	0.527	0.999
1-PYR	EPA	Parent Compound	0.00473688	-0.00554988	0.0227167	0.439	0.999	-0.0360677	-0.0871358	0.0296031	0.421	0.607095	-0.0408045	-0.0935899	0.0274756	0.353	0.585617	-0.0352623	-1.83143	1.33892	0.702	0.999
MBP	PGE2	Cyclooxygenase Pathway	0.00311741	-0.00405078	0.014667	0.44	0.999	0.0279448	-0.0361197	0.0621078	0.283	0.538919	0.0248274	-0.0401712	0.0598356	0.325	0.583992	0.0438392	-0.821347	0.971439	0.589	0.999
MEHP	NY	Protein Damage	-0.00343347	-0.0159341	0.00414269	0.441	0.999	0.0262195	-0.0309204	0.0652335	0.312	0.538919	0.029653	-0.023826	0.0691532	0.241	0.57414	-0.0473269	-1.34917	1.55554	0.639	0.999
MBZP	8(9)-EET	Cytochrome p450 Pathway	0.0036246	-0.00412146	0.0160494	0.441	0.999	-0.000660221	-0.0692242	0.0557936	0.965	0.986709	-0.00428482	-0.0717646	0.0530862	0.96	0.978145	0.00208906	-2.29386	1.75822	0.976	0.999
Mo	RVD2	Lipoxygenase Pathway	0.00587968	-0.00793025	0.0275307	0.442	0.999	-0.056988	-0.114781	0.0312053	0.256	0.538919	-0.0628676	-0.121268	0.0282216	0.211	0.557892	-0.0432428	-1.49984	1.05126	0.622	0.999
MBZP	9,10-DiHOME	Cytochrome p450 Pathway	0.00360406	-0.00419472	0.015987	0.442	0.999	-0.000679337	-0.0693211	0.0556395	0.973	0.989651	-0.0042834	-0.0721664	0.0526595	0.953	0.973315	0.00372857	-2.1041	1.86553	0.965	0.999
MECPP	IL-6	Inflammatory	0.00286702	-0.00572148	0.0135077	0.443	0.999	0.0277477	-0.0168973	0.0485198	0.133	0.49773	0.0248807	-0.0195919	0.0468818	0.176	0.549432	0.0712968	-0.640638	1.07714	0.478	0.999
BPA	PGE2	Cyclooxygenase Pathway	0.00409819	-0.00525794	0.0189998	0.443	0.999	-0.0394892	-0.114998	0.0369313	0.324	0.538919	-0.0435874	-0.118098	0.033788	0.267	0.582717	-0.040858	-1.13787	1.45324	0.633	0.999
2,5-DCP	8-HETE	Lipoxygenase Pathway	-0.00221548	-0.0102562	0.00311894	0.444	0.999	-0.0627423	-0.10849	-0.0185278	0.004	0.2318	-0.0605268	-0.106814	-0.016053	0.004	0.257556	0.024316	-0.0668645	0.215611	0.448	0.999
BPA	LTB4	Lipoxygenase Pathway	-0.00433362	-0.0196482	0.00522274	0.444	0.999	-0.0398593	-0.114285	0.0391394	0.317	0.538919	-0.0355257	-0.110594	0.0438561	0.381	0.60039	0.0460903	-0.97645	1.55659	0.619	0.999
1-PYR	RVD2	Lipoxygenase Pathway	0.00482214	-0.00687393	0.0231164	0.444	0.999	-0.0354649	-0.0869722	0.03037	0.428	0.607095	-0.040287	-0.0935289	0.0274485	0.359	0.585617	-0.0362594	-1.65053	1.60412	0.724	0.999
MEHP	LTD4	Lipoxygenase Pathway	0.00426676	-0.00707673	0.0173816	0.445	0.999	0.0255844	-0.0316594	0.0651668	0.309	0.538919	0.0213177	-0.0345331	0.0612371	0.376	0.598962	0.0991169	-1.6725	2.25456	0.558	0.999
MBZP	IL-6	Inflammatory	0.00475526	-0.00809097	0.0205118	0.446	0.999	-0.00171254	-0.0704256	0.0559404	0.994	0.995718	-0.0064678	-0.0746536	0.0507799	0.898	0.938487	0.0196977	-2.32688	3.27238	0.928	0.999
2,4-DCP	9,10-DiHOME	Cytochrome p450 Pathway	-0.00351435	-0.0157581	0.00404412	0.448	0.999	-0.0383672	-0.0868335	0.0163569	0.167	0.49773	-0.0348528	-0.084927	0.0199379	0.212	0.557892	0.0545154	-0.796467	1.13331	0.539	0.999
Hg	RVD2	Lipoxygenase Pathway	-0.00297015	-0.0136358	0.00443657	0.449	0.999	-0.0241294	-0.0697495	0.0311897	0.34	0.542511	-0.0211593	-0.0680143	0.0345292	0.405	0.608813	0.0509038	-0.953604	1.83037	0.597	0.999
As	LTC4-ME	Lipoxygenase Pathway	-0.00382127	-0.0174553	0.00566703	0.45	0.999	-0.0494943	-0.11567	0.0137528	0.159	0.49773	-0.0456731	-0.112704	0.0175804	0.195	0.549432	0.0478385	-0.669621	0.927326	0.535	0.999
BPB	12-oxoETE	Lipoxygenase Pathway	0.00181952	-0.00260234	0.00817651	0.45	0.999	-0.00646522	-0.0404995	0.0263959	0.726	0.846674	-0.00828474	-0.0431474	0.0250389	0.657	0.782593	-0.0162541	-2.72865	1.92438	0.876	0.999
1-PHE	IL-1β	Inflammatory	-0.00319265	-0.0176159	0.00513833	0.451	0.999	-0.0535444	-0.0819576	-0.00721207	0.038	0.49773	-0.0503518	-0.0805469	-0.00266262	0.047	0.546435	0.0355072	-0.138975	0.338658	0.473	0.999
MEHHP	9(10)-EpoME	Cytochrome p450 Pathway	0.00320985	-0.00624781	0.0139094	0.451	0.999	0.0333737	-0.00824602	0.0549815	0.076	0.49773	0.0301639	-0.0109724	0.0531737	0.101	0.546435	0.0717502	-0.475622	0.772736	0.475	0.999
Se	11-HETE	Cytochrome p450 Pathway	-0.00883906	-0.0412707	0.0155781	0.451	0.999	-0.0721205	-0.128991	0.0424759	0.258	0.538919	-0.0632814	-0.127777	0.0516248	0.337	0.58417	0.059458	-1.16687	1.97623	0.597	0.999
Mn	11,12-DHET	Cytochrome p450 Pathway	-0.00558669	-0.0218937	0.00984969	0.452	0.999	-0.0440653	-0.0975065	0.0206473	0.164	0.49773	-0.0384787	-0.0936921	0.0259562	0.212	0.557892	0.0944826	-1.17146	1.43019	0.508	0.999
4-PHE	11-HETE	Cytochrome p450 Pathway	-0.00704417	-0.0320322	0.0118467	0.452	0.999	-0.0715117	-0.15424	0.0359185	0.232	0.538919	-0.0644675	-0.150014	0.042433	0.291	0.582717	0.0546528	-0.986404	1.44226	0.592	0.999
MCPP	13-oxoODE	Lipoxygenase Pathway	-0.00362385	-0.0163146	0.00490084	0.452	0.999	0.0202263	-0.0389344	0.0763106	0.486	0.645653	0.0238501	-0.0338113	0.0782086	0.409	0.610471	-0.0354871	-2.04688	2.2698	0.772	0.999
Ba	11-HETE	Cytochrome p450 Pathway	-0.00314261	-0.0143517	0.00394959	0.452	0.999	0.0100215	-0.0558376	0.0719007	0.732	0.846674	0.0131641	-0.0512027	0.0750694	0.664	0.788904	-0.0127026	-2.20499	2.00436	0.886	0.999
MEHHP	LTD4	Lipoxygenase Pathway	0.00313083	-0.00601837	0.0134923	0.453	0.999	0.03443	-0.00774759	0.0555252	0.064	0.49773	0.0312991	-0.00835534	0.053471	0.084	0.546435	0.0700414	-0.397687	0.743587	0.475	0.999
Hg	PGA2	Cyclooxygenase Pathway	-0.0034335	-0.0155563	0.0058959	0.453	0.999	-0.0235423	-0.0697513	0.0318545	0.351	0.545686	-0.0201088	-0.067172	0.0357188	0.432	0.621201	0.0654213	-1.24667	1.71411	0.594	0.999
2-NAP	PGE2	Cyclooxygenase Pathway	-0.00341586	-0.0166007	0.00441366	0.453	0.999	-0.0096362	-0.0791622	0.0364667	0.898	0.926787	-0.00622034	-0.0761164	0.0387229	0.978	0.989958	0.00756548	-1.93874	1.96048	0.929	0.999
PPB	8-HETE	Lipoxygenase Pathway	-0.00198641	-0.0096121	0.00253998	0.456	0.999	0.00874242	-0.0292076	0.0360086	0.553	0.671222	0.0107288	-0.0261705	0.0370848	0.495	0.66057	-0.0302702	-1.70828	1.59432	0.795	0.999
2,5-DCP	TNF-𝝰	Inflammatory	-0.00217383	-0.00994215	0.00284289	0.457	0.999	-0.0655288	-0.112145	-0.0178024	0.006	0.235729	-0.0633549	-0.110381	-0.0164297	0.006	0.257556	0.0230559	-0.0528511	0.199693	0.461	0.999
MEOHP	9(10)-EpoME	Cytochrome p450 Pathway	0.0035062	-0.00687936	0.0153154	0.458	0.999	0.0355617	-0.0116645	0.0632098	0.101	0.49773	0.0320555	-0.0140151	0.0608213	0.132	0.546435	0.0738755	-0.510945	1.00036	0.483	0.999
1-NAP	13,14DHK-PGF2𝝰	Cyclooxygenase Pathway	-0.00387173	-0.0174164	0.00493746	0.458	0.999	-0.0566773	-0.101257	0.0119087	0.108	0.49773	-0.0528055	-0.0985675	0.0154185	0.136	0.546435	0.0426878	-0.388106	0.660047	0.494	0.999
1-NAP	8-HETE	Lipoxygenase Pathway	-0.00411062	-0.0185269	0.00522297	0.458	0.999	-0.0562612	-0.101411	0.0122099	0.111	0.49773	-0.0521506	-0.0982452	0.0152398	0.137	0.546435	0.0450245	-0.41468	0.689739	0.491	0.999
2-NAP	CY	Protein Damage	0.00359361	-0.00466951	0.0168622	0.459	0.999	-0.0100703	-0.0797329	0.0356913	0.898	0.926787	-0.013664	-0.0837023	0.0345691	0.813	0.886934	-0.00258473	-2.13554	2.2656	0.967	0.999
MEHHP	TNF-𝝰	Inflammatory	0.00207491	-0.00279845	0.0101868	0.46	0.999	0.0340024	-0.00599805	0.0552639	0.068	0.49773	0.0319275	-0.00904947	0.053501	0.085	0.546435	0.0365133	-0.185604	0.547639	0.486	0.999
Se	9(10)-EpoME	Cytochrome p450 Pathway	-0.0110574	-0.0497135	0.0201485	0.46	0.999	-0.0771596	-0.12993	0.0408202	0.237	0.538919	-0.0661022	-0.128258	0.0483619	0.283	0.582717	0.0903296	-1.34939	1.51736	0.529	0.999
MBP	PGD2	Cyclooxygenase Pathway	0.00332179	-0.00583086	0.0160234	0.46	0.999	0.0292351	-0.0324769	0.0621246	0.258	0.538919	0.0259134	-0.0369013	0.0597869	0.297	0.582717	0.0547256	-1.08661	1.12719	0.558	0.999
MEHP	5-oxoETE	Lipoxygenase Pathway	0.00297125	-0.00463105	0.0137337	0.46	0.999	0.0273237	-0.0282028	0.0672036	0.293	0.538919	0.0243524	-0.0303473	0.0637799	0.35	0.585617	0.0439654	-1.27196	1.3424	0.619	0.999
Zn	PGA2	Cyclooxygenase Pathway	0.00530453	-0.00876295	0.0260308	0.46	0.999	-0.0295927	-0.0780675	0.0284249	0.488	0.645653	-0.0348972	-0.0859423	0.0257371	0.41	0.610704	-0.0356563	-1.94608	2.011	0.8	0.999
9-PHE	8-OHdG	Oxidative Stress	-0.0048029	-0.0225582	0.00685621	0.461	0.999	-0.0642634	-0.115185	0.0201906	0.159	0.49773	-0.0594605	-0.11293	0.0246349	0.195	0.549432	0.0457803	-0.706653	0.930876	0.536	0.999
MEP	5-HETE	Lipoxygenase Pathway	-0.00235379	-0.0108893	0.00347086	0.461	0.999	0.012706	-0.0289436	0.0339891	0.406	0.601731	0.0150598	-0.0246804	0.0363981	0.332	0.58417	-0.0479071	-1.61164	1.61528	0.689	0.999
BP3	CAA	Cytochrome p450 Pathway	0.00224735	-0.00396348	0.00998758	0.461	0.999	-0.0104306	-0.0433197	0.0169941	0.55	0.671222	-0.012678	-0.0467774	0.0153621	0.472	0.650087	-0.0579239	-2.54276	2.69538	0.749	0.999
Ba	CY	Protein Damage	-0.00304738	-0.0136901	0.00408079	0.461	0.999	0.0102042	-0.0549038	0.072917	0.741	0.848299	0.0132515	-0.0515195	0.0756694	0.661	0.786549	-0.00819802	-1.59365	1.63808	0.908	0.999
MBZP	AA	Parent Compound	0.00376655	-0.00623326	0.0170512	0.461	0.999	-0.00444386	-0.0734876	0.0547085	0.933	0.957792	-0.0082104	-0.077918	0.0519979	0.865	0.915139	0.00115752	-2.04358	1.87003	0.988	0.999
TCS	LTD4	Lipoxygenase Pathway	-0.00301405	-0.0123701	0.00480344	0.462	0.999	-0.0241024	-0.0678024	0.0148755	0.251	0.538919	-0.0210883	-0.0649439	0.0160266	0.313	0.582717	0.0910356	-1.46948	1.60775	0.533	0.999
MCPP	9(10)-EpoME	Cytochrome p450 Pathway	0.00482102	-0.00842603	0.020684	0.462	0.999	0.0200822	-0.0392898	0.0761984	0.489	0.646238	0.0152611	-0.0434648	0.0703094	0.592	0.72346	0.0966944	-2.60177	2.34579	0.641	0.999
2,5-DCP	PGE2	Cyclooxygenase Pathway	-0.00228329	-0.0106003	0.00311825	0.463	0.999	-0.06278	-0.108974	-0.0176721	0.004	0.2318	-0.0604967	-0.107685	-0.0146986	0.005	0.257556	0.0262673	-0.0648629	0.245445	0.467	0.999
2,5-DCP	8(9)-EET	Cytochrome p450 Pathway	-0.00266208	-0.0124162	0.0041649	0.463	0.999	-0.0632457	-0.109459	-0.017969	0.004	0.2318	-0.0605837	-0.108068	-0.0154877	0.005	0.257556	0.0327452	-0.0862357	0.255356	0.467	0.999
MEOHP	11,12-DHET	Cytochrome p450 Pathway	0.00374568	-0.00746494	0.0164269	0.463	0.999	0.0364549	-0.0107893	0.0636092	0.091	0.49773	0.0327092	-0.0136967	0.0614354	0.12	0.546435	0.0813678	-0.518721	0.899276	0.48	0.999
Hg	15DO12,14-PGJ2	Cyclooxygenase Pathway	0.0035401	-0.00578152	0.0168426	0.463	0.999	-0.0234206	-0.0698417	0.0332143	0.358	0.551466	-0.0269607	-0.0729057	0.0280351	0.288	0.582717	-0.0443966	-1.9172	1.50984	0.713	0.999
2- and 3-PHE	IL-6	Inflammatory	-0.00701859	-0.0317904	0.0119102	0.465	0.999	-0.070159	-0.108447	0.0196934	0.109	0.49773	-0.0631404	-0.107844	0.0245281	0.144	0.546435	0.069963	-0.513185	0.896474	0.504	0.999
Cu	RVD2	Lipoxygenase Pathway	-0.00430167	-0.0205249	0.0060355	0.466	0.999	0.0527317	-0.0208507	0.0889022	0.119	0.49773	0.0570334	-0.0147568	0.0937522	0.099	0.546435	-0.0429224	-0.775317	0.503323	0.545	0.999
Mn	8(9)-EET	Cytochrome p450 Pathway	-0.00327598	-0.0155015	0.00445415	0.466	0.999	-0.0458082	-0.100749	0.0177495	0.156	0.49773	-0.0425322	-0.0975884	0.0225738	0.184	0.549432	0.0366125	-0.518586	0.743135	0.56	0.999
MEP	15DO12,14-PGJ2	Cyclooxygenase Pathway	0.00227347	-0.00405621	0.0106096	0.466	0.999	0.0123809	-0.0298697	0.0337466	0.42	0.607095	0.0101075	-0.0317012	0.0325743	0.499	0.663423	0.0608622	-1.31389	1.56557	0.638	0.999
PPB	BCPGE2	Cyclooxygenase Pathway	-0.00219613	-0.00991698	0.00381602	0.466	0.999	0.0100728	-0.0274893	0.0367178	0.518	0.659014	0.0122689	-0.0253483	0.0391589	0.451	0.635126	-0.0483267	-1.40142	2.33255	0.736	0.999
PPB	13,14DHK-PGF2𝝰	Cyclooxygenase Pathway	0.00172905	-0.00266056	0.00825857	0.467	0.999	0.00926479	-0.0293556	0.0364664	0.543	0.671222	0.00753574	-0.0302637	0.0350599	0.617	0.746844	0.037459	-1.28612	1.81188	0.736	0.999
Pb	NY	Protein Damage	0.00386119	-0.00542746	0.0173536	0.468	0.999	-0.00685704	-0.0562685	0.0560434	0.766	0.851896	-0.0107182	-0.0597662	0.0515003	0.661	0.786549	-0.0207119	-2.47501	2.83806	0.892	0.999
2-FLU	RVD2	Lipoxygenase Pathway	-0.00461885	-0.0221776	0.00634354	0.469	0.999	-0.0413995	-0.086948	0.0285292	0.332	0.538919	-0.0367807	-0.0852323	0.0308588	0.388	0.60039	0.0469526	-1.06195	1.34991	0.623	0.999
Pb	TXB2	Cyclooxygenase Pathway	-0.00292779	-0.0137253	0.00434921	0.469	0.999	-0.00685283	-0.0563546	0.0545671	0.767	0.851896	-0.00392505	-0.0544542	0.0582731	0.842	0.899841	0.0203614	-1.76258	1.94831	0.85	0.999
Mn	8-HETE	Lipoxygenase Pathway	0.00351348	-0.00511992	0.0168999	0.47	0.999	-0.0451511	-0.10006	0.0205571	0.159	0.49773	-0.0486646	-0.102882	0.0145641	0.13	0.546435	-0.0384361	-1.13904	0.677769	0.581	0.999
1-PYR	12-HETE	Lipoxygenase Pathway	-0.00519927	-0.0238412	0.006992	0.47	0.999	-0.0346213	-0.0869131	0.0302119	0.442	0.618693	-0.029422	-0.0837097	0.0337954	0.529	0.682372	0.0575342	-1.54917	1.97954	0.664	0.999
Mn	9,10-DiHOME	Cytochrome p450 Pathway	-0.00328021	-0.0155431	0.00459466	0.471	0.999	-0.0458136	-0.100783	0.0187467	0.152	0.49773	-0.0425334	-0.0976709	0.0224281	0.184	0.549432	0.0362153	-0.510313	0.75252	0.567	0.999
Pb	12,13-DiHOME	Cytochrome p450 Pathway	0.00356706	-0.00550914	0.0159918	0.471	0.999	-0.00624932	-0.0560503	0.0560858	0.779	0.856604	-0.00981639	-0.0586917	0.0517388	0.681	0.804156	-0.00781243	-2.46548	2.49532	0.952	0.999
2,5-DCP	9,10-DiHOME	Cytochrome p450 Pathway	-0.00266673	-0.0121981	0.00397044	0.472	0.999	-0.0632567	-0.109959	-0.0179556	0.004	0.2318	-0.0605899	-0.108711	-0.014896	0.005	0.257556	0.0325322	-0.0872235	0.264169	0.476	0.999
2-FLU	CAA	Cytochrome p450 Pathway	0.00490379	-0.00947712	0.0250998	0.472	0.999	-0.0411082	-0.0870727	0.0279991	0.341	0.542511	-0.046012	-0.0955032	0.0261607	0.285	0.582717	-0.0419915	-1.65952	1.38226	0.655	0.999
PPB	15DO12,14-PGJ2	Cyclooxygenase Pathway	-0.00211111	-0.01001	0.00347727	0.472	0.999	0.00955921	-0.0284379	0.0362862	0.533	0.670008	0.0116703	-0.0248695	0.0376128	0.461	0.641801	-0.0411334	-1.60898	1.67286	0.787	0.999
MEOHP	13,14DHK-PGF2𝝰	Cyclooxygenase Pathway	0.00213372	-0.00364576	0.0106451	0.473	0.999	0.0355085	-0.0111728	0.0625887	0.093	0.49773	0.0333748	-0.0126184	0.0612203	0.118	0.546435	0.0350363	-0.3056	0.714689	0.516	0.999
MEOHP	IL-1β	Inflammatory	0.00251926	-0.00412018	0.0123367	0.473	0.999	0.0355875	-0.0111076	0.0627431	0.1	0.49773	0.0330683	-0.0141295	0.0612015	0.125	0.546435	0.0433499	-0.347213	0.699302	0.529	0.999
MECPP	CRP	Inflammatory	0.0025215	-0.00430311	0.0118375	0.474	0.999	0.0278948	-0.0138663	0.0481197	0.121	0.49773	0.0253733	-0.0179	0.0473237	0.166	0.546546	0.0564205	-0.490229	1.00609	0.543	0.999
MBP	13,14DHK-PGD2	Cyclooxygenase Pathway	0.00486481	-0.0100831	0.0221386	0.474	0.999	0.0278509	-0.0343469	0.0622971	0.287	0.538919	0.0229861	-0.0401136	0.0589989	0.353	0.585617	0.100211	-1.48807	2.01172	0.551	0.999
MBZP	12-oxoETE	Lipoxygenase Pathway	0.00308112	-0.00529062	0.0148835	0.474	0.999	-0.00234741	-0.0706145	0.0549167	0.986	0.991991	-0.00542852	-0.0737877	0.0523634	0.918	0.949966	0.00373464	-2.15508	1.73179	0.964	0.999
Tl	DHA	Parent Compound	0.00227949	-0.00303483	0.0120048	0.475	0.999	-0.0437341	-0.0572446	-0.0187585	0.012	0.272706	-0.0460135	-0.0617528	-0.0227999	0.007	0.257556	-0.0282579	-0.322311	0.0827838	0.485	0.999
MBZP	11,12-DHET	Cytochrome p450 Pathway	0.0054594	-0.010317	0.0236004	0.475	0.999	-0.0038918	-0.0732523	0.0548726	0.946	0.969849	-0.0093512	-0.0780578	0.0488074	0.834	0.894591	0.0215366	-2.68116	2.9217	0.939	0.999
2,5-DCP	DHA	Parent Compound	-0.00199806	-0.0096937	0.0028378	0.476	0.999	-0.0630229	-0.109215	-0.0181783	0.004	0.2318	-0.0610249	-0.108	-0.0156741	0.004	0.257556	0.0208511	-0.0574648	0.200091	0.48	0.999
MEHHP	IL-1β	Inflammatory	0.0022107	-0.0037113	0.0111558	0.477	0.999	0.0337529	-0.00605076	0.0547825	0.072	0.49773	0.0315422	-0.00956476	0.0533366	0.09	0.546435	0.0403365	-0.204407	0.577407	0.513	0.999
Mn	DY	Protein Damage	0.00567167	-0.0104365	0.0240877	0.477	0.999	-0.045741	-0.101265	0.018496	0.142	0.49773	-0.0514127	-0.10954	0.0157111	0.117	0.546435	-0.0867671	-1.64615	1.03844	0.545	0.999
2,4-DCP	12-HETE	Lipoxygenase Pathway	-0.00281416	-0.0139452	0.0049094	0.477	0.999	-0.0388019	-0.0867944	0.0169546	0.161	0.49773	-0.0359877	-0.0849624	0.0184017	0.196	0.549432	0.0445061	-0.788582	0.905932	0.536	0.999
2-FLU	EPA	Parent Compound	0.00408954	-0.00554538	0.0214127	0.477	0.999	-0.0425017	-0.0873432	0.0278176	0.312	0.538919	-0.0465912	-0.0944636	0.0259343	0.266	0.582717	-0.0308023	-1.3563	1.1003	0.655	0.999
BPA	11,12-DHET	Cytochrome p450 Pathway	-0.00643211	-0.0278184	0.0119186	0.477	0.999	-0.0391094	-0.114578	0.0380981	0.318	0.538919	-0.0326773	-0.109763	0.0431435	0.404	0.608813	0.102524	-2.06596	2.20274	0.583	0.999
Ba	IL-1β	Inflammatory	0.00304615	-0.00432388	0.0143199	0.477	0.999	0.0100089	-0.0537259	0.072012	0.732	0.846674	0.00696276	-0.0565836	0.0679026	0.82	0.889036	0.0200888	-1.75636	2.26674	0.837	0.999
Cu	13-oxoODE	Lipoxygenase Pathway	0.00386564	-0.00642932	0.0189691	0.478	0.999	0.0533406	-0.0213375	0.0887173	0.117	0.49773	0.049475	-0.0240995	0.0870066	0.132	0.546435	0.0453456	-0.339357	0.628158	0.507	0.999
Mn	CY	Protein Damage	-0.00628268	-0.0261193	0.0117219	0.478	0.999	-0.0460923	-0.100176	0.0175003	0.149	0.49773	-0.0398096	-0.100188	0.0283429	0.218	0.562722	0.104642	-1.14787	1.54627	0.565	0.999
2,4-DCP	IL-10	Inflammatory	-0.00488811	-0.0207002	0.00904575	0.479	0.999	-0.0401745	-0.0893006	0.0161314	0.169	0.49773	-0.0352864	-0.0865597	0.0192466	0.215	0.559966	0.0941115	-1.3192	1.44145	0.506	0.999
4-PHE	PGE3	Cyclooxygenase Pathway	0.00594505	-0.00835423	0.0288224	0.479	0.999	-0.0712353	-0.154845	0.0369069	0.248	0.538919	-0.0771803	-0.16146	0.0323882	0.201	0.549432	-0.039181	-1.16426	1.23194	0.607	0.999
MEP	8-HETE	Lipoxygenase Pathway	-0.00213754	-0.0105534	0.00319569	0.479	0.999	0.0126802	-0.0279553	0.0337443	0.398	0.597903	0.0148178	-0.0245779	0.0358949	0.336	0.58417	-0.0413064	-1.73376	1.47457	0.695	0.999
Ba	5(6)-EET	Cytochrome p450 Pathway	-0.00421939	-0.0185328	0.00711054	0.479	0.999	0.0100469	-0.0525682	0.0698345	0.747	0.848685	0.0142663	-0.047555	0.0723932	0.63	0.759802	-0.0127499	-2.23709	2.87687	0.942	0.999
MEOHP	TNF-𝝰	Inflammatory	0.00227601	-0.0032775	0.0112301	0.48	0.999	0.0363969	-0.0103196	0.0636785	0.087	0.49773	0.0341209	-0.0131429	0.0619508	0.113	0.546435	0.0370241	-0.273861	0.606083	0.513	0.999
Mo	PGD3	Cyclooxygenase Pathway	0.00499117	-0.00749856	0.0243904	0.48	0.999	-0.0550227	-0.114125	0.0331076	0.276	0.538919	-0.0600138	-0.1192	0.0292902	0.228	0.567673	-0.0316434	-1.30635	1.15468	0.674	0.999
MEHP	PGD2	Cyclooxygenase Pathway	0.0028205	-0.00501614	0.0135566	0.48	0.999	0.0257142	-0.0306866	0.0653065	0.313	0.538919	0.0228937	-0.0318129	0.0630302	0.37	0.594771	0.0481958	-1.08514	1.23543	0.597	0.999
MEHP	IL-1β	Inflammatory	0.00257658	-0.00388234	0.012591	0.482	0.999	0.026052	-0.029639	0.0659544	0.306	0.538919	0.0234754	-0.0305492	0.0635007	0.361	0.586815	0.0374182	-1.08805	1.23462	0.624	0.999
MECPP	8-HETE	Lipoxygenase Pathway	0.00200258	-0.0038088	0.0102249	0.483	0.999	0.0279813	-0.014966	0.0477388	0.12	0.49773	0.0259787	-0.016348	0.046535	0.142	0.546435	0.039643	-0.334728	0.813288	0.515	0.999
4-PHE	CAA	Cytochrome p450 Pathway	0.00642405	-0.0102461	0.0310638	0.483	0.999	-0.0726189	-0.155128	0.0362165	0.237	0.538919	-0.0790429	-0.163803	0.0320442	0.195	0.549432	-0.0436609	-1.33451	1.33208	0.582	0.999
Se	8-IP	Oxidative Stress	0.02685	-0.0462344	0.116115	0.483	0.999	-0.0726031	-0.128468	0.0427935	0.27	0.538919	-0.0994531	-0.197835	0.0388574	0.182	0.549432	-0.190609	-4.91592	4.14671	0.647	0.999
Pb	RVD1	Lipoxygenase Pathway	-0.00500014	-0.0212128	0.0103768	0.484	0.999	-0.00450717	-0.0541292	0.0576302	0.829	0.881883	0.000492969	-0.0505083	0.0614022	0.967	0.983117	0.0864129	-3.23589	3.33393	0.813	0.999
MECPP	DHA	Parent Compound	0.00196377	-0.00302674	0.00988463	0.485	0.999	0.027527	-0.0168534	0.0479421	0.129	0.49773	0.0255632	-0.0176752	0.0467931	0.162	0.546546	0.0384587	-0.424244	0.785386	0.534	0.999
9-PHE	12-HETE	Lipoxygenase Pathway	0.00478994	-0.008799	0.0231096	0.486	0.999	-0.0652468	-0.116838	0.020817	0.151	0.49773	-0.0700368	-0.123149	0.0168366	0.13	0.546435	-0.0363045	-1.20144	0.582408	0.585	0.999
Zn	5(6)-EET	Cytochrome p450 Pathway	0.0055677	-0.0101898	0.0270992	0.486	0.999	-0.0291689	-0.077018	0.0289393	0.494	0.646428	-0.0347366	-0.0856682	0.0256916	0.406	0.609448	-0.0388436	-2.92377	2.39753	0.806	0.999
BP3	RVD2	Lipoxygenase Pathway	-0.00152573	-0.00754261	0.00227116	0.486	0.999	-0.0103936	-0.0431592	0.0171729	0.557	0.671222	-0.00886788	-0.0420834	0.0183362	0.612	0.741566	0.0365999	-1.32551	1.46104	0.723	0.999
BPB	PGD2	Cyclooxygenase Pathway	-0.00183728	-0.00891029	0.00314919	0.487	0.999	-0.00576905	-0.0398856	0.0271079	0.753	0.85057	-0.00393177	-0.0378229	0.0287556	0.856	0.90977	0.0291798	-1.89759	2.62415	0.826	0.999
Cu	CY	Protein Damage	-0.00363152	-0.0185328	0.00470998	0.489	0.999	0.052353	-0.0217405	0.089341	0.127	0.49773	0.0559845	-0.0170447	0.0925025	0.105	0.546435	-0.0327988	-0.652439	0.386164	0.562	0.999
Se	9,10-DiHOME	Cytochrome p450 Pathway	-0.0069737	-0.0352241	0.00986027	0.49	0.999	-0.0732067	-0.1291	0.0420464	0.264	0.538919	-0.066233	-0.126561	0.0466752	0.302	0.582717	0.0371158	-0.808888	0.983166	0.6	0.999
Mo	𝝰LA	Parent Compound	-0.00667068	-0.0323302	0.013194	0.49	0.999	-0.0563035	-0.114748	0.0323639	0.266	0.538919	-0.0496328	-0.112316	0.0370699	0.318	0.583168	0.0719561	-1.20358	1.55936	0.564	0.999
BPB	9,10-DiHOME	Cytochrome p450 Pathway	-0.0016727	-0.00857429	0.00259318	0.49	0.999	-0.00504715	-0.0387363	0.0272304	0.799	0.867486	-0.00337445	-0.0368047	0.0293926	0.884	0.926781	0.0128791	-1.87703	2.19829	0.881	0.999
MEHHP	11,12-DHET	Cytochrome p450 Pathway	0.00312973	-0.00697537	0.0141526	0.491	0.999	0.0343944	-0.00651323	0.0556783	0.071	0.49773	0.0312647	-0.00908738	0.0538029	0.088	0.546435	0.0711494	-0.479041	0.740706	0.504	0.999
Ni	EPA	Parent Compound	0.00431241	-0.00611738	0.0204515	0.491	0.999	-0.0577383	-0.14789	0.0285201	0.193	0.516002	-0.0620507	-0.150706	0.0235772	0.17	0.546546	-0.0357549	-1.24597	0.681726	0.614	0.999
Ni	20-HETE	Cytochrome p450 Pathway	0.00569836	-0.0107732	0.0260667	0.491	0.999	-0.0569632	-0.143108	0.0305248	0.2	0.525624	-0.0626615	-0.150408	0.0249345	0.167	0.546546	-0.0610877	-1.33091	1.0174	0.587	0.999
MEHP	EPA	Parent Compound	0.00260262	-0.00416846	0.0127657	0.491	0.999	0.0267293	-0.0285566	0.0666145	0.297	0.538919	0.0241266	-0.0305319	0.0640895	0.352	0.585617	0.0402324	-1.12372	1.24605	0.632	0.999
BPA	11-HETE	Cytochrome p450 Pathway	-0.00372565	-0.0178951	0.00667585	0.491	0.999	-0.0388939	-0.11269	0.0394577	0.328	0.538919	-0.0351683	-0.109481	0.043461	0.385	0.60039	0.0376379	-1.03853	1.57612	0.667	0.999
2-NAP	LTB4	Lipoxygenase Pathway	0.00319909	-0.00473936	0.0154598	0.491	0.999	-0.0110231	-0.0820401	0.0356825	0.875	0.916102	-0.0142222	-0.0828835	0.0337992	0.798	0.877914	-0.00147469	-1.97154	2.01632	0.982	0.999
MiBP	LTD4	Lipoxygenase Pathway	0.00724814	-0.0144481	0.0304981	0.492	0.999	-0.0549095	-0.160887	0.0394738	0.305	0.538919	-0.0621577	-0.162114	0.0293403	0.237	0.573451	-0.0655826	-2.32924	1.77345	0.705	0.999
Cu	11,12-DHET	Cytochrome p450 Pathway	0.00560202	-0.0128915	0.0258008	0.493	0.999	0.0523571	-0.0239403	0.0900109	0.124	0.49773	0.0467551	-0.0287003	0.0866927	0.153	0.546435	0.0794375	-0.7383	0.962968	0.521	0.999
Sn	IL-1β	Inflammatory	0.00239925	-0.00363082	0.0119261	0.493	0.999	-0.0340833	-0.0768335	0.0153492	0.158	0.49773	-0.0364826	-0.078015	0.0130807	0.135	0.546435	-0.0311556	-0.966282	0.619015	0.605	0.999
Zn	EPA	Parent Compound	0.00405594	-0.00639606	0.0199174	0.493	0.999	-0.0313131	-0.0777593	0.0280748	0.453	0.629906	-0.0353691	-0.0837696	0.0263441	0.392	0.602496	-0.0242025	-1.48212	1.72653	0.778	0.999
BPB	8(9)-EET	Cytochrome p450 Pathway	-0.00166582	-0.00866847	0.00243991	0.494	0.999	-0.00503733	-0.0392756	0.0271056	0.805	0.872366	-0.00337151	-0.0371711	0.0289884	0.881	0.92489	0.0142727	-1.90672	2.27161	0.877	0.999
2- and 3-PHE	9,10-DiHOME	Cytochrome p450 Pathway	0.00499634	-0.00754376	0.0260029	0.495	0.999	-0.0690805	-0.107814	0.0195585	0.119	0.49773	-0.0740768	-0.117757	0.0150952	0.099	0.546435	-0.0288823	-0.819176	0.54605	0.578	0.999
Mn	PGE1	Cyclooxygenase Pathway	0.00422373	-0.00782664	0.0197457	0.495	0.999	-0.0450812	-0.100084	0.020285	0.158	0.49773	-0.0493049	-0.103747	0.0151757	0.127	0.546435	-0.0563997	-1.24913	0.777218	0.579	0.999
2,5-DCP	PGA2	Cyclooxygenase Pathway	0.0027656	-0.00496908	0.0125112	0.496	0.999	-0.0631043	-0.109694	-0.0186437	0.005	0.2318	-0.0658699	-0.111103	-0.0206539	0.003	0.257556	-0.0352044	-0.342511	0.0796265	0.497	0.999
1-PHE	TNF-𝝰	Inflammatory	-0.0028947	-0.0163314	0.00455792	0.496	0.999	-0.0538152	-0.0816987	-0.0053369	0.039	0.49773	-0.0509205	-0.080583	-0.0030667	0.045	0.546435	0.0283898	-0.13782	0.320348	0.521	0.999
BPB	PGE3	Cyclooxygenase Pathway	-0.00239652	-0.0109568	0.00448292	0.496	0.999	-0.00622088	-0.0401893	0.0266185	0.74	0.847909	-0.00382436	-0.0384225	0.0291167	0.856	0.90977	0.0369278	-2.86668	3.41738	0.832	0.999
MPB	AA	Parent Compound	0.00215674	-0.00432546	0.0103197	0.496	0.999	0.00145841	-0.043441	0.0292703	0.821	0.879426	-0.00069833	-0.0454718	0.0277786	0.904	0.940939	0.0211485	-2.36781	2.22175	0.881	0.999
Se	8(9)-EET	Cytochrome p450 Pathway	-0.00698121	-0.0349136	0.00981289	0.497	0.999	-0.0732284	-0.129499	0.0424483	0.266	0.538919	-0.0662472	-0.126952	0.0474406	0.309	0.582717	0.0378235	-0.771472	1.01109	0.611	0.999
MEHHP	CY	Protein Damage	0.00211311	-0.00367391	0.0106428	0.498	0.999	0.0336859	-0.00575166	0.0544997	0.074	0.49773	0.0315728	-0.00933951	0.0532203	0.087	0.546435	0.037236	-0.229537	0.558587	0.53	0.999
EPB	EPA	Parent Compound	-0.00187444	-0.00937027	0.00273559	0.498	0.999	-0.015165	-0.05936	0.02312	0.492	0.646428	-0.0132906	-0.0563481	0.02528	0.548	0.695654	0.0327233	-1.5008	1.24392	0.704	0.999
Hg	RVD1	Lipoxygenase Pathway	-0.00474548	-0.0199882	0.0100852	0.499	0.999	-0.0220923	-0.0685386	0.0336257	0.384	0.581393	-0.0173468	-0.0640708	0.0376288	0.486	0.6588	0.119049	-1.73474	2.91606	0.595	0.999
EPB	15-HETE	Lipoxygenase Pathway	-0.00215609	-0.0107968	0.00371951	0.5	0.999	-0.0144984	-0.0583766	0.0235031	0.506	0.653795	-0.0123423	-0.0551591	0.0254794	0.582	0.71607	0.0464788	-1.39511	1.96734	0.692	0.999
Mn	TNF-𝝰	Inflammatory	0.00302966	-0.00481016	0.0149286	0.501	0.999	-0.0450557	-0.0994605	0.0196247	0.153	0.49773	-0.0480854	-0.101873	0.0155517	0.13	0.546435	-0.0328413	-1.00182	0.580347	0.606	0.999
TCS	DHA	Parent Compound	-0.00175742	-0.00867935	0.00271332	0.501	0.999	-0.0228921	-0.0672801	0.0143827	0.268	0.538919	-0.0211347	-0.0643251	0.0156383	0.303	0.582717	0.0388345	-0.812038	1.13084	0.585	0.999
2,4-DCP	PGD3	Cyclooxygenase Pathway	-0.00245412	-0.0123981	0.00386291	0.502	0.999	-0.0383489	-0.0869307	0.0160946	0.17	0.49773	-0.0358948	-0.085558	0.0188061	0.201	0.549432	0.0316622	-0.649274	0.731514	0.578	0.999
9-PHE	12-oxoETE	Lipoxygenase Pathway	0.00402211	-0.00777769	0.0205384	0.503	0.999	-0.0656144	-0.116653	0.0198924	0.148	0.49773	-0.0696365	-0.122159	0.0174969	0.13	0.546435	-0.0293541	-0.915434	0.495231	0.593	0.999
2,4-DCP	EPA	Parent Compound	-0.00268849	-0.0126031	0.00449787	0.503	0.999	-0.0392487	-0.086705	0.0149133	0.162	0.49773	-0.0365602	-0.0860485	0.0183723	0.196	0.549432	0.0379003	-0.744613	0.761666	0.577	0.999
Zn	8-HETE	Lipoxygenase Pathway	0.0044332	-0.00768884	0.0231463	0.504	0.999	-0.0312232	-0.0781866	0.028001	0.459	0.635201	-0.0356564	-0.0844202	0.0255454	0.388	0.60039	-0.0306453	-1.60527	1.72635	0.791	0.999
MCPP	CRP	Inflammatory	0.00265993	-0.0041569	0.0126452	0.504	0.999	0.0214911	-0.0376919	0.0771237	0.469	0.642519	0.0188311	-0.0403587	0.0742229	0.515	0.674065	0.0326724	-1.36927	1.46778	0.717	0.999
2- and 3-PHE	11-HETE	Cytochrome p450 Pathway	-0.00530095	-0.0262527	0.0112093	0.506	0.999	-0.0699248	-0.108171	0.0200573	0.108	0.49773	-0.0646239	-0.108067	0.0246648	0.144	0.546435	0.0428862	-0.427031	0.805803	0.568	0.999
Mn	CRP	Inflammatory	0.00271358	-0.00406551	0.0133533	0.506	0.999	-0.045742	-0.10157	0.0191075	0.147	0.49773	-0.0484556	-0.102371	0.0158276	0.13	0.546435	-0.0254672	-0.69927	0.52308	0.605	0.999
MBZP	EPA	Parent Compound	0.00285823	-0.00436394	0.0148961	0.506	0.999	-0.00195191	-0.0701328	0.0551284	0.998	0.998	-0.00481014	-0.0740418	0.0532718	0.93	0.958959	0.00261584	-2.08271	1.65276	0.972	0.999
Tl	8(9)-EET	Cytochrome p450 Pathway	-0.00192212	-0.0105879	0.00307603	0.507	0.999	-0.043953	-0.0575228	-0.0184716	0.01	0.272706	-0.0420308	-0.0566069	-0.0155118	0.016	0.343407	0.0256223	-0.0862108	0.270098	0.515	0.999
MEOHP	LTD4	Lipoxygenase Pathway	0.00311695	-0.00725837	0.0146943	0.507	0.999	0.0356497	-0.0125292	0.0630347	0.098	0.49773	0.0325327	-0.0133711	0.0610023	0.126	0.546435	0.0659324	-0.54988	0.996722	0.527	0.999
MEOHP	12,13-DiHOME	Cytochrome p450 Pathway	0.00225832	-0.0050641	0.0117183	0.508	0.999	0.036847	-0.0100914	0.0635421	0.083	0.49773	0.0345887	-0.0114546	0.062214	0.096	0.546435	0.0407799	-0.368538	0.618697	0.543	0.999
4-PHE	PGD2	Cyclooxygenase Pathway	0.0060755	-0.0131085	0.0304909	0.509	0.999	-0.0690944	-0.154639	0.0382613	0.262	0.538919	-0.0751699	-0.161625	0.0339783	0.212	0.557892	-0.0378644	-1.12415	1.40601	0.669	0.999
Hg	PGB2	Cyclooxygenase Pathway	-0.00355015	-0.0173223	0.00596578	0.509	0.999	-0.0244115	-0.0704454	0.0303582	0.342	0.542984	-0.0208613	-0.0678726	0.0344408	0.419	0.615489	0.0579818	-1.14446	1.68296	0.665	0.999
BP3	IL-1β	Inflammatory	0.00124781	-0.00225357	0.00649739	0.509	0.999	-0.0105987	-0.0436367	0.0170812	0.545	0.671222	-0.0118465	-0.0447929	0.0160916	0.49	0.658828	-0.0169384	-1.43418	1.40419	0.83	0.999
9-PHE	CRP	Inflammatory	-0.00462794	-0.0233403	0.0106966	0.51	0.999	-0.0646381	-0.115924	0.0217265	0.15	0.49773	-0.0600102	-0.114804	0.0255706	0.188	0.549432	0.0429287	-0.66665	0.90723	0.608	0.999
MEHP	IL-6	Inflammatory	0.00330997	-0.00750322	0.0161787	0.51	0.999	0.0266985	-0.0298017	0.0666484	0.301	0.538919	0.0233885	-0.0308912	0.0635043	0.363	0.588827	0.0699372	-1.25316	1.67417	0.605	0.999
2- and 3-PHE	8(9)-EET	Cytochrome p450 Pathway	0.00502669	-0.00739806	0.0264773	0.511	0.999	-0.0690365	-0.107677	0.0198594	0.12	0.49773	-0.0740632	-0.118528	0.0144661	0.102	0.546435	-0.0301506	-0.824235	0.502414	0.593	0.999
Mo	9-oxoODE	Cyclooxygenase Pathway	0.00588222	-0.0108737	0.0296258	0.511	0.999	-0.0543774	-0.11384	0.0331729	0.273	0.538919	-0.0602596	-0.120744	0.0283795	0.226	0.567571	-0.0426604	-1.75543	1.40964	0.69	0.999
Mo	12(13)-EpoME	Cytochrome p450 Pathway	0.00588317	-0.0109422	0.0304113	0.511	0.999	-0.0543769	-0.113734	0.0332081	0.275	0.538919	-0.0602601	-0.120648	0.028188	0.227	0.567622	-0.0426945	-1.87817	1.41451	0.692	0.999
MEP	PGD2	Cyclooxygenase Pathway	0.00190227	-0.00394032	0.0097821	0.511	0.999	0.0119146	-0.0316183	0.0337457	0.438	0.614579	0.0100123	-0.0321228	0.0328116	0.507	0.668502	0.0404072	-1.25584	1.40097	0.689	0.999
MECPP	EPA	Parent Compound	0.00208164	-0.00377198	0.011103	0.512	0.999	0.0274239	-0.0160459	0.047617	0.134	0.49773	0.0253422	-0.0189893	0.046841	0.17	0.546546	0.039598	-0.343869	0.964697	0.57	0.999
Mn	5,6-DHET	Cytochrome p450 Pathway	0.00475763	-0.0101885	0.0224871	0.512	0.999	-0.0451943	-0.0999199	0.0194912	0.146	0.49773	-0.0499519	-0.106515	0.0157369	0.124	0.546435	-0.0685157	-1.41348	0.882819	0.588	0.999
MiBP	16-HETE	Cytochrome p450 Pathway	0.00539889	-0.0111717	0.0262697	0.512	0.999	-0.05504	-0.157625	0.0377709	0.302	0.538919	-0.0604389	-0.163743	0.0351921	0.261	0.582717	-0.0478989	-1.63294	1.86215	0.664	0.999
9-PHE	TXB2	Cyclooxygenase Pathway	-0.00402395	-0.0200892	0.00646921	0.513	0.999	-0.0655669	-0.116141	0.0210126	0.147	0.49773	-0.061543	-0.11456	0.0238996	0.165	0.546546	0.033991	-0.435268	0.602328	0.574	0.999
MBP	13,14DHK-PGF2𝝰	Cyclooxygenase Pathway	0.00270087	-0.00506923	0.0141578	0.513	0.999	0.027951	-0.0356277	0.0621992	0.281	0.538919	0.0252501	-0.0381992	0.0603464	0.323	0.583992	0.0397154	-0.820073	1.13899	0.618	0.999
MBP	DHA	Parent Compound	0.00258318	-0.00455383	0.0140715	0.513	0.999	0.0282826	-0.0357412	0.0621792	0.281	0.538919	0.0256994	-0.0388222	0.0601094	0.308	0.582717	0.0348412	-0.966402	0.8977	0.624	0.999
MiBP	13,14DHK-PGD2	Cyclooxygenase Pathway	0.00762639	-0.0162028	0.0337169	0.513	0.999	-0.055059	-0.160699	0.0392556	0.304	0.538919	-0.0626854	-0.163236	0.0310778	0.231	0.57146	-0.0662942	-2.58682	1.95842	0.727	0.999
Cu	TNF-𝝰	Inflammatory	0.00324017	-0.00572265	0.0168839	0.514	0.999	0.0526193	-0.0213555	0.0887513	0.125	0.49773	0.0493792	-0.0241933	0.0866297	0.143	0.546435	0.0316406	-0.344925	0.55106	0.567	0.999
Ni	12,13-DiHOME	Cytochrome p450 Pathway	0.00491784	-0.00991685	0.0243583	0.514	0.999	-0.0604498	-0.148695	0.0239599	0.169	0.49773	-0.0653676	-0.15088	0.0191216	0.131	0.546435	-0.0471903	-1.17761	0.842672	0.625	0.999
MPB	15DO12,14-PGJ2	Cyclooxygenase Pathway	-0.00233805	-0.0118902	0.00436291	0.514	0.999	0.00156307	-0.0435856	0.0294458	0.818	0.878761	0.00390112	-0.0404028	0.0314687	0.744	0.847049	-0.003971	-2.79619	2.13136	0.974	0.999
2-NAP	12-HETE	Lipoxygenase Pathway	-0.00353309	-0.0183746	0.00653393	0.514	0.999	-0.00936825	-0.0795819	0.036503	0.902	0.929674	-0.00583516	-0.0756048	0.0389386	0.995	0.997151	0.0149032	-2.0715	2.374	0.908	0.999
MECPP	IL-1β	Inflammatory	0.00182248	-0.00340845	0.00991881	0.515	0.999	0.0272908	-0.0169992	0.0479738	0.141	0.49773	0.0254683	-0.0185862	0.0471275	0.17	0.546546	0.0325671	-0.374542	0.837494	0.568	0.999
MiBP	20-HETE	Cytochrome p450 Pathway	0.00564865	-0.0115954	0.0264474	0.516	0.999	-0.0536701	-0.15438	0.038318	0.322	0.538919	-0.0593188	-0.162135	0.0357415	0.262	0.582717	-0.0463933	-1.63421	1.98741	0.694	0.999
BP3	5(6)-EET	Cytochrome p450 Pathway	-0.0018864	-0.00893902	0.00374815	0.516	0.999	-0.0103458	-0.0453687	0.0170795	0.563	0.674936	-0.00845939	-0.0420791	0.0184873	0.633	0.76144	0.0637986	-1.81992	2.52863	0.701	0.999
2-FLU	LTB4	Lipoxygenase Pathway	-0.00366628	-0.0196976	0.00717529	0.518	0.999	-0.0405026	-0.0864611	0.0287102	0.335	0.541513	-0.0368363	-0.0849505	0.0311674	0.386	0.60039	0.0313706	-0.893752	1.40843	0.667	0.999
BP3	TNF-𝝰	Inflammatory	-0.00138511	-0.00719456	0.00226853	0.518	0.999	-0.0103685	-0.0423808	0.0167944	0.553	0.671222	-0.00898341	-0.0415982	0.0179703	0.601	0.730529	0.0304118	-1.48767	1.47482	0.743	0.999
Pb	PGE3	Cyclooxygenase Pathway	-0.00328488	-0.0156927	0.00659663	0.518	0.999	-0.00654884	-0.0564111	0.0557486	0.774	0.855623	-0.00326396	-0.0543554	0.0609923	0.858	0.910643	0.0164743	-2.3893	2.59097	0.918	0.999
Pb	8(9)-EET	Cytochrome p450 Pathway	-0.00271979	-0.0141568	0.00455322	0.518	0.999	-0.00618539	-0.0557125	0.0563193	0.778	0.856317	-0.0034656	-0.0541482	0.0584242	0.854	0.908894	0.017423	-1.82156	1.90205	0.86	0.999
Tl	15-oxoETE	Lipoxygenase Pathway	0.00273782	-0.00513508	0.0149911	0.519	0.999	-0.0436186	-0.0571277	-0.0183793	0.015	0.297179	-0.0463564	-0.063972	-0.0211921	0.007	0.257556	-0.0388126	-0.41708	0.134888	0.532	0.999
MEOHP	NY	Protein Damage	-0.00225128	-0.012155	0.00366824	0.519	0.999	0.0358885	-0.00976033	0.062769	0.089	0.49773	0.0381398	-0.00719467	0.0653928	0.074	0.546435	-0.0325473	-0.659737	0.225069	0.544	0.999
1-NAP	13S-HODE	Lipoxygenase Pathway	0.00376852	-0.00724359	0.0185253	0.519	0.999	-0.0551196	-0.101563	0.0129128	0.112	0.49773	-0.0588881	-0.105669	0.00757528	0.092	0.546435	-0.0388221	-1.02207	0.500786	0.593	0.999
2,4-DCP	IL-1β	Inflammatory	0.00242592	-0.00383565	0.0126242	0.519	0.999	-0.0399175	-0.0881742	0.015684	0.157	0.49773	-0.0423435	-0.0916992	0.0115384	0.136	0.546435	-0.031964	-0.842906	0.537512	0.59	0.999
Ni	5-HETE	Lipoxygenase Pathway	-0.004287	-0.0216277	0.00889718	0.519	0.999	-0.0571939	-0.146626	0.0278012	0.196	0.520422	-0.0529069	-0.140704	0.0325239	0.237	0.573451	0.0451045	-0.639372	1.11145	0.585	0.999
2- and 3-PHE	CRP	Inflammatory	-0.00461331	-0.0236337	0.00946684	0.52	0.999	-0.069922	-0.107598	0.0189527	0.105	0.49773	-0.0653086	-0.107422	0.0238115	0.138	0.546435	0.0351322	-0.409012	0.677365	0.581	0.999
9-PHE	PGD3	Cyclooxygenase Pathway	-0.00384776	-0.0194446	0.00588032	0.52	0.999	-0.0657626	-0.11634	0.0211085	0.146	0.49773	-0.0619148	-0.11416	0.0235952	0.164	0.546546	0.0303752	-0.410217	0.623531	0.582	0.999
MEP	IL-1β	Inflammatory	-0.0017093	-0.00870389	0.00260769	0.52	0.999	0.0120135	-0.0295725	0.0337225	0.434	0.611557	0.0137228	-0.0274873	0.0355465	0.383	0.60039	-0.0285871	-1.25092	1.27686	0.744	0.999
9-PHE	15DO12,14-PGJ2	Cyclooxygenase Pathway	-0.00473816	-0.0235973	0.00927611	0.521	0.999	-0.0651684	-0.116661	0.0195381	0.147	0.49773	-0.0604302	-0.114103	0.0235631	0.169	0.546546	0.0477106	-0.531732	0.79445	0.57	0.999
MEHP	DHA	Parent Compound	0.00223212	-0.00398831	0.011507	0.521	0.999	0.0269604	-0.0285461	0.0661297	0.294	0.538919	0.0247283	-0.0291826	0.0643412	0.337	0.58417	0.0344947	-0.919852	0.978678	0.633	0.999
2-FLU	12,13-DiHOME	Cytochrome p450 Pathway	0.00460138	-0.00938939	0.0235943	0.521	0.999	-0.0411407	-0.0870869	0.0285333	0.335	0.541513	-0.0457421	-0.0952256	0.0254396	0.271	0.582717	-0.034975	-1.77161	1.7126	0.748	0.999
BP3	DHA	Parent Compound	-0.00132575	-0.00684293	0.00222333	0.521	0.999	-0.0104342	-0.0430722	0.0169703	0.552	0.671222	-0.00910841	-0.0418572	0.0179909	0.59	0.722462	0.0275024	-1.21853	1.26418	0.741	0.999
Zn	RVD2	Lipoxygenase Pathway	0.00397776	-0.00721167	0.0214989	0.522	0.999	-0.0313957	-0.0785729	0.0279612	0.462	0.63845	-0.0353735	-0.0840302	0.025901	0.396	0.603836	-0.0235789	-1.35507	1.59195	0.808	0.999
BP3	NY	Protein Damage	-0.00166823	-0.00809853	0.00294756	0.522	0.999	-0.010967	-0.0445517	0.0164644	0.537	0.671222	-0.00929882	-0.0421254	0.017897	0.594	0.724299	0.0378998	-2.43894	1.67778	0.749	0.999
Pb	9,10-DiHOME	Cytochrome p450 Pathway	-0.00272382	-0.0139141	0.00457501	0.522	0.999	-0.00618414	-0.0559661	0.0551915	0.779	0.856604	-0.00346033	-0.0541552	0.0584852	0.851	0.906534	0.0152441	-1.64984	1.95361	0.867	0.999
Tl	9,10-DiHOME	Cytochrome p450 Pathway	-0.00192103	-0.0104333	0.00329865	0.523	0.999	-0.0439552	-0.0574471	-0.0183638	0.009	0.272706	-0.0420341	-0.0566138	-0.0154659	0.015	0.331143	0.0262078	-0.0848245	0.270992	0.53	0.999
Mo	12-oxoETE	Lipoxygenase Pathway	-0.00447386	-0.0241524	0.00794428	0.523	0.999	-0.0556603	-0.114486	0.0324347	0.263	0.538919	-0.0511865	-0.112185	0.0366243	0.31	0.582717	0.0365422	-0.707314	1.129	0.624	0.999
2-FLU	15DO12,14-PGJ2	Cyclooxygenase Pathway	-0.00486061	-0.0240705	0.00934075	0.523	0.999	-0.042094	-0.0873235	0.0281235	0.321	0.538919	-0.0372334	-0.0857324	0.0306471	0.376	0.598962	0.0604566	-1.31227	1.62986	0.626	0.999
Zn	IL-1β	Inflammatory	0.00390743	-0.00646696	0.0199163	0.523	0.999	-0.031597	-0.0776821	0.0280994	0.446	0.621664	-0.0355044	-0.0835817	0.0260928	0.392	0.602496	-0.0256745	-1.68604	1.60955	0.771	0.999
EPB	LTB4	Lipoxygenase Pathway	-0.00176365	-0.00873359	0.00275222	0.523	0.999	-0.0147297	-0.0586901	0.0240662	0.51	0.654947	-0.012966	-0.0567824	0.02535	0.565	0.706784	0.0280896	-1.33208	1.44697	0.759	0.999
4-PHE	9(10)-EpoME	Cytochrome p450 Pathway	-0.0080777	-0.0403119	0.0176228	0.524	0.999	-0.0659569	-0.154582	0.041094	0.285	0.538919	-0.0578792	-0.149533	0.0451961	0.336	0.58417	0.0776614	-1.41164	1.50159	0.607	0.999
BPB	8,9-DHET	Cytochrome p450 Pathway	0.00255557	-0.00589259	0.0124767	0.524	0.999	-0.00536005	-0.0393951	0.0280083	0.781	0.857342	-0.00791562	-0.0419993	0.024023	0.652	0.778638	0.00821888	-2.93315	4.30829	0.977	0.999
2- and 3-PHE	12-oxoETE	Lipoxygenase Pathway	0.00440118	-0.00870522	0.0246076	0.527	0.999	-0.0701253	-0.107892	0.0182236	0.109	0.49773	-0.0745265	-0.117435	0.0145319	0.094	0.546435	-0.0265955	-0.712335	0.388418	0.604	0.999
1-PHE	RVD1	Lipoxygenase Pathway	0.00615753	-0.00949097	0.0336816	0.528	0.999	-0.0530643	-0.0822383	-0.00802258	0.026	0.489984	-0.0592218	-0.101576	-0.0098757	0.01	0.29308	-0.0644056	-0.866656	0.19866	0.55	0.999
PPB	CY	Protein Damage	-0.00143947	-0.00748214	0.00220497	0.528	0.999	0.00961661	-0.0279741	0.03652	0.545	0.671222	0.0110561	-0.0263605	0.0375332	0.489	0.658828	-0.018874	-1.24203	1.40211	0.805	0.999
MiBP	12(13)-EpoME	Cytochrome p450 Pathway	0.00512048	-0.011578	0.0252273	0.529	0.999	-0.0537579	-0.158237	0.0386071	0.324	0.538919	-0.0588784	-0.158482	0.0351557	0.26	0.582717	-0.0338719	-1.74989	1.51875	0.741	0.999
Zn	12-oxoETE	Lipoxygenase Pathway	0.00386256	-0.00683963	0.0202648	0.529	0.999	-0.031109	-0.0780324	0.028224	0.465	0.640826	-0.0349716	-0.0829779	0.0260669	0.401	0.607131	-0.025669	-1.49071	1.66716	0.802	0.999
MBZP	PGD3	Cyclooxygenase Pathway	-0.00275284	-0.014187	0.00464933	0.529	0.999	-0.00113075	-0.0700381	0.0562047	0.978	0.989958	0.00162209	-0.067742	0.0589389	0.903	0.940939	0.00122192	-1.59458	1.85561	0.979	0.999
Pb	PGD2	Cyclooxygenase Pathway	0.00307165	-0.00568431	0.0160205	0.53	0.999	-0.00619881	-0.0561386	0.0575752	0.789	0.860255	-0.00927046	-0.0588723	0.0516498	0.699	0.816263	-0.00226704	-1.81113	2.64504	0.975	0.999
Mn	PGA2	Cyclooxygenase Pathway	0.00348287	-0.00675039	0.0174039	0.531	0.999	-0.0468188	-0.101358	0.0177822	0.145	0.49773	-0.0503017	-0.103436	0.0134769	0.116	0.546435	-0.0407326	-1.33603	0.740989	0.626	0.999
EPB	15DO12,14-PGJ2	Cyclooxygenase Pathway	-0.00207181	-0.0109127	0.00439266	0.531	0.999	-0.0147723	-0.059476	0.0234459	0.504	0.653031	-0.0127005	-0.0559768	0.0251416	0.568	0.707862	0.0514829	-1.60434	1.59393	0.713	0.999
Mn	5-oxoETE	Lipoxygenase Pathway	0.00255865	-0.0044912	0.0134493	0.532	0.999	-0.0448343	-0.0999039	0.0204101	0.154	0.49773	-0.0473929	-0.101662	0.016552	0.135	0.546435	-0.0251589	-0.887778	0.447194	0.63	0.999
MEP	DHA	Parent Compound	0.00158944	-0.00283667	0.00843755	0.532	0.999	0.0125031	-0.0297549	0.0337454	0.412	0.60559	0.0109137	-0.0301796	0.0327989	0.465	0.644274	0.0314801	-0.976002	1.20156	0.696	0.999
1-PHE	PGD3	Cyclooxygenase Pathway	0.00274989	-0.0047545	0.0166762	0.533	0.999	-0.0537108	-0.0818468	-0.00397728	0.042	0.49773	-0.0564607	-0.0885484	-0.00750137	0.035	0.546435	-0.021554	-0.379055	0.124408	0.561	0.999
MiBP	9-oxoODE	Cyclooxygenase Pathway	0.00511131	-0.0113898	0.0246517	0.533	0.999	-0.0537663	-0.158583	0.0384574	0.323	0.538919	-0.0588776	-0.15882	0.0356387	0.259	0.582717	-0.0353986	-1.73928	1.54462	0.74	0.999
MPB	9(10)-EpoME	Cytochrome p450 Pathway	-0.00305669	-0.015198	0.0058896	0.533	0.999	0.000517935	-0.0457219	0.0292785	0.865	0.91038	0.00357463	-0.0406184	0.0314202	0.76	0.85477	0.0124181	-2.80508	3.59764	0.968	0.999
MEOHP	5-oxoETE	Lipoxygenase Pathway	0.00194031	-0.00371329	0.0102161	0.534	0.999	0.0362822	-0.0102319	0.0633054	0.086	0.49773	0.0343419	-0.0118594	0.0617041	0.105	0.546435	0.0301253	-0.236798	0.618346	0.564	0.999
BPB	CY	Protein Damage	-0.00138404	-0.0072473	0.00222084	0.534	0.999	-0.00668496	-0.0403047	0.0260337	0.717	0.844945	-0.00530091	-0.0394852	0.0266817	0.788	0.87522	0.0205276	-1.52025	1.81667	0.813	0.999
MEP	CY	Protein Damage	-0.00165302	-0.00860172	0.00245008	0.535	0.999	0.0122913	-0.0297492	0.0337764	0.422	0.607095	0.0139444	-0.026571	0.0355843	0.366	0.591211	-0.0244437	-1.11315	1.25319	0.743	0.999
PPB	12-oxoETE	Lipoxygenase Pathway	-0.00145549	-0.00813879	0.00264709	0.535	0.999	0.00911606	-0.0294322	0.0364672	0.545	0.671222	0.0105715	-0.0267489	0.0372093	0.505	0.667003	-0.0176049	-1.17198	1.38168	0.804	0.999
Ba	15-HETE	Lipoxygenase Pathway	-0.00310791	-0.0159182	0.00708965	0.535	0.999	0.00994962	-0.05383	0.0706208	0.735	0.846674	0.0130575	-0.0495232	0.0735936	0.654	0.779821	-0.00943294	-2.13873	2.19754	0.924	0.999
Se	15-HETE	Lipoxygenase Pathway	0.00758433	-0.0159024	0.0404544	0.536	0.999	-0.073865	-0.128942	0.0414119	0.258	0.538919	-0.0814493	-0.143989	0.0359641	0.206	0.553954	-0.0355298	-1.34052	1.36863	0.686	0.999
MEP	9(10)-EpoME	Cytochrome p450 Pathway	0.00248007	-0.00661819	0.012854	0.536	0.999	0.0128712	-0.0284979	0.0338616	0.398	0.597903	0.0103911	-0.0299188	0.0324894	0.474	0.650522	0.0864106	-2.02911	1.83468	0.65	0.999
MEP	LTB4	Lipoxygenase Pathway	-0.00169018	-0.00892785	0.00287672	0.536	0.999	0.0125425	-0.0278882	0.0338112	0.412	0.60559	0.0142327	-0.0259292	0.0351807	0.356	0.585617	-0.0215187	-1.59067	1.93974	0.764	0.999
MEOHP	CRP	Inflammatory	0.00196844	-0.00359397	0.0102682	0.537	0.999	0.0361304	-0.00973354	0.0630646	0.089	0.49773	0.034162	-0.012356	0.0623715	0.11	0.546435	0.0322752	-0.233314	0.536456	0.572	0.999
MiBP	𝝰LA	Parent Compound	0.00607091	-0.0138599	0.0298984	0.537	0.999	-0.0589385	-0.161829	0.0350711	0.273	0.538919	-0.0650094	-0.165235	0.0287923	0.219	0.562796	-0.0508148	-1.92809	1.57257	0.712	0.999
MCPP	11(12)-EET	Cytochrome p450 Pathway	0.00440832	-0.0099262	0.0212561	0.537	0.999	0.0205263	-0.0393359	0.0773923	0.488	0.645653	0.016118	-0.0436956	0.0713762	0.574	0.712946	0.0912667	-2.3577	2.75361	0.671	0.999
Mo	13,14DHK-PGD2	Cyclooxygenase Pathway	0.00777159	-0.018441	0.0394612	0.538	0.999	-0.0554864	-0.114855	0.032129	0.281	0.538919	-0.063258	-0.125508	0.0259191	0.194	0.549432	-0.0608094	-2.16183	2.51879	0.745	0.999
Zn	12-HETE	Lipoxygenase Pathway	0.00409387	-0.0089097	0.0224407	0.538	0.999	-0.0322946	-0.0782291	0.0279607	0.446	0.621664	-0.0363885	-0.0851756	0.0256759	0.373	0.596286	-0.0293168	-1.59612	1.78913	0.812	0.999
BPB	IL-1β	Inflammatory	-0.00133351	-0.00741538	0.00248085	0.538	0.999	-0.00630348	-0.0399129	0.0265588	0.735	0.846674	-0.00496997	-0.0386908	0.0273218	0.812	0.886934	0.016925	-1.45672	1.72218	0.831	0.999
2-FLU	PGB2	Cyclooxygenase Pathway	-0.00427346	-0.0232122	0.00805928	0.539	0.999	-0.0434666	-0.0873238	0.027671	0.3	0.538919	-0.0391931	-0.0858808	0.0298907	0.339	0.58417	0.0402349	-0.839749	1.15696	0.641	0.999
BPA	PGB2	Cyclooxygenase Pathway	-0.00495581	-0.0250711	0.0105175	0.539	0.999	-0.0378386	-0.112843	0.0389851	0.347	0.544581	-0.0328828	-0.108242	0.0465325	0.418	0.61519	0.0490722	-2.13515	1.68126	0.708	0.999
MCPP	8,9-DHET	Cytochrome p450 Pathway	0.00440921	-0.0102248	0.0214619	0.539	0.999	0.0204773	-0.0392163	0.0773309	0.49	0.646428	0.0160681	-0.0433733	0.0711082	0.575	0.712946	0.0924444	-2.35263	2.49839	0.671	0.999
EPB	13S-HODE	Lipoxygenase Pathway	-0.00183236	-0.00976566	0.00355138	0.539	0.999	-0.0146069	-0.0600071	0.0241193	0.508	0.654947	-0.0127746	-0.0561384	0.0259695	0.562	0.705805	0.0348958	-1.62153	1.59823	0.719	0.999
BPB	11(12)-EET	Cytochrome p450 Pathway	0.00239209	-0.00600677	0.0122787	0.54	0.999	-0.00544734	-0.0399761	0.0278128	0.773	0.855623	-0.00783943	-0.0417554	0.0242218	0.655	0.780612	0.0137808	-2.8649	4.69423	0.969	0.999
Tl	LTC4-ME	Lipoxygenase Pathway	0.00230271	-0.00380356	0.0130606	0.541	0.999	-0.0436134	-0.0575557	-0.0174774	0.015	0.297179	-0.0459162	-0.0622791	-0.0216631	0.008	0.257556	-0.0292537	-0.351999	0.109332	0.554	0.999
MiBP	CRP	Inflammatory	-0.00415689	-0.0217201	0.00806051	0.541	0.999	-0.0513116	-0.154123	0.0398634	0.338	0.542511	-0.0471547	-0.148372	0.0453725	0.387	0.60039	0.0323947	-1.02174	1.15847	0.701	0.999
EPB	5-oxoETE	Lipoxygenase Pathway	-0.00157942	-0.00880706	0.00280934	0.542	0.999	-0.0146471	-0.0589402	0.0236779	0.506	0.653795	-0.0130677	-0.056797	0.0255017	0.558	0.703724	0.0231745	-1.23942	1.42048	0.748	0.999
Tl	RVD2	Lipoxygenase Pathway	-0.00160517	-0.00935051	0.00386913	0.543	0.999	-0.0437987	-0.057306	-0.0182082	0.011	0.272706	-0.0421936	-0.0567071	-0.015518	0.015	0.331143	0.0225894	-0.0991049	0.253234	0.546	0.999
4-PHE	15-HETE	Lipoxygenase Pathway	-0.00541098	-0.0296515	0.0119577	0.543	0.999	-0.0699347	-0.155175	0.0381692	0.258	0.538919	-0.0645237	-0.152421	0.0419414	0.284	0.582717	0.0400299	-0.690134	1.2495	0.619	0.999
MBP	RVD2	Lipoxygenase Pathway	0.00239727	-0.00557751	0.0135079	0.543	0.999	0.0278599	-0.0365251	0.0623618	0.283	0.538919	0.0254626	-0.0398976	0.0608879	0.324	0.583992	0.0337969	-0.812495	1.13788	0.64	0.999
Tl	12,13-DiHOME	Cytochrome p450 Pathway	-0.00181633	-0.0101905	0.00505667	0.544	0.999	-0.0440597	-0.0575773	-0.0189256	0.011	0.272706	-0.0422433	-0.057181	-0.0164575	0.015	0.331143	0.0288463	-0.130436	0.274908	0.547	0.999
Se	CRP	Inflammatory	-0.00541291	-0.0301024	0.00945733	0.544	0.999	-0.0726142	-0.128732	0.0421054	0.251	0.538919	-0.0672013	-0.127227	0.0469625	0.298	0.582717	0.02767	-0.76881	1.34253	0.649	0.999
Mn	11-HETE	Cytochrome p450 Pathway	-0.00253227	-0.0131014	0.00478794	0.545	0.999	-0.0449716	-0.100711	0.0206669	0.155	0.49773	-0.0424394	-0.0973878	0.022595	0.178	0.549432	0.0283871	-0.501563	0.677789	0.602	0.999
MEHP	12-HETE	Lipoxygenase Pathway	0.00241646	-0.00549394	0.0128888	0.545	0.999	0.0269861	-0.0283843	0.0659983	0.289	0.538919	0.0245696	-0.0290315	0.0644065	0.335	0.58417	0.0436625	-0.999724	1.18739	0.632	0.999
2,5-DCP	LA	Parent Compound	-0.00243429	-0.0123014	0.00589643	0.546	0.999	-0.0658209	-0.112864	-0.0204223	0.005	0.2318	-0.0633866	-0.109465	-0.0182916	0.005	0.257556	0.0292111	-0.127189	0.227086	0.549	0.999
Tl	8-HETE	Lipoxygenase Pathway	0.00216824	-0.00396059	0.0132602	0.546	0.999	-0.0435866	-0.0573535	-0.0168986	0.016	0.306512	-0.0457549	-0.0619314	-0.0209535	0.008	0.257556	-0.0263409	-0.332588	0.10232	0.56	0.999
Hg	NY	Protein Damage	-0.00338442	-0.017172	0.00718501	0.546	0.999	-0.0232302	-0.0687966	0.0317287	0.36	0.552636	-0.0198458	-0.0684075	0.0371033	0.439	0.625831	0.0527863	-1.56954	1.77937	0.72	0.999
Hg	15-HETE	Lipoxygenase Pathway	-0.00264251	-0.0137981	0.00619386	0.547	0.999	-0.0234615	-0.0691661	0.0324542	0.353	0.547327	-0.020819	-0.0681682	0.0346136	0.414	0.613501	0.049069	-1.01692	1.57015	0.658	0.999
1-PHE	11-HETE	Cytochrome p450 Pathway	-0.00304498	-0.018039	0.00779697	0.548	0.999	-0.0539711	-0.082185	-0.0058064	0.041	0.49773	-0.0509261	-0.0822421	-0.00173911	0.049	0.546435	0.0315204	-0.171408	0.432987	0.569	0.999
MBP	LTC4-ME	Lipoxygenase Pathway	0.0026437	-0.00655116	0.0147114	0.548	0.999	0.028374	-0.0366283	0.0621655	0.281	0.538919	0.0257303	-0.03963	0.0603114	0.315	0.582717	0.0386438	-1.03845	1.04259	0.635	0.999
2,4-DCP	CAA	Cytochrome p450 Pathway	0.0022648	-0.00481332	0.012448	0.549	0.999	-0.0391939	-0.0872846	0.0153149	0.164	0.49773	-0.0414587	-0.0906923	0.012592	0.146	0.546435	-0.0263976	-0.94392	0.519466	0.621	0.999
2,4-DCP	CRP	Inflammatory	-0.00212095	-0.0112636	0.00445783	0.55	0.999	-0.0385833	-0.0864287	0.0153683	0.165	0.49773	-0.0364624	-0.0855843	0.0179673	0.196	0.549432	0.0257392	-0.375165	0.791761	0.629	0.999
TCS	LTC4-ME	Lipoxygenase Pathway	0.00187987	-0.00445087	0.00985673	0.55	0.999	-0.0241676	-0.0676348	0.0139226	0.251	0.538919	-0.0260475	-0.0697443	0.0124402	0.2	0.549432	-0.0380491	-1.35189	1.17832	0.685	0.999
MCPP	TNF-𝝰	Inflammatory	0.0023806	-0.00504079	0.0125802	0.551	0.999	0.0211595	-0.0376979	0.0771258	0.475	0.644266	0.0187789	-0.0415724	0.0749975	0.522	0.679391	0.0284942	-1.14611	1.28433	0.736	0.999
2-NAP	PGE3	Cyclooxygenase Pathway	-0.00285795	-0.0154417	0.00587216	0.551	0.999	-0.0101892	-0.0800041	0.0361493	0.892	0.924712	-0.00733129	-0.0771998	0.0387331	0.961	0.978304	0.00616002	-1.95513	1.67793	0.931	0.999
2- and 3-PHE	TXB2	Cyclooxygenase Pathway	-0.00394236	-0.0227216	0.00790096	0.552	0.999	-0.0702806	-0.10807	0.0189255	0.106	0.49773	-0.0663382	-0.107026	0.0226943	0.128	0.546435	0.0297852	-0.33666	0.565154	0.588	0.999
Cu	PGD2	Cyclooxygenase Pathway	-0.00383409	-0.0214035	0.00798959	0.552	0.999	0.0512012	-0.0220439	0.0886964	0.127	0.49773	0.0550352	-0.0175013	0.0925464	0.106	0.546435	-0.0357467	-0.902279	0.512406	0.627	0.999
PPB	LTB4	Lipoxygenase Pathway	0.00130952	-0.00258408	0.0070128	0.552	0.999	0.0096841	-0.0275896	0.0363138	0.537	0.671222	0.00837458	-0.0286738	0.0353463	0.582	0.71607	0.0250102	-1.10389	1.35343	0.739	0.999
As	PGB2	Cyclooxygenase Pathway	-0.00384853	-0.0198002	0.00703485	0.553	0.999	-0.0505338	-0.116501	0.012954	0.147	0.49773	-0.0466853	-0.112073	0.0161496	0.177	0.549432	0.0458287	-0.591133	0.959501	0.614	0.999
TCS	5(6)-EET	Cytochrome p450 Pathway	0.00214879	-0.00506362	0.0107674	0.553	0.999	-0.0226565	-0.0668523	0.0149941	0.281	0.538919	-0.0248053	-0.0683555	0.0126239	0.217	0.562647	-0.0437196	-1.98431	1.86332	0.73	0.999
MECPP	5-oxoETE	Lipoxygenase Pathway	0.00159924	-0.00332638	0.00890411	0.554	0.999	0.0279869	-0.0158492	0.0479606	0.12	0.49773	0.0263876	-0.0165865	0.0470966	0.144	0.546435	0.0278652	-0.255001	0.6665	0.586	0.999
1-PYR	12-oxoETE	Lipoxygenase Pathway	0.00347869	-0.00824148	0.0197434	0.554	0.999	-0.0350239	-0.0867109	0.030094	0.438	0.614579	-0.0385026	-0.0915658	0.0279319	0.388	0.60039	-0.0188735	-1.29554	1.49089	0.796	0.999
Se	PGA2	Cyclooxygenase Pathway	0.00727489	-0.0182658	0.0404305	0.555	0.999	-0.0737789	-0.128906	0.0413246	0.26	0.538919	-0.0810538	-0.14419	0.0365588	0.207	0.554712	-0.0343236	-1.33249	1.27717	0.703	0.999
BPA	9,10-DiHOME	Cytochrome p450 Pathway	0.00335531	-0.00632791	0.0171906	0.555	0.999	-0.0388364	-0.114965	0.037702	0.329	0.538919	-0.0421918	-0.116625	0.0347857	0.282	0.582717	-0.0284999	-1.2212	1.24743	0.702	0.999
BPA	8(9)-EET	Cytochrome p450 Pathway	0.00337642	-0.00597802	0.0172088	0.555	0.999	-0.0388166	-0.11455	0.0383802	0.329	0.538919	-0.0421931	-0.11682	0.0346471	0.282	0.582717	-0.0283327	-1.21035	1.2102	0.708	0.999
Zn	TNF-𝝰	Inflammatory	-0.00346055	-0.0199273	0.00663611	0.555	0.999	-0.0306053	-0.0779178	0.0283096	0.473	0.643813	-0.0271447	-0.0763213	0.0306268	0.521	0.678852	0.0333731	-1.31522	1.33805	0.736	0.999
PPB	PGB2	Cyclooxygenase Pathway	-0.00153094	-0.0088913	0.00276664	0.555	0.999	0.00974976	-0.0281002	0.0365453	0.523	0.663191	0.0112807	-0.0257942	0.0378282	0.478	0.654076	-0.0180498	-1.55495	1.25954	0.806	0.999
MEHP	LA	Parent Compound	0.00279206	-0.00753963	0.0147457	0.556	0.999	0.0272595	-0.0288495	0.0662315	0.282	0.538919	0.0244674	-0.0291157	0.0639999	0.338	0.58417	0.0571676	-1.44366	1.51879	0.628	0.999
2-NAP	EPA	Parent Compound	-0.0026266	-0.0143206	0.00461233	0.557	0.999	-0.0101777	-0.0796765	0.0357859	0.895	0.926579	-0.00755113	-0.0770089	0.0380656	0.948	0.970183	0.00606284	-1.64666	1.62137	0.928	0.999
Mn	15DO12,14-PGJ2	Cyclooxygenase Pathway	0.0032915	-0.00694504	0.0175632	0.56	0.999	-0.0435109	-0.0989712	0.0206831	0.171	0.49773	-0.0468024	-0.100914	0.0165646	0.138	0.546435	-0.0364227	-1.3916	1.06911	0.667	0.999
Mo	BCPGE2	Cyclooxygenase Pathway	0.0040285	-0.00878382	0.0228198	0.56	0.999	-0.0563628	-0.114301	0.0325955	0.266	0.538919	-0.0603913	-0.118948	0.0299325	0.227	0.567622	-0.024963	-1.3345	1.05661	0.696	0.999
Mo	9,10-DiHOME	Cytochrome p450 Pathway	0.00421011	-0.00847739	0.0241438	0.56	0.999	-0.0551098	-0.114445	0.0323933	0.274	0.538919	-0.0593199	-0.118779	0.0300981	0.238	0.573476	-0.0203883	-1.30743	0.904557	0.718	0.999
2,4-DCP	16-HETE	Cytochrome p450 Pathway	0.00266295	-0.00566179	0.0146549	0.561	0.999	-0.0391084	-0.0879678	0.0148434	0.166	0.49773	-0.0417714	-0.0907408	0.013424	0.137	0.546435	-0.0360981	-1.03796	0.708063	0.637	0.999
MEOHP	13,14DHK-PGD2	Cyclooxygenase Pathway	0.00300459	-0.00839721	0.0159411	0.563	0.999	0.0346684	-0.0150651	0.0631746	0.114	0.49773	0.0316638	-0.0167929	0.0611739	0.146	0.546435	0.0660346	-0.665886	1.30598	0.561	0.999
9-PHE	PGE2	Cyclooxygenase Pathway	-0.00339191	-0.019013	0.00675868	0.563	0.999	-0.0660364	-0.116245	0.0201119	0.144	0.49773	-0.0626445	-0.114702	0.0225055	0.161	0.546546	0.0254241	-0.401278	0.516576	0.625	0.999
Cu	5(6)-EET	Cytochrome p450 Pathway	0.00353927	-0.0107846	0.0203494	0.565	0.999	0.0544457	-0.0201373	0.0897	0.108	0.49773	0.0509064	-0.0205567	0.088085	0.121	0.546435	0.0461095	-0.444754	0.629393	0.583	0.999
MECPP	TNF-𝝰	Inflammatory	0.00151527	-0.00384804	0.00916479	0.566	0.999	0.0280593	-0.0150951	0.0485241	0.129	0.49773	0.0265441	-0.0167657	0.0473192	0.148	0.546435	0.0261581	-0.376316	0.662502	0.595	0.999
Mo	8(9)-EET	Cytochrome p450 Pathway	0.00422189	-0.00875508	0.024391	0.566	0.999	-0.0550987	-0.113924	0.0333046	0.274	0.538919	-0.0593206	-0.119333	0.029957	0.241	0.57414	-0.020471	-1.3743	0.897044	0.73	0.999
2- and 3-PHE	LTC4-ME	Lipoxygenase Pathway	-0.00452335	-0.0249231	0.00964838	0.567	0.999	-0.0715141	-0.108485	0.0160422	0.1	0.49773	-0.0669908	-0.108153	0.0210131	0.121	0.546435	0.0377561	-0.381611	0.621326	0.597	0.999
Mo	11-HETE	Cytochrome p450 Pathway	-0.00381057	-0.0205588	0.00729467	0.567	0.999	-0.0551095	-0.113986	0.0324774	0.276	0.538919	-0.051299	-0.111725	0.0362915	0.314	0.582717	0.0284115	-0.902734	1.1155	0.687	0.999
1-NAP	5-HETE	Lipoxygenase Pathway	-0.00323256	-0.0171893	0.00713465	0.569	0.999	-0.0557842	-0.101212	0.0130012	0.116	0.49773	-0.0525516	-0.0990878	0.0147503	0.137	0.546435	0.0377604	-0.521026	0.645885	0.603	0.999
MEOHP	EPA	Parent Compound	0.00172705	-0.0036595	0.0101663	0.57	0.999	0.0358699	-0.0109079	0.062817	0.094	0.49773	0.0341428	-0.0121264	0.0617046	0.108	0.546435	0.0251501	-0.272818	0.555137	0.604	0.999
Mo	LTB4	Lipoxygenase Pathway	-0.00375437	-0.0216243	0.00738522	0.57	0.999	-0.0563057	-0.114339	0.0319664	0.258	0.538919	-0.0525513	-0.112357	0.0351656	0.299	0.582717	0.0259949	-0.669991	1.06733	0.674	0.999
BPB	EPA	Parent Compound	-0.00120874	-0.00688035	0.00232244	0.57	0.999	-0.00598779	-0.040175	0.026607	0.751	0.85057	-0.00477905	-0.0390731	0.0273424	0.81	0.886069	0.0120066	-1.43198	1.92438	0.847	0.999
Cu	IL-1β	Inflammatory	0.00275801	-0.00600139	0.0156634	0.571	0.999	0.0524668	-0.0237775	0.0887796	0.129	0.49773	0.0497088	-0.025326	0.0875368	0.143	0.546435	0.024477	-0.301514	0.53568	0.614	0.999
Cu	5-oxoETE	Lipoxygenase Pathway	0.00272588	-0.00575309	0.0155578	0.573	0.999	0.0532696	-0.0227112	0.0887499	0.12	0.49773	0.0505438	-0.0240765	0.0871567	0.132	0.546435	0.0251139	-0.301992	0.517365	0.613	0.999
TCS	DY	Protein Damage	0.0022579	-0.00611686	0.0121313	0.573	0.999	-0.0227938	-0.0664679	0.0141768	0.269	0.538919	-0.0250517	-0.0681064	0.0134769	0.227	0.567622	-0.0537432	-2.17981	2.20442	0.704	0.999
1-PHE	PGB2	Cyclooxygenase Pathway	-0.00230039	-0.015851	0.00631628	0.574	0.999	-0.0530338	-0.0817451	-0.00729081	0.03	0.49773	-0.0507334	-0.0816412	-0.00613567	0.036	0.546435	0.0225726	-0.151574	0.297759	0.588	0.999
4-PHE	PGE2	Cyclooxygenase Pathway	-0.00431698	-0.0238949	0.00940391	0.574	0.999	-0.0720041	-0.155485	0.0361649	0.237	0.538919	-0.0676872	-0.152812	0.0399545	0.259	0.582717	0.0283275	-0.687048	0.927497	0.647	0.999
Mo	CY	Protein Damage	0.00394766	-0.00752153	0.0227029	0.574	0.999	-0.0552528	-0.113798	0.0323382	0.267	0.538919	-0.0592005	-0.118499	0.0296026	0.231	0.57146	-0.0216534	-1.30968	0.981814	0.723	0.999
1-PYR	15DO12,14-PGJ2	Cyclooxygenase Pathway	-0.00415078	-0.0227554	0.0100899	0.575	0.999	-0.0356178	-0.0874124	0.0302641	0.419	0.607095	-0.031467	-0.0848557	0.032096	0.483	0.656653	0.0530244	-1.23927	1.9307	0.684	0.999
Ni	PGD3	Cyclooxygenase Pathway	0.00322513	-0.00749531	0.0183136	0.576	0.999	-0.0555037	-0.144401	0.0294099	0.208	0.533345	-0.0587288	-0.146319	0.0256863	0.187	0.549432	-0.0218773	-0.984114	0.742566	0.702	0.999
Zn	CY	Protein Damage	-0.00327106	-0.0181146	0.00551341	0.576	0.999	-0.0304844	-0.0778633	0.028308	0.477	0.645009	-0.0272134	-0.0764256	0.0304525	0.525	0.681002	0.027127	-1.25457	1.32941	0.739	0.999
MPB	BCPGE2	Cyclooxygenase Pathway	-0.00161854	-0.00928843	0.00395326	0.576	0.999	0.0017011	-0.0442076	0.029453	0.81	0.876146	0.00331964	-0.0422019	0.0308215	0.761	0.855479	-0.0082485	-2.11275	1.71579	0.912	0.999
BPA	IL-1β	Inflammatory	0.00283204	-0.00610746	0.0162615	0.577	0.999	-0.0398923	-0.116533	0.0371254	0.315	0.538919	-0.0427243	-0.117414	0.0353261	0.279	0.582717	-0.0237133	-1.00572	1.12407	0.718	0.999
Zn	8(9)-EET	Cytochrome p450 Pathway	-0.00321023	-0.0202509	0.00732883	0.577	0.999	-0.0314479	-0.077592	0.0276644	0.456	0.63256	-0.0282377	-0.0765028	0.0298779	0.499	0.663423	0.0323175	-1.11757	1.25724	0.727	0.999
PPB	LTC4-ME	Lipoxygenase Pathway	-0.00155971	-0.00879929	0.00360208	0.577	0.999	0.00999699	-0.0281592	0.0366607	0.523	0.663191	0.0115567	-0.0256495	0.0377848	0.467	0.646272	-0.0242202	-1.34242	1.54029	0.836	0.999
Cu	PGA2	Cyclooxygenase Pathway	-0.00391665	-0.0219818	0.0090054	0.578	0.999	0.0530937	-0.0190209	0.0892694	0.113	0.49773	0.0570104	-0.0151253	0.0941269	0.1	0.546435	-0.0378577	-0.792198	0.541296	0.643	0.999
Cu	13S-HODE	Lipoxygenase Pathway	-0.00336491	-0.0197074	0.00770083	0.578	0.999	0.0521041	-0.020971	0.0886301	0.119	0.49773	0.055469	-0.0163026	0.092375	0.104	0.546435	-0.0311421	-0.829888	0.453099	0.639	0.999
9-PHE	LTC4-ME	Lipoxygenase Pathway	0.00401006	-0.0102221	0.0225087	0.578	0.999	-0.0679764	-0.117612	0.0179639	0.13	0.49773	-0.0719865	-0.123163	0.0153053	0.121	0.546435	-0.0298241	-1.02634	0.448408	0.646	0.999
Ni	5-oxoETE	Lipoxygenase Pathway	0.00323774	-0.00670688	0.0180383	0.578	0.999	-0.058162	-0.147296	0.0268965	0.182	0.506454	-0.0613997	-0.148466	0.0235843	0.166	0.546546	-0.0229543	-0.863351	0.624215	0.684	0.999
BP3	8,9-DHET	Cytochrome p450 Pathway	0.00196143	-0.00597379	0.00992758	0.578	0.999	-0.0091817	-0.0420238	0.0177755	0.606	0.719994	-0.0111431	-0.0438234	0.0155281	0.513	0.672968	-0.0149515	-3.07647	2.76102	0.944	0.999
Zn	9,10-DiHOME	Cytochrome p450 Pathway	-0.00321439	-0.0199308	0.00736844	0.579	0.999	-0.0314555	-0.0779745	0.0278457	0.458	0.634196	-0.0282411	-0.0769683	0.0300435	0.5	0.663423	0.0287426	-1.12771	1.3591	0.733	0.999
Tl	TXB2	Cyclooxygenase Pathway	0.00180221	-0.00375925	0.0112424	0.58	0.999	-0.0441919	-0.0576653	-0.0218229	0.008	0.272706	-0.0459941	-0.061551	-0.0248172	0.005	0.257556	-0.0229817	-0.285372	0.0930823	0.586	0.999
2-FLU	5-oxoETE	Lipoxygenase Pathway	-0.00319323	-0.018579	0.00585807	0.58	0.999	-0.0410982	-0.0867949	0.0282552	0.339	0.542511	-0.0379049	-0.0864868	0.0293869	0.375	0.598962	0.0238341	-0.777805	1.22438	0.705	0.999
PPB	13,14DHK-PGD2	Cyclooxygenase Pathway	-0.00239438	-0.012431	0.00576485	0.58	0.999	0.00959403	-0.0289906	0.037207	0.524	0.663733	0.0119884	-0.0246465	0.0381562	0.454	0.635874	-0.0431608	-3.00835	2.01884	0.86	0.999
MBZP	PGE3	Cyclooxygenase Pathway	-0.0022583	-0.0131517	0.00507296	0.58	0.999	-0.00111086	-0.0699446	0.0562524	0.977	0.989958	0.00114744	-0.0680811	0.0587685	0.912	0.946292	0.000931358	-1.27925	2.14829	0.979	0.999
Tl	PGD3	Cyclooxygenase Pathway	-0.00147533	-0.00871314	0.00332626	0.581	0.999	-0.043709	-0.0572958	-0.0175753	0.011	0.272706	-0.0422336	-0.0568811	-0.0152118	0.016	0.343407	0.019047	-0.0873871	0.232015	0.584	0.999
MECPP	TXB2	Cyclooxygenase Pathway	0.00142495	-0.00400138	0.00895228	0.582	0.999	0.0277166	-0.0169157	0.0479153	0.131	0.49773	0.0262916	-0.0170015	0.0469693	0.145	0.546435	0.0251304	-0.344333	0.69713	0.609	0.999
EPB	PGD3	Cyclooxygenase Pathway	-0.00146406	-0.00854819	0.002979	0.582	0.999	-0.0153896	-0.0604274	0.0235496	0.484	0.645653	-0.0139255	-0.0574974	0.0242897	0.531	0.684571	0.0226069	-1.03339	1.30082	0.752	0.999
BP3	EPA	Parent Compound	-0.00110706	-0.00627016	0.00210026	0.582	0.999	-0.0105322	-0.0433088	0.016998	0.552	0.671222	-0.00942518	-0.0425549	0.0177617	0.58	0.714747	0.0216015	-1.03466	1.31765	0.77	0.999
2-NAP	11,12-DHET	Cytochrome p450 Pathway	0.00421568	-0.01338	0.0226558	0.582	0.999	-0.0112536	-0.0791498	0.0363394	0.848	0.895927	-0.0154693	-0.0827441	0.0325842	0.742	0.846852	0.0215356	-3.18999	3.60375	0.946	0.999
TCS	PGE3	Cyclooxygenase Pathway	-0.0015039	-0.00858091	0.00387251	0.583	0.999	-0.0227031	-0.0675614	0.0144707	0.28	0.538919	-0.0211992	-0.0645366	0.0157417	0.314	0.582717	0.0330947	-1.03974	1.24933	0.667	0.999
9-PHE	9,10-DiHOME	Cytochrome p450 Pathway	0.00330347	-0.00769217	0.0199043	0.584	0.999	-0.0640877	-0.116333	0.0203146	0.155	0.49773	-0.0673911	-0.120385	0.0170656	0.141	0.546435	-0.0187174	-0.879374	0.524963	0.669	0.999
BP3	PGE3	Cyclooxygenase Pathway	-0.00118422	-0.00675207	0.00280246	0.584	0.999	-0.010039	-0.0427712	0.0173171	0.567	0.67678	-0.00885479	-0.042435	0.0187351	0.615	0.744812	0.0169696	-1.37227	1.49495	0.817	0.999
PPB	PGE3	Cyclooxygenase Pathway	-0.00115334	-0.00688597	0.00247985	0.585	0.999	0.00962888	-0.0279543	0.0362924	0.539	0.671222	0.0107822	-0.0265822	0.0373422	0.501	0.66399	-0.0137735	-1.01646	1.06606	0.812	0.999
MEOHP	8-HETE	Lipoxygenase Pathway	0.00176855	-0.0045861	0.0103731	0.586	0.999	0.0361361	-0.00937875	0.0625948	0.087	0.49773	0.0343675	-0.0107568	0.0614893	0.096	0.546435	0.0267643	-0.318911	0.561413	0.609	0.999
2-FLU	11-HETE	Cytochrome p450 Pathway	-0.0027959	-0.0174394	0.00722589	0.586	0.999	-0.0402856	-0.0863607	0.0285716	0.338	0.542511	-0.0374897	-0.0854243	0.0301391	0.381	0.60039	0.0217126	-0.779847	1.20047	0.714	0.999
MBZP	8,9-DHET	Cytochrome p450 Pathway	0.00430751	-0.0116118	0.0220428	0.586	0.999	-0.000199879	-0.0694193	0.0568194	0.968	0.987164	-0.00450739	-0.0719278	0.0517726	0.938	0.964206	0.0420166	-2.7441	3.19358	0.884	0.999
Cu	CRP	Inflammatory	0.00263291	-0.00574866	0.0153172	0.587	0.999	0.0525282	-0.0231892	0.0888695	0.124	0.49773	0.0498953	-0.0259062	0.0876105	0.142	0.546435	0.0236005	-0.314872	0.546005	0.635	0.999
PPB	IL-1β	Inflammatory	0.00118575	-0.00263771	0.00691886	0.587	0.999	0.00942342	-0.0283886	0.035928	0.547	0.671222	0.00823767	-0.0293623	0.0355783	0.593	0.72346	0.0188487	-0.972536	1.23956	0.8	0.999
MBZP	11(12)-EET	Cytochrome p450 Pathway	0.00426031	-0.0116911	0.0220649	0.587	0.999	-0.00030467	-0.0684228	0.0565652	0.974	0.989799	-0.00456498	-0.0723686	0.0514823	0.941	0.966432	0.0385537	-3.12915	3.28452	0.883	0.999
2-FLU	13,14DHK-PGF2𝝰	Cyclooxygenase Pathway	-0.00352437	-0.0198104	0.00719347	0.588	0.999	-0.0415745	-0.0869768	0.0282497	0.332	0.538919	-0.0380501	-0.0862062	0.0298436	0.372	0.59592	0.0354291	-1.20368	1.04067	0.69	0.999
BP3	CRP	Inflammatory	-0.00100627	-0.00565764	0.00219494	0.588	0.999	-0.0102836	-0.0439444	0.017171	0.557	0.671222	-0.00927735	-0.0425523	0.0180546	0.593	0.72346	0.0163008	-1.08241	1.41892	0.807	0.999
9-PHE	CAA	Cytochrome p450 Pathway	0.00309559	-0.00675113	0.0189645	0.589	0.999	-0.0661839	-0.11651	0.0204681	0.144	0.49773	-0.0692795	-0.120648	0.0179262	0.134	0.546435	-0.0205053	-0.737731	0.377563	0.643	0.999
BPB	12,13-DiHOME	Cytochrome p450 Pathway	-0.00146248	-0.00852377	0.00380173	0.589	0.999	-0.00617117	-0.040883	0.0269669	0.743	0.848299	-0.00470869	-0.0385159	0.0278829	0.815	0.886934	0.0309065	-1.87226	2.01203	0.832	0.999
MPB	8-HETE	Lipoxygenase Pathway	-0.00166724	-0.0101508	0.00399053	0.589	0.999	0.000746696	-0.044533	0.0292935	0.846	0.894222	0.00241394	-0.0427214	0.0306457	0.793	0.875591	-0.000922198	-1.87114	1.88242	0.987	0.999
2-NAP	12,13-DiHOME	Cytochrome p450 Pathway	0.00275373	-0.00842658	0.01594	0.589	0.999	-0.00968675	-0.0796831	0.0362209	0.896	0.926786	-0.0124405	-0.0829971	0.0346035	0.837	0.896565	0.000831993	-1.89341	2.27768	0.995	0.999
Mn	NY	Protein Damage	-0.00276647	-0.0154133	0.00656714	0.59	0.999	-0.0452893	-0.0996193	0.0171016	0.153	0.49773	-0.0425228	-0.0975256	0.0218252	0.182	0.549432	0.0307099	-0.5523	0.770945	0.659	0.999
2,4-DCP	11-HETE	Cytochrome p450 Pathway	-0.00199954	-0.0110784	0.00408681	0.59	0.999	-0.0388288	-0.0869513	0.0153358	0.162	0.49773	-0.0368292	-0.0859763	0.0176039	0.184	0.549432	0.0240516	-0.342481	0.755744	0.652	0.999
2- and 3-PHE	8-IP	Oxidative Stress	0.00870085	-0.024069	0.0468471	0.591	0.999	-0.0700917	-0.107968	0.0187813	0.107	0.49773	-0.0787925	-0.134901	0.0142993	0.09	0.546435	-0.077072	-1.65867	0.985891	0.64	0.999
9-PHE	8(9)-EET	Cytochrome p450 Pathway	0.00333101	-0.0078237	0.0197327	0.591	0.999	-0.0640403	-0.115964	0.0199548	0.156	0.49773	-0.0673713	-0.120698	0.0177966	0.133	0.546435	-0.0183572	-0.828428	0.649542	0.681	0.999
MBP	EPA	Parent Compound	0.00213546	-0.00446234	0.0129648	0.591	0.999	0.0281485	-0.0354831	0.0620766	0.288	0.538919	0.026013	-0.0392849	0.060495	0.308	0.582717	0.024478	-0.760928	0.978307	0.677	0.999
MEHHP	LTB4	Lipoxygenase Pathway	0.00143472	-0.00322198	0.00859952	0.592	0.999	0.033577	-0.00720149	0.0545668	0.078	0.49773	0.0321423	-0.00838266	0.0539848	0.082	0.546435	0.0227277	-0.168644	0.396198	0.6	0.999
Mn	RVD1	Lipoxygenase Pathway	-0.00416794	-0.0209029	0.0119947	0.592	0.999	-0.0438534	-0.0972429	0.0212129	0.175	0.49773	-0.0396855	-0.0943135	0.0220841	0.199	0.549432	0.0716283	-1.28986	1.24421	0.633	0.999
Se	LA	Parent Compound	-0.00660139	-0.0398019	0.0205826	0.592	0.999	-0.0745825	-0.12975	0.0413654	0.258	0.538919	-0.0679811	-0.130514	0.0458847	0.287	0.582717	0.0491879	-1.15298	1.23599	0.638	0.999
2-NAP	8-HETE	Lipoxygenase Pathway	-0.00279365	-0.016702	0.00653974	0.593	0.999	-0.00984611	-0.0795107	0.035977	0.893	0.925335	-0.00705246	-0.0756701	0.0379852	0.954	0.973315	0.0121521	-2.24018	1.87122	0.908	0.999
Cu	8-HETE	Lipoxygenase Pathway	0.00274396	-0.00752125	0.0165539	0.594	0.999	0.0527247	-0.0204161	0.0883092	0.113	0.49773	0.0499807	-0.0216247	0.086691	0.13	0.546435	0.0267934	-0.338334	0.552124	0.629	0.999
1-PHE	8-IP	Oxidative Stress	0.00391877	-0.0126186	0.0267605	0.595	0.999	-0.0538604	-0.0818202	-0.00498897	0.039	0.49773	-0.0577792	-0.0963835	-0.00804585	0.027	0.51724	-0.0390501	-0.565598	0.293406	0.624	0.999
Mo	LTD4	Lipoxygenase Pathway	0.00600352	-0.0178536	0.0337887	0.595	0.999	-0.0542133	-0.114539	0.0333808	0.293	0.538919	-0.0602168	-0.122224	0.0283276	0.226	0.567571	-0.0460019	-1.92693	1.79689	0.79	0.999
MEHP	PGB2	Cyclooxygenase Pathway	0.00203385	-0.00461116	0.0121182	0.596	0.999	0.0268431	-0.0312125	0.0653467	0.298	0.538919	0.0248092	-0.0308185	0.0639561	0.327	0.58417	0.0253201	-0.957338	0.946055	0.716	0.999
BP3	9(10)-EpoME	Cytochrome p450 Pathway	-0.00191746	-0.010494	0.00506303	0.596	0.999	-0.0106232	-0.0435439	0.0170622	0.55	0.671222	-0.00870573	-0.0409241	0.0181496	0.612	0.741566	0.0757414	-2.11909	2.17299	0.738	0.999
MBZP	CAA	Cytochrome p450 Pathway	-0.00255114	-0.0144767	0.00652913	0.596	0.999	-0.00187449	-0.0705626	0.0559262	0.992	0.994574	0.000676644	-0.0678711	0.0585378	0.928	0.958176	0.00213003	-1.64366	2.12995	0.97	0.999
Mn	PGE3	Cyclooxygenase Pathway	-0.00216337	-0.0127932	0.00583154	0.598	0.999	-0.0456472	-0.100843	0.0171952	0.149	0.49773	-0.0434839	-0.0986925	0.0225042	0.171	0.548241	0.0213594	-0.445869	0.642002	0.661	0.999
As	IL-1β	Inflammatory	-0.00212768	-0.0125425	0.00538904	0.598	0.999	-0.0500336	-0.116368	0.0133361	0.155	0.49773	-0.0479059	-0.114804	0.0160567	0.177	0.549432	0.019128	-0.441546	0.648662	0.667	0.999
TCS	14(15)-EET	Cytochrome p450 Pathway	0.00158137	-0.00409242	0.00888863	0.599	0.999	-0.0230509	-0.0664711	0.0140463	0.264	0.538919	-0.0246322	-0.0684228	0.0131113	0.228	0.567673	-0.0329925	-1.42788	1.30954	0.693	0.999
BP3	12-oxoETE	Lipoxygenase Pathway	0.00106425	-0.00299797	0.00614886	0.599	0.999	-0.0104329	-0.0433586	0.0170842	0.553	0.671222	-0.0114972	-0.0445754	0.0160922	0.507	0.668502	-0.0105682	-1.27354	1.37445	0.884	0.999
2- and 3-PHE	9(10)-EpoME	Cytochrome p450 Pathway	-0.00552883	-0.0320899	0.0171462	0.6	0.999	-0.0690153	-0.108779	0.0230479	0.122	0.49773	-0.0634865	-0.110345	0.0251963	0.148	0.546435	0.058335	-0.686616	0.793485	0.622	0.999
2,5-DCP	IL-1β	Inflammatory	-0.00122164	-0.00746361	0.00303433	0.601	0.999	-0.0634752	-0.109829	-0.0191071	0.004	0.2318	-0.0622535	-0.109226	-0.0164525	0.004	0.257556	0.0101302	-0.0647958	0.157309	0.603	0.999
Ni	NY	Protein Damage	0.00349266	-0.00684111	0.0201021	0.601	0.999	-0.0568568	-0.14531	0.027789	0.193	0.516002	-0.0603495	-0.147284	0.0254315	0.177	0.549432	-0.0218107	-1.17279	0.69328	0.706	0.999
Ba	NY	Protein Damage	0.00238407	-0.00509751	0.0139015	0.601	0.999	0.00980587	-0.0567622	0.0738585	0.746	0.848685	0.0074218	-0.0590055	0.0715832	0.814	0.886934	0.00787027	-1.71423	1.81432	0.903	0.999
Pb	15DO12,14-PGJ2	Cyclooxygenase Pathway	0.00282948	-0.00702388	0.0157793	0.601	0.999	-0.00696445	-0.0561897	0.0565193	0.772	0.854991	-0.00979393	-0.0581534	0.050481	0.677	0.800656	-0.00313066	-1.88797	2.68745	0.987	0.999
Ni	13S-HODE	Lipoxygenase Pathway	0.00343175	-0.0101675	0.0212239	0.602	0.999	-0.0568889	-0.144899	0.0280157	0.195	0.519552	-0.0603207	-0.14697	0.0232664	0.17	0.546546	-0.0258701	-1.13391	0.882671	0.727	0.999
Zn	RVD1	Lipoxygenase Pathway	-0.00552758	-0.0303179	0.0162215	0.602	0.999	-0.0302154	-0.0782216	0.0289493	0.497	0.647581	-0.0246878	-0.0775344	0.03328	0.553	0.700084	0.0977912	-2.59584	2.59496	0.665	0.999
2-NAP	TXB2	Cyclooxygenase Pathway	-0.00255853	-0.0150951	0.00604382	0.602	0.999	-0.0108568	-0.0803245	0.0358296	0.872	0.914614	-0.00829822	-0.0773543	0.037581	0.93	0.958959	0.0115503	-1.60306	1.78206	0.892	0.999
Zn	15DO12,14-PGJ2	Cyclooxygenase Pathway	0.00360008	-0.0109255	0.0223833	0.603	0.999	-0.0302037	-0.078043	0.0283332	0.472	0.643208	-0.0338038	-0.0836369	0.0266565	0.421	0.616381	-0.0195291	-1.87084	1.69807	0.871	0.999
1-PHE	5-HETE	Lipoxygenase Pathway	-0.00232599	-0.0158736	0.00828905	0.604	0.999	-0.0538033	-0.0820168	-0.00494602	0.039	0.49773	-0.0514773	-0.0821096	-0.00339289	0.045	0.546435	0.0261111	-0.22047	0.319356	0.621	0.999
MBP	TXB2	Cyclooxygenase Pathway	-0.00227145	-0.0132264	0.00591837	0.604	0.999	0.0285867	-0.0356101	0.0624423	0.273	0.538919	0.0308581	-0.0329908	0.0652611	0.239	0.57414	-0.0236032	-0.901985	0.990954	0.725	0.999
MEHP	RVD2	Lipoxygenase Pathway	-0.00195538	-0.0121342	0.00541489	0.604	0.999	0.0262808	-0.0320541	0.0658595	0.31	0.538919	0.0282362	-0.0260894	0.067482	0.275	0.582717	-0.025009	-1.17657	1.04177	0.724	0.999
MCPP	5-HETE	Lipoxygenase Pathway	0.00243083	-0.00652888	0.0134461	0.604	0.999	0.0204449	-0.0377384	0.0766124	0.476	0.644867	0.018014	-0.0403511	0.0736918	0.532	0.685098	0.0361498	-1.54835	1.51957	0.74	0.999
2,5-DCP	EPA	Parent Compound	-0.00130573	-0.00794266	0.00333831	0.605	0.999	-0.0631096	-0.109292	-0.0184371	0.004	0.2318	-0.0618038	-0.109053	-0.0161528	0.004	0.257556	0.012001	-0.060871	0.171253	0.605	0.999
Sn	PGB2	Cyclooxygenase Pathway	-0.00283628	-0.0159977	0.00657388	0.606	0.999	-0.0324193	-0.0757176	0.0176129	0.183	0.507409	-0.029583	-0.0740385	0.0217235	0.235	0.571595	0.040548	-1.11665	1.18361	0.699	0.999
BP3	11(12)-EET	Cytochrome p450 Pathway	0.00181743	-0.00581034	0.00996222	0.607	0.999	-0.00930658	-0.0418767	0.0180074	0.602	0.715608	-0.011124	-0.0432418	0.0155589	0.509	0.669615	-0.0130694	-2.71731	2.33061	0.957	0.999
BPB	CAA	Cytochrome p450 Pathway	-0.00167073	-0.00901583	0.00459503	0.607	0.999	-0.00606065	-0.0397328	0.0270288	0.744	0.848299	-0.00438992	-0.0386921	0.0287049	0.826	0.892452	0.0238472	-2.16327	2.99815	0.879	0.999
Ba	LTD4	Lipoxygenase Pathway	-0.0034605	-0.0185373	0.0106848	0.607	0.999	0.009442	-0.0504905	0.069334	0.747	0.848685	0.0129025	-0.0472482	0.0705867	0.647	0.775459	-0.00162286	-2.52317	3.57924	0.992	0.999
Mn	LTC4-ME	Lipoxygenase Pathway	0.0026651	-0.00651015	0.0160084	0.608	0.999	-0.043462	-0.0988871	0.0206948	0.171	0.49773	-0.0461271	-0.100292	0.0170769	0.145	0.546435	-0.0253809	-1.07963	0.742171	0.707	0.999
PPB	5-oxoETE	Lipoxygenase Pathway	-0.00116324	-0.00701904	0.00225469	0.608	0.999	0.00910282	-0.02912	0.0362373	0.552	0.671222	0.0102661	-0.0271687	0.0368587	0.518	0.675323	-0.0126057	-0.991175	1.28794	0.858	0.999
MCPP	11,12-DHET	Cytochrome p450 Pathway	0.00366896	-0.0108764	0.0200014	0.61	0.999	0.0196066	-0.0403814	0.0772064	0.509	0.654947	0.0159376	-0.0437431	0.0719354	0.577	0.712946	0.0861793	-2.29744	2.73487	0.707	0.999
MPB	13-oxoODE	Lipoxygenase Pathway	0.00155054	-0.0044565	0.00934693	0.61	0.999	0.0014394	-0.0438036	0.0293656	0.831	0.882795	-0.000111145	-0.0458296	0.0284986	0.889	0.93076	0.0219205	-1.53942	1.62746	0.865	0.999
1-NAP	NY	Protein Damage	-0.00309925	-0.0182853	0.00891786	0.611	0.999	-0.0562732	-0.101609	0.0122413	0.112	0.49773	-0.053174	-0.099416	0.0151838	0.139	0.546435	0.0337644	-0.402616	0.732726	0.653	0.999
4-PHE	TXB2	Cyclooxygenase Pathway	0.00389676	-0.0121888	0.0246479	0.611	0.999	-0.0698151	-0.154381	0.0381304	0.261	0.538919	-0.0737118	-0.159006	0.0353469	0.223	0.565612	-0.0201186	-0.909078	1.11757	0.732	0.999
1-PYR	LTC4-ME	Lipoxygenase Pathway	0.00346471	-0.0108442	0.0219969	0.611	0.999	-0.0369916	-0.0874561	0.0297331	0.398	0.597903	-0.0404563	-0.0931413	0.0275197	0.35	0.585617	-0.0196286	-1.38674	1.50693	0.827	0.999
4-PHE	CRP	Inflammatory	-0.00367736	-0.0217467	0.00896755	0.612	0.999	-0.0697911	-0.153758	0.037532	0.245	0.538919	-0.0661137	-0.150482	0.0408877	0.273	0.582717	0.0212181	-0.809354	0.914567	0.703	0.999
MEP	13,14DHK-PGF2𝝰	Cyclooxygenase Pathway	0.00130419	-0.0038127	0.00812343	0.612	0.999	0.0128746	-0.0282021	0.0338352	0.393	0.593468	0.0115704	-0.0288708	0.0331761	0.43	0.620533	0.0268501	-0.799324	1.08484	0.737	0.999
2,5-DCP	15-oxoETE	Lipoxygenase Pathway	0.00148327	-0.00358076	0.00869379	0.613	0.999	-0.0640062	-0.110993	-0.0184743	0.004	0.2318	-0.0654894	-0.111387	-0.0185483	0.003	0.257556	-0.0128008	-0.18226	0.0727492	0.615	0.999
Sn	13,14DHK-PGD2	Cyclooxygenase Pathway	0.0034108	-0.00947133	0.018826	0.613	0.999	-0.0312757	-0.0742907	0.0196865	0.204	0.528349	-0.0346865	-0.0770354	0.0135223	0.142	0.546435	-0.0512493	-2.18025	1.71639	0.753	0.999
BPA	RVD1	Lipoxygenase Pathway	0.00507153	-0.0149957	0.0268248	0.613	0.999	-0.044854	-0.119092	0.0342109	0.252	0.538919	-0.0499255	-0.123898	0.025884	0.195	0.549432	-0.0645951	-2.57671	1.64106	0.747	0.999
Se	13-oxoODE	Lipoxygenase Pathway	0.00577041	-0.016113	0.0373556	0.613	0.999	-0.0722623	-0.129054	0.0415743	0.273	0.538919	-0.0780327	-0.140778	0.0384136	0.234	0.571562	-0.0240326	-1.1854	1.24366	0.746	0.999
MBP	15-oxoETE	Lipoxygenase Pathway	-0.00301008	-0.0178116	0.00849171	0.613	0.999	0.0283496	-0.0342546	0.0624254	0.274	0.538919	0.0313596	-0.0331548	0.0666006	0.243	0.575356	-0.0409472	-1.36135	1.31668	0.727	0.999
BPB	PGB2	Cyclooxygenase Pathway	-0.00130027	-0.00822648	0.00306481	0.613	0.999	-0.00661325	-0.0410016	0.0261119	0.73	0.846674	-0.00531298	-0.0393276	0.0271633	0.79	0.875591	0.0166632	-1.34472	1.4686	0.837	0.999
2,4-DCP	PGA2	Cyclooxygenase Pathway	0.00256882	-0.00752267	0.0145895	0.615	0.999	-0.0415807	-0.0894575	0.0128728	0.13	0.49773	-0.0441495	-0.0920343	0.00916989	0.109	0.546435	-0.0365528	-1.14358	0.80596	0.675	0.999
Sn	CY	Protein Damage	-0.00171189	-0.00977458	0.00396242	0.615	0.999	-0.0323227	-0.0755387	0.0176194	0.199	0.525378	-0.0306109	-0.0739468	0.0196924	0.219	0.562796	0.0220565	-0.529364	0.636699	0.698	0.999
1-PHE	EPA	Parent Compound	0.0022802	-0.00478228	0.0157116	0.616	0.999	-0.0539926	-0.0822657	-0.00567545	0.039	0.49773	-0.0562728	-0.0881005	-0.0060146	0.036	0.546435	-0.0159832	-0.366598	0.112246	0.639	0.999
Cu	13,14DHK-PGD2	Cyclooxygenase Pathway	0.003928	-0.0151638	0.0239979	0.616	0.999	0.0539262	-0.0165367	0.0897904	0.108	0.49773	0.0499982	-0.0204592	0.0874527	0.122	0.546435	0.0574608	-0.623944	0.793881	0.628	0.999
MBP	NY	Protein Damage	0.00214466	-0.00503307	0.0134141	0.616	0.999	0.0284063	-0.0358207	0.0623779	0.281	0.538919	0.0262617	-0.0367224	0.0609079	0.31	0.582717	0.0229561	-0.800599	0.890005	0.697	0.999
BPA	5-oxoETE	Lipoxygenase Pathway	-0.00239365	-0.0152963	0.00576599	0.616	0.999	-0.0391857	-0.1137	0.0372465	0.321	0.538919	-0.0367921	-0.11183	0.0414386	0.362	0.588028	0.0198763	-0.806326	0.889149	0.707	0.999
BPA	AA	Parent Compound	0.00309054	-0.00950831	0.0183563	0.617	0.999	-0.0398154	-0.113805	0.0365461	0.31	0.538919	-0.0429059	-0.117119	0.0333356	0.27	0.582717	-0.0302339	-1.53628	1.27596	0.753	0.999
BPB	LTC4-ME	Lipoxygenase Pathway	-0.00133265	-0.00798816	0.00380795	0.617	0.999	-0.00612942	-0.0398501	0.0268785	0.744	0.848299	-0.00479677	-0.0386167	0.0275717	0.814	0.886934	0.0222588	-1.97402	1.91781	0.847	0.999
2,5-DCP	PGD2	Cyclooxygenase Pathway	0.00187205	-0.00488203	0.0105648	0.618	0.999	-0.0626672	-0.109925	-0.017592	0.004	0.2318	-0.0645392	-0.110951	-0.0191081	0.004	0.257556	-0.0204701	-0.279212	0.0891232	0.618	0.999
As	CRP	Inflammatory	-0.002152	-0.0129039	0.00453785	0.619	0.999	-0.0507087	-0.116567	0.014071	0.149	0.49773	-0.0485567	-0.115266	0.0146954	0.165	0.546546	0.0208235	-0.4788	0.552632	0.668	0.999
2,4-DCP	PGB2	Cyclooxygenase Pathway	-0.00402355	-0.0216834	0.0115628	0.619	0.999	-0.0385304	-0.0872611	0.0165196	0.166	0.49773	-0.0345068	-0.0864748	0.0240286	0.24	0.57414	0.0676043	-1.62748	1.63952	0.693	0.999
MBP	PGE3	Cyclooxygenase Pathway	0.00195989	-0.00552776	0.0127312	0.619	0.999	0.0282652	-0.0372	0.0622325	0.277	0.538919	0.0263053	-0.039397	0.0607108	0.305	0.582717	0.0222101	-0.785875	0.852231	0.716	0.999
TCS	PGB2	Cyclooxygenase Pathway	-0.00148328	-0.0091751	0.00341234	0.619	0.999	-0.0225467	-0.066705	0.0150587	0.28	0.538919	-0.0210634	-0.0640198	0.0161638	0.315	0.582717	0.0251397	-0.886905	1.19476	0.701	0.999
MEHP	CRP	Inflammatory	0.00168394	-0.00380904	0.009824	0.619	0.999	0.0273142	-0.0276815	0.0666086	0.284	0.538919	0.0256303	-0.0281639	0.0648776	0.317	0.582717	0.0262599	-0.615635	0.950586	0.661	0.999
2-FLU	CRP	Inflammatory	-0.0024124	-0.0157395	0.00739416	0.619	0.999	-0.0415642	-0.0866936	0.0284252	0.316	0.538919	-0.0391518	-0.0860781	0.0293258	0.354	0.585617	0.0186719	-0.613387	0.962224	0.717	0.999
BPB	8-OHdG	Oxidative Stress	-0.00124153	-0.00726725	0.00322217	0.62	0.999	-0.00635467	-0.0421439	0.025768	0.734	0.846674	-0.00511313	-0.039123	0.0271241	0.801	0.879544	0.0217551	-1.45309	2.35221	0.83	0.999
TCS	CRP	Inflammatory	-0.00120827	-0.00730297	0.00290493	0.621	0.999	-0.0229892	-0.0663024	0.0142432	0.263	0.538919	-0.0217809	-0.0642919	0.0155725	0.297	0.582717	0.0215768	-0.600541	0.980682	0.706	0.999
Se	12-oxoETE	Lipoxygenase Pathway	-0.0046232	-0.0300552	0.0130782	0.621	0.999	-0.0732379	-0.128573	0.0415367	0.263	0.538919	-0.0686147	-0.128413	0.044724	0.287	0.582717	0.0242423	-0.684291	0.929334	0.682	0.999
1-PYR	11-HETE	Cytochrome p450 Pathway	-0.00258968	-0.0165352	0.00695447	0.621	0.999	-0.0355002	-0.0865437	0.0299484	0.437	0.614291	-0.0329105	-0.0847997	0.0317921	0.465	0.644274	0.0177892	-1.11412	1.0809	0.772	0.999
MECPP	RVD2	Lipoxygenase Pathway	-0.00154553	-0.00987135	0.00436104	0.622	0.999	0.0274307	-0.0156666	0.0483614	0.136	0.49773	0.0289762	-0.0132239	0.0502891	0.115	0.546435	-0.0234829	-0.718334	0.581055	0.678	0.999
Mo	IL-1β	Inflammatory	-0.00330999	-0.020289	0.00790761	0.622	0.999	-0.0555904	-0.114271	0.0323663	0.266	0.538919	-0.0522804	-0.112242	0.0352935	0.3	0.582717	0.022011	-0.637312	0.745876	0.7	0.999
BPA	IL-6	Inflammatory	0.00367766	-0.0128032	0.0219918	0.622	0.999	-0.0377091	-0.111739	0.0406635	0.34	0.542511	-0.0413868	-0.116557	0.0345885	0.288	0.582717	-0.0377596	-1.60373	1.48441	0.794	0.999
EPB	PGE3	Cyclooxygenase Pathway	-0.00118467	-0.00770935	0.00321404	0.622	0.999	-0.0153842	-0.0598107	0.0235508	0.485	0.645653	-0.0141996	-0.0581282	0.024445	0.524	0.681002	0.0183372	-0.806719	1.10688	0.749	0.999
1-PHE	𝝰LA	Parent Compound	-0.00233977	-0.0184545	0.0120113	0.623	0.999	-0.0534289	-0.0823363	-0.00737205	0.027	0.49773	-0.0510891	-0.0845861	-0.00632197	0.031	0.546435	0.0334392	-0.259069	0.341115	0.628	0.999
MEHP	TXB2	Cyclooxygenase Pathway	0.00172478	-0.00511039	0.010526	0.623	0.999	0.0269927	-0.0287107	0.0660683	0.3	0.538919	0.0252679	-0.0291085	0.0650959	0.325	0.583992	0.0261358	-0.736578	1.05382	0.697	0.999
Hg	12-HETE	Lipoxygenase Pathway	-0.00209997	-0.0122031	0.00680816	0.623	0.999	-0.0239137	-0.0704543	0.0336307	0.358	0.551466	-0.0218137	-0.0695679	0.0354482	0.398	0.604168	0.0351831	-1.04689	1.3424	0.723	0.999
EPB	9,10-DiHOME	Cytochrome p450 Pathway	-0.00133205	-0.00872857	0.00333798	0.623	0.999	-0.0141567	-0.0588417	0.0243242	0.524	0.663733	-0.0128246	-0.056384	0.0253545	0.574	0.712946	0.0181974	-1.09895	1.26471	0.783	0.999
MBP	IL-1β	Inflammatory	0.00191941	-0.00492359	0.0118091	0.624	0.999	0.02846	-0.0363053	0.0624143	0.275	0.538919	0.0265406	-0.0387885	0.0611412	0.298	0.582717	0.0214956	-0.684054	0.739422	0.697	0.999
BPA	9S-HODE	Cytochrome p450 Pathway	0.00335598	-0.00969035	0.0195538	0.624	0.999	-0.0390181	-0.114633	0.0385593	0.331	0.538919	-0.0423741	-0.117905	0.0354606	0.284	0.582717	-0.0313821	-1.29918	1.47545	0.761	0.999
1-PHE	CRP	Inflammatory	-0.00191245	-0.0135914	0.00566585	0.625	0.999	-0.0540612	-0.0819709	-0.00580101	0.041	0.49773	-0.0521487	-0.0819335	-0.00266426	0.046	0.546435	0.0156193	-0.124465	0.316646	0.636	0.999
MiBP	5-oxoETE	Lipoxygenase Pathway	-0.00290831	-0.0178143	0.00708664	0.625	0.999	-0.054392	-0.15519	0.038624	0.304	0.538919	-0.0514837	-0.152193	0.0404355	0.337	0.58417	0.0182571	-0.616765	1.02435	0.727	0.999
1-PYR	PGE2	Cyclooxygenase Pathway	0.00279301	-0.00771404	0.0185276	0.625	0.999	-0.0358162	-0.0874177	0.0300196	0.422	0.607095	-0.0386092	-0.0910368	0.0282083	0.384	0.60039	-0.0141665	-1.02417	1.19582	0.825	0.999
1-NAP	8-OHdG	Oxidative Stress	0.00266057	-0.00760304	0.0164888	0.626	0.999	-0.0565518	-0.101384	0.0109329	0.107	0.49773	-0.0592123	-0.104195	0.00955474	0.094	0.546435	-0.0243019	-0.869709	0.450176	0.683	0.999
Ni	PGD2	Cyclooxygenase Pathway	-0.00333512	-0.0203292	0.0109012	0.626	0.999	-0.0602655	-0.148717	0.0241968	0.174	0.49773	-0.0569304	-0.143662	0.026883	0.196	0.549432	0.0313737	-0.68403	0.776671	0.662	0.999
2-FLU	11(12)-EET	Cytochrome p450 Pathway	-0.00508206	-0.029326	0.0166476	0.626	0.999	-0.0432392	-0.0878454	0.0277073	0.302	0.538919	-0.0381571	-0.0873215	0.0296364	0.343	0.58417	0.0860779	-1.49345	2.18877	0.652	0.999
2-FLU	9S-HODE	Cytochrome p450 Pathway	0.00307845	-0.0099187	0.0193784	0.626	0.999	-0.0413358	-0.0868149	0.0282516	0.326	0.538919	-0.0444142	-0.0930195	0.0265638	0.299	0.582717	-0.0227853	-1.43101	1.36128	0.762	0.999
2-FLU	9,10-DiHOME	Cytochrome p450 Pathway	0.00287242	-0.00763362	0.0187435	0.626	0.999	-0.0399847	-0.0867187	0.0284063	0.358	0.551466	-0.0428571	-0.0916637	0.0268231	0.315	0.582717	-0.013391	-1.17974	1.26634	0.806	0.999
Zn	9(10)-EpoME	Cytochrome p450 Pathway	-0.00477756	-0.0278683	0.0153625	0.626	0.999	-0.0334616	-0.0788345	0.027515	0.42	0.607095	-0.028684	-0.0786527	0.0308092	0.479	0.654671	0.0768118	-1.93911	2.08317	0.68	0.999
EPB	8(9)-EET	Cytochrome p450 Pathway	-0.00132338	-0.00839465	0.00333573	0.626	0.999	-0.0141442	-0.0590095	0.0246247	0.531	0.668945	-0.0128208	-0.0564333	0.0256671	0.575	0.712946	0.0184203	-1.33205	1.31734	0.779	0.999
PPB	AA	Parent Compound	0.00122569	-0.00406705	0.00789248	0.626	0.999	0.00927746	-0.0286587	0.036617	0.538	0.671222	0.00805178	-0.0299166	0.0352376	0.591	0.723304	0.0292429	-1.19544	1.47772	0.802	0.999
1-PHE	TXB2	Cyclooxygenase Pathway	-0.0019277	-0.0143559	0.0064735	0.627	0.999	-0.0537103	-0.0820531	-0.00447514	0.038	0.49773	-0.0517826	-0.0815217	-0.00336713	0.043	0.546435	0.0180892	-0.168309	0.270535	0.641	0.999
As	8-OHdG	Oxidative Stress	0.00237738	-0.00678888	0.0152062	0.627	0.999	-0.0495385	-0.118302	0.0147318	0.151	0.49773	-0.0519159	-0.118376	0.0121973	0.137	0.546435	-0.0203849	-0.911559	0.541766	0.722	0.999
MPB	NY	Protein Damage	-0.00143029	-0.00915719	0.00313394	0.627	0.999	0.00118996	-0.0435412	0.0295673	0.827	0.880968	0.00262025	-0.0421398	0.0306167	0.79	0.875591	-0.00411959	-1.66019	1.3334	0.946	0.999
1-PHE	IL-6	Inflammatory	-0.00249119	-0.0189376	0.0122673	0.628	0.999	-0.0539583	-0.0826019	-0.00589652	0.038	0.49773	-0.0514671	-0.0845693	-0.00400174	0.045	0.546435	0.035577	-0.309654	0.382915	0.634	0.999
2-NAP	PGB2	Cyclooxygenase Pathway	0.00234613	-0.00614745	0.014977	0.628	0.999	-0.0100205	-0.0798554	0.0360078	0.892	0.924712	-0.0123667	-0.0834024	0.0344657	0.832	0.894516	-0.00215536	-1.61381	1.45082	0.97	0.999
MEHHP	12,13-DiHOME	Cytochrome p450 Pathway	0.00150442	-0.00534544	0.00969669	0.629	0.999	0.0345732	-0.00573886	0.0551895	0.066	0.49773	0.0330688	-0.00658543	0.0541236	0.069	0.546435	0.028138	-0.296284	0.4637	0.645	0.999
2-FLU	8,9-DHET	Cytochrome p450 Pathway	-0.00529049	-0.0300069	0.0163199	0.629	0.999	-0.0433645	-0.0878178	0.0279437	0.293	0.538919	-0.038074	-0.0873907	0.0295596	0.345	0.585011	0.0907661	-1.19676	2.75845	0.644	0.999
MiBP	PGB2	Cyclooxygenase Pathway	-0.00351846	-0.0227533	0.00831649	0.629	0.999	-0.0538085	-0.155637	0.0386822	0.307	0.538919	-0.05029	-0.150102	0.0407911	0.35	0.585617	0.0202146	-0.767128	1.12097	0.742	0.999
9-PHE	IL-10	Inflammatory	-0.00533474	-0.0306168	0.0171644	0.63	0.999	-0.0634975	-0.115812	0.0206813	0.157	0.49773	-0.0581628	-0.114102	0.0227448	0.173	0.549432	0.0692526	-0.883563	1.06692	0.645	0.999
MCPP	12,13-DiHOME	Cytochrome p450 Pathway	-0.00249015	-0.0145709	0.00758051	0.63	0.999	0.0216712	-0.0379977	0.0782376	0.455	0.631551	0.0241613	-0.0355175	0.079828	0.407	0.609448	-0.0261899	-1.81089	1.31657	0.813	0.999
2,5-DCP	CRP	Inflammatory	-0.00150887	-0.00936159	0.00510105	0.631	0.999	-0.06287	-0.108465	-0.0180519	0.004	0.2318	-0.0613611	-0.107246	-0.0151353	0.006	0.257556	0.0161617	-0.0971589	0.217802	0.635	0.999
2,5-DCP	13S-HODE	Lipoxygenase Pathway	-0.00141495	-0.00903504	0.00443342	0.632	0.999	-0.0630841	-0.109665	-0.0181605	0.004	0.2318	-0.0616691	-0.10731	-0.0166766	0.004	0.257556	0.0141055	-0.104549	0.179868	0.634	0.999
Tl	13,14DHK-PGF2𝝰	Cyclooxygenase Pathway	-0.00126622	-0.00869523	0.00457135	0.632	0.999	-0.0436889	-0.0572319	-0.018098	0.012	0.272706	-0.0424226	-0.0569689	-0.0160605	0.015	0.331143	0.0171695	-0.124354	0.232043	0.634	0.999
1-NAP	IL-10	Inflammatory	-0.00445475	-0.0243502	0.0134442	0.632	0.999	-0.0550222	-0.101303	0.0134599	0.12	0.49773	-0.0505675	-0.0988475	0.014602	0.138	0.546435	0.0734439	-0.916936	1.15163	0.63	0.999
2,5-DCP	5-oxoETE	Lipoxygenase Pathway	-0.00115207	-0.00756439	0.00330064	0.633	0.999	-0.0625989	-0.108186	-0.0179956	0.004	0.2318	-0.0614468	-0.108294	-0.0162534	0.004	0.257556	0.00901557	-0.0671749	0.161683	0.635	0.999
1-NAP	LTC4-ME	Lipoxygenase Pathway	-0.00277705	-0.0161103	0.00790204	0.633	0.999	-0.0572881	-0.101957	0.0115088	0.104	0.49773	-0.0545111	-0.100399	0.0126607	0.123	0.546435	0.0304303	-0.471908	0.580471	0.655	0.999
Cu	PGD3	Cyclooxygenase Pathway	-0.00250309	-0.0166495	0.00664588	0.633	0.999	0.0528183	-0.0211125	0.0891781	0.118	0.49773	0.0553214	-0.0186721	0.0917879	0.107	0.546435	-0.019485	-0.560583	0.355087	0.691	0.999
Pb	5-HETE	Lipoxygenase Pathway	-0.00203468	-0.012924	0.00765473	0.633	0.999	-0.00635651	-0.0559544	0.0561799	0.78	0.857297	-0.00432183	-0.0547258	0.0584111	0.834	0.894591	0.0206204	-2.06884	2.11888	0.867	0.999
2- and 3-PHE	PGD3	Cyclooxygenase Pathway	0.00314135	-0.00900722	0.0208033	0.635	0.999	-0.0703373	-0.107651	0.0168528	0.1	0.49773	-0.0734787	-0.114954	0.015063	0.093	0.546435	-0.0158222	-0.552782	0.369883	0.701	0.999
2-FLU	8(9)-EET	Cytochrome p450 Pathway	0.00289863	-0.00757192	0.0184976	0.635	0.999	-0.0399406	-0.0865258	0.0284705	0.349	0.545228	-0.0428392	-0.092217	0.0266885	0.318	0.583168	-0.0146399	-1.65215	1.21419	0.808	0.999
MEP	EPA	Parent Compound	0.00109376	-0.00311851	0.00749855	0.635	0.999	0.0123323	-0.0295137	0.0337221	0.42	0.607095	0.0112386	-0.0303434	0.0332637	0.458	0.63916	0.0165986	-0.879222	1.13397	0.763	0.999
2,4-DCP	PGD2	Cyclooxygenase Pathway	-0.0019845	-0.0127509	0.00626148	0.636	0.999	-0.0386204	-0.0872226	0.0174568	0.17	0.49773	-0.0366359	-0.0866363	0.0173839	0.196	0.549432	0.0289418	-0.749633	0.732079	0.672	0.999
EPB	IL-1β	Inflammatory	-0.00116675	-0.00777457	0.00318315	0.636	0.999	-0.0157357	-0.0607149	0.0231118	0.476	0.644867	-0.014569	-0.0584731	0.0239326	0.505	0.667003	0.0186782	-0.956441	1.0311	0.77	0.999
BP3	BCPGE2	Cyclooxygenase Pathway	-0.00131816	-0.00781954	0.00410558	0.636	0.999	-0.0103444	-0.0436248	0.0169149	0.548	0.671222	-0.00902623	-0.0425456	0.0187823	0.612	0.741566	0.0272413	-1.66716	2.00239	0.828	0.999
1-PYR	5-oxoETE	Lipoxygenase Pathway	0.00255743	-0.00708424	0.017123	0.637	0.999	-0.0358928	-0.0867969	0.0299099	0.424	0.607095	-0.0384502	-0.0902693	0.0283108	0.385	0.60039	-0.0118279	-1.15617	1.10901	0.821	0.999
MPB	15-HETE	Lipoxygenase Pathway	-0.00155813	-0.0100383	0.00480466	0.637	0.999	0.00123783	-0.0443388	0.0294748	0.823	0.880348	0.00279596	-0.0426597	0.0308358	0.776	0.867712	-0.00116354	-2.14895	2.08874	0.99	0.999
MBZP	NY	Protein Damage	0.00199941	-0.00552647	0.0127578	0.637	0.999	-0.000541869	-0.0698038	0.0565393	0.966	0.986861	-0.00254128	-0.0705305	0.0541909	0.998	0.998431	0.00273937	-1.7641	1.26717	0.947	0.999
1-PHE	PGE2	Cyclooxygenase Pathway	-0.00177218	-0.0132364	0.00598089	0.638	0.999	-0.0537594	-0.0817266	-0.00518793	0.035	0.49773	-0.0519872	-0.0817201	-0.00350806	0.043	0.546435	0.0159108	-0.145652	0.26014	0.653	0.999
2- and 3-PHE	PGE2	Cyclooxygenase Pathway	-0.00295828	-0.0201841	0.00892329	0.638	0.999	-0.0709773	-0.108586	0.01717	0.104	0.49773	-0.068019	-0.108416	0.0191755	0.118	0.546435	0.0202575	-0.295213	0.482803	0.674	0.999
1-NAP	CRP	Inflammatory	0.00206126	-0.00572818	0.0136046	0.638	0.999	-0.0569215	-0.100992	0.0110069	0.112	0.49773	-0.0589828	-0.10362	0.00977231	0.098	0.546435	-0.0149508	-0.642975	0.378802	0.692	0.999
Se	9-oxoODE	Cyclooxygenase Pathway	-0.00522957	-0.0345152	0.0196422	0.638	0.999	-0.0730767	-0.12954	0.0414725	0.255	0.538919	-0.0678471	-0.130793	0.0456415	0.294	0.582717	0.0380746	-1.04489	1.50453	0.685	0.999
Sn	12,13-DiHOME	Cytochrome p450 Pathway	-0.00191526	-0.0120678	0.00674219	0.639	0.999	-0.0328558	-0.0761019	0.0176906	0.182	0.506454	-0.0309405	-0.0742433	0.0191665	0.201	0.549432	0.034668	-0.698752	0.853745	0.683	0.999
TCS	15DO12,14-PGJ2	Cyclooxygenase Pathway	0.00150215	-0.00531349	0.00928979	0.639	0.999	-0.0237768	-0.067215	0.0136604	0.254	0.538919	-0.0252789	-0.0688412	0.0125675	0.21	0.557892	-0.0286	-1.19177	1.29098	0.765	0.999
BPA	5-HETE	Lipoxygenase Pathway	0.00274866	-0.0098172	0.0175851	0.639	0.999	-0.0392747	-0.113516	0.0381005	0.313	0.538919	-0.0420234	-0.116199	0.033921	0.276	0.582717	-0.0272462	-1.15231	1.34194	0.774	0.999
BPB	5-oxoETE	Lipoxygenase Pathway	-0.000995535	-0.00657371	0.00249911	0.639	0.999	-0.00584636	-0.0397227	0.026786	0.757	0.85057	-0.00485083	-0.0389259	0.0274629	0.817	0.888277	0.00748372	-1.14077	1.74899	0.888	0.999
MPB	PGB2	Cyclooxygenase Pathway	-0.00148625	-0.00992602	0.00343664	0.639	0.999	0.00165762	-0.0439358	0.0294833	0.816	0.878761	0.00314386	-0.0416306	0.0309358	0.769	0.861964	-0.00366791	-1.8486	1.589	0.959	0.999
2,4-DCP	IL-6	Inflammatory	0.00265448	-0.00855077	0.0160775	0.64	0.999	-0.0393095	-0.089283	0.0174663	0.172	0.49773	-0.041964	-0.0920145	0.0125181	0.144	0.546435	-0.0403066	-1.52209	0.969344	0.716	0.999
Mo	11,12-DHET	Cytochrome p450 Pathway	0.00574702	-0.01966	0.0342128	0.64	0.999	-0.0548739	-0.114424	0.0343305	0.289	0.538919	-0.0606209	-0.122925	0.0289173	0.223	0.565612	-0.0427206	-2.29325	1.74987	0.821	0.999
1-PYR	PGE3	Cyclooxygenase Pathway	0.00245055	-0.00656408	0.0163678	0.64	0.999	-0.0357022	-0.0869061	0.0296668	0.427	0.607095	-0.0381527	-0.0901018	0.0285072	0.384	0.60039	-0.00889834	-1.16254	1.13457	0.831	0.999
MPB	5-oxoETE	Lipoxygenase Pathway	-0.00132837	-0.00837979	0.00289039	0.64	0.999	0.00139397	-0.0435686	0.0294105	0.823	0.880348	0.00272233	-0.0424158	0.0301984	0.789	0.875492	-0.00325597	-1.53282	1.55571	0.951	0.999
MBZP	PGB2	Cyclooxygenase Pathway	-0.00230261	-0.0149336	0.0055049	0.64	0.999	-0.00276902	-0.0693373	0.0545922	0.979	0.9904	-0.000466408	-0.0668599	0.0556394	0.959	0.977556	0.00354207	-1.5469	1.70692	0.945	0.999
MEHHP	8,9-DHET	Cytochrome p450 Pathway	-0.00261325	-0.0154777	0.0075083	0.641	0.999	0.0335851	-0.00867115	0.055033	0.08	0.49773	0.0361984	-0.00320229	0.0585047	0.057	0.546435	-0.0461704	-1.13516	0.495823	0.681	0.999
9-PHE	15-HETE	Lipoxygenase Pathway	-0.00317579	-0.0209668	0.0103597	0.641	0.999	-0.0665724	-0.11711	0.0190671	0.142	0.49773	-0.0633966	-0.115951	0.0218588	0.158	0.546546	0.0284426	-0.480004	0.568383	0.673	0.999
TCS	TNF-𝝰	Inflammatory	0.00124893	-0.00388367	0.00781198	0.641	0.999	-0.0216589	-0.0653419	0.0150555	0.288	0.538919	-0.0229078	-0.0653521	0.014188	0.256	0.582717	-0.0197886	-1.18735	1.00816	0.771	0.999
BPA	LTD4	Lipoxygenase Pathway	-0.00377835	-0.0229111	0.0127099	0.641	0.999	-0.0405991	-0.115518	0.0385611	0.309	0.538919	-0.0368208	-0.112271	0.040052	0.352	0.585617	0.0578807	-1.62592	1.58251	0.698	0.999
2- and 3-PHE	PGB2	Cyclooxygenase Pathway	-0.00334503	-0.0233931	0.0090296	0.642	0.999	-0.0716964	-0.108717	0.0133919	0.104	0.49773	-0.0683513	-0.108036	0.0161899	0.115	0.546435	0.021777	-0.278547	0.474697	0.664	0.999
1-NAP	IL-1β	Inflammatory	0.0021797	-0.00651585	0.0141088	0.643	0.999	-0.0565122	-0.10118	0.0119632	0.11	0.49773	-0.0586919	-0.104119	0.0099973	0.098	0.546435	-0.0179028	-0.70874	0.335308	0.689	0.999
Cu	LTB4	Lipoxygenase Pathway	0.00215179	-0.00584999	0.0140526	0.643	0.999	0.0533628	-0.0236637	0.0889105	0.117	0.49773	0.051211	-0.0231387	0.0879949	0.127	0.546435	0.0199335	-0.220446	0.493291	0.656	0.999
EPB	CAA	Cytochrome p450 Pathway	-0.00162347	-0.00987308	0.00497021	0.643	0.999	-0.015312	-0.0602777	0.0237719	0.492	0.646428	-0.0136885	-0.0575618	0.0252269	0.543	0.692721	0.0322663	-1.58302	1.54429	0.775	0.999
BP3	13-oxoODE	Lipoxygenase Pathway	0.00107616	-0.00351919	0.00675755	0.643	0.999	-0.010676	-0.0458449	0.0170677	0.545	0.671222	-0.0117522	-0.0458548	0.0160376	0.495	0.66057	-0.0125524	-1.7577	1.47666	0.888	0.999
1-NAP	PGB2	Cyclooxygenase Pathway	0.00241862	-0.00622173	0.0158406	0.644	0.999	-0.0548215	-0.100559	0.0132215	0.117	0.49773	-0.0572401	-0.10418	0.0109836	0.108	0.546435	-0.0160198	-0.816116	0.433482	0.705	0.999
Ni	9-oxoODE	Cyclooxygenase Pathway	-0.00324913	-0.0206255	0.0120242	0.644	0.999	-0.056536	-0.142848	0.0284594	0.205	0.529165	-0.0532869	-0.137619	0.0305065	0.23	0.570203	0.0347532	-0.657003	1.04014	0.681	0.999
Se	12(13)-EpoME	Cytochrome p450 Pathway	-0.00522351	-0.0344521	0.0202479	0.644	0.999	-0.073081	-0.129437	0.0409416	0.26	0.538919	-0.0678574	-0.13079	0.0457824	0.295	0.582717	0.0389493	-1.09263	1.46556	0.692	0.999
TCS	IL-6	Inflammatory	-0.00179999	-0.0112866	0.00597224	0.644	0.999	-0.0223935	-0.0656458	0.0147824	0.274	0.538919	-0.0205935	-0.0624901	0.0159109	0.315	0.582717	0.0565997	-1.27329	1.39822	0.662	0.999
Zn	LTD4	Lipoxygenase Pathway	0.00438563	-0.0150851	0.0269258	0.644	0.999	-0.0342317	-0.078486	0.0278606	0.414	0.607095	-0.0386174	-0.0883553	0.0249005	0.343	0.58417	-0.0299878	-2.69265	2.38776	0.89	0.999
BP3	12(13)-EpoME	Cytochrome p450 Pathway	-0.00123349	-0.00748514	0.00395705	0.644	0.999	-0.010479	-0.0454307	0.0170157	0.555	0.671222	-0.00924554	-0.0432066	0.0178097	0.593	0.72346	0.0412574	-1.72731	2.02447	0.767	0.999
Tl	CRP	Inflammatory	-0.00119123	-0.00806125	0.00306457	0.645	0.999	-0.0437891	-0.0572003	-0.0181619	0.013	0.279019	-0.0425978	-0.0570177	-0.0161894	0.013	0.327543	0.0130946	-0.0761536	0.218168	0.644	0.999
MEHHP	CRP	Inflammatory	0.00117255	-0.0032323	0.00761233	0.645	0.999	0.0339737	-0.00591424	0.0547483	0.07	0.49773	0.0328011	-0.00697499	0.0541378	0.074	0.546435	0.0165832	-0.188585	0.314644	0.655	0.999
MEOHP	DHA	Parent Compound	0.00135539	-0.00421088	0.00912196	0.645	0.999	0.0360395	-0.0102219	0.0629186	0.088	0.49773	0.0346841	-0.0115208	0.0621303	0.095	0.546435	0.0179152	-0.284168	0.493139	0.667	0.999
Se	LTC4-ME	Lipoxygenase Pathway	-0.00476143	-0.031887	0.0166327	0.645	0.999	-0.0720428	-0.129013	0.0416675	0.27	0.538919	-0.0672813	-0.128475	0.0453907	0.295	0.582717	0.0283548	-0.735919	1.06234	0.697	0.999
Se	PGD2	Cyclooxygenase Pathway	-0.00475364	-0.0321564	0.0173074	0.645	0.999	-0.0718383	-0.128592	0.041542	0.275	0.538919	-0.0670846	-0.128996	0.0453416	0.295	0.582717	0.0287924	-0.862857	0.970172	0.698	0.999
BP3	9-oxoODE	Cyclooxygenase Pathway	-0.00123891	-0.00759947	0.00386159	0.645	0.999	-0.0104849	-0.044976	0.016964	0.55	0.671222	-0.00924598	-0.0428908	0.0178194	0.598	0.728027	0.0396335	-1.63134	1.93422	0.777	0.999
MPB	LTB4	Lipoxygenase Pathway	0.00115166	-0.00327257	0.00741444	0.645	0.999	0.00224858	-0.0437736	0.0296968	0.792	0.861904	0.00109692	-0.0442808	0.0289447	0.833	0.894591	0.00969881	-1.05794	1.33711	0.891	0.999
Mn	20-HETE	Cytochrome p450 Pathway	0.00210995	-0.00551104	0.0125307	0.646	0.999	-0.0447816	-0.099455	0.0205462	0.155	0.49773	-0.0468916	-0.100973	0.0165825	0.14	0.546435	-0.0201721	-0.757277	0.516553	0.715	0.999
Ni	PGB2	Cyclooxygenase Pathway	0.00316723	-0.0081388	0.0197617	0.646	0.999	-0.0558943	-0.143719	0.0283873	0.201	0.526461	-0.0590615	-0.145612	0.0263715	0.183	0.549432	-0.0177357	-1.19987	0.689955	0.745	0.999
BPB	LTD4	Lipoxygenase Pathway	-0.0016576	-0.00993087	0.00572833	0.646	0.999	-0.00643285	-0.0414604	0.0271773	0.723	0.846674	-0.00477526	-0.0396069	0.0271943	0.812	0.886934	0.0669917	-2.3455	3.14085	0.771	0.999
MBZP	20-HETE	Cytochrome p450 Pathway	0.00249784	-0.00835717	0.0157045	0.646	0.999	-0.0014315	-0.0706406	0.0560293	0.981	0.9904	-0.00392934	-0.0750651	0.0547296	0.954	0.973315	0.00383271	-1.97624	1.94609	0.965	0.999
Ni	CRP	Inflammatory	-0.00234591	-0.0158632	0.00662343	0.647	0.999	-0.0576144	-0.143737	0.028594	0.192	0.514516	-0.0552685	-0.141062	0.0290682	0.215	0.559966	0.0173612	-0.418755	0.588377	0.701	0.999
Ni	12(13)-EpoME	Cytochrome p450 Pathway	-0.00324403	-0.0208488	0.012227	0.647	0.999	-0.0565293	-0.142592	0.0282609	0.205	0.529165	-0.0532853	-0.137612	0.0303321	0.232	0.571494	0.0361523	-0.647533	1.0213	0.686	0.999
2-NAP	NY	Protein Damage	0.00206319	-0.00595832	0.0136209	0.647	0.999	-0.0113045	-0.0808308	0.0358094	0.866	0.91038	-0.0133677	-0.0836686	0.0347777	0.823	0.891039	-0.00268547	-1.35174	1.78073	0.959	0.999
MiBP	PGE3	Cyclooxygenase Pathway	0.00265289	-0.00707058	0.0175384	0.648	0.999	-0.0534749	-0.157149	0.038952	0.309	0.538919	-0.0561278	-0.157435	0.0369138	0.291	0.582717	-0.0129314	-0.975212	0.914481	0.779	0.999
2-FLU	TNF-𝝰	Inflammatory	-0.00289945	-0.0182373	0.00718638	0.648	0.999	-0.0404795	-0.0865436	0.028235	0.348	0.544675	-0.0375801	-0.0861523	0.0295424	0.373	0.596286	0.0233899	-0.948773	1.1757	0.74	0.999
Cu	RVD1	Lipoxygenase Pathway	0.00364598	-0.0165272	0.0237499	0.649	0.999	0.055721	-0.0168408	0.0921992	0.097	0.49773	0.052075	-0.0194457	0.0900772	0.114	0.546435	0.0567267	-0.633165	0.788066	0.656	0.999
1-NAP	11-HETE	Cytochrome p450 Pathway	-0.00213786	-0.0131121	0.00547253	0.649	0.999	-0.0570442	-0.101247	0.0113471	0.11	0.49773	-0.0549063	-0.100086	0.0137004	0.122	0.546435	0.0178615	-0.30481	0.452541	0.693	0.999
Mn	IL-10	Inflammatory	-0.00369959	-0.0210642	0.0138614	0.649	0.999	-0.050786	-0.103178	0.0143456	0.11	0.49773	-0.0470864	-0.100109	0.0159245	0.138	0.546435	0.0591832	-0.835433	1.06602	0.667	0.999
Cu	EPA	Parent Compound	0.00211232	-0.00620594	0.0142402	0.649	0.999	0.0525294	-0.0241792	0.0884812	0.126	0.49773	0.0504171	-0.0247378	0.0879337	0.14	0.546435	0.0162128	-0.250191	0.49155	0.691	0.999
BPB	DHA	Parent Compound	-0.00101905	-0.00662063	0.0030826	0.65	0.999	-0.00571723	-0.0400155	0.0267778	0.762	0.851533	-0.00469818	-0.0385906	0.0275977	0.824	0.891289	0.0119952	-1.44051	1.76891	0.864	0.999
Hg	5-HETE	Lipoxygenase Pathway	-0.00189895	-0.0121147	0.0071526	0.651	0.999	-0.0227717	-0.0693627	0.0335582	0.372	0.567673	-0.0208727	-0.0687237	0.0348356	0.42	0.615787	0.031619	-1.15975	1.40685	0.749	0.999
Zn	13S-HODE	Lipoxygenase Pathway	-0.00291328	-0.0211344	0.0101245	0.651	0.999	-0.0320529	-0.0783095	0.0276983	0.443	0.619345	-0.0291397	-0.0779644	0.0295865	0.483	0.656653	0.0341713	-1.18161	1.73666	0.732	0.999
Zn	LTB4	Lipoxygenase Pathway	-0.00243254	-0.0167344	0.00723102	0.651	0.999	-0.0292157	-0.0778534	0.0284179	0.495	0.646428	-0.0267831	-0.0768156	0.0303875	0.532	0.685098	0.0156286	-1.27102	1.15994	0.802	0.999
MBP	CRP	Inflammatory	0.00167997	-0.00454368	0.0110659	0.652	0.999	0.0280033	-0.0366641	0.0619271	0.282	0.538919	0.0263234	-0.0388781	0.0614819	0.301	0.582717	0.018458	-0.732119	1.01197	0.71	0.999
MiBP	9(10)-EpoME	Cytochrome p450 Pathway	-0.00503224	-0.0296645	0.0171759	0.652	0.999	-0.0547083	-0.15746	0.0393107	0.297	0.538919	-0.049676	-0.152503	0.0412799	0.351	0.585617	0.0594545	-1.26417	1.86084	0.685	0.999
MEHP	LTC4-ME	Lipoxygenase Pathway	0.0017702	-0.00624288	0.0117674	0.652	0.999	0.0261131	-0.0296892	0.0656158	0.309	0.538919	0.0243429	-0.0300462	0.0644557	0.343	0.58417	0.0280554	-0.866648	1.0135	0.711	0.999
Ba	13,14DHK-PGD2	Cyclooxygenase Pathway	-0.00341891	-0.0200931	0.01271	0.652	0.999	0.0080311	-0.0518834	0.0672555	0.776	0.855623	0.01145	-0.0478134	0.0686581	0.673	0.797146	0.00953283	-3.55978	3.30592	0.968	0.999
MEHHP	PGD2	Cyclooxygenase Pathway	0.00140877	-0.0050294	0.00934467	0.653	0.999	0.034035	-0.0062793	0.0548177	0.067	0.49773	0.0326262	-0.0068243	0.0540058	0.073	0.546435	0.022895	-0.307801	0.480529	0.666	0.999
Se	11,12-DHET	Cytochrome p450 Pathway	-0.00713119	-0.0460345	0.0274187	0.653	0.999	-0.0719545	-0.128848	0.0421481	0.276	0.538919	-0.0648233	-0.132432	0.0472022	0.304	0.582717	0.0665687	-1.28061	1.4791	0.671	0.999
Zn	PGB2	Cyclooxygenase Pathway	-0.00276886	-0.0199603	0.00818237	0.653	0.999	-0.0316299	-0.07741	0.0276517	0.455	0.631551	-0.0288611	-0.0770155	0.0295747	0.489	0.658828	0.0208572	-1.1587	1.30953	0.774	0.999
1-PYR	PGA2	Cyclooxygenase Pathway	-0.00344143	-0.0220748	0.011559	0.654	0.999	-0.0367792	-0.0876885	0.0301186	0.408	0.603153	-0.0333378	-0.0861172	0.031575	0.446	0.632698	0.0430885	-1.16143	1.85557	0.72	0.999
BPB	PGE2	Cyclooxygenase Pathway	-0.000985712	-0.00658164	0.00287391	0.655	0.999	-0.00630613	-0.0407997	0.0264777	0.731	0.846674	-0.00532041	-0.0392328	0.0270971	0.785	0.872724	0.0135223	-1.15017	1.58851	0.854	0.999
9-PHE	13,14DHK-PGD2	Cyclooxygenase Pathway	-0.00446351	-0.0290313	0.0170774	0.656	0.999	-0.0673619	-0.117608	0.0200909	0.135	0.49773	-0.0628984	-0.116709	0.0218204	0.157	0.546435	0.054609	-0.842105	0.872686	0.673	0.999
TCS	NY	Protein Damage	0.00110555	-0.00326493	0.00746208	0.656	0.999	-0.0219221	-0.0661154	0.0148444	0.296	0.538919	-0.0230277	-0.0659908	0.0142794	0.263	0.582717	-0.0140039	-1.11205	1.0175	0.77	0.999
MCPP	CAA	Cytochrome p450 Pathway	-0.00162414	-0.0104939	0.00467201	0.656	0.999	0.0208343	-0.0385633	0.0766453	0.47	0.6426	0.0224584	-0.0373665	0.0780857	0.449	0.633464	-0.010432	-1.13437	1.00758	0.82	0.999
MBZP	CY	Protein Damage	-0.00179131	-0.0114939	0.00505578	0.656	0.999	-0.000856591	-0.0700736	0.0560213	0.97	0.988769	0.000934723	-0.0675389	0.0581364	0.921	0.951796	0.00166154	-1.72965	1.6914	0.96	0.999
MECPP	9(10)-EpoME	Cytochrome p450 Pathway	0.00177698	-0.00869033	0.0126315	0.657	0.999	0.0280332	-0.0155728	0.0484588	0.124	0.49773	0.0262562	-0.0166084	0.0481123	0.145	0.546435	0.0468523	-0.813083	1.10436	0.651	0.999
MBP	8-HETE	Lipoxygenase Pathway	0.00193325	-0.0067252	0.013085	0.657	0.999	0.027333	-0.0366428	0.0616599	0.286	0.538919	0.0253997	-0.0386089	0.0606365	0.317	0.582717	0.0252661	-0.93158	0.931212	0.723	0.999
1-PHE	NY	Protein Damage	-0.00271103	-0.0209928	0.0124622	0.658	0.999	-0.0537468	-0.0819303	-0.00514683	0.035	0.49773	-0.0510358	-0.0853182	-0.00218171	0.048	0.546435	0.0295889	-0.292291	0.456572	0.673	0.999
MEOHP	PGE3	Cyclooxygenase Pathway	0.00135189	-0.00437302	0.00932764	0.658	0.999	0.0358399	-0.0105632	0.0629738	0.096	0.49773	0.034488	-0.0124362	0.061844	0.106	0.546435	0.0182017	-0.310221	0.543573	0.682	0.999
TCS	5-oxoETE	Lipoxygenase Pathway	0.00107217	-0.00337138	0.00722309	0.658	0.999	-0.0223846	-0.0653331	0.0142263	0.272	0.538919	-0.0234568	-0.066248	0.0136347	0.243	0.575356	-0.0155381	-1.10837	0.805865	0.766	0.999
Cu	15DO12,14-PGJ2	Cyclooxygenase Pathway	0.00250491	-0.0105134	0.0175309	0.66	0.999	0.0524202	-0.020941	0.0887758	0.117	0.49773	0.0499153	-0.0217435	0.0871425	0.131	0.546435	0.0278553	-0.476128	0.59727	0.689	0.999
Ni	PGE1	Cyclooxygenase Pathway	0.00296935	-0.00855097	0.0188319	0.66	0.999	-0.0564186	-0.145977	0.0274896	0.201	0.526461	-0.059388	-0.14702	0.0262193	0.183	0.549432	-0.0170655	-0.905527	0.639881	0.757	0.999
Hg	DY	Protein Damage	0.00208106	-0.00734208	0.0141043	0.66	0.999	-0.023723	-0.0694128	0.032273	0.359	0.551466	-0.0258041	-0.072722	0.0301028	0.328	0.58417	-0.0256696	-1.98303	1.57675	0.787	0.999
2,5-DCP	13,14DHK-PGF2𝝰	Cyclooxygenase Pathway	-0.00118577	-0.00818753	0.00396894	0.661	0.999	-0.062891	-0.110032	-0.0175577	0.005	0.2318	-0.0617052	-0.108333	-0.0156615	0.005	0.257556	0.0101431	-0.0919054	0.169539	0.662	0.999
MBP	LTB4	Lipoxygenase Pathway	-0.00185744	-0.012536	0.00511508	0.661	0.999	0.0276712	-0.0388069	0.0620406	0.29	0.538919	0.0295286	-0.0346247	0.0634103	0.265	0.582717	-0.0125132	-0.966082	0.870456	0.787	0.999
MiBP	RVD2	Lipoxygenase Pathway	0.00297387	-0.0102653	0.0199216	0.661	0.999	-0.0553783	-0.158018	0.0386808	0.296	0.538919	-0.0583521	-0.158855	0.0351047	0.275	0.582717	-0.0181013	-1.26481	0.928317	0.799	0.999
BP3	PGA2	Cyclooxygenase Pathway	0.00111232	-0.00430812	0.00718321	0.661	0.999	-0.0107734	-0.0438881	0.0163702	0.534	0.670174	-0.0118857	-0.044605	0.0153423	0.477	0.653479	-0.013089	-1.85036	1.73924	0.919	0.999
Cu	11(12)-EET	Cytochrome p450 Pathway	0.00341176	-0.0164115	0.0239525	0.662	0.999	0.0500329	-0.025953	0.0887329	0.137	0.49773	0.0466211	-0.0282965	0.0871538	0.158	0.546546	0.049085	-0.876086	0.960467	0.675	0.999
Mo	PGE2	Cyclooxygenase Pathway	-0.00278022	-0.0189571	0.0092303	0.663	0.999	-0.0561362	-0.114388	0.032188	0.263	0.538919	-0.053356	-0.113094	0.0347447	0.289	0.582717	0.0188292	-0.682726	0.993021	0.734	0.999
Hg	LTD4	Lipoxygenase Pathway	-0.00260296	-0.0158859	0.0102732	0.664	0.999	-0.0230711	-0.068841	0.0327386	0.366	0.559623	-0.0204681	-0.0666107	0.0343649	0.421	0.616381	0.0668817	-1.78915	1.79357	0.716	0.999
Cu	LA	Parent Compound	0.00271179	-0.0127074	0.0191517	0.665	0.999	0.0514142	-0.0234298	0.0887829	0.125	0.49773	0.0487024	-0.0257058	0.0875195	0.143	0.546435	0.0350947	-0.561496	0.708434	0.684	0.999
MEP	PGD3	Cyclooxygenase Pathway	0.00100827	-0.00375612	0.0071197	0.665	0.999	0.0122123	-0.0294507	0.0336991	0.427	0.607095	0.011204	-0.0300808	0.0333205	0.453	0.635874	0.0156691	-0.77545	1.05643	0.79	0.999
MEOHP	11-HETE	Cytochrome p450 Pathway	-0.00129814	-0.00908514	0.00341881	0.666	0.999	0.0355225	-0.0115113	0.0629333	0.102	0.49773	0.0368206	-0.00858654	0.0638	0.083	0.546435	-0.0114059	-0.478185	0.34129	0.718	0.999
Cu	8-OHdG	Oxidative Stress	-0.00249658	-0.0167989	0.00842261	0.666	0.999	0.0523224	-0.0244367	0.0887157	0.127	0.49773	0.054819	-0.0179375	0.0919492	0.109	0.546435	-0.0161937	-0.711643	0.548715	0.737	0.999
Zn	5-oxoETE	Lipoxygenase Pathway	0.00227828	-0.00692589	0.016036	0.666	0.999	-0.02989	-0.0779547	0.0284806	0.488	0.645653	-0.0321683	-0.0808597	0.0270679	0.446	0.632698	-0.0100573	-1.17073	1.06039	0.87	0.999
Ba	PGE3	Cyclooxygenase Pathway	-0.0015533	-0.0104122	0.004678	0.666	0.999	0.0101733	-0.0548506	0.0718775	0.73	0.846674	0.0117266	-0.0525965	0.0738612	0.697	0.815571	-0.00166163	-1.1039	1.31884	0.95	0.999
MPB	PGA2	Cyclooxygenase Pathway	-0.00145008	-0.010448	0.00534841	0.666	0.999	0.000668052	-0.0457771	0.0293753	0.854	0.901855	0.00211813	-0.0422575	0.0305726	0.809	0.885393	0.00171757	-2.0281	2.08719	0.988	0.999
Hg	TNF-𝝰	Inflammatory	-0.0015989	-0.0106169	0.00559342	0.667	0.999	-0.0232362	-0.0694528	0.0324536	0.358	0.551466	-0.0216373	-0.0689628	0.0334529	0.397	0.603836	0.019761	-0.910419	1.14512	0.779	0.999
1-PYR	8-IP	Oxidative Stress	0.00780597	-0.0278295	0.046958	0.667	0.999	-0.0360667	-0.0874332	0.0298116	0.424	0.607095	-0.0438726	-0.109659	0.0313706	0.357	0.585617	-0.0784199	-4.51043	4.87334	0.825	0.999
MBZP	LTC4-ME	Lipoxygenase Pathway	0.00220469	-0.00780056	0.0144859	0.667	0.999	-0.00118984	-0.0706118	0.0561342	0.984	0.991846	-0.00339453	-0.0715773	0.0539753	0.965	0.981514	0.00702092	-1.70119	2.59576	0.941	0.999
BPA	CRP	Inflammatory	-0.00210185	-0.01375	0.00574214	0.669	0.999	-0.0381781	-0.112418	0.0403842	0.337	0.542511	-0.0360762	-0.110257	0.0426085	0.37	0.594771	0.0157086	-0.852287	1.15166	0.76	0.999
Tl	PGJ2	Cyclooxygenase Pathway	0.0011923	-0.00425181	0.00910409	0.67	0.999	-0.0437123	-0.0570227	-0.0180068	0.009	0.272706	-0.0449046	-0.0605036	-0.0199171	0.014	0.331143	-0.0130874	-0.240935	0.109507	0.671	0.999
MiBP	PGE2	Cyclooxygenase Pathway	0.00279383	-0.00855669	0.0186745	0.67	0.999	-0.0552182	-0.156936	0.0391208	0.292	0.538919	-0.058012	-0.158805	0.0354888	0.276	0.582717	-0.0159328	-1.16713	0.779392	0.784	0.999
BP3	LTB4	Lipoxygenase Pathway	0.000830205	-0.00264462	0.0057928	0.67	0.999	-0.0102641	-0.0441785	0.0170184	0.563	0.674936	-0.0110943	-0.0441548	0.0162705	0.516	0.674613	-0.00780466	-1.46213	1.26548	0.879	0.999
MEHHP	PGE3	Cyclooxygenase Pathway	0.00152469	-0.00600844	0.010438	0.671	0.999	0.0337834	-0.00572974	0.054522	0.074	0.49773	0.0322587	-0.00850727	0.0540298	0.086	0.546435	0.0260533	-0.372774	0.581954	0.693	0.999
Cu	8,9-DHET	Cytochrome p450 Pathway	0.00331008	-0.0166973	0.0240788	0.671	0.999	0.0499896	-0.0271134	0.0886863	0.137	0.49773	0.0466795	-0.0291963	0.0873888	0.16	0.546546	0.0468561	-1.01532	0.893126	0.69	0.999
9-PHE	LA	Parent Compound	0.00387915	-0.0140551	0.0244077	0.671	0.999	-0.0657143	-0.117011	0.0188322	0.147	0.49773	-0.0695935	-0.122655	0.0147279	0.122	0.546435	-0.0274887	-1.05028	0.690997	0.76	0.999
Mo	8-OHdG	Oxidative Stress	-0.00300052	-0.0206851	0.0121038	0.671	0.999	-0.055751	-0.113947	0.0321228	0.258	0.538919	-0.0527505	-0.11209	0.0339617	0.295	0.582717	0.0227731	-0.70087	1.17665	0.737	0.999
MiBP	13,14DHK-PGF2𝝰	Cyclooxygenase Pathway	-0.00283478	-0.0193877	0.0101541	0.671	0.999	-0.0553237	-0.159493	0.0384792	0.3	0.538919	-0.0524889	-0.154075	0.039779	0.334	0.58417	0.0213185	-0.796442	1.14169	0.735	0.999
2-NAP	12-oxoETE	Lipoxygenase Pathway	0.00180697	-0.00778154	0.0133071	0.671	0.999	-0.0120873	-0.0815362	0.035417	0.844	0.892515	-0.0138942	-0.0830929	0.0348439	0.8	0.879544	-0.000205669	-1.5888	1.6757	0.997	0.999
Tl	9(10)-EpoME	Cytochrome p450 Pathway	-0.00157271	-0.011651	0.00913138	0.673	0.999	-0.0439541	-0.0579037	-0.0192462	0.009	0.272706	-0.0423814	-0.0585593	-0.0169037	0.012	0.30567	0.0318887	-0.266876	0.319574	0.67	0.999
MECPP	NY	Protein Damage	-0.00121434	-0.00899964	0.0038258	0.674	0.999	0.0276444	-0.0145302	0.0479787	0.128	0.49773	0.0288587	-0.0129455	0.0495131	0.11	0.546435	-0.0145775	-0.603608	0.427178	0.7	0.999
2-FLU	TXB2	Cyclooxygenase Pathway	-0.00258438	-0.0175127	0.00838717	0.675	0.999	-0.0411348	-0.0870884	0.0282202	0.344	0.54402	-0.0385505	-0.0868321	0.029162	0.367	0.592001	0.0230519	-1.0607	0.950966	0.753	0.999
MEP	NY	Protein Damage	0.00110668	-0.0032541	0.0077724	0.675	0.999	0.0125585	-0.028372	0.0337121	0.4	0.598966	0.0114518	-0.0288714	0.0333088	0.44	0.626872	0.0168638	-0.738774	1.1159	0.779	0.999
As	IL-6	Inflammatory	-0.00292572	-0.0190083	0.0115163	0.676	0.999	-0.0503684	-0.115497	0.0128039	0.153	0.49773	-0.0474427	-0.112949	0.0146453	0.164	0.546546	0.0396313	-0.957543	1.03501	0.697	0.999
MEHP	PGE3	Cyclooxygenase Pathway	0.00125574	-0.00451917	0.0093416	0.676	0.999	0.0262798	-0.0295072	0.0662549	0.31	0.538919	0.0250241	-0.0299291	0.0651527	0.337	0.58417	0.0130819	-0.654411	0.834376	0.76	0.999
2-NAP	PGE1	Cyclooxygenase Pathway	-0.00266745	-0.0182157	0.0105175	0.676	0.999	-0.0103027	-0.0798716	0.0362641	0.894	0.925957	-0.00763523	-0.0775725	0.0389968	0.953	0.973315	0.00977152	-2.37321	2.24009	0.946	0.999
2,5-DCP	17-HETE	Cytochrome p450 Pathway	0.00120542	-0.00423366	0.0085008	0.677	0.999	-0.0636764	-0.109056	-0.0175884	0.004	0.2318	-0.0648818	-0.112366	-0.0179772	0.004	0.257556	-0.0111151	-0.193039	0.0821293	0.679	0.999
Cu	15-HETE	Lipoxygenase Pathway	0.00224335	-0.00998297	0.0166364	0.677	0.999	0.052654	-0.0207177	0.0888511	0.114	0.49773	0.0504106	-0.0214938	0.0876023	0.127	0.546435	0.024245	-0.397024	0.559129	0.699	0.999
2,4-DCP	PGE3	Cyclooxygenase Pathway	-0.0014649	-0.00997392	0.00496232	0.677	0.999	-0.0382928	-0.0862063	0.0155417	0.169	0.49773	-0.0368279	-0.0862477	0.0180223	0.187	0.549432	0.0151182	-0.524055	0.632402	0.732	0.999
Sn	8-HETE	Lipoxygenase Pathway	-0.00151125	-0.0105809	0.00621288	0.677	0.999	-0.032629	-0.0756895	0.0166382	0.183	0.507409	-0.0311177	-0.0745374	0.019013	0.197	0.549432	0.0212763	-0.63424	0.77006	0.724	0.999
MBZP	LTB4	Lipoxygenase Pathway	-0.00175108	-0.0120817	0.00561438	0.677	0.999	-0.00193542	-0.072934	0.0556297	0.985	0.991846	-0.000184345	-0.0692199	0.0575748	0.946	0.96942	0.00352101	-1.24473	1.3248	0.944	0.999
2,5-DCP	CAA	Cytochrome p450 Pathway	0.00109065	-0.00323913	0.00747719	0.678	0.999	-0.0635396	-0.110471	-0.0186891	0.004	0.2318	-0.0646302	-0.111428	-0.0182969	0.004	0.257556	-0.00768188	-0.166293	0.0602122	0.678	0.999
Mn	9-oxoODE	Cyclooxygenase Pathway	-0.00219019	-0.0143803	0.00819886	0.678	0.999	-0.0448843	-0.101632	0.0216635	0.162	0.49773	-0.0426941	-0.0978252	0.0219309	0.178	0.549432	0.0306339	-0.736209	0.747781	0.702	0.999
MEP	9-oxoODE	Cyclooxygenase Pathway	0.00122577	-0.0057091	0.00862153	0.678	0.999	0.0127609	-0.0269747	0.0340435	0.397	0.597903	0.0115351	-0.028069	0.0331827	0.426	0.618327	0.0417099	-1.24605	1.8764	0.711	0.999
MEP	12(13)-EpoME	Cytochrome p450 Pathway	0.00123063	-0.00580572	0.0088105	0.678	0.999	0.0127618	-0.0274475	0.0340652	0.398	0.597903	0.0115312	-0.0278253	0.0330789	0.431	0.620533	0.0411794	-1.30438	1.69143	0.718	0.999
Tl	TNF-𝝰	Inflammatory	-0.00106044	-0.00816378	0.0044515	0.679	0.999	-0.0439744	-0.0576069	-0.018488	0.012	0.272706	-0.042914	-0.057438	-0.0163639	0.015	0.331143	0.0122936	-0.125195	0.213336	0.681	0.999
Ba	IL-6	Inflammatory	-0.00257888	-0.0164621	0.0106539	0.679	0.999	0.00960143	-0.052891	0.0702506	0.738	0.847909	0.0121803	-0.0487405	0.0716603	0.663	0.78812	0.000498574	-2.25853	2.84361	0.997	0.999
MPB	PGD3	Cyclooxygenase Pathway	-0.00113297	-0.00823517	0.00354685	0.679	0.999	0.00179653	-0.0439807	0.0296182	0.804	0.872097	0.0029295	-0.0423546	0.0304544	0.78	0.870506	-0.00335976	-1.35771	1.64082	0.959	0.999
9-PHE	9S-HODE	Cytochrome p450 Pathway	0.00267973	-0.00899321	0.0182267	0.68	0.999	-0.0653171	-0.116243	0.0201579	0.147	0.49773	-0.0679969	-0.120294	0.0179939	0.138	0.546435	-0.0169596	-0.776133	0.468619	0.751	0.999
EPB	LTC4-ME	Lipoxygenase Pathway	-0.00126519	-0.00876779	0.00462387	0.68	0.999	-0.0139126	-0.057542	0.0239812	0.528	0.666614	-0.0126474	-0.0554767	0.025699	0.567	0.707377	0.0242221	-1.60786	1.44257	0.8	0.999
Ni	PGE3	Cyclooxygenase Pathway	-0.00206564	-0.0148427	0.00676992	0.681	0.999	-0.0560613	-0.144155	0.0288645	0.2	0.525624	-0.0539956	-0.141962	0.0302361	0.228	0.567673	0.0139571	-0.54394	0.589954	0.729	0.999
MBP	BCPGE2	Cyclooxygenase Pathway	0.00203385	-0.00921447	0.0151079	0.681	0.999	0.0281719	-0.0374834	0.062213	0.28	0.538919	0.0261381	-0.0393803	0.060999	0.31	0.582717	0.024193	-1.13497	1.21431	0.775	0.999
TCS	PGE2	Cyclooxygenase Pathway	-0.000963154	-0.00720648	0.00337685	0.682	0.999	-0.0234865	-0.0689648	0.0146603	0.27	0.538919	-0.0225234	-0.066922	0.0155326	0.283	0.582717	0.0167621	-0.63462	0.844736	0.74	0.999
Se	LTB4	Lipoxygenase Pathway	-0.00379227	-0.0266071	0.0127312	0.682	0.999	-0.0711307	-0.128575	0.0422795	0.27	0.538919	-0.0673384	-0.128376	0.046329	0.301	0.582717	0.0158153	-0.818734	1.04591	0.752	0.999
2-FLU	NY	Protein Damage	-0.00264919	-0.0186444	0.00734884	0.682	0.999	-0.040456	-0.0869097	0.0284199	0.341	0.542511	-0.0378068	-0.0863945	0.0298126	0.377	0.598962	0.0166882	-0.898576	1.03203	0.787	0.999
2,4-DCP	NY	Protein Damage	-0.00161256	-0.0108362	0.00493289	0.683	0.999	-0.0390328	-0.0879884	0.0155759	0.165	0.49773	-0.0374203	-0.0870911	0.0165913	0.18	0.549432	0.0156301	-0.488752	0.59878	0.73	0.999
Mn	12(13)-EpoME	Cytochrome p450 Pathway	-0.00218633	-0.0141694	0.00806794	0.683	0.999	-0.0448799	-0.101608	0.0211108	0.166	0.49773	-0.0426936	-0.0978186	0.0213149	0.179	0.549432	0.0310087	-0.795864	0.685013	0.711	0.999
1-PYR	PGD2	Cyclooxygenase Pathway	-0.00296913	-0.0204278	0.0108201	0.683	0.999	-0.0380143	-0.0877019	0.0295899	0.399	0.598629	-0.0350452	-0.086877	0.0308017	0.429	0.620533	0.0349677	-0.867353	1.4895	0.744	0.999
Zn	IL-6	Inflammatory	0.00331427	-0.0144293	0.0240208	0.683	0.999	-0.0310202	-0.0780307	0.0282522	0.458	0.634196	-0.0343344	-0.084734	0.0263446	0.396	0.603836	-0.0145375	-1.73261	2.1559	0.929	0.999
Ba	8(9)-EET	Cytochrome p450 Pathway	0.00180679	-0.00555812	0.0118718	0.683	0.999	0.010049	-0.0569652	0.0733215	0.739	0.847909	0.00824222	-0.0575196	0.0713877	0.797	0.877647	0.00969782	-1.25987	1.88456	0.88	0.999
Ba	9,10-DiHOME	Cytochrome p450 Pathway	0.00180056	-0.00560806	0.0120229	0.683	0.999	0.0100458	-0.056473	0.0733199	0.74	0.847909	0.0082452	-0.057049	0.0715523	0.794	0.875591	0.00894861	-1.29924	1.70251	0.881	0.999
Cu	12-HETE	Lipoxygenase Pathway	-0.00255376	-0.0182558	0.00925504	0.684	0.999	0.0513845	-0.0209481	0.0883953	0.125	0.49773	0.0539383	-0.0183857	0.0912986	0.107	0.546435	-0.0198407	-0.698864	0.490336	0.739	0.999
Sn	PGE3	Cyclooxygenase Pathway	-0.00123411	-0.00851696	0.00383922	0.684	0.999	-0.0332717	-0.0758471	0.0162363	0.175	0.49773	-0.0320376	-0.0750962	0.0182082	0.186	0.549432	0.0131139	-0.490369	0.578897	0.739	0.999
Zn	13-oxoODE	Lipoxygenase Pathway	0.00265703	-0.0103807	0.0198273	0.684	0.999	-0.0290981	-0.0769556	0.0287344	0.505	0.653795	-0.0317552	-0.0813602	0.0271987	0.453	0.635874	-0.0112546	-1.58827	1.81945	0.895	0.999
As	5-oxoETE	Lipoxygenase Pathway	0.00161718	-0.00631276	0.0119788	0.685	0.999	-0.0509255	-0.116284	0.0129114	0.142	0.49773	-0.0525427	-0.117835	0.010563	0.13	0.546435	-0.011473	-0.670112	0.377585	0.755	0.999
2-NAP	DHA	Parent Compound	-0.00184063	-0.0138209	0.00638668	0.685	0.999	-0.00948658	-0.0789444	0.0361606	0.9	0.928438	-0.00764594	-0.0770653	0.0375919	0.952	0.973315	0.00586815	-1.9254	1.45599	0.927	0.999
MEHHP	11(12)-EET	Cytochrome p450 Pathway	-0.00229036	-0.0148908	0.00796502	0.686	0.999	0.0336868	-0.00836927	0.0552775	0.078	0.49773	0.0359771	-0.00336966	0.0580477	0.057	0.546435	-0.0395353	-1.09492	0.481444	0.722	0.999
Cu	DHA	Parent Compound	0.00187817	-0.0070165	0.0142179	0.686	0.999	0.0527686	-0.0229172	0.0888708	0.124	0.49773	0.0508904	-0.0242727	0.0878038	0.135	0.546435	0.0156025	-0.264403	0.49951	0.716	0.999
TCS	RVD2	Lipoxygenase Pathway	-0.00105128	-0.00758302	0.00412802	0.686	0.999	-0.0232732	-0.0677208	0.0147184	0.27	0.538919	-0.0222219	-0.0656129	0.0153125	0.281	0.582717	0.0229516	-0.735178	1.00727	0.712	0.999
MCPP	16-HETE	Cytochrome p450 Pathway	-0.00177838	-0.0118101	0.00555382	0.686	0.999	0.0210489	-0.0393948	0.0772025	0.469	0.642519	0.0228273	-0.0370994	0.0787156	0.441	0.62714	-0.0112615	-1.33011	1.3851	0.865	0.999
PPB	𝝰LA	Parent Compound	-0.00131103	-0.00975323	0.00542291	0.686	0.999	0.00837118	-0.0293226	0.0359768	0.564	0.674936	0.00968221	-0.0273629	0.0362786	0.528	0.682372	-0.0138426	-1.97233	1.69321	0.918	0.999
2,5-DCP	DY	Protein Damage	0.000976425	-0.00362644	0.00742558	0.687	0.999	-0.063124	-0.107918	-0.0179622	0.004	0.2318	-0.0641004	-0.109979	-0.0182557	0.004	0.257556	-0.00736015	-0.176229	0.0747956	0.691	0.999
MEOHP	PGB2	Cyclooxygenase Pathway	0.00126722	-0.00426842	0.00935298	0.687	0.999	0.0359984	-0.00972389	0.0631062	0.089	0.49773	0.0347312	-0.0120282	0.0621586	0.103	0.546435	0.0144888	-0.228045	0.575789	0.708	0.999
Mn	IL-6	Inflammatory	0.00272607	-0.0103095	0.0187732	0.687	0.999	-0.0470885	-0.100342	0.016214	0.139	0.49773	-0.0498145	-0.102173	0.0137879	0.111	0.546435	-0.0343963	-1.37695	0.787139	0.756	0.999
As	PGE3	Cyclooxygenase Pathway	-0.00160622	-0.0116679	0.00492677	0.687	0.999	-0.0504073	-0.117001	0.0133455	0.147	0.49773	-0.0488011	-0.115328	0.0157283	0.167	0.546546	0.0119245	-0.361153	0.509148	0.734	0.999
MEP	12-oxoETE	Lipoxygenase Pathway	-0.00109332	-0.00827641	0.00394577	0.687	0.999	0.0129584	-0.0275249	0.0338699	0.396	0.597609	0.0140517	-0.0263858	0.0352571	0.359	0.585617	-0.0140812	-1.07656	1.0918	0.819	0.999
2- and 3-PHE	PGE3	Cyclooxygenase Pathway	0.00235652	-0.0069543	0.018285	0.688	0.999	-0.0702418	-0.107777	0.0180344	0.103	0.49773	-0.0725983	-0.113339	0.0161692	0.094	0.546435	-0.00946126	-0.460831	0.27472	0.735	0.999
1-NAP	PGE3	Cyclooxygenase Pathway	-0.00188377	-0.0127014	0.00635195	0.689	0.999	-0.0564765	-0.10126	0.0119156	0.109	0.49773	-0.0545927	-0.100465	0.0135359	0.126	0.546435	0.0135622	-0.320059	0.480891	0.722	0.999
Mo	NY	Protein Damage	-0.00286271	-0.0207539	0.00849398	0.689	0.999	-0.0553858	-0.114339	0.0328523	0.274	0.538919	-0.0525231	-0.112766	0.0360515	0.303	0.582717	0.0172416	-0.623735	0.985625	0.757	0.999
EPB	PGD2	Cyclooxygenase Pathway	-0.00117168	-0.0089939	0.00502238	0.689	0.999	-0.013707	-0.0570461	0.024785	0.536	0.671222	-0.0125354	-0.0553614	0.0258638	0.577	0.712946	0.0222133	-1.49357	1.35059	0.803	0.999
BP3	12-HETE	Lipoxygenase Pathway	-0.000990617	-0.00708876	0.00361796	0.689	0.999	-0.0104274	-0.0431161	0.0170042	0.558	0.671222	-0.00943679	-0.0425286	0.0178227	0.588	0.720774	0.0260141	-1.24037	1.60497	0.809	0.999
Mo	15DO12,14-PGJ2	Cyclooxygenase Pathway	0.00352318	-0.0148118	0.0260329	0.69	0.999	-0.0562879	-0.114541	0.0311415	0.26	0.538919	-0.0598111	-0.119356	0.0283658	0.224	0.565612	-0.0203573	-1.24891	1.19634	0.824	0.999
BPB	12(13)-EpoME	Cytochrome p450 Pathway	-0.0011283	-0.00801339	0.00461837	0.69	0.999	-0.00562318	-0.0419513	0.0266039	0.783	0.857342	-0.00449488	-0.039244	0.0275715	0.834	0.894591	0.0321341	-2.41433	2.07887	0.825	0.999
1-PHE	17-HETE	Cytochrome p450 Pathway	0.00228928	-0.00956659	0.0195374	0.691	0.999	-0.0537621	-0.082042	-0.00583333	0.04	0.49773	-0.0560514	-0.0905428	-0.00539767	0.04	0.546435	-0.020145	-0.484786	0.199808	0.705	0.999
As	EPA	Parent Compound	0.0016056	-0.00606882	0.0122208	0.691	0.999	-0.0498118	-0.116239	0.0139363	0.157	0.49773	-0.0514174	-0.117123	0.0118953	0.138	0.546435	-0.0123192	-0.740788	0.431353	0.77	0.999
BP3	20-HETE	Cytochrome p450 Pathway	-0.00106129	-0.00706282	0.00428852	0.691	0.999	-0.0104844	-0.0439396	0.0170844	0.555	0.671222	-0.00942313	-0.0436418	0.0178601	0.6	0.729696	0.0239226	-1.86761	2.0391	0.854	0.999
Pb	9-oxoODE	Cyclooxygenase Pathway	-0.00193228	-0.0133799	0.00829745	0.691	0.999	-0.00690741	-0.0576182	0.0567751	0.757	0.85057	-0.00497513	-0.0547952	0.0579785	0.814	0.886934	0.037245	-1.97004	2.26688	0.81	0.999
BPB	9-oxoODE	Cyclooxygenase Pathway	-0.00113396	-0.0080746	0.00459407	0.691	0.999	-0.00562833	-0.0417735	0.0264719	0.785	0.857507	-0.00449437	-0.0393919	0.0276922	0.829	0.892947	0.0307072	-2.30904	2.1984	0.83	0.999
Sn	LTD4	Lipoxygenase Pathway	-0.00213618	-0.0144759	0.0099912	0.692	0.999	-0.0314543	-0.0739339	0.0176378	0.198	0.523932	-0.0293181	-0.0720811	0.0202731	0.213	0.557892	0.0522379	-0.970126	1.25716	0.708	0.999
MCPP	LTD4	Lipoxygenase Pathway	0.00254982	-0.0104554	0.0168983	0.692	0.999	0.0180776	-0.0425747	0.0769971	0.553	0.671222	0.0155278	-0.0439768	0.072612	0.604	0.733406	0.0576445	-2.85927	2.20477	0.767	0.999
Pb	12(13)-EpoME	Cytochrome p450 Pathway	-0.00193002	-0.0133346	0.0083595	0.693	0.999	-0.0069092	-0.0575441	0.0563682	0.759	0.851167	-0.00497918	-0.0549911	0.0577073	0.817	0.888277	0.0361505	-2.28659	2.20779	0.816	0.999
MEOHP	12(13)-EpoME	Cytochrome p450 Pathway	0.00145171	-0.00706147	0.0104972	0.694	0.999	0.036664	-0.0094469	0.0633376	0.094	0.49773	0.0352123	-0.0104876	0.0624805	0.091	0.546435	0.0297035	-0.397184	0.508246	0.68	0.999
MEOHP	9-oxoODE	Cyclooxygenase Pathway	0.00144757	-0.0071037	0.0104255	0.694	0.999	0.0366627	-0.00984684	0.0636752	0.095	0.49773	0.0352152	-0.0102747	0.0627288	0.087	0.546435	0.0296731	-0.384383	0.526153	0.679	0.999
MPB	EPA	Parent Compound	0.000904419	-0.00369077	0.00714197	0.694	0.999	0.00117703	-0.0456541	0.0293725	0.82	0.878761	0.000272607	-0.0452643	0.0288865	0.865	0.915139	0.00787481	-0.959989	1.36799	0.876	0.999
As	12-oxoETE	Lipoxygenase Pathway	-0.00178644	-0.0128968	0.00716221	0.695	0.999	-0.0508001	-0.115968	0.0124177	0.14	0.49773	-0.0490137	-0.114657	0.0136053	0.157	0.546435	0.0150131	-0.613407	0.578314	0.743	0.999
MiBP	PGA2	Cyclooxygenase Pathway	0.00327579	-0.0139081	0.0233852	0.695	0.999	-0.0579109	-0.160428	0.0352236	0.27	0.538919	-0.0611867	-0.16101	0.032718	0.243	0.575356	-0.0223315	-1.46193	1.07145	0.823	0.999
TCS	PGD2	Cyclooxygenase Pathway	-0.00112946	-0.00840091	0.00485438	0.695	0.999	-0.0223238	-0.0661592	0.015019	0.281	0.538919	-0.0211943	-0.0638444	0.015864	0.305	0.582717	0.0278877	-0.793557	1.38256	0.716	0.999
2-FLU	CY	Protein Damage	0.0023098	-0.00727345	0.0169403	0.695	0.999	-0.0403279	-0.086847	0.0285206	0.347	0.544581	-0.0426377	-0.0902986	0.0268651	0.312	0.582717	-0.00939552	-0.989476	0.956383	0.84	0.999
MEP	AA	Parent Compound	0.0011001	-0.00512195	0.00814872	0.695	0.999	0.012721	-0.0290175	0.0338124	0.401	0.599637	0.0116209	-0.029189	0.0333906	0.431	0.620533	0.0261861	-1.04779	1.17299	0.786	0.999
1-PYR	CAA	Cytochrome p450 Pathway	0.00203584	-0.00694795	0.0157569	0.695	0.999	-0.0358384	-0.0869423	0.0298634	0.425	0.607095	-0.0378742	-0.090025	0.0287851	0.393	0.602496	-0.00627839	-1.03714	1.06373	0.86	0.999
Sn	CRP	Inflammatory	-0.00114788	-0.00865563	0.00418678	0.696	0.999	-0.0337733	-0.0763495	0.0177687	0.163	0.49773	-0.0326254	-0.0754452	0.0174821	0.184	0.549432	0.0126812	-0.411832	0.587273	0.723	0.999
4-PHE	9S-HODE	Cytochrome p450 Pathway	0.00317622	-0.0118638	0.0228418	0.696	0.999	-0.0707446	-0.154983	0.0370199	0.247	0.538919	-0.0739208	-0.158682	0.0351184	0.221	0.565612	-0.0158354	-0.919007	0.911653	0.789	0.999
MBZP	PGE2	Cyclooxygenase Pathway	0.00166568	-0.00592917	0.011947	0.696	0.999	-0.00145178	-0.0695107	0.0554402	0.992	0.994574	-0.00311746	-0.0715046	0.0538236	0.98	0.991117	0.00058164	-1.73836	1.33165	0.984	0.999
Tl	11-HETE	Cytochrome p450 Pathway	-0.0018957	-0.0145274	0.00970598	0.697	0.999	-0.0436674	-0.0570943	-0.0185852	0.015	0.297179	-0.0417717	-0.0598676	-0.0117556	0.019	0.373237	0.0357758	-0.232607	0.423072	0.698	0.999
2,4-DCP	LA	Parent Compound	-0.00205815	-0.0144426	0.0090653	0.697	0.999	-0.0396734	-0.0885935	0.0149858	0.153	0.49773	-0.0376152	-0.0869799	0.0152514	0.179	0.549432	0.0351323	-0.845913	0.934455	0.706	0.999
MPB	RVD2	Lipoxygenase Pathway	0.0010226	-0.00485424	0.00814248	0.697	0.999	0.000967649	-0.0442966	0.0293465	0.834	0.88436	-5.49543e-05	-0.0453757	0.0288054	0.888	0.930133	0.00649067	-1.65743	1.54881	0.933	0.999
1-NAP	15-oxoETE	Lipoxygenase Pathway	0.00214025	-0.00739393	0.0150244	0.698	0.999	-0.0567608	-0.101389	0.0108166	0.109	0.49773	-0.058901	-0.105357	0.0102767	0.096	0.546435	-0.0174653	-0.741668	0.362771	0.733	0.999
MECPP	PGB2	Cyclooxygenase Pathway	0.0010987	-0.00421594	0.00808073	0.698	0.999	0.0279622	-0.0147945	0.048298	0.122	0.49773	0.0268635	-0.0157833	0.0475669	0.139	0.546435	0.0150051	-0.37787	0.618445	0.726	0.999
As	BCPGE2	Cyclooxygenase Pathway	-0.00154121	-0.0115524	0.00622555	0.698	0.999	-0.0502379	-0.116899	0.0129081	0.149	0.49773	-0.0486967	-0.115237	0.0155437	0.166	0.546546	0.0122907	-0.448597	0.500651	0.757	0.999
2-FLU	PGE2	Cyclooxygenase Pathway	-0.00206852	-0.01586	0.00877234	0.698	0.999	-0.0418052	-0.0871166	0.028303	0.332	0.538919	-0.0397367	-0.0871326	0.0289405	0.347	0.585617	0.0171789	-0.742773	1.12456	0.764	0.999
2-FLU	8-IP	Oxidative Stress	0.00576728	-0.0237991	0.038212	0.698	0.999	-0.0407576	-0.0866784	0.0283827	0.341	0.542511	-0.0465249	-0.103828	0.0273682	0.297	0.582717	-0.0551828	-2.98108	3.2586	0.825	0.999
4-PHE	BCPGE2	Cyclooxygenase Pathway	-0.00317458	-0.0234375	0.0121053	0.699	0.999	-0.0712716	-0.154475	0.0359941	0.241	0.538919	-0.068097	-0.153488	0.0391651	0.266	0.582717	0.0208246	-0.738467	0.880675	0.74	0.999
Mo	20-HETE	Cytochrome p450 Pathway	0.00280374	-0.00900017	0.0195487	0.699	0.999	-0.0552285	-0.113703	0.0328418	0.266	0.538919	-0.0580322	-0.117513	0.0308232	0.244	0.576546	-0.0128447	-1.05287	0.770679	0.805	0.999
MEHP	CY	Protein Damage	-0.00122144	-0.00902868	0.00464882	0.699	0.999	0.0262549	-0.0283722	0.0651897	0.307	0.538919	0.0274764	-0.0254831	0.0667865	0.279	0.582717	-0.00931913	-0.593163	0.999866	0.814	0.999
PPB	9S-HODE	Cytochrome p450 Pathway	-0.00100923	-0.00748127	0.00371307	0.701	0.999	0.00909071	-0.0288799	0.0364001	0.555	0.671222	0.0100999	-0.027558	0.0370395	0.527	0.682069	-0.0085297	-1.58902	1.10577	0.912	0.999
As	NY	Protein Damage	-0.00172563	-0.0122316	0.00567897	0.702	0.999	-0.0509122	-0.117555	0.0127362	0.145	0.49773	-0.0491866	-0.115296	0.0139625	0.154	0.546435	0.0120556	-0.449303	0.564058	0.749	0.999
MBP	PGA2	Cyclooxygenase Pathway	0.00185892	-0.00898595	0.0141899	0.702	0.999	0.0283422	-0.0348212	0.0626586	0.275	0.538919	0.0264833	-0.037293	0.061267	0.303	0.582717	0.0308159	-0.923619	1.04368	0.727	0.999
PPB	RVD1	Lipoxygenase Pathway	0.00146181	-0.00727995	0.0104118	0.702	0.999	0.0101939	-0.0286129	0.0379383	0.513	0.655531	0.00873207	-0.0297841	0.0360447	0.576	0.712946	0.0629369	-2.04867	1.82977	0.777	0.999
1-NAP	RVD2	Lipoxygenase Pathway	-0.00191286	-0.0137781	0.00775133	0.703	0.999	-0.0561911	-0.101034	0.0123552	0.113	0.49773	-0.0542783	-0.0999302	0.0137448	0.129	0.546435	0.0183905	-0.41061	0.51219	0.722	0.999
2- and 3-PHE	9S-HODE	Cytochrome p450 Pathway	0.00238547	-0.00885825	0.019092	0.704	0.999	-0.0702763	-0.108162	0.0190065	0.107	0.49773	-0.0726617	-0.114791	0.0160993	0.107	0.546435	-0.0108515	-0.511934	0.426545	0.757	0.999
As	PGE2	Cyclooxygenase Pathway	-0.00150222	-0.0111452	0.00656815	0.704	0.999	-0.0503953	-0.116479	0.0131342	0.15	0.49773	-0.0488931	-0.11514	0.0147364	0.161	0.546546	0.0119997	-0.486364	0.568297	0.752	0.999
1-PHE	PGE3	Cyclooxygenase Pathway	0.00159175	-0.00474333	0.0130271	0.705	0.999	-0.0538056	-0.0820979	-0.00545188	0.043	0.49773	-0.0553973	-0.0858295	-0.0061179	0.039	0.546435	-0.00859435	-0.268568	0.114833	0.728	0.999
Sn	LTC4-ME	Lipoxygenase Pathway	0.00164906	-0.00630409	0.0126388	0.705	0.999	-0.032215	-0.0754898	0.0176383	0.186	0.510839	-0.033864	-0.0762089	0.0151486	0.163	0.546546	-0.0180548	-1.0501	0.915469	0.803	0.999
MCPP	LTB4	Lipoxygenase Pathway	0.00147337	-0.00505058	0.0105293	0.705	0.999	0.0199493	-0.0399117	0.0765644	0.508	0.654947	0.0184759	-0.0407053	0.0741182	0.527	0.682069	0.0137477	-0.91572	1.05382	0.805	0.999
2- and 3-PHE	PGJ2	Cyclooxygenase Pathway	0.00250654	-0.0111858	0.0204133	0.706	0.999	-0.0705786	-0.108329	0.0174149	0.105	0.49773	-0.0730851	-0.114255	0.0169296	0.094	0.546435	-0.0145391	-0.537126	0.379265	0.731	0.999
EPB	11(12)-EET	Cytochrome p450 Pathway	-0.00173568	-0.0127463	0.00798768	0.706	0.999	-0.012435	-0.0565697	0.0258928	0.577	0.686947	-0.0106993	-0.0536763	0.0269292	0.629	0.758991	0.0625692	-2.2103	2.853	0.747	0.999
Ba	BCPGE2	Cyclooxygenase Pathway	-0.00131046	-0.00986048	0.00474566	0.706	0.999	0.01044	-0.054414	0.072322	0.731	0.846674	0.0117504	-0.0523618	0.0736899	0.696	0.815224	-0.00175829	-0.998012	1.15844	0.955	0.999
MCPP	12-oxoETE	Lipoxygenase Pathway	-0.0015482	-0.0113917	0.0062983	0.707	0.999	0.020224	-0.0390127	0.0762964	0.488	0.645653	0.0217722	-0.0372489	0.0768616	0.458	0.63916	-0.0121625	-1.54194	1.02547	0.865	0.999
MCPP	5(6)-EET	Cytochrome p450 Pathway	-0.0020769	-0.0150464	0.00946118	0.707	0.999	0.0200854	-0.0405423	0.0768699	0.504	0.653031	0.0221623	-0.0358667	0.0768087	0.438	0.625175	-0.0109438	-1.85143	2.36882	0.933	0.999
BPB	9(10)-EpoME	Cytochrome p450 Pathway	-0.00145933	-0.0103982	0.0064512	0.707	0.999	-0.00633993	-0.0409037	0.026584	0.732	0.846674	-0.00488061	-0.0384036	0.0271411	0.813	0.886934	0.057029	-2.43785	2.94237	0.793	0.999
MECPP	LTC4-ME	Lipoxygenase Pathway	0.00108518	-0.00563072	0.00911037	0.708	0.999	0.0271563	-0.017533	0.0478153	0.138	0.49773	0.0260712	-0.0176092	0.0473651	0.154	0.546435	0.0171795	-0.607133	0.775673	0.72	0.999
Sn	IL-6	Inflammatory	0.00199158	-0.00899248	0.0152533	0.708	0.999	-0.0335685	-0.0760155	0.0158275	0.17	0.49773	-0.0355601	-0.0770404	0.0125232	0.131	0.546435	-0.0279438	-1.32241	1.02493	0.798	0.999
1-PYR	TNF-𝝰	Inflammatory	-0.0023377	-0.017577	0.00857026	0.708	0.999	-0.0359836	-0.0869455	0.0299132	0.415	0.607095	-0.0336459	-0.0859921	0.0311796	0.453	0.635874	0.0208478	-0.852	1.5197	0.779	0.999
2-NAP	IL-10	Inflammatory	-0.00355933	-0.025066	0.0137693	0.708	0.999	-0.0113528	-0.0810327	0.03679	0.855	0.9025	-0.00779351	-0.0768349	0.0391322	0.946	0.96942	0.0707793	-3.17773	3.17835	0.817	0.999
PPB	RVD2	Lipoxygenase Pathway	-0.000849246	-0.00705444	0.00391647	0.709	0.999	0.00917872	-0.0294639	0.0366052	0.541	0.671222	0.010028	-0.0283239	0.036908	0.529	0.682372	-0.00960279	-0.977352	1.23063	0.886	0.999
Sn	8-IP	Oxidative Stress	0.00254215	-0.00998548	0.0172023	0.71	0.999	-0.0329636	-0.0758254	0.0176806	0.177	0.499739	-0.0355058	-0.0788311	0.015615	0.155	0.546435	-0.0391424	-1.45009	1.29709	0.779	0.999
MPB	RVD1	Lipoxygenase Pathway	0.00165583	-0.0087089	0.0122932	0.71	0.999	0.0021193	-0.0450234	0.0305194	0.793	0.862588	0.000463477	-0.0456847	0.0291674	0.852	0.907182	0.054058	-2.92382	2.87342	0.837	0.999
MBZP	CRP	Inflammatory	0.00141969	-0.00513326	0.0106971	0.71	0.999	-0.00165467	-0.0706914	0.054817	0.986	0.991991	-0.00307436	-0.0720659	0.0544488	0.976	0.988365	0.00277538	-1.17713	1.55844	0.952	0.999
MEP	13S-HODE	Lipoxygenase Pathway	0.00101946	-0.00481315	0.00786895	0.711	0.999	0.0127087	-0.028247	0.033958	0.402	0.599637	0.0116892	-0.0290769	0.0335311	0.436	0.623857	0.0236431	-0.861789	1.13608	0.781	0.999
MBZP	16-HETE	Cytochrome p450 Pathway	-0.00193669	-0.0133437	0.00686156	0.711	0.999	-0.00141062	-0.0706395	0.0556247	0.978	0.989958	0.000526075	-0.0678181	0.0576683	0.931	0.959137	0.0020535	-1.87165	1.60929	0.977	0.999
Mn	5-HETE	Lipoxygenase Pathway	-0.00180121	-0.0131603	0.00849183	0.712	0.999	-0.0468503	-0.101172	0.0170227	0.138	0.49773	-0.045049	-0.0992978	0.0193972	0.153	0.546435	0.0212939	-0.727843	0.631832	0.758	0.999
Sn	PGD2	Cyclooxygenase Pathway	0.00162403	-0.00661179	0.0125798	0.712	0.999	-0.0346326	-0.0769984	0.0149438	0.16	0.49773	-0.0362567	-0.07741	0.0128392	0.132	0.546435	-0.0181505	-0.95047	0.771488	0.794	0.999
MEP	20-HETE	Cytochrome p450 Pathway	0.0010617	-0.0049314	0.00844124	0.712	0.999	0.0125221	-0.0284978	0.0339592	0.4	0.598966	0.0114604	-0.030382	0.0336255	0.449	0.633464	0.0214449	-0.952883	1.69767	0.802	0.999
MCPP	DHA	Parent Compound	-0.00147083	-0.0110145	0.00590031	0.712	0.999	0.0199522	-0.0386519	0.0755634	0.491	0.646428	0.0214231	-0.0376383	0.0764327	0.462	0.642421	-0.0106873	-1.37793	1.1236	0.865	0.999
Sn	13S-HODE	Lipoxygenase Pathway	0.00152312	-0.00644538	0.0118654	0.713	0.999	-0.0337405	-0.0769589	0.0160611	0.174	0.49773	-0.0352636	-0.0773277	0.0140268	0.145	0.546435	-0.0162279	-0.899368	1.01054	0.797	0.999
Zn	PGE2	Cyclooxygenase Pathway	-0.00187774	-0.0153828	0.00855538	0.713	0.999	-0.0307814	-0.0781334	0.0281382	0.479	0.645009	-0.0289037	-0.0776486	0.029464	0.503	0.665499	0.0153246	-0.942215	1.18459	0.796	0.999
BP3	PGD3	Cyclooxygenase Pathway	-0.000782019	-0.00578533	0.00261183	0.713	0.999	-0.00998496	-0.0427786	0.0173441	0.573	0.682886	-0.00920294	-0.0423938	0.0179984	0.599	0.728862	0.0126094	-0.894156	1.29735	0.852	0.999
Ni	11-HETE	Cytochrome p450 Pathway	-0.00179233	-0.0140792	0.00727033	0.714	0.999	-0.0566745	-0.143728	0.0289229	0.203	0.526936	-0.0548821	-0.141618	0.0296356	0.221	0.565612	0.0112359	-0.439794	0.570736	0.761	0.999
Zn	8,9-DHET	Cytochrome p450 Pathway	0.00357845	-0.0182515	0.0275476	0.714	0.999	-0.031376	-0.078385	0.0283398	0.457	0.633568	-0.0349544	-0.0856394	0.0262347	0.381	0.60039	-0.00970469	-2.15441	2.50955	0.963	0.999
1-PYR	RVD1	Lipoxygenase Pathway	0.00414259	-0.0180029	0.028506	0.715	0.999	-0.0357697	-0.0871845	0.030673	0.422	0.607095	-0.0399123	-0.0955066	0.0273515	0.342	0.58417	-0.00873268	-2.45044	2.79567	0.963	0.999
Tl	PGE3	Cyclooxygenase Pathway	-0.000784357	-0.00679858	0.00345714	0.717	0.999	-0.0437181	-0.0570939	-0.0188954	0.011	0.272706	-0.0429338	-0.0572997	-0.0162859	0.015	0.331143	0.00733248	-0.090904	0.171132	0.718	0.999
TCS	BCPGE2	Cyclooxygenase Pathway	-0.000858233	-0.00660786	0.00349461	0.717	0.999	-0.0225014	-0.0667515	0.0143695	0.278	0.538919	-0.0216431	-0.0643532	0.0153323	0.296	0.582717	0.0135336	-0.717802	0.998637	0.785	0.999
MEP	CAA	Cytochrome p450 Pathway	-0.000867294	-0.0065377	0.00292475	0.717	0.999	0.012368	-0.028119	0.0337495	0.418	0.607095	0.0132353	-0.0274425	0.0349322	0.387	0.60039	-0.0101162	-0.991183	0.76714	0.815	0.999
EPB	PGB2	Cyclooxygenase Pathway	-0.00104003	-0.00817282	0.00377786	0.717	0.999	-0.0148325	-0.0591295	0.0241003	0.511	0.655143	-0.0137925	-0.0574165	0.0249766	0.534	0.686149	0.0123666	-1.01283	1.10044	0.812	0.999
MBZP	5-oxoETE	Lipoxygenase Pathway	0.00150647	-0.0055964	0.0109091	0.717	0.999	-0.00262405	-0.0717491	0.0550439	0.982	0.990978	-0.00413052	-0.0726363	0.0537764	0.945	0.969252	0.000430688	-1.47429	1.43936	0.993	0.999
Sn	NY	Protein Damage	-0.00133184	-0.00963296	0.00452092	0.718	0.999	-0.0327659	-0.0754662	0.0167345	0.182	0.506454	-0.031434	-0.0743478	0.0179827	0.191	0.549432	0.0134165	-0.530822	0.614585	0.772	0.999
Ni	15-HETE	Lipoxygenase Pathway	0.0024705	-0.0117532	0.0199303	0.719	0.999	-0.0549794	-0.144075	0.0295227	0.214	0.538919	-0.0574499	-0.144402	0.0265136	0.191	0.549432	-0.0152385	-0.980513	0.923465	0.833	0.999
BPA	𝝰LA	Parent Compound	0.00281065	-0.0137358	0.02095	0.719	0.999	-0.0451433	-0.118772	0.0319885	0.246	0.538919	-0.0479539	-0.121276	0.0272044	0.21	0.557892	-0.0306595	-1.45023	1.40122	0.819	0.999
Se	CY	Protein Damage	0.00354677	-0.0129247	0.0271386	0.719	0.999	-0.0723514	-0.129112	0.0419282	0.269	0.538919	-0.0758982	-0.136597	0.0400669	0.241	0.57414	-0.010621	-0.93706	0.72459	0.802	0.999
BPA	IL-10	Inflammatory	0.00363277	-0.0170322	0.026456	0.719	0.999	-0.0386871	-0.113175	0.0379518	0.324	0.538919	-0.0423198	-0.116876	0.0320574	0.269	0.582717	-0.0350507	-2.2575	2.15154	0.877	0.999
2,5-DCP	PGD3	Cyclooxygenase Pathway	-0.000896	-0.00719012	0.0038863	0.72	0.999	-0.0629305	-0.109261	-0.017755	0.004	0.2318	-0.0620345	-0.107961	-0.0161941	0.005	0.257556	0.00652325	-0.0785698	0.149449	0.722	0.999
MiBP	IL-6	Inflammatory	-0.00363171	-0.0255185	0.0160987	0.72	0.999	-0.0528492	-0.153552	0.0396749	0.311	0.538919	-0.0492175	-0.151156	0.0409899	0.359	0.585617	0.0407217	-1.40969	1.77415	0.743	0.999
MBZP	TXB2	Cyclooxygenase Pathway	-0.00152151	-0.0119777	0.00691003	0.72	0.999	-0.00142174	-0.0697707	0.0558502	0.992	0.994574	9.97687e-05	-0.0685485	0.0570343	0.937	0.964033	0.00292442	-1.61428	1.79465	0.96	0.999
Zn	11(12)-EET	Cytochrome p450 Pathway	0.00341259	-0.0186036	0.0271289	0.721	0.999	-0.031525	-0.0784161	0.0279857	0.454	0.630918	-0.0349375	-0.0860774	0.0257359	0.383	0.60039	-0.00983704	-2.17389	2.38904	0.965	0.999
MBP	5-HETE	Lipoxygenase Pathway	0.00155657	-0.00856936	0.0127404	0.723	0.999	0.0282529	-0.0360421	0.0624437	0.278	0.538919	0.0266963	-0.0386011	0.0611386	0.301	0.582717	0.024057	-0.940555	0.89448	0.755	0.999
1-PYR	PGJ2	Cyclooxygenase Pathway	0.00247674	-0.0135262	0.0195724	0.723	0.999	-0.0361341	-0.0866231	0.0296529	0.417	0.607095	-0.0386109	-0.0921602	0.0297933	0.393	0.602496	-0.0218284	-1.68039	1.56103	0.82	0.999
MEHHP	9-oxoODE	Cyclooxygenase Pathway	0.00112406	-0.00665909	0.0091544	0.724	0.999	0.0343869	-0.00555214	0.0547727	0.071	0.49773	0.0332628	-0.00598337	0.0544331	0.066	0.546435	0.0247455	-0.376411	0.39215	0.715	0.999
As	TXB2	Cyclooxygenase Pathway	-0.00160782	-0.012369	0.00745239	0.724	0.999	-0.0513249	-0.117162	0.0124859	0.144	0.49773	-0.0497171	-0.11611	0.0137033	0.154	0.546435	0.0137164	-0.507366	0.573189	0.762	0.999
Sn	BCPGE2	Cyclooxygenase Pathway	-0.00169249	-0.0130114	0.00860793	0.724	0.999	-0.0331844	-0.0758676	0.0172779	0.178	0.500733	-0.0314919	-0.0762628	0.0198323	0.204	0.551776	0.0301659	-0.834238	1.04289	0.776	0.999
Ni	5,6-DHET	Cytochrome p450 Pathway	0.00199429	-0.00855253	0.0157333	0.724	0.999	-0.0565604	-0.143904	0.0289156	0.204	0.528349	-0.0585547	-0.146394	0.0262321	0.191	0.549432	-0.0113536	-0.826806	0.555063	0.788	0.999
BPB	16-HETE	Cytochrome p450 Pathway	0.000767937	-0.0032153	0.00590813	0.724	0.999	-0.00621191	-0.0410482	0.0262528	0.744	0.848299	-0.00697985	-0.0409391	0.0253869	0.706	0.819483	-0.00261676	-1.43195	1.53376	0.952	0.999
MEHHP	12(13)-EpoME	Cytochrome p450 Pathway	0.00112746	-0.00659555	0.00914807	0.725	0.999	0.034386	-0.00469524	0.0551039	0.071	0.49773	0.0332585	-0.00583182	0.0544443	0.067	0.546435	0.0246796	-0.367412	0.392177	0.716	0.999
2,4-DCP	13S-HODE	Lipoxygenase Pathway	-0.00140649	-0.0110062	0.00685112	0.725	0.999	-0.0387234	-0.0867138	0.0154814	0.162	0.49773	-0.0373169	-0.0857848	0.0155862	0.174	0.549432	0.018435	-0.681485	0.695286	0.749	0.999
2-FLU	12-oxoETE	Lipoxygenase Pathway	-0.00214158	-0.0167642	0.00884739	0.725	0.999	-0.0411404	-0.0868441	0.0283895	0.338	0.542511	-0.0389988	-0.0871076	0.0290584	0.359	0.585617	0.0174097	-1.08638	1.089	0.787	0.999
PPB	LTD4	Lipoxygenase Pathway	0.00117284	-0.0064211	0.00895489	0.725	0.999	0.0111568	-0.0279262	0.0382709	0.479	0.645009	0.00998397	-0.0279525	0.0367989	0.522	0.679391	0.0470648	-1.36289	1.69584	0.794	0.999
EPB	8,9-DHET	Cytochrome p450 Pathway	-0.00166407	-0.0127992	0.00821555	0.725	0.999	-0.0123749	-0.0559559	0.0264605	0.58	0.690164	-0.0107108	-0.0531917	0.0273014	0.627	0.756972	0.0592464	-2.12973	2.54409	0.757	0.999
MECPP	12-oxoETE	Lipoxygenase Pathway	0.000889106	-0.00480758	0.00777607	0.726	0.999	0.0280158	-0.0156957	0.0480401	0.12	0.49773	0.0271267	-0.0158647	0.0477607	0.131	0.546435	0.0133026	-0.361639	0.629109	0.736	0.999
Mn	8-IP	Oxidative Stress	0.00215967	-0.00950602	0.016563	0.726	0.999	-0.0457437	-0.10072	0.0192379	0.148	0.49773	-0.0479034	-0.102888	0.0196939	0.137	0.546435	-0.0218957	-1.03756	0.658538	0.768	0.999
MBP	12-HETE	Lipoxygenase Pathway	0.00152564	-0.00831899	0.0129184	0.726	0.999	0.0271739	-0.0375168	0.0622244	0.29	0.538919	0.0256483	-0.0389832	0.0610827	0.316	0.582717	0.0222562	-0.924542	0.990745	0.76	0.999
BPA	20-HETE	Cytochrome p450 Pathway	-0.00194795	-0.0152766	0.00910171	0.726	0.999	-0.0395449	-0.113853	0.0377677	0.319	0.538919	-0.037597	-0.112263	0.040658	0.354	0.585617	0.0197735	-0.773585	1.10729	0.797	0.999
Zn	20-HETE	Cytochrome p450 Pathway	0.00199544	-0.00753557	0.0156887	0.726	0.999	-0.030645	-0.0774525	0.0283092	0.469	0.642519	-0.0326404	-0.081143	0.0275344	0.434	0.622147	-0.00922814	-1.24819	1.11619	0.863	0.999
Pb	PGB2	Cyclooxygenase Pathway	-0.00140464	-0.0112324	0.00594959	0.726	0.999	-0.0077799	-0.0570481	0.0558108	0.743	0.848299	-0.00637525	-0.0559447	0.0553994	0.781	0.870783	0.00685325	-1.2544	1.49443	0.897	0.999
4-PHE	PGB2	Cyclooxygenase Pathway	-0.00289263	-0.0228088	0.0109102	0.727	0.999	-0.072513	-0.155077	0.0352936	0.223	0.538919	-0.0696203	-0.154125	0.0377234	0.237	0.573451	0.0133763	-0.767936	0.74031	0.772	0.999
2-FLU	IL-6	Inflammatory	-0.00300173	-0.0233814	0.0151357	0.727	0.999	-0.0406455	-0.0866103	0.0289492	0.344	0.54402	-0.0376437	-0.0872464	0.0294252	0.372	0.59592	0.0518576	-1.36829	1.85017	0.733	0.999
MBZP	LTD4	Lipoxygenase Pathway	0.00242334	-0.0123061	0.017409	0.728	0.999	-0.00333593	-0.0717569	0.0553195	0.947	0.970016	-0.00575927	-0.0728516	0.0519531	0.911	0.945678	0.0236972	-2.46368	2.41607	0.925	0.999
9-PHE	CY	Protein Damage	0.00210713	-0.00790058	0.0162983	0.729	0.999	-0.0661344	-0.116771	0.019079	0.143	0.49773	-0.0682415	-0.119574	0.0174837	0.133	0.546435	-0.00962704	-0.597331	0.321146	0.782	0.999
4-PHE	8-OHdG	Oxidative Stress	-0.0029495	-0.0233009	0.0130477	0.729	0.999	-0.0722373	-0.154059	0.0341685	0.229	0.538919	-0.0692878	-0.151863	0.0371008	0.237	0.573451	0.0216869	-0.70677	0.826184	0.756	0.999
MEP	16-HETE	Cytochrome p450 Pathway	0.00119065	-0.00585114	0.0096847	0.729	0.999	0.0123439	-0.0290236	0.0338778	0.407	0.602443	0.0111533	-0.031268	0.033956	0.463	0.643426	0.0209368	-1.69438	2.13927	0.848	0.999
Pb	20-HETE	Cytochrome p450 Pathway	0.00129458	-0.00497146	0.0097537	0.729	0.999	-0.0065758	-0.0562209	0.0559848	0.785	0.857507	-0.00787038	-0.0573997	0.0538582	0.749	0.849292	-0.000616958	-1.39456	1.4255	0.988	0.999
2- and 3-PHE	BCPGE2	Cyclooxygenase Pathway	-0.00221762	-0.0189988	0.0109608	0.73	0.999	-0.0701812	-0.108317	0.0191122	0.108	0.49773	-0.0679636	-0.10813	0.0210618	0.127	0.546435	0.0129777	-0.279772	0.490353	0.752	0.999
1-NAP	PGA2	Cyclooxygenase Pathway	-0.00202253	-0.0161321	0.010111	0.73	0.999	-0.0566035	-0.101719	0.0116141	0.109	0.49773	-0.054581	-0.100601	0.0125018	0.119	0.546435	0.0254338	-0.559427	0.610557	0.737	0.999
Ni	DY	Protein Damage	0.00198851	-0.00926428	0.0162444	0.73	0.999	-0.056312	-0.143707	0.028087	0.208	0.533345	-0.0583005	-0.146165	0.0274217	0.193	0.549432	-0.0128496	-0.780668	0.505351	0.792	0.999
EPB	IL-6	Inflammatory	-0.00136099	-0.010737	0.00680386	0.73	0.999	-0.0158356	-0.0604008	0.0229169	0.472	0.643208	-0.0144746	-0.0576623	0.0237934	0.512	0.672036	0.0420631	-1.74091	1.71955	0.768	0.999
MBZP	DHA	Parent Compound	0.0014394	-0.00660539	0.0116095	0.731	0.999	-0.00197707	-0.0708213	0.0548723	0.995	0.996289	-0.00341646	-0.0720965	0.0542286	0.968	0.983702	0.00131664	-1.81683	1.53666	0.982	0.999
MBZP	RVD2	Lipoxygenase Pathway	0.00142548	-0.00751775	0.0120427	0.731	0.999	-0.00195829	-0.0709606	0.0556699	0.998	0.998	-0.00338377	-0.0728627	0.0540893	0.972	0.985606	0.00126476	-1.8283	1.28706	0.981	0.999
BPA	BCPGE2	Cyclooxygenase Pathway	-0.00157199	-0.0127624	0.00702533	0.732	0.999	-0.0393049	-0.114995	0.0373707	0.328	0.538919	-0.0377329	-0.11311	0.0401695	0.348	0.585617	0.0105658	-0.944362	0.696546	0.808	0.999
MEP	CRP	Inflammatory	-0.000765454	-0.0063963	0.00329742	0.732	0.999	0.0128463	-0.0270851	0.0340371	0.397	0.597903	0.0136118	-0.0269545	0.0345942	0.373	0.596286	-0.00632531	-1.16105	1.06423	0.867	0.999
Zn	IL-10	Inflammatory	-0.00394392	-0.029499	0.018887	0.732	0.999	-0.0287362	-0.0776908	0.0286735	0.497	0.647581	-0.0247922	-0.0777813	0.0321145	0.55	0.697811	0.0811617	-3.0783	2.62164	0.733	0.999
BP3	12,13-DiHOME	Cytochrome p450 Pathway	-0.000869881	-0.00695806	0.00386393	0.732	0.999	-0.010189	-0.0425698	0.0169076	0.554	0.671222	-0.0093191	-0.0416945	0.0173782	0.587	0.720692	0.0293856	-1.27048	1.46899	0.822	0.999
MBZP	9S-HODE	Cytochrome p450 Pathway	0.00168747	-0.00750771	0.0127879	0.732	0.999	-0.00191205	-0.0707536	0.0557619	0.992	0.994574	-0.00359952	-0.0721854	0.0547234	0.975	0.987784	-0.00182357	-1.6439	1.6312	0.974	0.999
MBP	DY	Protein Damage	-0.00148055	-0.0122458	0.00699767	0.733	0.999	0.0280494	-0.0360873	0.0620437	0.285	0.538919	0.02953	-0.0350934	0.0630732	0.266	0.582717	-0.0106537	-1.18286	0.881852	0.836	0.999
Hg	12,13-DiHOME	Cytochrome p450 Pathway	0.0016104	-0.00782003	0.0129778	0.733	0.999	-0.0226886	-0.0690763	0.0326747	0.368	0.56231	-0.024299	-0.0698985	0.0299468	0.339	0.58417	-0.0134305	-1.35664	1.33167	0.885	0.999
9-PHE	11-HETE	Cytochrome p450 Pathway	-0.0017733	-0.0141572	0.00731018	0.734	0.999	-0.0661114	-0.115892	0.0204761	0.144	0.49773	-0.0643381	-0.115424	0.0206423	0.154	0.546435	0.0101799	-0.405964	0.397892	0.772	0.999
Sn	DY	Protein Damage	0.00104403	-0.00476752	0.00897077	0.734	0.999	-0.0338655	-0.0766755	0.0171629	0.167	0.49773	-0.0349095	-0.078282	0.015602	0.154	0.546435	-0.0105964	-0.721566	0.438192	0.773	0.999
Sn	8(9)-EET	Cytochrome p450 Pathway	-0.00110436	-0.00958559	0.00522055	0.734	0.999	-0.0331382	-0.0763141	0.0168622	0.177	0.499739	-0.0320338	-0.0748885	0.0178772	0.184	0.549432	0.0110711	-0.5081	0.599671	0.781	0.999
1-NAP	5(6)-EET	Cytochrome p450 Pathway	0.00242326	-0.0114218	0.0187723	0.735	0.999	-0.0575082	-0.101285	0.0108039	0.107	0.49773	-0.0599314	-0.104736	0.00907876	0.092	0.546435	-0.0238774	-1.20322	0.60831	0.788	0.999
Tl	PGE2	Cyclooxygenase Pathway	-0.00078624	-0.00715702	0.00455374	0.736	0.999	-0.0437918	-0.0572831	-0.0175674	0.012	0.272706	-0.0430056	-0.0573196	-0.0165326	0.015	0.331143	0.00837518	-0.122092	0.188383	0.738	0.999
Pb	DY	Protein Damage	0.00159215	-0.00791797	0.013217	0.736	0.999	-0.00676641	-0.0557891	0.0544368	0.766	0.851896	-0.00835856	-0.0584687	0.0547747	0.733	0.841136	-0.00296136	-1.9047	2.14651	0.976	0.999
MPB	TXB2	Cyclooxygenase Pathway	-0.000918263	-0.00798343	0.00443957	0.736	0.999	0.00172513	-0.0439729	0.0294766	0.807	0.873716	0.0026434	-0.0421797	0.0301706	0.781	0.870783	-0.00164968	-1.40203	1.32983	0.977	0.999
Mo	CAA	Cytochrome p450 Pathway	-0.00193748	-0.0165284	0.00792361	0.737	0.999	-0.0555893	-0.114335	0.0323496	0.268	0.538919	-0.0536518	-0.113002	0.0345842	0.297	0.582717	0.00915479	-0.684713	0.687229	0.791	0.999
Se	LTD4	Lipoxygenase Pathway	-0.00499323	-0.0406997	0.0289629	0.737	0.999	-0.0720164	-0.128893	0.0422473	0.27	0.538919	-0.0670231	-0.132695	0.045191	0.291	0.582717	0.0519029	-1.08418	1.36256	0.729	0.999
Se	11(12)-EET	Cytochrome p450 Pathway	-0.00567043	-0.0456771	0.0304019	0.737	0.999	-0.0710761	-0.12892	0.0420222	0.28	0.538919	-0.0654056	-0.133465	0.0458337	0.303	0.582717	0.0521307	-1.46807	1.40001	0.731	0.999
MEHHP	DY	Protein Damage	-0.000896446	-0.00762849	0.00414621	0.738	0.999	0.0338072	-0.00599196	0.0545214	0.073	0.49773	0.0347037	-0.00490681	0.0553188	0.064	0.546435	-0.0082402	-0.379408	0.206106	0.769	0.999
9-PHE	PGE3	Cyclooxygenase Pathway	-0.00173277	-0.013487	0.00708599	0.738	0.999	-0.0661767	-0.115997	0.02026	0.146	0.49773	-0.0644439	-0.115914	0.0212161	0.155	0.546435	0.0087656	-0.345151	0.379383	0.754	0.999
Sn	LA	Parent Compound	0.00174949	-0.00893331	0.0142971	0.738	0.999	-0.0354951	-0.0775399	0.0132352	0.154	0.49773	-0.0372446	-0.0786192	0.0117456	0.127	0.546435	-0.0235837	-1.15991	0.814045	0.806	0.999
MPB	13S-HODE	Lipoxygenase Pathway	-0.000994887	-0.00880087	0.0051109	0.738	0.999	0.00136097	-0.0442665	0.0295671	0.827	0.880968	0.00235585	-0.0432885	0.0305427	0.793	0.875591	-0.000377121	-1.71443	1.6099	0.993	0.999
MEOHP	CAA	Cytochrome p450 Pathway	0.0012497	-0.00606812	0.00988138	0.739	0.999	0.0359168	-0.0100664	0.0628843	0.093	0.49773	0.0346671	-0.0114946	0.0615413	0.102	0.546435	0.0168374	-0.331515	0.589304	0.744	0.999
2-FLU	11,12-DHET	Cytochrome p450 Pathway	-0.00327066	-0.0264539	0.0182234	0.739	0.999	-0.0404015	-0.0867071	0.0291218	0.342	0.542984	-0.0371308	-0.0885269	0.030014	0.37	0.594771	0.0680876	-1.8559	2.55843	0.723	0.999
2-NAP	TNF-𝝰	Inflammatory	0.00148555	-0.0077194	0.0122283	0.739	0.999	-0.0104156	-0.0798274	0.0358405	0.882	0.919279	-0.0119011	-0.0815841	0.0356986	0.846	0.902452	0.00192022	-1.71909	1.43083	0.973	0.999
Tl	9S-HODE	Cytochrome p450 Pathway	0.00091595	-0.00334574	0.00808111	0.741	0.999	-0.0438103	-0.0571636	-0.0181154	0.013	0.279019	-0.0447263	-0.059609	-0.0199382	0.01	0.29308	-0.0069359	-0.207865	0.080591	0.748	0.999
MiBP	14(15)-EET	Cytochrome p450 Pathway	0.00197864	-0.00857614	0.0152514	0.741	0.999	-0.0538679	-0.155962	0.038467	0.318	0.538919	-0.0558465	-0.156853	0.0377427	0.289	0.582717	-0.00877688	-0.880127	1.09414	0.827	0.999
BPB	LTB4	Lipoxygenase Pathway	-0.000699478	-0.00595794	0.00329251	0.741	0.999	-0.0057165	-0.0407177	0.0261115	0.766	0.851896	-0.00501702	-0.0395748	0.0271422	0.804	0.881586	0.00753183	-1.23624	1.2814	0.895	0.999
Mn	PGE2	Cyclooxygenase Pathway	0.00136929	-0.00635396	0.0112799	0.742	0.999	-0.0456595	-0.100551	0.0198376	0.152	0.49773	-0.0470288	-0.101293	0.0170528	0.135	0.546435	-0.00966776	-0.657429	0.397315	0.798	0.999
Sn	9,10-DiHOME	Cytochrome p450 Pathway	-0.00110847	-0.00969423	0.00526174	0.742	0.999	-0.0331408	-0.0762854	0.0165212	0.178	0.500733	-0.0320323	-0.0750457	0.0178325	0.185	0.549432	0.0104728	-0.567947	0.561006	0.79	0.999
BPA	12,13-DiHOME	Cytochrome p450 Pathway	0.00199291	-0.0113399	0.0162266	0.742	0.999	-0.0398318	-0.114502	0.0378156	0.31	0.538919	-0.0418248	-0.116275	0.0341957	0.284	0.582717	-0.0164528	-1.0522	1.1969	0.86	0.999
Ba	14(15)-EET	Cytochrome p450 Pathway	-0.00141551	-0.0110704	0.00654178	0.742	0.999	0.0103807	-0.0549385	0.0722124	0.736	0.846674	0.0117962	-0.0522755	0.0740147	0.696	0.815224	-0.00224552	-1.35647	1.91959	0.966	0.999
2-NAP	5-HETE	Lipoxygenase Pathway	-0.00181613	-0.0151191	0.0088491	0.742	0.999	-0.00922012	-0.0788295	0.0364025	0.904	0.930907	-0.00740399	-0.0770265	0.037525	0.953	0.973315	0.0140759	-2.14157	1.89309	0.912	0.999
Cu	16-HETE	Cytochrome p450 Pathway	-0.00167793	-0.0132209	0.00579897	0.743	0.999	0.0528925	-0.0219209	0.0888234	0.119	0.49773	0.0545704	-0.0185833	0.09119	0.114	0.546435	-0.00770626	-0.408811	0.298974	0.798	0.999
9-PHE	5-HETE	Lipoxygenase Pathway	-0.00207744	-0.0188338	0.0119606	0.743	0.999	-0.0670269	-0.117076	0.0190025	0.135	0.49773	-0.0649495	-0.116833	0.0204726	0.15	0.546435	0.0184143	-0.482158	0.534315	0.764	0.999
Se	8,9-DHET	Cytochrome p450 Pathway	-0.00548475	-0.0455795	0.0306384	0.743	0.999	-0.0709357	-0.128876	0.0418051	0.282	0.538919	-0.0654509	-0.13364	0.0455381	0.306	0.582717	0.050922	-1.36843	1.4215	0.727	0.999
2-FLU	PGA2	Cyclooxygenase Pathway	0.00268032	-0.0128417	0.0215936	0.743	0.999	-0.0418413	-0.0874306	0.0284345	0.32	0.538919	-0.0445217	-0.0931832	0.0261645	0.286	0.582717	-0.010582	-1.52108	1.65871	0.903	0.999
2-FLU	BCPGE2	Cyclooxygenase Pathway	-0.00162713	-0.0135426	0.0070074	0.743	0.999	-0.041028	-0.0865092	0.0281587	0.336	0.541996	-0.0394009	-0.0867985	0.0285973	0.35	0.585617	0.00943467	-0.708566	0.840262	0.809	0.999
MCPP	5-oxoETE	Lipoxygenase Pathway	-0.00118302	-0.00960727	0.00530011	0.743	0.999	0.0209181	-0.0381425	0.0768808	0.468	0.642519	0.0221011	-0.0372048	0.0773537	0.449	0.633464	-0.0082161	-1.12097	0.84921	0.869	0.999
PPB	DHA	Parent Compound	0.00071201	-0.00356767	0.00595698	0.743	0.999	0.00902521	-0.0291129	0.0360428	0.558	0.671222	0.0083132	-0.030144	0.0357718	0.59	0.722462	0.0102967	-0.90865	1.22609	0.861	0.999
Pb	5,6-DHET	Cytochrome p450 Pathway	0.00149157	-0.00734388	0.0128674	0.743	0.999	-0.00677097	-0.0559089	0.0551242	0.76	0.851464	-0.00826253	-0.0583758	0.0555799	0.74	0.844985	-0.00269344	-2.09246	1.91987	0.973	0.999
9-PHE	RVD2	Lipoxygenase Pathway	-0.0019427	-0.0169129	0.0103281	0.744	0.999	-0.0664982	-0.116712	0.0194373	0.139	0.49773	-0.0645555	-0.116641	0.0205427	0.155	0.546435	0.0144954	-0.421906	0.461622	0.765	0.999
MBP	CY	Protein Damage	0.00127966	-0.00557794	0.0104468	0.745	0.999	0.0285058	-0.0360831	0.0625505	0.281	0.538919	0.0272261	-0.0368326	0.0611776	0.292	0.582717	0.0120431	-0.638885	0.746649	0.778	0.999
2-FLU	𝝰LA	Parent Compound	-0.00253061	-0.0229426	0.0148647	0.745	0.999	-0.0437014	-0.0879405	0.02787	0.288	0.538919	-0.0411708	-0.0895708	0.0283511	0.315	0.582717	0.0421569	-1.20967	1.83238	0.745	0.999
MiBP	12,13-DiHOME	Cytochrome p450 Pathway	-0.00252331	-0.0210934	0.0126191	0.745	0.999	-0.0505417	-0.154804	0.0415121	0.35	0.545228	-0.0480184	-0.149916	0.0429287	0.377	0.598962	0.0213556	-1.2811	1.60014	0.789	0.999
9-PHE	PGB2	Cyclooxygenase Pathway	-0.00189036	-0.0173167	0.00883597	0.746	0.999	-0.0677479	-0.117431	0.0194584	0.126	0.49773	-0.0658576	-0.115914	0.0198448	0.141	0.546435	0.00975958	-0.327914	0.534452	0.768	0.999
MBZP	14(15)-EET	Cytochrome p450 Pathway	0.00166169	-0.00811107	0.0131922	0.747	0.999	-0.00131129	-0.0698682	0.0558485	0.976	0.989958	-0.00297299	-0.0725415	0.0548744	0.985	0.99314	0.00479608	-1.18719	2.46761	0.941	0.999
2,5-DCP	NY	Protein Damage	-0.00127938	-0.0101535	0.00661215	0.748	0.999	-0.0630235	-0.109368	-0.017736	0.004	0.2318	-0.0617442	-0.110072	-0.0154581	0.005	0.257556	0.0131178	-0.13403	0.234824	0.75	0.999
4-PHE	20-HETE	Cytochrome p450 Pathway	-0.00330129	-0.028526	0.0196086	0.748	0.999	-0.0715182	-0.154931	0.0370014	0.237	0.538919	-0.0682169	-0.154164	0.0399398	0.26	0.582717	0.025847	-1.03734	1.29374	0.809	0.999
TCS	8,9-DHET	Cytochrome p450 Pathway	0.00141615	-0.00880257	0.0120829	0.748	0.999	-0.0229879	-0.0663563	0.0152445	0.271	0.538919	-0.0244041	-0.0662829	0.0125906	0.223	0.565612	-0.0230269	-1.83776	1.74334	0.885	0.999
Mo	PGE3	Cyclooxygenase Pathway	0.0019768	-0.00847465	0.0165155	0.748	0.999	-0.0557887	-0.114297	0.0328672	0.275	0.538919	-0.0577655	-0.116823	0.0314642	0.254	0.582717	-0.00653366	-0.767518	0.864298	0.843	0.999
MEHP	5(6)-EET	Cytochrome p450 Pathway	0.00153019	-0.0091107	0.0127494	0.748	0.999	0.0261959	-0.0303487	0.066052	0.307	0.538919	0.0246657	-0.0310184	0.0645395	0.342	0.58417	0.0381473	-1.31618	1.31969	0.745	0.999
BPB	15DO12,14-PGJ2	Cyclooxygenase Pathway	0.000909297	-0.00531338	0.00768555	0.748	0.999	-0.00624558	-0.0399324	0.0263072	0.729	0.846674	-0.00715488	-0.0407359	0.0254249	0.69	0.810654	-0.000567164	-3.02497	1.70619	0.995	0.999
1-PHE	BCPGE2	Cyclooxygenase Pathway	-0.00129493	-0.0133422	0.00844227	0.749	0.999	-0.0536804	-0.0819204	-0.00560448	0.039	0.49773	-0.0523854	-0.0826766	-0.00350249	0.044	0.546435	0.00868003	-0.200652	0.237445	0.77	0.999
Zn	9-oxoODE	Cyclooxygenase Pathway	-0.00217714	-0.0190787	0.0137	0.749	0.999	-0.0320239	-0.0781878	0.0279357	0.448	0.624077	-0.0298468	-0.0785121	0.029815	0.466	0.645274	0.0315419	-1.68384	2.19348	0.777	0.999
Zn	PGD2	Cyclooxygenase Pathway	-0.00210263	-0.0187382	0.0115169	0.749	0.999	-0.0306609	-0.0781972	0.0283503	0.471	0.6426	-0.0285583	-0.0784942	0.029672	0.502	0.664935	0.0246278	-1.4396	1.3183	0.796	0.999
Ba	LTC4-ME	Lipoxygenase Pathway	0.00155988	-0.0078855	0.0129423	0.749	0.999	0.0108441	-0.0517978	0.070602	0.711	0.840866	0.0092842	-0.0522635	0.0684682	0.762	0.856188	0.0178843	-1.64617	1.68155	0.862	0.999
MPB	12-oxoETE	Lipoxygenase Pathway	-0.000898717	-0.00817068	0.00444951	0.749	0.999	0.00141642	-0.0437548	0.0295803	0.814	0.878014	0.00231514	-0.0429359	0.0302785	0.792	0.875591	-0.00190145	-1.52915	1.52841	0.961	0.999
2-FLU	LTC4-ME	Lipoxygenase Pathway	-0.00207748	-0.0185666	0.012217	0.75	0.999	-0.0428399	-0.087609	0.0282339	0.311	0.538919	-0.0407624	-0.0880881	0.0289326	0.327	0.58417	0.0223459	-1.90523	1.06303	0.785	0.999
2,4-DCP	17-HETE	Cytochrome p450 Pathway	0.00133468	-0.00697719	0.0119634	0.751	0.999	-0.0390724	-0.0875228	0.0148198	0.168	0.49773	-0.0404071	-0.0886213	0.015088	0.149	0.546435	-0.0162606	-0.889936	0.671524	0.791	0.999
Sn	5-oxoETE	Lipoxygenase Pathway	0.00101887	-0.00477271	0.00906422	0.751	0.999	-0.0329502	-0.0758651	0.0163544	0.176	0.499349	-0.0339691	-0.0759956	0.0155701	0.158	0.546546	-0.00781961	-0.640545	0.498944	0.819	0.999
MBP	20-HETE	Cytochrome p450 Pathway	0.00147045	-0.00776252	0.0127703	0.751	0.999	0.0282697	-0.0361519	0.0622902	0.273	0.538919	0.0267993	-0.0384881	0.0622748	0.301	0.582717	0.016016	-0.874169	0.960229	0.816	0.999
MBP	12-oxoETE	Lipoxygenase Pathway	0.00122295	-0.00713708	0.011056	0.751	0.999	0.0278221	-0.0363793	0.0619899	0.284	0.538919	0.0265992	-0.0382534	0.0612234	0.299	0.582717	0.0135288	-0.676305	0.872717	0.791	0.999
PPB	9-oxoODE	Cyclooxygenase Pathway	-0.000863305	-0.00758959	0.00495604	0.751	0.999	0.0101503	-0.0285382	0.036588	0.517	0.658827	0.0110136	-0.0270352	0.0379082	0.487	0.658828	-0.00472494	-1.72195	1.52031	0.958	0.999
MBZP	IL-10	Inflammatory	0.00257917	-0.0154004	0.0206851	0.751	0.999	-0.0055362	-0.0741299	0.0538995	0.907	0.933167	-0.00811537	-0.075468	0.0500427	0.855	0.909541	0.0356784	-3.06419	2.59054	0.896	0.999
9-PHE	𝝰LA	Parent Compound	-0.00246061	-0.0231797	0.0153706	0.752	0.999	-0.0650303	-0.116969	0.0192835	0.153	0.49773	-0.0625697	-0.116151	0.0206969	0.157	0.546435	0.0260021	-0.713844	0.702181	0.765	0.999
Zn	12(13)-EpoME	Cytochrome p450 Pathway	-0.00216936	-0.0191482	0.0141045	0.752	0.999	-0.0320146	-0.0780257	0.0279009	0.444	0.620369	-0.0298452	-0.0784668	0.0299267	0.47	0.648488	0.0315068	-1.80505	1.83417	0.784	0.999
Ba	11,12-DHET	Cytochrome p450 Pathway	-0.00241272	-0.018115	0.0138947	0.752	0.999	0.00872808	-0.0516262	0.0690805	0.767	0.851896	0.0111408	-0.0482092	0.0684759	0.688	0.808714	0.0161386	-3.18977	2.81441	0.941	0.999
Zn	TXB2	Cyclooxygenase Pathway	-0.00175378	-0.016208	0.00945198	0.753	0.999	-0.03252	-0.0784532	0.027972	0.439	0.615237	-0.0307662	-0.0785583	0.0285701	0.45	0.634489	0.0174431	-0.994035	1.17599	0.802	0.999
Sn	𝝰LA	Parent Compound	-0.00152842	-0.0132957	0.00953248	0.754	0.999	-0.0348277	-0.0772075	0.014582	0.155	0.49773	-0.0332993	-0.0757438	0.0153679	0.166	0.546546	0.0279638	-0.970024	1.00648	0.767	0.999
Mo	EPA	Parent Compound	0.00195973	-0.00879645	0.0171427	0.754	0.999	-0.0548958	-0.113595	0.0334778	0.28	0.538919	-0.0568556	-0.116312	0.0317527	0.261	0.582717	-0.00644695	-0.929331	0.79928	0.858	0.999
2-FLU	13S-HODE	Lipoxygenase Pathway	0.00227821	-0.0115808	0.0190566	0.754	0.999	-0.0424016	-0.0875903	0.0279465	0.313	0.538919	-0.0446798	-0.0921771	0.0264714	0.286	0.582717	-0.0085432	-1.3502	1.29425	0.895	0.999
9-PHE	IL-6	Inflammatory	-0.00259012	-0.0227409	0.0154084	0.755	0.999	-0.0659947	-0.117153	0.0183316	0.143	0.49773	-0.0634046	-0.116637	0.0208754	0.152	0.546435	0.029208	-0.702026	0.70444	0.762	0.999
1-NAP	15-HETE	Lipoxygenase Pathway	-0.00162233	-0.0149075	0.00987819	0.756	0.999	-0.0557363	-0.101372	0.012728	0.116	0.49773	-0.054114	-0.100586	0.0136602	0.128	0.546435	0.0178493	-0.581872	0.539456	0.766	0.999
Cu	8-IP	Oxidative Stress	-0.0025243	-0.0228307	0.0154378	0.756	0.999	0.0528876	-0.022459	0.0886305	0.121	0.49773	0.055412	-0.0210495	0.0949406	0.115	0.546435	-0.0313677	-0.946081	0.657134	0.787	0.999
PPB	12(13)-EpoME	Cytochrome p450 Pathway	-0.000857366	-0.00741079	0.00489748	0.756	0.999	0.0101543	-0.0280262	0.0368024	0.511	0.655143	0.0110116	-0.0274069	0.0376318	0.483	0.656653	-0.00423512	-1.61158	1.49093	0.963	0.999
Pb	11-HETE	Cytochrome p450 Pathway	0.00102414	-0.00498673	0.00888402	0.756	0.999	-0.00717221	-0.0572228	0.0566514	0.762	0.851533	-0.00819636	-0.0578702	0.054346	0.74	0.844985	-0.000752141	-1.33601	1.53962	0.978	0.999
Cu	12,13-DiHOME	Cytochrome p450 Pathway	0.00162091	-0.0114487	0.0156624	0.757	0.999	0.0521113	-0.0199419	0.0888919	0.116	0.49773	0.0504903	-0.0209981	0.0875181	0.125	0.546435	0.0178333	-0.439523	0.557061	0.769	0.999
Mn	LTB4	Lipoxygenase Pathway	-0.0012273	-0.0105173	0.00570483	0.757	0.999	-0.0445907	-0.100423	0.0204644	0.164	0.49773	-0.0433634	-0.0989369	0.0217804	0.176	0.549432	0.00966799	-0.375822	0.541126	0.779	0.999
Mo	RVD1	Lipoxygenase Pathway	-0.00397512	-0.0326399	0.0223727	0.757	0.999	-0.0515051	-0.113645	0.0367011	0.338	0.542511	-0.04753	-0.113412	0.0389328	0.358	0.585617	0.0579999	-1.50839	1.79621	0.737	0.999
PPB	PGE1	Cyclooxygenase Pathway	-0.000700013	-0.0058046	0.00302325	0.758	0.999	0.00961522	-0.0280172	0.0362725	0.529	0.66715	0.0103152	-0.0268389	0.0367981	0.516	0.674613	-0.00592342	-0.783342	0.972059	0.899	0.999
2,5-DCP	PGB2	Cyclooxygenase Pathway	-0.00151552	-0.0120249	0.00757092	0.759	0.999	-0.062754	-0.109227	-0.0176171	0.004	0.2318	-0.0612385	-0.109542	-0.0157621	0.005	0.257556	0.0173673	-0.161017	0.256755	0.763	0.999
2- and 3-PHE	15-HETE	Lipoxygenase Pathway	-0.00206709	-0.0213462	0.0147774	0.759	0.999	-0.0704037	-0.10789	0.0187097	0.109	0.49773	-0.0683366	-0.110357	0.0199509	0.122	0.546435	0.0161855	-0.391322	0.52785	0.766	0.999
2,4-DCP	BCPGE2	Cyclooxygenase Pathway	-0.00178662	-0.0143141	0.0104447	0.759	0.999	-0.0388958	-0.087679	0.0153136	0.166	0.49773	-0.0371091	-0.086972	0.0188091	0.198	0.549432	0.0254692	-1.35623	1.07214	0.805	0.999
MBP	LA	Parent Compound	-0.00196628	-0.0168911	0.0107619	0.759	0.999	0.028545	-0.0324877	0.0618979	0.268	0.538919	0.0305112	-0.0304932	0.0645653	0.238	0.573476	-0.0209693	-1.14037	1.18897	0.859	0.999
BPB	13S-HODE	Lipoxygenase Pathway	0.000799076	-0.00451568	0.00677079	0.759	0.999	-0.00529605	-0.0399307	0.0273483	0.783	0.857342	-0.00609512	-0.0406878	0.0265664	0.744	0.847049	-0.000323898	-2.26397	1.94202	0.994	0.999
MEHHP	15-HETE	Lipoxygenase Pathway	0.000927318	-0.00609578	0.00871873	0.76	0.999	0.034062	-0.00661029	0.0547565	0.065	0.49773	0.0331346	-0.00600305	0.0542811	0.067	0.546435	0.0147313	-0.328788	0.458078	0.773	0.999
MECPP	9-oxoODE	Cyclooxygenase Pathway	-0.00128907	-0.0106546	0.00620018	0.76	0.999	0.0283838	-0.0134006	0.0484471	0.127	0.49773	0.0296728	-0.01059	0.0501423	0.096	0.546435	-0.0141145	-0.764637	0.69561	0.827	0.999
Ni	11,12-DHET	Cytochrome p450 Pathway	0.00321125	-0.0189117	0.0279388	0.76	0.999	-0.0609087	-0.147931	0.0241261	0.172	0.49773	-0.0641199	-0.148898	0.018634	0.139	0.546435	-0.0295709	-1.39099	1.11088	0.86	0.999
TCS	5,6-DHET	Cytochrome p450 Pathway	0.000742542	-0.0036282	0.00640233	0.76	0.999	-0.0226495	-0.0658816	0.0145857	0.264	0.538919	-0.023392	-0.0661677	0.0132808	0.258	0.582717	-0.00939608	-1.08547	0.764207	0.83	0.999
BPB	PGA2	Cyclooxygenase Pathway	0.000878783	-0.00538661	0.007773	0.76	0.999	-0.00639208	-0.0401037	0.0261549	0.72	0.846329	-0.00727086	-0.0417198	0.0248006	0.687	0.807948	0.00143149	-2.14562	1.98935	0.986	0.999
MPB	12(13)-EpoME	Cytochrome p450 Pathway	0.000923358	-0.0063518	0.0087502	0.76	0.999	0.00154714	-0.0436575	0.0293367	0.828	0.881628	0.000623783	-0.0439316	0.0289137	0.861	0.912573	0.0267235	-1.86175	1.51311	0.846	0.999
2,5-DCP	16-HETE	Cytochrome p450 Pathway	0.000816183	-0.00347491	0.0070254	0.761	0.999	-0.06397	-0.109574	-0.018257	0.004	0.2318	-0.0647862	-0.111735	-0.0187493	0.004	0.257556	-0.00449039	-0.153039	0.0687545	0.763	0.999
MEOHP	8,9-DHET	Cytochrome p450 Pathway	-0.00199219	-0.0154878	0.00929645	0.761	0.999	0.035742	-0.0120749	0.0635332	0.096	0.49773	0.0377342	-0.00731928	0.0661547	0.071	0.546435	-0.029337	-1.30423	0.699911	0.803	0.999
Pb	LTD4	Lipoxygenase Pathway	0.00210551	-0.0108904	0.0172574	0.761	0.999	-0.00867832	-0.0573977	0.0538637	0.72	0.846329	-0.0107838	-0.0584981	0.0503794	0.649	0.776255	0.011263	-2.59848	2.78575	0.959	0.999
2-NAP	𝝰LA	Parent Compound	0.0017178	-0.0131342	0.0168078	0.761	0.999	-0.0102378	-0.079506	0.0358979	0.884	0.919709	-0.0119556	-0.0804695	0.0346789	0.836	0.895908	0.0153717	-2.6645	2.54805	0.927	0.999
TCS	11(12)-EET	Cytochrome p450 Pathway	0.00134759	-0.00886428	0.011647	0.762	0.999	-0.0230639	-0.066759	0.0146555	0.264	0.538919	-0.0244115	-0.0667512	0.0128789	0.218	0.562722	-0.0211646	-1.64292	1.66006	0.898	0.999
Se	IL-1β	Inflammatory	0.00308476	-0.0144301	0.0271109	0.762	0.999	-0.072684	-0.128971	0.0415189	0.267	0.538919	-0.0757688	-0.135528	0.0398845	0.235	0.571595	-0.00773981	-0.801533	0.737812	0.847	0.999
Sn	5,6-DHET	Cytochrome p450 Pathway	0.00100352	-0.0048761	0.00904022	0.763	0.999	-0.03315	-0.0762531	0.0182431	0.173	0.49773	-0.0341535	-0.0774978	0.0162169	0.166	0.546546	-0.00871763	-0.72471	0.425931	0.814	0.999
MPB	9-oxoODE	Cyclooxygenase Pathway	0.000916816	-0.00620462	0.00869377	0.763	0.999	0.00154197	-0.0434539	0.0295866	0.826	0.880968	0.000625155	-0.0439653	0.0288778	0.86	0.912348	0.0261672	-1.79623	1.58658	0.843	0.999
9-PHE	PGD2	Cyclooxygenase Pathway	-0.00192716	-0.0177204	0.0118744	0.764	0.999	-0.0653876	-0.116489	0.0204932	0.149	0.49773	-0.0634605	-0.116682	0.0215932	0.157	0.546435	0.0151213	-0.564268	0.505817	0.785	0.999
As	TNF-𝝰	Inflammatory	0.00135259	-0.00760422	0.0125572	0.764	0.999	-0.0490897	-0.114572	0.0140851	0.162	0.49773	-0.0504422	-0.115319	0.0126725	0.144	0.546435	-0.00938968	-0.897802	0.562293	0.83	0.999
1-PHE	5-oxoETE	Lipoxygenase Pathway	0.00135119	-0.00578094	0.012916	0.765	0.999	-0.0538385	-0.0821516	-0.00558637	0.04	0.49773	-0.0551897	-0.0861453	-0.00587918	0.037	0.546435	-0.00669512	-0.273085	0.126781	0.777	0.999
MEOHP	PGD2	Cyclooxygenase Pathway	0.0010325	-0.00638973	0.00950921	0.765	0.999	0.0354837	-0.0117819	0.0628502	0.097	0.49773	0.0344512	-0.0119465	0.0623122	0.106	0.546435	0.0148935	-0.430619	0.557996	0.772	0.999
MiBP	8-IP	Oxidative Stress	0.00274155	-0.0158947	0.0243444	0.765	0.999	-0.053967	-0.15662	0.0383256	0.311	0.538919	-0.0567086	-0.16066	0.0357647	0.303	0.582717	-0.0194443	-1.69556	1.15416	0.826	0.999
Tl	IL-6	Inflammatory	0.00163905	-0.0073411	0.0146557	0.766	0.999	-0.0441451	-0.0581229	-0.0197242	0.011	0.272706	-0.0457842	-0.0630496	-0.0233253	0.007	0.257556	-0.0218145	-0.416127	0.180197	0.775	0.999
2- and 3-PHE	DHA	Parent Compound	0.00237691	-0.010954	0.0202211	0.766	0.999	-0.0705197	-0.10796	0.0171214	0.103	0.49773	-0.0728966	-0.114606	0.0153311	0.096	0.546435	-0.00894388	-0.518466	0.345475	0.811	0.999
MECPP	12(13)-EpoME	Cytochrome p450 Pathway	-0.00128401	-0.0108548	0.00619449	0.766	0.999	0.0283848	-0.0134165	0.0484329	0.127	0.49773	0.0296688	-0.0110888	0.0498408	0.098	0.546435	-0.0141372	-0.7989	0.675052	0.833	0.999
9-PHE	17-HETE	Cytochrome p450 Pathway	0.00192581	-0.0123951	0.0181138	0.766	0.999	-0.0654134	-0.115615	0.0198651	0.155	0.49773	-0.0673392	-0.120186	0.0192327	0.139	0.546435	-0.0119715	-0.716663	0.603686	0.831	0.999
4-PHE	12-oxoETE	Lipoxygenase Pathway	0.00222073	-0.0153999	0.0207594	0.766	0.999	-0.0723383	-0.156081	0.0367989	0.234	0.538919	-0.074559	-0.158744	0.0339502	0.213	0.557892	-0.00828932	-0.743443	0.837899	0.856	0.999
Pb	BCPGE2	Cyclooxygenase Pathway	0.00103957	-0.00490547	0.00906475	0.766	0.999	-0.00667412	-0.057077	0.0552851	0.777	0.855623	-0.00771369	-0.0569852	0.053968	0.743	0.847049	-0.00122578	-1.27055	1.0654	0.967	0.999
Cu	NY	Protein Damage	0.00147914	-0.00623008	0.0130305	0.767	0.999	0.0526001	-0.0223262	0.0887341	0.128	0.49773	0.0511209	-0.0224436	0.0878156	0.131	0.546435	0.00855373	-0.25711	0.389341	0.787	0.999
2,4-DCP	DY	Protein Damage	0.000928638	-0.00514964	0.0092199	0.767	0.999	-0.0393153	-0.0869166	0.0145232	0.157	0.49773	-0.0402439	-0.0885103	0.0148286	0.149	0.546435	-0.00834406	-0.701876	0.437552	0.786	0.999
TCS	LTB4	Lipoxygenase Pathway	-0.000719324	-0.00640531	0.00366282	0.767	0.999	-0.022073	-0.0651135	0.0148803	0.278	0.538919	-0.0213536	-0.0633739	0.0155778	0.299	0.582717	0.0120919	-0.881427	0.948859	0.787	0.999
Ba	PGD2	Cyclooxygenase Pathway	0.00143613	-0.00832056	0.0130632	0.768	0.999	0.00911053	-0.0563964	0.0704754	0.757	0.85057	0.0076744	-0.0549875	0.0694984	0.807	0.883621	0.0157751	-1.5243	1.95826	0.873	0.999
MBZP	LA	Parent Compound	-0.00183935	-0.0168481	0.0110126	0.768	0.999	-0.00519287	-0.0745176	0.0546832	0.916	0.942009	-0.00335352	-0.0728795	0.0544771	0.971	0.985454	0.021044	-2.8142	2.06825	0.89	0.999
1-PHE	9S-HODE	Cytochrome p450 Pathway	0.00115051	-0.00522823	0.011776	0.769	0.999	-0.0536274	-0.0820623	-0.00727595	0.035	0.49773	-0.0547779	-0.085143	-0.0074313	0.035	0.546435	-0.00573525	-0.243035	0.111367	0.792	0.999
1-PYR	BCPGE2	Cyclooxygenase Pathway	-0.00148872	-0.0138255	0.00700416	0.769	0.999	-0.0358272	-0.0870925	0.0297904	0.428	0.607095	-0.0343385	-0.0861217	0.030846	0.454	0.635874	0.00828932	-0.702339	1.15628	0.829	0.999
MiBP	5,6-DHET	Cytochrome p450 Pathway	0.00157234	-0.00882239	0.0149992	0.77	0.999	-0.0535585	-0.155921	0.0378127	0.316	0.538919	-0.0551308	-0.156685	0.0372315	0.308	0.582717	-0.00770334	-1.06215	0.757746	0.84	0.999
Hg	16-HETE	Cytochrome p450 Pathway	-0.00117482	-0.00986583	0.0053915	0.77	0.999	-0.0239179	-0.0706499	0.032393	0.341	0.542511	-0.0227431	-0.0686866	0.0330307	0.371	0.595553	0.0150842	-0.712943	0.99769	0.827	0.999
Ba	AA	Parent Compound	-0.00147576	-0.0128752	0.00863132	0.77	0.999	0.0110065	-0.0525382	0.0722473	0.71	0.840541	0.0124823	-0.0511416	0.0734083	0.668	0.792438	-0.000812734	-1.806	1.93154	0.986	0.999
Cu	9S-HODE	Cytochrome p450 Pathway	-0.0014215	-0.0125763	0.00632272	0.771	0.999	0.0525364	-0.0209528	0.0881977	0.121	0.49773	0.0539579	-0.0186011	0.0911036	0.11	0.546435	-0.00697348	-0.403084	0.273158	0.818	0.999
MEHHP	5-oxoETE	Lipoxygenase Pathway	0.000719614	-0.00370169	0.00653227	0.772	0.999	0.0341309	-0.00633848	0.0549256	0.074	0.49773	0.0334113	-0.00650783	0.0544299	0.071	0.546435	0.00690586	-0.185145	0.326111	0.788	0.999
2,4-DCP	CY	Protein Damage	0.00105224	-0.00519299	0.00946486	0.772	0.999	-0.0395086	-0.0881409	0.0158352	0.164	0.49773	-0.0405609	-0.0900867	0.0135825	0.151	0.546435	-0.00984214	-0.599064	0.495935	0.802	0.999
MCPP	PGE2	Cyclooxygenase Pathway	-0.00108579	-0.0099927	0.00612958	0.772	0.999	0.0205404	-0.0386579	0.0765354	0.48	0.645009	0.0216262	-0.0377068	0.0769838	0.465	0.644274	-0.00526097	-1.22292	0.869833	0.902	0.999
BP3	5-oxoETE	Lipoxygenase Pathway	0.000457059	-0.00307416	0.00442136	0.772	0.999	-0.0103707	-0.0431792	0.0171356	0.553	0.671222	-0.0108277	-0.0436399	0.0166525	0.535	0.686672	-0.00122305	-0.854334	1.08776	0.965	0.999
MEOHP	LTC4-ME	Lipoxygenase Pathway	0.000973683	-0.00629765	0.0093483	0.773	0.999	0.0356975	-0.0112662	0.0627608	0.097	0.49773	0.0347239	-0.0117627	0.0626443	0.104	0.546435	0.013614	-0.388068	0.545556	0.782	0.999
MiBP	12-oxoETE	Lipoxygenase Pathway	-0.00188979	-0.0175535	0.010202	0.773	0.999	-0.0537487	-0.155006	0.03945	0.305	0.538919	-0.0518589	-0.152825	0.0404199	0.335	0.58417	0.0104912	-0.770925	1.11013	0.828	0.999
2-FLU	DHA	Parent Compound	0.00180895	-0.00972322	0.0160654	0.773	0.999	-0.0419357	-0.0868905	0.0281523	0.318	0.538919	-0.0437446	-0.0911584	0.026761	0.302	0.582717	-0.00609435	-1.08069	0.917186	0.885	0.999
Pb	DHA	Parent Compound	-0.00101028	-0.00973214	0.00675845	0.773	0.999	-0.00599499	-0.0554279	0.0552799	0.785	0.857507	-0.00498471	-0.0552149	0.0571889	0.819	0.888784	0.0044402	-1.39471	1.39318	0.936	0.999
MCPP	20-HETE	Cytochrome p450 Pathway	0.00109822	-0.0057244	0.00949731	0.774	0.999	0.0201983	-0.0403252	0.0758209	0.495	0.646428	0.0191001	-0.0406584	0.0750538	0.515	0.674065	0.00840649	-0.968239	1.09439	0.867	0.999
Pb	LTB4	Lipoxygenase Pathway	-0.00102573	-0.00962141	0.00580435	0.774	0.999	-0.00703029	-0.0568382	0.0561276	0.763	0.851533	-0.00600456	-0.0550219	0.0559985	0.794	0.875591	0.00785121	-1.38735	1.33556	0.873	0.999
2- and 3-PHE	20-HETE	Cytochrome p450 Pathway	-0.00166753	-0.016454	0.0101472	0.775	0.999	-0.0704421	-0.108255	0.0182098	0.101	0.49773	-0.0687746	-0.108934	0.019198	0.122	0.546435	0.00988721	-0.306231	0.470381	0.788	0.999
2-NAP	CAA	Cytochrome p450 Pathway	-0.00123249	-0.0107145	0.00555953	0.775	0.999	-0.0105118	-0.0802336	0.0358385	0.888	0.922215	-0.00927933	-0.0786526	0.0370296	0.914	0.947943	0.00174046	-1.07188	1.12071	0.959	0.999
1-NAP	9S-HODE	Cytochrome p450 Pathway	0.00115886	-0.00634874	0.0113378	0.776	0.999	-0.0563503	-0.101266	0.0114515	0.11	0.49773	-0.0575092	-0.103258	0.0105102	0.104	0.546435	-0.00670941	-0.490951	0.277866	0.808	0.999
1-PYR	13,14DHK-PGD2	Cyclooxygenase Pathway	0.0031841	-0.018343	0.0276446	0.777	0.999	-0.0348654	-0.0872336	0.0306009	0.435	0.612222	-0.0380495	-0.0941728	0.0277368	0.382	0.60039	-0.000587197	-1.86112	2.18832	0.998	0.999
MPB	𝝰LA	Parent Compound	0.0010402	-0.00779482	0.010201	0.777	0.999	0.000295742	-0.044738	0.028902	0.867	0.911018	-0.00074446	-0.0447266	0.0281478	0.909	0.944447	0.0215095	-2.23729	2.56956	0.896	0.999
Hg	TXB2	Cyclooxygenase Pathway	0.0011533	-0.00635546	0.0108751	0.778	0.999	-0.0249146	-0.0704986	0.0314706	0.329	0.538919	-0.0260679	-0.0719506	0.0300743	0.306	0.582717	-0.0082715	-0.855098	1.2326	0.899	0.999
MCPP	PGD3	Cyclooxygenase Pathway	0.00106135	-0.0059641	0.00955787	0.778	0.999	0.0205101	-0.0381768	0.0761794	0.483	0.645653	0.0194487	-0.0402101	0.0749677	0.506	0.667943	0.00992683	-1.02111	1.01605	0.859	0.999
2-NAP	RVD2	Lipoxygenase Pathway	0.00120425	-0.00908256	0.0126869	0.778	0.999	-0.0111079	-0.0798429	0.0358422	0.857	0.903377	-0.0123121	-0.0808521	0.0355633	0.828	0.8927	0.00291444	-1.62579	1.58785	0.973	0.999
1-PYR	PGD3	Cyclooxygenase Pathway	0.00156504	-0.00955157	0.015409	0.779	0.999	-0.035583	-0.0866925	0.0301946	0.431	0.609182	-0.037148	-0.0897424	0.0290901	0.403	0.607777	-0.00378645	-0.988886	1.04148	0.928	0.999
MCPP	NY	Protein Damage	-0.00110895	-0.0101444	0.0054118	0.779	0.999	0.0204629	-0.0382616	0.0764058	0.478	0.645009	0.0215719	-0.038164	0.0767453	0.461	0.641801	-0.0053826	-1.09361	0.872396	0.903	0.999
2- and 3-PHE	LTB4	Lipoxygenase Pathway	-0.00153739	-0.015738	0.0112692	0.78	0.999	-0.0705461	-0.108173	0.0180303	0.101	0.49773	-0.0690087	-0.108864	0.0187921	0.113	0.546435	0.007586	-0.304982	0.449279	0.797	0.999
Hg	CAA	Cytochrome p450 Pathway	0.000886425	-0.00429304	0.00817773	0.78	0.999	-0.0237132	-0.06983	0.0318329	0.346	0.544117	-0.0245996	-0.0703138	0.0300724	0.335	0.58417	-0.00433346	-0.796255	0.791438	0.882	0.999
BP3	PGB2	Cyclooxygenase Pathway	-0.000616696	-0.00586727	0.00279446	0.78	0.999	-0.0107298	-0.0441128	0.0166482	0.549	0.671222	-0.0101131	-0.0432739	0.0169192	0.563	0.705805	0.00980908	-1.07636	0.996225	0.863	0.999
BP3	PGE1	Cyclooxygenase Pathway	-0.000542799	-0.00496446	0.00291244	0.78	0.999	-0.0104947	-0.0438954	0.0169883	0.55	0.671222	-0.00995188	-0.0430197	0.0173383	0.57	0.709973	0.00792853	-0.942573	1.13883	0.86	0.999
9-PHE	5-oxoETE	Lipoxygenase Pathway	-0.00141664	-0.0138485	0.00800651	0.781	0.999	-0.0650522	-0.116082	0.0212126	0.15	0.49773	-0.0636355	-0.115709	0.0219281	0.156	0.546435	0.00634497	-0.395131	0.401199	0.819	0.999
Mo	5,6-DHET	Cytochrome p450 Pathway	0.00173829	-0.0101298	0.0162162	0.781	0.999	-0.0553079	-0.113921	0.0330407	0.269	0.538919	-0.0570462	-0.116481	0.0319898	0.261	0.582717	-0.0060866	-0.792767	0.782221	0.874	0.999
1-PYR	IL-1β	Inflammatory	-0.00156926	-0.0150215	0.0086519	0.781	0.999	-0.0366744	-0.0871086	0.0299523	0.413	0.606676	-0.0351052	-0.0867138	0.0306043	0.441	0.62714	0.0127894	-0.775427	1.20248	0.816	0.999
2-NAP	CRP	Inflammatory	-0.00109581	-0.0105558	0.00585505	0.781	0.999	-0.00981822	-0.0807998	0.0360788	0.898	0.926787	-0.00872241	-0.0787174	0.037422	0.927	0.95757	0.00426381	-1.07306	1.36981	0.931	0.999
2- and 3-PHE	5-HETE	Lipoxygenase Pathway	-0.00182156	-0.0203985	0.0148152	0.782	0.999	-0.0706741	-0.107963	0.0179661	0.106	0.49773	-0.0688526	-0.110702	0.019338	0.114	0.546435	0.0153238	-0.374869	0.487877	0.79	0.999
EPB	PGE2	Cyclooxygenase Pathway	-0.000648915	-0.00683495	0.00426144	0.782	0.999	-0.0151763	-0.0601974	0.0235949	0.501	0.651328	-0.0145274	-0.0580107	0.0241195	0.518	0.675323	0.00835978	-0.933502	0.979864	0.857	0.999
2-NAP	9S-HODE	Cytochrome p450 Pathway	-0.00130968	-0.0126265	0.00725528	0.782	0.999	-0.0102292	-0.0795501	0.035961	0.896	0.926786	-0.00891957	-0.0790718	0.0369717	0.917	0.949779	0.00178433	-1.62189	1.29526	0.964	0.999
2,4-DCP	LTB4	Lipoxygenase Pathway	0.00101766	-0.00565782	0.00995186	0.783	0.999	-0.0396615	-0.0887509	0.0147935	0.156	0.49773	-0.0406792	-0.0894862	0.0133864	0.15	0.546435	-0.00693938	-0.731632	0.433486	0.837	0.999
MPB	5-HETE	Lipoxygenase Pathway	0.000816063	-0.00612383	0.00809554	0.783	0.999	0.00164282	-0.0440645	0.0294147	0.809	0.875472	0.000826755	-0.0443449	0.0290963	0.848	0.904169	0.0116896	-1.55017	1.60923	0.916	0.999
1-NAP	5-oxoETE	Lipoxygenase Pathway	-0.00119144	-0.0111641	0.00654166	0.784	0.999	-0.0568429	-0.101503	0.0116055	0.11	0.49773	-0.0556514	-0.100743	0.0126042	0.118	0.546435	0.00733141	-0.344923	0.369939	0.804	0.999
2- and 3-PHE	NY	Protein Damage	-0.0018882	-0.017712	0.00877639	0.784	0.999	-0.0698932	-0.10803	0.0184975	0.119	0.49773	-0.068005	-0.108563	0.02066	0.126	0.546435	0.00822324	-0.329771	0.439024	0.807	0.999
2,4-DCP	AA	Parent Compound	-0.00121547	-0.011521	0.0077637	0.784	0.999	-0.0391832	-0.0878914	0.0161417	0.166	0.49773	-0.0379677	-0.0871974	0.0157797	0.177	0.549432	0.0163956	-0.865361	0.659681	0.798	0.999
Sn	13,14DHK-PGF2𝝰	Cyclooxygenase Pathway	-0.000969469	-0.00965336	0.00650282	0.784	0.999	-0.0325763	-0.0759679	0.0173609	0.185	0.509905	-0.0316068	-0.0745127	0.0184374	0.19	0.549432	0.0112132	-0.719578	0.714716	0.811	0.999
Sn	9-oxoODE	Cyclooxygenase Pathway	-0.0011258	-0.0112094	0.00818442	0.784	0.999	-0.0315285	-0.0749585	0.0207139	0.188	0.510884	-0.0304027	-0.0736066	0.0185942	0.2	0.549432	0.0233299	-0.847107	1.04118	0.774	0.999
Tl	PGB2	Cyclooxygenase Pathway	-0.000703202	-0.00757527	0.00494482	0.785	0.999	-0.043813	-0.0572157	-0.0174062	0.012	0.272706	-0.0431098	-0.0575341	-0.017398	0.014	0.331143	0.00600761	-0.12479	0.199498	0.787	0.999
MEHHP	LTC4-ME	Lipoxygenase Pathway	-0.000995596	-0.00914189	0.00566525	0.785	0.999	0.0337726	-0.00769014	0.0548427	0.072	0.49773	0.0347682	-0.00496403	0.056373	0.065	0.546435	-0.0130772	-0.525345	0.315675	0.799	0.999
Hg	13,14DHK-PGD2	Cyclooxygenase Pathway	-0.00172354	-0.0162365	0.0134669	0.785	0.999	-0.0223049	-0.0677316	0.0327393	0.378	0.575315	-0.0205814	-0.0661837	0.0329063	0.405	0.608813	0.0556387	-1.95769	2.06582	0.775	0.999
1-PYR	9,10-DiHOME	Cytochrome p450 Pathway	0.00173141	-0.00966102	0.0165451	0.785	0.999	-0.0357414	-0.0875246	0.0302028	0.424	0.607095	-0.0374728	-0.0899242	0.0289064	0.397	0.603836	-0.00368672	-1.03797	1.10165	0.925	0.999
1-NAP	12-oxoETE	Lipoxygenase Pathway	-0.00122695	-0.0128114	0.00808509	0.786	0.999	-0.0567645	-0.101369	0.0114101	0.111	0.49773	-0.0555376	-0.101127	0.0129151	0.118	0.546435	0.00937827	-0.429579	0.416667	0.799	0.999
Cu	LTD4	Lipoxygenase Pathway	0.00183274	-0.016039	0.0191151	0.786	0.999	0.0515955	-0.0254123	0.090017	0.133	0.49773	0.0497627	-0.0277019	0.0896643	0.146	0.546435	0.0298336	-0.797454	0.765415	0.783	0.999
As	13S-HODE	Lipoxygenase Pathway	-0.00140603	-0.0134185	0.0090959	0.786	0.999	-0.0511009	-0.117376	0.013134	0.146	0.49773	-0.0496949	-0.114928	0.0135559	0.15	0.546435	0.0132868	-0.662624	0.650049	0.802	0.999
Sn	LTB4	Lipoxygenase Pathway	0.00090763	-0.00512493	0.00841081	0.786	0.999	-0.0331792	-0.0756573	0.0191407	0.173	0.49773	-0.0340869	-0.0763901	0.0156459	0.164	0.546546	-0.00534381	-0.72719	0.546931	0.857	0.999
Mo	8-HETE	Lipoxygenase Pathway	0.00203828	-0.013104	0.020858	0.786	0.999	-0.0547758	-0.113939	0.0323843	0.274	0.538919	-0.0568141	-0.117172	0.0310849	0.255	0.582717	-0.00783382	-1.17154	0.93443	0.88	0.999
1-PYR	8(9)-EET	Cytochrome p450 Pathway	0.00175662	-0.00955129	0.0165621	0.786	0.999	-0.0356981	-0.0869343	0.0301004	0.429	0.607095	-0.0374548	-0.0899167	0.0290161	0.397	0.603836	-0.00384381	-1.11927	1.23822	0.925	0.999
BPB	11-HETE	Cytochrome p450 Pathway	-0.000555047	-0.00510727	0.00310037	0.786	0.999	-0.00602764	-0.0409357	0.0266538	0.752	0.85057	-0.0054726	-0.0403353	0.0273173	0.785	0.872724	0.00662764	-1.06275	1.15336	0.906	0.999
4-PHE	PGE1	Cyclooxygenase Pathway	-0.00278308	-0.0266855	0.0180007	0.787	0.999	-0.071432	-0.154799	0.0362893	0.236	0.538919	-0.0686489	-0.154992	0.0395574	0.261	0.582717	0.0201342	-0.850118	1.08826	0.811	0.999
MEHHP	11-HETE	Cytochrome p450 Pathway	-0.000726833	-0.00709815	0.00370497	0.788	0.999	0.0336738	-0.00683655	0.0548272	0.075	0.49773	0.0344006	-0.00547516	0.0553877	0.067	0.546435	-0.00527829	-0.383649	0.175086	0.821	0.999
Sn	12(13)-EpoME	Cytochrome p450 Pathway	-0.00112462	-0.0111183	0.00826934	0.788	0.999	-0.0315268	-0.0745655	0.0204114	0.186	0.510839	-0.0304021	-0.0736526	0.0186507	0.2	0.549432	0.0228765	-0.859215	1.02198	0.776	0.999
4-PHE	PGJ2	Cyclooxygenase Pathway	0.00177142	-0.0112851	0.0181157	0.788	0.999	-0.0726808	-0.154863	0.0361271	0.228	0.538919	-0.0744522	-0.157204	0.0351894	0.215	0.559966	-0.00839934	-0.719177	0.639217	0.826	0.999
MEP	15-HETE	Lipoxygenase Pathway	0.000720613	-0.00591431	0.00767592	0.789	0.999	0.0127708	-0.028408	0.0339262	0.406	0.601731	0.0120501	-0.0292561	0.0336842	0.416	0.614196	0.0188599	-0.922157	1.421	0.829	0.999
BP3	13,14DHK-PGF2𝝰	Cyclooxygenase Pathway	-0.000587743	-0.00597262	0.00364255	0.789	0.999	-0.0106341	-0.0439049	0.0171298	0.547	0.671222	-0.0100464	-0.0428972	0.0174226	0.567	0.707377	0.0140361	-1.09699	1.18214	0.86	0.999
MBZP	5(6)-EET	Cytochrome p450 Pathway	0.00155724	-0.0111373	0.0154526	0.789	0.999	-0.00113249	-0.0718604	0.0560643	0.964	0.986122	-0.00268973	-0.0691249	0.054306	0.984	0.99314	0.0267895	-1.49412	2.11597	0.875	0.999
2,5-DCP	PGE3	Cyclooxygenase Pathway	-0.000557267	-0.00573792	0.00346747	0.79	0.999	-0.0628105	-0.108753	-0.0172937	0.004	0.2318	-0.0622533	-0.108675	-0.0165863	0.004	0.257556	0.00342092	-0.0678853	0.116105	0.788	0.999
1-NAP	PGJ2	Cyclooxygenase Pathway	0.00122332	-0.00671894	0.0117215	0.79	0.999	-0.0567987	-0.101197	0.0116053	0.113	0.49773	-0.058022	-0.103454	0.0108283	0.106	0.546435	-0.00744846	-0.491502	0.340626	0.817	0.999
As	DY	Protein Damage	0.000990477	-0.0057552	0.00982859	0.79	0.999	-0.0501277	-0.116479	0.0130464	0.147	0.49773	-0.0511182	-0.117402	0.0137406	0.147	0.546435	-0.005623	-0.465021	0.453695	0.841	0.999
Zn	5-HETE	Lipoxygenase Pathway	0.00177943	-0.0122966	0.018201	0.79	0.999	-0.0322504	-0.0782578	0.0279244	0.445	0.621017	-0.0340298	-0.0822639	0.0271425	0.413	0.612498	-0.00513493	-1.28086	1.5675	0.955	0.999
EPB	9S-HODE	Cytochrome p450 Pathway	-0.000670971	-0.00703384	0.00434683	0.79	0.999	-0.0150051	-0.0596942	0.0237246	0.51	0.654947	-0.0143341	-0.058482	0.024335	0.525	0.681002	0.00904298	-0.996933	1.1356	0.87	0.999
PPB	CRP	Inflammatory	0.000492417	-0.00304822	0.0050342	0.791	0.999	0.0094534	-0.02811	0.0363403	0.549	0.671222	0.00896098	-0.0290113	0.0362	0.566	0.707271	0.00846233	-0.798562	0.912543	0.85	0.999
Tl	BCPGE2	Cyclooxygenase Pathway	-0.000796036	-0.00885072	0.00600268	0.793	0.999	-0.0437445	-0.0570812	-0.0174863	0.007	0.26171	-0.0429484	-0.0577406	-0.0161543	0.015	0.331143	0.0088937	-0.160976	0.233543	0.796	0.999
1-PHE	12-oxoETE	Lipoxygenase Pathway	-0.000890402	-0.0119598	0.00915147	0.793	0.999	-0.0538318	-0.0820734	-0.00480558	0.039	0.49773	-0.0529414	-0.0829862	-0.0038837	0.042	0.546435	0.00680012	-0.211375	0.237776	0.802	0.999
1-NAP	16-HETE	Cytochrome p450 Pathway	-0.00139428	-0.0142279	0.00879604	0.793	0.999	-0.0567928	-0.101009	0.0110477	0.112	0.49773	-0.0553986	-0.101283	0.0137765	0.123	0.546435	0.0101078	-0.385006	0.549679	0.827	0.999
BPA	13,14DHK-PGF2𝝰	Cyclooxygenase Pathway	0.00135257	-0.0103556	0.0141108	0.793	0.999	-0.0407576	-0.116777	0.0373322	0.309	0.538919	-0.0421102	-0.116978	0.0352593	0.29	0.582717	-0.00998644	-0.857498	0.949255	0.878	0.999
Zn	BCPGE2	Cyclooxygenase Pathway	0.00121416	-0.00697045	0.0129728	0.793	0.999	-0.0309647	-0.0778502	0.0283319	0.468	0.642519	-0.0321789	-0.0798476	0.0276999	0.442	0.628177	-0.00321536	-0.843438	0.980266	0.915	0.999
MEHHP	PGA2	Cyclooxygenase Pathway	0.000823123	-0.00682128	0.00865174	0.794	0.999	0.0341182	-0.00661102	0.0546388	0.065	0.49773	0.033295	-0.00557408	0.0546051	0.066	0.546435	0.014356	-0.395202	0.473067	0.803	0.999
MECPP	20-HETE	Cytochrome p450 Pathway	0.000739786	-0.00553368	0.00788953	0.795	0.999	0.0274756	-0.015415	0.0480248	0.134	0.49773	0.0267358	-0.0166874	0.0482231	0.142	0.546435	0.0111128	-0.412673	0.592652	0.805	0.999
MEHP	17-HETE	Cytochrome p450 Pathway	-0.00101336	-0.00990242	0.00648019	0.795	0.999	0.0265837	-0.0269527	0.0668128	0.289	0.538919	0.027597	-0.0260221	0.0671076	0.29	0.582717	-0.00872523	-1.21702	0.913674	0.862	0.999
Pb	CAA	Cytochrome p450 Pathway	0.000942735	-0.00462202	0.0087639	0.795	0.999	-0.00679592	-0.0568472	0.0555056	0.767	0.851896	-0.00773865	-0.05739	0.0547023	0.748	0.849292	-0.00149587	-1.14538	1.05299	0.96	0.999
Tl	DY	Protein Damage	0.000733081	-0.00342412	0.00714239	0.796	0.999	-0.0437877	-0.0570064	-0.0182318	0.009	0.272706	-0.0445208	-0.0594801	-0.0200219	0.01	0.29308	-0.00534505	-0.193303	0.0874457	0.797	0.999
As	11-HETE	Cytochrome p450 Pathway	0.000924636	-0.00623163	0.0094191	0.796	0.999	-0.0499057	-0.116647	0.0138756	0.156	0.49773	-0.0508303	-0.11714	0.0134442	0.146	0.546435	-0.00494059	-0.477202	0.452911	0.854	0.999
TCS	EPA	Parent Compound	-0.000606235	-0.00613909	0.00352406	0.796	0.999	-0.023305	-0.0673039	0.0137375	0.256	0.538919	-0.0226988	-0.0652482	0.014363	0.27	0.582717	0.0089129	-0.652269	0.722598	0.818	0.999
MEHHP	PGB2	Cyclooxygenase Pathway	0.000735428	-0.00455522	0.00733634	0.797	0.999	0.0338282	-0.00618353	0.0549663	0.072	0.49773	0.0330928	-0.00731434	0.0544329	0.072	0.546435	0.00715924	-0.197879	0.388166	0.801	0.999
2,4-DCP	20-HETE	Cytochrome p450 Pathway	-0.00136239	-0.0148454	0.011428	0.797	0.999	-0.0390166	-0.0870939	0.0158761	0.159	0.49773	-0.0376542	-0.0881657	0.0177505	0.19	0.549432	0.0231797	-0.927493	1.02071	0.836	0.999
MEHP	IL-10	Inflammatory	0.00157053	-0.0135462	0.0166138	0.797	0.999	0.0297774	-0.025921	0.0682441	0.241	0.538919	0.0282069	-0.0238218	0.0667084	0.265	0.582717	0.0474366	-1.78057	1.6277	0.778	0.999
MPB	PGE1	Cyclooxygenase Pathway	-0.000713934	-0.00657727	0.00361876	0.797	0.999	0.00172252	-0.0438393	0.0293845	0.805	0.872366	0.00243645	-0.042929	0.0300605	0.789	0.875492	-0.0019133	-1.01139	1.1805	0.964	0.999
Hg	11(12)-EET	Cytochrome p450 Pathway	-0.00164241	-0.01613	0.0136411	0.798	0.999	-0.0241804	-0.0682421	0.0290137	0.332	0.538919	-0.022538	-0.0680301	0.0297777	0.354	0.585617	0.0489545	-1.74353	1.66033	0.784	0.999
Hg	8,9-DHET	Cytochrome p450 Pathway	-0.00169617	-0.0168575	0.0137581	0.798	0.999	-0.0242061	-0.0683929	0.0288098	0.333	0.539786	-0.0225099	-0.0673614	0.0292524	0.355	0.585617	0.0512238	-1.62653	1.66418	0.785	0.999
MEP	11-HETE	Cytochrome p450 Pathway	-0.000649979	-0.00621858	0.00330682	0.798	0.999	0.0124454	-0.028167	0.033708	0.417	0.607095	0.0130954	-0.0274322	0.0343081	0.393	0.602496	-0.0043841	-0.942557	1.12034	0.907	0.999
Ba	CRP	Inflammatory	-0.000940384	-0.00917913	0.00577606	0.798	0.999	0.0113487	-0.0554498	0.0744016	0.72	0.846329	0.0122891	-0.0533875	0.0752866	0.691	0.811007	-0.000545317	-0.985725	1.33633	0.982	0.999
2,5-DCP	11-HETE	Cytochrome p450 Pathway	-0.000662872	-0.00625265	0.00340721	0.799	0.999	-0.0628983	-0.108461	-0.0179032	0.004	0.2318	-0.0622354	-0.108025	-0.0163566	0.004	0.257556	0.00363177	-0.0779945	0.127337	0.799	0.999
Cu	BCPGE2	Cyclooxygenase Pathway	-0.000979308	-0.0111179	0.00602027	0.799	0.999	0.0528211	-0.019897	0.0885411	0.117	0.49773	0.0538004	-0.0179441	0.0893114	0.107	0.546435	-0.00404446	-0.329114	0.246368	0.842	0.999
MECPP	LTB4	Lipoxygenase Pathway	-0.00075557	-0.00777337	0.00431354	0.799	0.999	0.027877	-0.0150273	0.0482053	0.129	0.49773	0.0286326	-0.0120682	0.0488984	0.114	0.546435	-0.00509882	-0.502222	0.445224	0.856	0.999
MEOHP	11(12)-EET	Cytochrome p450 Pathway	-0.00162881	-0.0147674	0.00958497	0.8	0.999	0.0358771	-0.0118751	0.0633057	0.097	0.49773	0.0375059	-0.00808222	0.0658788	0.071	0.546435	-0.023232	-1.08616	0.740929	0.839	0.999
As	AA	Parent Compound	0.00134308	-0.00979609	0.0141424	0.8	0.999	-0.0512164	-0.116834	0.0127016	0.148	0.49773	-0.0525595	-0.118486	0.0116881	0.132	0.546435	-0.0111717	-0.913878	0.613209	0.858	0.999
MPB	5,6-DHET	Cytochrome p450 Pathway	0.000615583	-0.00448021	0.0068266	0.8	0.999	0.0015364	-0.0448742	0.0293216	0.811	0.876409	0.00092082	-0.0443221	0.0289496	0.835	0.89525	0.00309965	-1.26382	1.15996	0.951	0.999
2- and 3-PHE	EPA	Parent Compound	0.00191219	-0.00924914	0.0181908	0.802	0.999	-0.0705817	-0.108242	0.0180651	0.1	0.49773	-0.0724939	-0.113488	0.0166963	0.092	0.546435	-0.00625343	-0.454814	0.255761	0.844	0.999
TCS	13,14DHK-PGF2𝝰	Cyclooxygenase Pathway	-0.000644834	-0.00704685	0.00454959	0.802	0.999	-0.0233799	-0.0682064	0.0149872	0.273	0.538919	-0.022735	-0.0670626	0.0150317	0.275	0.582717	0.0143667	-0.750049	1.06356	0.805	0.999
Hg	IL-10	Inflammatory	-0.00171425	-0.0167246	0.014545	0.802	0.999	-0.0249599	-0.0700693	0.0304927	0.327	0.538919	-0.0232457	-0.0684346	0.0301352	0.35	0.585617	0.0570788	-1.82265	1.92646	0.779	0.999
Mn	15-HETE	Lipoxygenase Pathway	0.00128913	-0.00899782	0.013903	0.803	0.999	-0.0448631	-0.0994345	0.0206072	0.159	0.49773	-0.0461523	-0.0995975	0.0169577	0.139	0.546435	-0.00964784	-0.8818	0.653389	0.856	0.999
Ba	20-HETE	Cytochrome p450 Pathway	0.000951962	-0.00525291	0.00869161	0.803	0.999	0.0105159	-0.0548755	0.0723443	0.733	0.846674	0.00956398	-0.0547285	0.0720751	0.757	0.853348	0.00302707	-1.04367	0.955438	0.936	0.999
Ba	PGB2	Cyclooxygenase Pathway	-0.00101943	-0.010846	0.00679141	0.803	0.999	0.00930656	-0.0555762	0.0705454	0.756	0.85057	0.010326	-0.0517553	0.0706394	0.727	0.837471	0.000122213	-1.18188	1.51347	0.995	0.999
2-NAP	5,6-DHET	Cytochrome p450 Pathway	-0.00130365	-0.0129885	0.00880873	0.803	0.999	-0.010819	-0.0799931	0.0357102	0.868	0.911656	-0.00951538	-0.0792453	0.0377525	0.905	0.941135	0.00493516	-1.52614	2.23047	0.939	0.999
2-NAP	9,10-DiHOME	Cytochrome p450 Pathway	-0.00112877	-0.0129397	0.0073745	0.803	0.999	-0.00963135	-0.0789335	0.0361084	0.897	0.926787	-0.00850258	-0.0777529	0.036934	0.929	0.958781	0.00403183	-1.45309	1.18249	0.942	0.999
As	LTB4	Lipoxygenase Pathway	-0.000927126	-0.0108554	0.00662787	0.804	0.999	-0.0492377	-0.116133	0.0140094	0.156	0.49773	-0.0483106	-0.114642	0.0145203	0.163	0.546546	0.00696669	-0.383303	0.512852	0.818	0.999
MBZP	5,6-DHET	Cytochrome p450 Pathway	0.000928073	-0.00661965	0.0101601	0.804	0.999	-0.0016254	-0.0705211	0.055608	0.98	0.9904	-0.00255347	-0.07166	0.055119	0.995	0.997151	0.000713032	-1.40132	1.59561	0.99	0.999
Ni	PGE2	Cyclooxygenase Pathway	-0.00113733	-0.0140697	0.0102793	0.805	0.999	-0.0571711	-0.144674	0.0269469	0.188	0.510884	-0.0560338	-0.143442	0.0284379	0.207	0.554712	0.00692376	-0.491415	0.645859	0.825	0.999
2-NAP	13-oxoODE	Lipoxygenase Pathway	-0.00129697	-0.0137722	0.00935019	0.805	0.999	-0.0109535	-0.0819542	0.0359903	0.882	0.919279	-0.00965649	-0.0787655	0.0373285	0.905	0.941135	0.0131307	-1.40891	1.8861	0.881	0.999
Tl	8-IP	Oxidative Stress	0.000744638	-0.00424059	0.00760587	0.806	0.999	-0.0437748	-0.0573461	-0.0176079	0.013	0.279019	-0.0445195	-0.059064	-0.0191336	0.008	0.257556	-0.00480998	-0.216608	0.112251	0.813	0.999
1-PHE	LTB4	Lipoxygenase Pathway	-0.000695456	-0.00993599	0.00889313	0.806	0.999	-0.0537475	-0.082005	-0.00616457	0.039	0.49773	-0.0530521	-0.0833929	-0.00514622	0.038	0.546435	0.00507159	-0.170934	0.217532	0.807	0.999
1-PYR	CY	Protein Damage	0.00146946	-0.00850928	0.0147916	0.806	0.999	-0.036422	-0.0875411	0.0296117	0.411	0.605272	-0.0378914	-0.0895704	0.0289905	0.395	0.603836	-0.00195103	-0.812753	1.05695	0.949	0.999
Ba	IL-10	Inflammatory	-0.002123	-0.0196599	0.0153507	0.806	0.999	0.00855969	-0.0523115	0.0697882	0.77	0.853592	0.0106827	-0.0493212	0.0688508	0.703	0.818871	0.029198	-2.8219	3.19293	0.914	0.999
4-PHE	14(15)-EET	Cytochrome p450 Pathway	-0.0022463	-0.024565	0.0189719	0.807	0.999	-0.0716089	-0.154682	0.0370269	0.235	0.538919	-0.0693626	-0.154382	0.0385267	0.249	0.581818	0.0133347	-1.03486	1.07163	0.856	0.999
MCPP	14(15)-EET	Cytochrome p450 Pathway	0.00101694	-0.0069676	0.00992631	0.807	0.999	0.0204197	-0.0398296	0.0760806	0.491	0.646428	0.0194028	-0.0405357	0.0751756	0.509	0.669615	0.00818961	-1.03056	1.14671	0.894	0.999
2,5-DCP	8-IP	Oxidative Stress	0.000657816	-0.00391849	0.00655381	0.809	0.999	-0.0635345	-0.110518	-0.0178302	0.004	0.2318	-0.0641923	-0.110623	-0.0182114	0.004	0.257556	-0.00410259	-0.141601	0.0900944	0.811	0.999
9-PHE	9(10)-EpoME	Cytochrome p450 Pathway	-0.00211219	-0.0241859	0.0187357	0.809	0.999	-0.0682621	-0.117722	0.01759	0.135	0.49773	-0.0661499	-0.118551	0.0181109	0.137	0.546435	0.026504	-0.79205	0.733779	0.804	0.999
BP3	RVD1	Lipoxygenase Pathway	0.000808396	-0.00742282	0.00867687	0.809	0.999	-0.0107798	-0.0445749	0.0169222	0.537	0.671222	-0.0115882	-0.0442638	0.0155772	0.492	0.659604	0.0144321	-2.84224	2.58853	0.958	0.999
MECPP	RVD1	Lipoxygenase Pathway	0.0011588	-0.0106033	0.012604	0.81	0.999	0.0286654	-0.0156351	0.0490623	0.119	0.49773	0.0275066	-0.0137756	0.0495306	0.124	0.546435	0.0370778	-0.828825	1.00963	0.791	0.999
MEHP	20-HETE	Cytochrome p450 Pathway	0.000878111	-0.00490871	0.00836571	0.81	0.999	0.0265272	-0.0291083	0.0654996	0.301	0.538919	0.025649	-0.0287452	0.0653883	0.322	0.583992	0.0104205	-0.546391	0.871379	0.809	0.999
Pb	PGE1	Cyclooxygenase Pathway	0.000920847	-0.00499523	0.00906184	0.81	0.999	-0.00669747	-0.0569414	0.0558626	0.775	0.855623	-0.00761832	-0.0568237	0.0541178	0.749	0.849292	-0.00126414	-1.32836	1.0257	0.973	0.999
MPB	PGE3	Cyclooxygenase Pathway	-0.000537681	-0.0060164	0.00343129	0.81	0.999	0.00157577	-0.0440819	0.0294219	0.819	0.878761	0.00211345	-0.0432067	0.0297083	0.802	0.879809	-0.000679151	-0.925915	1.08539	0.981	0.999
1-PHE	15-HETE	Lipoxygenase Pathway	-0.000767839	-0.0130287	0.0119861	0.811	0.999	-0.053656	-0.0820594	-0.00455702	0.037	0.49773	-0.0528882	-0.0844733	-0.00421969	0.039	0.546435	0.00933311	-0.281292	0.258386	0.814	0.999
BP3	11-HETE	Cytochrome p450 Pathway	0.000395883	-0.00289045	0.00461037	0.811	0.999	-0.0107049	-0.0442221	0.0169819	0.539	0.671222	-0.0111008	-0.0441756	0.0165586	0.518	0.675323	-0.00332578	-1.03642	1.10316	0.934	0.999
Cu	14(15)-EET	Cytochrome p450 Pathway	-0.0010786	-0.010819	0.00628148	0.812	0.999	0.0525908	-0.0214944	0.0883073	0.12	0.49773	0.0536694	-0.0186834	0.0903474	0.113	0.546435	-0.00413296	-0.344579	0.276707	0.856	0.999
Ni	AA	Parent Compound	0.00162298	-0.0129942	0.0192992	0.812	0.999	-0.0562885	-0.143983	0.0278957	0.2	0.525624	-0.0579115	-0.144065	0.0262917	0.189	0.549432	-0.00982951	-0.980704	0.875964	0.896	0.999
MEHP	PGE1	Cyclooxygenase Pathway	0.00107438	-0.00736002	0.0109904	0.812	0.999	0.0264291	-0.0288168	0.0663351	0.302	0.538919	0.0253547	-0.0300747	0.0652204	0.337	0.58417	0.00910007	-0.912681	1.0582	0.872	0.999
MCPP	RVD2	Lipoxygenase Pathway	0.000988067	-0.00722873	0.0105381	0.812	0.999	0.0194051	-0.0403625	0.0765518	0.513	0.655531	0.018417	-0.0414439	0.0751581	0.534	0.686149	0.0111794	-1.37068	1.22575	0.869	0.999
Cu	20-HETE	Cytochrome p450 Pathway	0.00143995	-0.0132408	0.0167201	0.813	0.999	0.0528827	-0.0207314	0.088473	0.118	0.49773	0.0514428	-0.0237329	0.0905098	0.13	0.546435	0.0153053	-0.469933	0.700332	0.831	0.999
9-PHE	8-IP	Oxidative Stress	0.00151633	-0.0107958	0.016966	0.813	0.999	-0.0660078	-0.116582	0.0206392	0.15	0.49773	-0.0675241	-0.119983	0.0187976	0.139	0.546435	-0.00626881	-0.630741	0.502472	0.855	0.999
2- and 3-PHE	17-HETE	Cytochrome p450 Pathway	0.0016602	-0.0131322	0.0192687	0.814	0.999	-0.0698053	-0.108126	0.0202803	0.12	0.49773	-0.0714655	-0.112253	0.0181022	0.101	0.546435	-0.00666721	-0.572144	0.473289	0.856	0.999
MCPP	9S-HODE	Cytochrome p450 Pathway	0.00189533	-0.0134157	0.0183417	0.814	0.999	0.0206496	-0.0399078	0.0766404	0.485	0.645653	0.0187543	-0.0421308	0.0758026	0.539	0.689515	0.0318845	-2.26382	3.0668	0.879	0.999
Pb	TNF-𝝰	Inflammatory	0.001029	-0.0065898	0.0109401	0.814	0.999	-0.00681789	-0.0562146	0.0552261	0.759	0.851167	-0.00784688	-0.0572872	0.0540604	0.748	0.849292	4.45374e-05	-1.60316	1.43104	0.999	0.999
MBZP	PGJ2	Cyclooxygenase Pathway	0.00120358	-0.0108733	0.0140787	0.815	0.999	-0.0013781	-0.0696622	0.0556009	0.978	0.989958	-0.00258167	-0.0715892	0.0553885	0.999	0.999	0.00269597	-1.55687	2.17584	0.983	0.999
2- and 3-PHE	12-HETE	Lipoxygenase Pathway	0.00216162	-0.0137649	0.0219479	0.816	0.999	-0.0700033	-0.10789	0.0186549	0.11	0.49773	-0.0721649	-0.115233	0.0163478	0.103	0.546435	-0.00763487	-0.581965	0.469377	0.872	0.999
Se	IL-6	Inflammatory	-0.00334056	-0.0364766	0.0272596	0.816	0.999	-0.0735782	-0.128942	0.0408705	0.26	0.538919	-0.0702376	-0.133973	0.0441702	0.264	0.582717	0.0301472	-1.10385	1.0716	0.794	0.999
MEP	BCPGE2	Cyclooxygenase Pathway	-0.00050553	-0.00523808	0.00306113	0.816	0.999	0.0125389	-0.0291408	0.0338082	0.412	0.60559	0.0130444	-0.02763	0.034668	0.392	0.602496	-0.00410362	-0.713147	0.75137	0.898	0.999
1-NAP	15DO12,14-PGJ2	Cyclooxygenase Pathway	-0.00123169	-0.0146524	0.0112499	0.817	0.999	-0.0554487	-0.101338	0.0138767	0.115	0.49773	-0.0542171	-0.101011	0.0136458	0.131	0.546435	0.0152302	-0.670291	0.565157	0.812	0.999
MEHP	9S-HODE	Cytochrome p450 Pathway	0.00102673	-0.00778155	0.01124	0.817	0.999	0.0267274	-0.0285413	0.0662256	0.302	0.538919	0.0257007	-0.0304154	0.0652275	0.325	0.583992	0.0110201	-0.943086	1.12814	0.865	0.999
EPB	CY	Protein Damage	0.000525064	-0.00408891	0.00630453	0.817	0.999	-0.0152802	-0.0583246	0.0234879	0.479	0.645009	-0.0158053	-0.0585465	0.0227468	0.468	0.646498	-0.00341131	-1.13323	0.755474	0.93	0.999
MBZP	13-oxoODE	Lipoxygenase Pathway	0.00108318	-0.00893818	0.0124136	0.817	0.999	-0.00117499	-0.0709393	0.0555923	0.967	0.987164	-0.00225817	-0.0695129	0.0547044	0.994	0.997011	0.0123069	-1.28587	1.76158	0.9	0.999
2,4-DCP	RVD1	Lipoxygenase Pathway	-0.00154942	-0.0162768	0.0128195	0.818	0.999	-0.0415967	-0.0906666	0.0149081	0.154	0.49773	-0.0400473	-0.0900673	0.0144821	0.163	0.546546	0.0356401	-1.14508	1.20234	0.79	0.999
2,4-DCP	PGE1	Cyclooxygenase Pathway	-0.00123805	-0.0135722	0.0104834	0.818	0.999	-0.0391436	-0.0876324	0.0153703	0.163	0.49773	-0.0379056	-0.0874941	0.0168477	0.182	0.549432	0.0156119	-1.207	0.890689	0.845	0.999
Se	PGB2	Cyclooxygenase Pathway	0.0028101	-0.0163309	0.0289255	0.818	0.999	-0.0723414	-0.128936	0.0422362	0.272	0.538919	-0.0751515	-0.134747	0.040702	0.25	0.581818	-0.00516853	-0.823999	0.812906	0.896	0.999
MiBP	IL-1β	Inflammatory	0.00142306	-0.00994319	0.0149715	0.818	0.999	-0.053964	-0.156484	0.0383917	0.3	0.538919	-0.0553871	-0.156429	0.0368236	0.301	0.582717	-0.00598323	-0.863031	0.848857	0.898	0.999
2-NAP	8(9)-EET	Cytochrome p450 Pathway	-0.00111327	-0.0129521	0.00711889	0.818	0.999	-0.00961709	-0.0793858	0.0360705	0.898	0.926787	-0.00850382	-0.077622	0.0372343	0.931	0.959137	0.00316033	-1.3676	1.22635	0.954	0.999
Mn	BCPGE2	Cyclooxygenase Pathway	-0.000708087	-0.00792167	0.0051722	0.819	0.999	-0.0454156	-0.100669	0.0185236	0.151	0.49773	-0.0447075	-0.10002	0.0198347	0.162	0.546546	0.00414984	-0.325183	0.40601	0.846	0.999
2-NAP	16-HETE	Cytochrome p450 Pathway	-0.00115373	-0.0111677	0.00582484	0.819	0.999	-0.0107765	-0.0808971	0.0359309	0.869	0.912293	-0.0096228	-0.079705	0.0374065	0.9	0.939307	0.0055299	-1.10402	1.38644	0.914	0.999
MEHHP	CAA	Cytochrome p450 Pathway	0.00112398	-0.0099833	0.0124711	0.82	0.999	0.0338251	-0.004939	0.0545484	0.073	0.49773	0.0327012	-0.00866331	0.0554841	0.088	0.546435	0.0233844	-0.547062	0.696238	0.819	0.999
Ni	PGJ2	Cyclooxygenase Pathway	0.00108961	-0.00846884	0.0127712	0.82	0.999	-0.0566897	-0.144652	0.029431	0.203	0.526936	-0.0577793	-0.145371	0.0271081	0.198	0.549432	-0.00522179	-0.618183	0.4028	0.857	0.999
Hg	9S-HODE	Cytochrome p450 Pathway	-0.00133127	-0.0141538	0.00971765	0.82	0.999	-0.0237233	-0.0694949	0.0321279	0.351	0.545686	-0.022392	-0.0700856	0.0340278	0.388	0.60039	0.0189435	-1.42152	1.70488	0.889	0.999
Cu	TXB2	Cyclooxygenase Pathway	-0.00123746	-0.0141984	0.00886292	0.821	0.999	0.0515686	-0.0222637	0.088604	0.123	0.49773	0.0528061	-0.0203735	0.0902982	0.115	0.546435	-0.00663554	-0.49782	0.376356	0.854	0.999
Zn	8-IP	Oxidative Stress	0.00160486	-0.0139044	0.0202476	0.821	0.999	-0.0305334	-0.0775054	0.0281144	0.471	0.6426	-0.0321383	-0.0818381	0.0277736	0.459	0.639785	-0.00998171	-1.69663	1.87614	0.898	0.999
2,5-DCP	8,9-DHET	Cytochrome p450 Pathway	0.00106273	-0.00934281	0.0122389	0.822	0.999	-0.0661119	-0.115475	-0.0194541	0.005	0.2318	-0.0671747	-0.115225	-0.0207186	0.003	0.257556	-0.0145708	-0.308814	0.158243	0.823	0.999
9-PHE	PGJ2	Cyclooxygenase Pathway	0.00116115	-0.00857629	0.0124578	0.822	0.999	-0.0665201	-0.116612	0.0204333	0.139	0.49773	-0.0676813	-0.11799	0.0204009	0.138	0.546435	-0.00512268	-0.545604	0.304645	0.839	0.999
2-FLU	9-oxoODE	Cyclooxygenase Pathway	-0.00165136	-0.0190032	0.0148852	0.822	0.999	-0.0411921	-0.0869056	0.0279807	0.329	0.538919	-0.0395407	-0.0878451	0.0291685	0.343	0.58417	0.0242212	-1.02827	1.40478	0.809	0.999
Ba	𝝰LA	Parent Compound	0.00140473	-0.0113776	0.0159022	0.822	0.999	0.0124525	-0.0530849	0.0758917	0.689	0.81735	0.0110477	-0.0530917	0.0726031	0.711	0.824049	0.0271359	-2.36421	1.73751	0.867	0.999
Cu	CAA	Cytochrome p450 Pathway	0.00106801	-0.00680561	0.0111653	0.823	0.999	0.0528787	-0.0228323	0.0884513	0.118	0.49773	0.0518107	-0.0222158	0.0877338	0.122	0.546435	0.00510176	-0.232775	0.37561	0.831	0.999
Hg	8-IP	Oxidative Stress	0.00105894	-0.00849773	0.0120189	0.823	0.999	-0.0236097	-0.070035	0.0324432	0.349	0.545228	-0.0246687	-0.0708561	0.0304707	0.336	0.58417	-0.00698814	-1.22227	1.30694	0.914	0.999
1-PYR	PGE1	Cyclooxygenase Pathway	0.00119777	-0.00750839	0.0131024	0.823	0.999	-0.0358524	-0.0867538	0.029783	0.424	0.607095	-0.0370502	-0.088615	0.0293927	0.406	0.609448	-0.00140664	-0.768329	0.920129	0.949	0.999
2-FLU	IL-1β	Inflammatory	-0.00109209	-0.0134576	0.00946076	0.824	0.999	-0.0414247	-0.0866837	0.0280796	0.329	0.538919	-0.0403326	-0.0869355	0.0279533	0.333	0.58417	0.0087505	-0.83227	0.898251	0.843	0.999
2-FLU	14(15)-EET	Cytochrome p450 Pathway	-0.00103715	-0.0126542	0.00837645	0.824	0.999	-0.0412369	-0.0867684	0.0284514	0.329	0.538919	-0.0401997	-0.0869167	0.0288216	0.342	0.58417	0.00667127	-0.620262	0.810118	0.859	0.999
PPB	20-HETE	Cytochrome p450 Pathway	0.000473863	-0.00287096	0.00493262	0.824	0.999	0.00915253	-0.0289695	0.035969	0.552	0.671222	0.00867867	-0.0294186	0.0358651	0.578	0.713041	0.00643336	-0.793242	0.775509	0.894	0.999
Pb	11(12)-EET	Cytochrome p450 Pathway	0.00168186	-0.013231	0.018182	0.824	0.999	-0.00480451	-0.0552271	0.0589133	0.829	0.881883	-0.00648637	-0.0565842	0.0545965	0.785	0.872724	0.0262714	-2.45366	2.29508	0.913	0.999
2,5-DCP	RVD1	Lipoxygenase Pathway	0.00127634	-0.0103475	0.0130653	0.825	0.999	-0.0715595	-0.119315	-0.0228227	0.004	0.2318	-0.0728358	-0.120511	-0.026133	0.003	0.257556	-0.0180037	-0.316328	0.151242	0.825	0.999
2-FLU	12(13)-EpoME	Cytochrome p450 Pathway	-0.00163185	-0.018841	0.0148266	0.825	0.999	-0.041159	-0.0870838	0.0281681	0.324	0.538919	-0.0395271	-0.0878852	0.029291	0.339	0.58417	0.0247973	-1.16581	1.45028	0.813	0.999
MBZP	PGE1	Cyclooxygenase Pathway	-0.000780446	-0.00907598	0.00553744	0.825	0.999	-0.000985971	-0.0697106	0.0559186	0.972	0.989502	-0.000205524	-0.0690564	0.0570806	0.945	0.969252	0.000562003	-1.00888	1.19892	0.975	0.999
2,4-DCP	14(15)-EET	Cytochrome p450 Pathway	-0.000839192	-0.00961318	0.00703049	0.826	0.999	-0.0392074	-0.0872875	0.0150787	0.158	0.49773	-0.0383683	-0.0875181	0.0151838	0.175	0.549432	0.00899484	-0.469952	0.647333	0.856	0.999
MiBP	17-HETE	Cytochrome p450 Pathway	0.00114637	-0.010109	0.0148502	0.826	0.999	-0.0534655	-0.156303	0.0381139	0.31	0.538919	-0.0546119	-0.156003	0.0382442	0.31	0.582717	-0.00590226	-0.890034	0.877342	0.88	0.999
BPA	13S-HODE	Lipoxygenase Pathway	0.00125051	-0.0110424	0.0143619	0.826	0.999	-0.0376944	-0.113313	0.0397554	0.34	0.542511	-0.0389449	-0.113306	0.0371693	0.328	0.58417	-0.0089687	-0.931308	1.03286	0.9	0.999
1-PYR	9S-HODE	Cytochrome p450 Pathway	0.0010135	-0.00749625	0.0119	0.826	0.999	-0.0361388	-0.0865899	0.0298175	0.424	0.607095	-0.0371523	-0.0889286	0.0295961	0.402	0.607777	-0.00240226	-0.682933	0.782212	0.938	0.999
Ba	PGE1	Cyclooxygenase Pathway	0.000915737	-0.00541993	0.00908723	0.826	0.999	0.0106043	-0.0541906	0.0732952	0.724	0.846674	0.0096886	-0.0546895	0.0719774	0.753	0.851026	0.0042419	-1.00304	1.23918	0.926	0.999
Mn	13,14DHK-PGF2𝝰	Cyclooxygenase Pathway	-0.000906905	-0.0105392	0.00866359	0.827	0.999	-0.0462695	-0.100463	0.0177415	0.146	0.49773	-0.0453626	-0.0991142	0.0191338	0.148	0.546435	0.00703199	-0.554008	0.550855	0.845	0.999
Mn	RVD2	Lipoxygenase Pathway	0.000999428	-0.0080649	0.0116418	0.827	0.999	-0.0460128	-0.10113	0.0186385	0.149	0.49773	-0.0470122	-0.101378	0.017461	0.136	0.546435	-0.00654756	-0.740558	0.443483	0.876	0.999
4-PHE	NY	Protein Damage	-0.00171637	-0.0184192	0.0111265	0.827	0.999	-0.0708594	-0.154473	0.0365766	0.242	0.538919	-0.0691431	-0.154456	0.0382712	0.25	0.581818	0.00565552	-0.601498	0.646054	0.849	0.999
MBP	14(15)-EET	Cytochrome p450 Pathway	0.00080018	-0.0065395	0.00941758	0.827	0.999	0.0281952	-0.0371888	0.0622096	0.275	0.538919	0.027395	-0.0377379	0.0626366	0.288	0.582717	0.00719609	-0.631466	0.787117	0.86	0.999
MCPP	AA	Parent Compound	0.00100116	-0.00878288	0.0116436	0.827	0.999	0.0195332	-0.0395129	0.0762075	0.506	0.653795	0.018532	-0.0410723	0.074449	0.527	0.682069	0.0152447	-1.51692	1.42208	0.873	0.999
Se	9S-HODE	Cytochrome p450 Pathway	-0.00279116	-0.035549	0.0254461	0.828	0.999	-0.072856	-0.129264	0.0416864	0.262	0.538919	-0.0700649	-0.134204	0.0468947	0.288	0.582717	0.0127921	-1.00776	1.26603	0.874	0.999
Zn	14(15)-EET	Cytochrome p450 Pathway	-0.000990225	-0.0117508	0.007244	0.828	0.999	-0.0306096	-0.0781189	0.0281752	0.47	0.6426	-0.0296194	-0.077346	0.0291375	0.489	0.658828	0.00608365	-0.731592	0.994078	0.894	0.999
BPB	20-HETE	Cytochrome p450 Pathway	0.000409268	-0.00283801	0.00457473	0.828	0.999	-0.00607278	-0.0408851	0.0261938	0.758	0.851167	-0.00648204	-0.0410833	0.0260946	0.732	0.840404	-0.000493137	-1.14715	0.948281	0.982	0.999
Mo	9(10)-EpoME	Cytochrome p450 Pathway	-0.00257308	-0.0283205	0.022279	0.829	0.999	-0.0586338	-0.115152	0.0313477	0.252	0.538919	-0.0560608	-0.116795	0.0331276	0.256	0.582717	0.0355805	-1.17596	1.44697	0.795	0.999
MiBP	11-HETE	Cytochrome p450 Pathway	-0.0013037	-0.0148284	0.00829799	0.829	0.999	-0.0530831	-0.156422	0.038847	0.315	0.538919	-0.0517794	-0.151511	0.0401487	0.335	0.58417	0.00797589	-0.641467	0.766057	0.844	0.999
MiBP	11,12-DHET	Cytochrome p450 Pathway	-0.00306462	-0.0278696	0.020508	0.829	0.999	-0.0525543	-0.155587	0.0408472	0.326	0.538919	-0.0494897	-0.152276	0.0411731	0.355	0.585617	0.0465907	-1.52703	2.34924	0.799	0.999
MEP	PGE1	Cyclooxygenase Pathway	0.00047569	-0.00345187	0.00553153	0.829	0.999	0.0124664	-0.0295604	0.0338084	0.414	0.607095	0.0119907	-0.0291265	0.0336831	0.424	0.617357	0.00563928	-0.619489	0.811846	0.867	0.999
2-NAP	PGJ2	Cyclooxygenase Pathway	0.000808725	-0.00801374	0.0105932	0.829	0.999	-0.0104078	-0.0808933	0.0359279	0.889	0.92284	-0.0112166	-0.0804904	0.0356813	0.869	0.918533	0.000575576	-1.11222	1.43187	0.984	0.999
Cu	PGE1	Cyclooxygenase Pathway	-0.00096866	-0.0111419	0.00585545	0.83	0.999	0.0528538	-0.0203252	0.0885897	0.119	0.49773	0.0538224	-0.0187381	0.0897535	0.112	0.546435	-0.00387542	-0.316548	0.264144	0.867	0.999
Mn	14(15)-EET	Cytochrome p450 Pathway	0.000761457	-0.00495924	0.00811893	0.83	0.999	-0.045885	-0.100839	0.0186372	0.153	0.49773	-0.0466465	-0.101231	0.0175629	0.144	0.546435	-0.00293271	-0.401686	0.276246	0.873	0.999
BPB	BCPGE2	Cyclooxygenase Pathway	-0.000351853	-0.00456624	0.00279859	0.83	0.999	-0.00600657	-0.0397499	0.0265605	0.755	0.85057	-0.00565472	-0.0396849	0.0267367	0.775	0.867013	0.00378061	-0.842827	1.09067	0.923	0.999
4-PHE	RVD1	Lipoxygenase Pathway	-0.00307435	-0.0347376	0.0268145	0.831	0.999	-0.0777339	-0.159573	0.0353426	0.202	0.5267	-0.0746596	-0.159677	0.0342726	0.212	0.557892	0.0445724	-1.03368	1.39141	0.797	0.999
MEHP	12-oxoETE	Lipoxygenase Pathway	-0.000857953	-0.00958295	0.00653961	0.831	0.999	0.0277439	-0.0287805	0.0669302	0.283	0.538919	0.0286018	-0.0246818	0.0678468	0.265	0.582717	-0.00507587	-0.732817	1.0138	0.912	0.999
MBP	PGB2	Cyclooxygenase Pathway	-0.000954047	-0.0110773	0.00637808	0.831	0.999	0.0268538	-0.0368133	0.0617798	0.309	0.538919	0.0278078	-0.0337931	0.0633234	0.296	0.582717	-0.00450864	-0.720012	0.701762	0.904	0.999
MPB	PGE2	Cyclooxygenase Pathway	0.000559211	-0.00464884	0.00652157	0.831	0.999	0.00186494	-0.0433685	0.0295314	0.794	0.86327	0.00130573	-0.0438937	0.0294617	0.82	0.889036	0.00339492	-1.15332	1.44612	0.945	0.999
1-PHE	20-HETE	Cytochrome p450 Pathway	-0.00106135	-0.0148862	0.0115715	0.832	0.999	-0.0538695	-0.0819879	-0.00557139	0.041	0.49773	-0.0528081	-0.0845925	-0.00373652	0.04	0.546435	0.0101536	-0.233876	0.341849	0.833	0.999
1-NAP	CY	Protein Damage	-0.000802602	-0.0100542	0.00750511	0.832	0.999	-0.0562867	-0.10162	0.0103055	0.109	0.49773	-0.0554841	-0.101252	0.010898	0.119	0.546435	0.00558123	-0.379032	0.402341	0.843	0.999
As	20-HETE	Cytochrome p450 Pathway	-0.00091205	-0.00977434	0.0058035	0.832	0.999	-0.050058	-0.116433	0.0143529	0.155	0.49773	-0.049146	-0.11606	0.0142077	0.154	0.546435	0.00599328	-0.335602	0.44792	0.843	0.999
MEHP	12,13-DiHOME	Cytochrome p450 Pathway	0.000863029	-0.00826211	0.0108579	0.832	0.999	0.0271061	-0.0309857	0.0660349	0.29	0.538919	0.0262431	-0.0278759	0.0654205	0.306	0.582717	0.0144493	-0.88691	1.07401	0.858	0.999
PPB	5,6-DHET	Cytochrome p450 Pathway	0.00062758	-0.00560146	0.00756713	0.832	0.999	0.00935042	-0.0285043	0.0362324	0.544	0.671222	0.00872284	-0.0292706	0.0361042	0.582	0.71607	0.0122583	-1.31712	2.21569	0.91	0.999
MECPP	LTD4	Lipoxygenase Pathway	0.000927786	-0.00959863	0.0110937	0.833	0.999	0.0272709	-0.0175614	0.0485663	0.146	0.49773	0.0263431	-0.016712	0.0488789	0.153	0.546435	0.0292749	-0.74309	1.19484	0.813	0.999
Ni	14(15)-EET	Cytochrome p450 Pathway	-0.00120153	-0.0153514	0.01116	0.833	0.999	-0.0562151	-0.144019	0.0300581	0.206	0.530564	-0.0550135	-0.143151	0.0312211	0.224	0.565612	0.00661782	-0.63132	0.681294	0.869	0.999
MEHP	14(15)-EET	Cytochrome p450 Pathway	0.000720953	-0.00586193	0.00808305	0.833	0.999	0.0265356	-0.0285862	0.0656396	0.304	0.538919	0.0258146	-0.0288297	0.0657976	0.317	0.582717	0.0081346	-0.600202	0.811635	0.853	0.999
BPB	PGE1	Cyclooxygenase Pathway	0.000381445	-0.00291304	0.00456275	0.833	0.999	-0.00594579	-0.0395122	0.0265191	0.754	0.85057	-0.00632724	-0.0407764	0.0262423	0.735	0.841764	0.000192286	-1.26292	1.08723	0.995	0.999
2- and 3-PHE	PGE1	Cyclooxygenase Pathway	-0.00150754	-0.0190947	0.0122345	0.834	0.999	-0.0701756	-0.10846	0.0189898	0.111	0.49773	-0.068668	-0.109269	0.0213707	0.121	0.546435	0.00711985	-0.305211	0.441924	0.847	0.999
Mn	9S-HODE	Cytochrome p450 Pathway	-0.000893139	-0.0100669	0.00567978	0.834	0.999	-0.046097	-0.100919	0.017339	0.148	0.49773	-0.0452039	-0.100284	0.0203115	0.153	0.546435	0.00598323	-0.314719	0.398932	0.844	0.999
4-PHE	EPA	Parent Compound	-0.00154852	-0.0173084	0.0113771	0.834	0.999	-0.0717341	-0.155013	0.0367418	0.243	0.538919	-0.0701855	-0.154781	0.0380742	0.243	0.575356	0.00694808	-0.612757	0.723712	0.857	0.999
BPA	LTC4-ME	Lipoxygenase Pathway	-0.00136421	-0.0157878	0.0114606	0.834	0.999	-0.0412199	-0.115868	0.0354711	0.295	0.538919	-0.0398557	-0.114044	0.0370344	0.315	0.582717	0.0128448	-0.848557	1.21286	0.863	0.999
Hg	PGD2	Cyclooxygenase Pathway	-0.00087501	-0.0107422	0.00881475	0.834	0.999	-0.0240701	-0.0694088	0.0318703	0.341	0.542511	-0.0231951	-0.0691686	0.0322956	0.364	0.590036	0.0155545	-0.945934	1.34243	0.849	0.999
Zn	9S-HODE	Cytochrome p450 Pathway	-0.00104377	-0.012686	0.00797404	0.834	0.999	-0.0307171	-0.0774678	0.0280107	0.468	0.642519	-0.0296734	-0.0774365	0.0286797	0.481	0.655858	0.00569358	-0.677366	0.950729	0.88	0.999
Zn	CRP	Inflammatory	0.000993384	-0.00854545	0.0119313	0.835	0.999	-0.0314849	-0.0779619	0.0278379	0.451	0.627502	-0.0324782	-0.0794248	0.027592	0.431	0.620533	-0.00305971	-0.974791	1.23243	0.932	0.999
MPB	13,14DHK-PGD2	Cyclooxygenase Pathway	0.00076015	-0.0101764	0.0111297	0.835	0.999	0.000968994	-0.0448859	0.0292821	0.839	0.887632	0.000208844	-0.0435091	0.0286491	0.879	0.924046	0.0379174	-2.86055	2.74743	0.864	0.999
1-NAP	LA	Parent Compound	-0.0012872	-0.0164995	0.0128285	0.836	0.999	-0.0553827	-0.101534	0.013086	0.116	0.49773	-0.0540955	-0.101961	0.0116584	0.122	0.546435	0.0193304	-0.648932	0.68956	0.818	0.999
Mo	AA	Parent Compound	0.0017481	-0.0149965	0.0214679	0.836	0.999	-0.0556653	-0.11435	0.0325878	0.273	0.538919	-0.0574134	-0.11786	0.031018	0.251	0.581818	-0.0071277	-1.09302	1.10626	0.933	0.999
TCS	PGE1	Cyclooxygenase Pathway	-0.000490688	-0.00551243	0.00351257	0.836	0.999	-0.0227067	-0.0675568	0.0146071	0.276	0.538919	-0.022216	-0.0658654	0.0150508	0.282	0.582717	0.00520402	-0.732645	0.742751	0.866	0.999
MEHP	18-HETE	Cytochrome p450 Pathway	-0.00138258	-0.0160365	0.0133695	0.837	0.999	0.0266212	-0.0279009	0.0668842	0.285	0.538919	0.0280038	-0.0279929	0.0684595	0.29	0.582717	-0.0263284	-2.31065	1.70593	0.862	0.999
1-PHE	PGJ2	Cyclooxygenase Pathway	0.000909324	-0.0061189	0.0111519	0.838	0.999	-0.0537058	-0.0818608	-0.00555918	0.038	0.49773	-0.0546151	-0.0853809	-0.00550266	0.038	0.546435	-0.00395301	-0.216765	0.115508	0.84	0.999
1-NAP	TXB2	Cyclooxygenase Pathway	-0.000934381	-0.0118379	0.00901708	0.838	0.999	-0.0564123	-0.101358	0.0114561	0.108	0.49773	-0.055478	-0.101138	0.012472	0.116	0.546435	0.00795592	-0.450674	0.424112	0.848	0.999
2,4-DCP	5,6-DHET	Cytochrome p450 Pathway	0.00062697	-0.004966	0.0079712	0.838	0.999	-0.0389396	-0.0863992	0.0137019	0.164	0.49773	-0.0395666	-0.0882366	0.0152419	0.155	0.546435	-0.00355994	-0.624804	0.367257	0.86	0.999
MCPP	PGE1	Cyclooxygenase Pathway	0.000734752	-0.00533228	0.00835076	0.838	0.999	0.020221	-0.0390221	0.0759953	0.488	0.645653	0.0194862	-0.0399091	0.0755337	0.508	0.669439	0.00463895	-0.873352	0.88401	0.902	0.999
EPB	16-HETE	Cytochrome p450 Pathway	0.000409339	-0.0034881	0.00519529	0.838	0.999	-0.014902	-0.0590151	0.0240692	0.509	0.654947	-0.0153113	-0.0594164	0.0232988	0.482	0.656653	-0.00125316	-0.909094	0.963672	0.973	0.999
BPB	13,14DHK-PGF2𝝰	Cyclooxygenase Pathway	-0.000457104	-0.00637858	0.00440286	0.838	0.999	-0.0056284	-0.039988	0.0270517	0.764	0.851829	-0.00517129	-0.0392283	0.0272409	0.798	0.877914	0.0103246	-1.47521	1.44797	0.896	0.999
1-PHE	LTC4-ME	Lipoxygenase Pathway	0.00140357	-0.00940928	0.01648	0.839	0.999	-0.0538095	-0.0825805	-0.00553649	0.037	0.49773	-0.0552131	-0.0891596	-0.00694027	0.035	0.546435	-0.00774228	-0.370895	0.187796	0.85	0.999
MEOHP	17-HETE	Cytochrome p450 Pathway	-0.000622881	-0.00686597	0.00446591	0.839	0.999	0.035903	-0.0107899	0.0626094	0.095	0.49773	0.0365259	-0.00939831	0.0631202	0.088	0.546435	-0.0040913	-0.322853	0.296094	0.87	0.999
MCPP	LTC4-ME	Lipoxygenase Pathway	0.000913832	-0.00832388	0.0115517	0.839	0.999	0.0194369	-0.0395754	0.0763165	0.509	0.654947	0.0185231	-0.0413676	0.0745368	0.528	0.682372	0.0122502	-1.4111	1.37826	0.878	0.999
1-NAP	8-IP	Oxidative Stress	0.000925563	-0.00801307	0.012409	0.84	0.999	-0.0566699	-0.101598	0.0109225	0.11	0.49773	-0.0575955	-0.103501	0.0101784	0.106	0.546435	-0.00463099	-0.483606	0.3463	0.866	0.999
Mn	CAA	Cytochrome p450 Pathway	0.000760517	-0.00502719	0.00817965	0.84	0.999	-0.0446403	-0.100319	0.020597	0.156	0.49773	-0.0454008	-0.100286	0.0189559	0.148	0.546435	-0.00249033	-0.467545	0.321379	0.89	0.999
Sn	16-HETE	Cytochrome p450 Pathway	0.000665734	-0.00433718	0.0068904	0.84	0.999	-0.0340008	-0.0762746	0.0169191	0.157	0.49773	-0.0346666	-0.0770777	0.0154092	0.156	0.546435	-0.00364795	-0.524109	0.355729	0.885	0.999
1-PYR	11,12-DHET	Cytochrome p450 Pathway	-0.0020612	-0.0250529	0.0198357	0.84	0.999	-0.0348166	-0.0866809	0.0305855	0.424	0.607095	-0.0327554	-0.0883621	0.0312077	0.455	0.63689	0.0542063	-2.14228	2.1376	0.79	0.999
1-NAP	5,6-DHET	Cytochrome p450 Pathway	0.000757071	-0.00583803	0.00981958	0.841	0.999	-0.0567734	-0.100909	0.0112301	0.111	0.49773	-0.0575304	-0.102485	0.00977541	0.112	0.546435	-0.00372812	-0.403772	0.310041	0.872	0.999
Mn	15-oxoETE	Lipoxygenase Pathway	0.000856867	-0.00529584	0.00911772	0.841	0.999	-0.0453596	-0.100812	0.0194922	0.153	0.49773	-0.0462164	-0.100394	0.0185103	0.146	0.546435	-0.00367252	-0.541949	0.331407	0.886	0.999
PPB	PGA2	Cyclooxygenase Pathway	-0.000518781	-0.00736514	0.00547449	0.841	0.999	0.00933948	-0.0290859	0.03661	0.535	0.671066	0.00985826	-0.0275435	0.0365483	0.529	0.682372	-0.00166768	-1.27816	1.32702	0.978	0.999
Tl	18-HETE	Cytochrome p450 Pathway	0.000569265	-0.00602059	0.00794831	0.842	0.999	-0.0437347	-0.0569879	-0.0188033	0.008	0.272706	-0.0443039	-0.0592601	-0.0194677	0.01	0.29308	-0.00547783	-0.214725	0.153282	0.84	0.999
Se	NY	Protein Damage	-0.00175142	-0.0219943	0.0150621	0.842	0.999	-0.0720033	-0.128428	0.0426267	0.277	0.538919	-0.0702519	-0.129741	0.0433754	0.284	0.582717	0.00587319	-0.520892	0.627402	0.857	0.999
2-NAP	PGA2	Cyclooxygenase Pathway	-0.00117152	-0.0155053	0.0106528	0.842	0.999	-0.00955747	-0.0793293	0.0362192	0.904	0.930907	-0.00838596	-0.0769934	0.0369717	0.932	0.959314	0.0138232	-2.0679	1.81353	0.9	0.999
Mo	PGE1	Cyclooxygenase Pathway	0.00128002	-0.00876293	0.0148796	0.843	0.999	-0.0565384	-0.114854	0.0322712	0.263	0.538919	-0.0578185	-0.115909	0.031497	0.247	0.5795	-0.0022625	-0.673135	0.57242	0.92	0.999
MBP	11-HETE	Cytochrome p450 Pathway	0.0005533	-0.00603159	0.00799278	0.843	0.999	0.0283908	-0.0361906	0.0617521	0.271	0.538919	0.0278375	-0.0350624	0.0615772	0.276	0.582717	0.00601324	-0.843604	0.686207	0.836	0.999
EPB	RVD2	Lipoxygenase Pathway	-0.000550021	-0.00734334	0.00534333	0.843	0.999	-0.0144449	-0.0588247	0.023446	0.511	0.655143	-0.0138949	-0.0571307	0.0241385	0.526	0.681917	0.0105745	-1.12193	1.30196	0.88	0.999
BPB	DY	Protein Damage	0.000358728	-0.00324389	0.00484717	0.843	0.999	-0.00595561	-0.0402734	0.0263666	0.753	0.85057	-0.00631434	-0.0405337	0.0258048	0.738	0.844365	-0.000861001	-1.37695	1.24345	0.976	0.999
2,5-DCP	LTB4	Lipoxygenase Pathway	0.00051692	-0.0047761	0.00700845	0.844	0.999	-0.0635586	-0.108878	-0.0186518	0.004	0.2318	-0.0640755	-0.109297	-0.018877	0.004	0.257556	-0.00311696	-0.159253	0.0931552	0.846	0.999
1-NAP	PGE1	Cyclooxygenase Pathway	-0.00107525	-0.0136625	0.0100491	0.844	0.999	-0.056483	-0.101047	0.0119746	0.113	0.49773	-0.0554078	-0.1016	0.0135799	0.124	0.546435	0.00681203	-0.467447	0.576218	0.865	0.999
TCS	CAA	Cytochrome p450 Pathway	0.000423485	-0.00338877	0.0052272	0.844	0.999	-0.0223619	-0.0664945	0.0141867	0.273	0.538919	-0.0227853	-0.0663054	0.0145106	0.263	0.582717	-0.00380186	-0.699596	0.565022	0.891	0.999
Pb	8,9-DHET	Cytochrome p450 Pathway	0.00143985	-0.0135723	0.0183569	0.844	0.999	-0.00490123	-0.054617	0.0585573	0.825	0.880968	-0.00634108	-0.0562813	0.0550728	0.785	0.872724	0.0268364	-3.36496	2.30055	0.913	0.999
MEOHP	8-OHdG	Oxidative Stress	0.000626502	-0.00640618	0.00823365	0.845	0.999	0.0357005	-0.0103355	0.0627532	0.1	0.49773	0.035074	-0.0111192	0.062788	0.098	0.546435	0.00957673	-0.38237	0.398196	0.823	0.999
MECPP	9S-HODE	Cytochrome p450 Pathway	0.000672629	-0.00662619	0.00886429	0.845	0.999	0.0276777	-0.0154458	0.0479909	0.126	0.49773	0.0270051	-0.0157487	0.0479465	0.137	0.546435	0.0113427	-0.4518	0.769025	0.845	0.999
Ni	17-HETE	Cytochrome p450 Pathway	0.000936887	-0.00833276	0.0116884	0.845	0.999	-0.0568558	-0.14428	0.0285192	0.203	0.526936	-0.0577927	-0.145551	0.0277066	0.199	0.549432	-0.00454225	-0.603791	0.461274	0.882	0.999
Zn	LTC4-ME	Lipoxygenase Pathway	0.00115665	-0.0126624	0.0166851	0.845	0.999	-0.0291027	-0.0778501	0.0287545	0.496	0.647005	-0.0302593	-0.0803342	0.0279813	0.481	0.655858	-0.00187115	-1.36208	1.28514	0.969	0.999
EPB	NY	Protein Damage	0.000495374	-0.00410911	0.00603993	0.845	0.999	-0.0150789	-0.0597148	0.0236222	0.499	0.649092	-0.0155742	-0.0593023	0.0233333	0.484	0.657627	-0.00230166	-0.846492	1.04347	0.948	0.999
Mo	CRP	Inflammatory	-0.00117869	-0.0146695	0.00978397	0.846	0.999	-0.0548611	-0.113699	0.0332216	0.271	0.538919	-0.0536824	-0.113067	0.0338794	0.291	0.582717	0.00487244	-0.676106	0.726099	0.885	0.999
TCS	12-oxoETE	Lipoxygenase Pathway	-0.000504615	-0.00675965	0.00442829	0.846	0.999	-0.0223441	-0.0661333	0.0150099	0.275	0.538919	-0.0218395	-0.0655619	0.0151908	0.289	0.582717	0.00908148	-0.790735	0.866995	0.859	0.999
MCPP	LA	Parent Compound	0.00110436	-0.0111538	0.0139188	0.846	0.999	0.0205878	-0.0388978	0.0774317	0.481	0.645604	0.0194834	-0.0396892	0.0752671	0.499	0.663423	0.0276924	-1.70392	1.98529	0.845	0.999
Ba	TXB2	Cyclooxygenase Pathway	-0.000800686	-0.0101561	0.00761103	0.846	0.999	0.0097445	-0.0566208	0.0717133	0.746	0.848685	0.0105452	-0.0539155	0.0729264	0.734	0.841764	-0.000836031	-1.36222	1.24958	0.986	0.999
Pb	CRP	Inflammatory	-0.00057885	-0.00830336	0.00588913	0.846	0.999	-0.00610267	-0.0564	0.0575563	0.791	0.861625	-0.00552382	-0.0552351	0.0568259	0.807	0.883621	0.00481247	-1.43732	1.00217	0.921	0.999
MPB	14(15)-EET	Cytochrome p450 Pathway	-0.000551411	-0.00604423	0.00367127	0.846	0.999	0.00154946	-0.044441	0.0292185	0.82	0.878761	0.00210087	-0.042949	0.0301543	0.801	0.879544	0.000389474	-1.07675	1.04611	0.988	0.999
MECPP	17-HETE	Cytochrome p450 Pathway	-0.000490799	-0.00603448	0.00415901	0.847	0.999	0.0276586	-0.015392	0.048026	0.127	0.49773	0.0281494	-0.0139126	0.0486577	0.117	0.546435	-0.00342299	-0.375413	0.39159	0.89	0.999
2-FLU	17-HETE	Cytochrome p450 Pathway	0.000966031	-0.0109071	0.0137163	0.847	0.999	-0.0406036	-0.0862161	0.028316	0.342	0.542984	-0.0415696	-0.0895497	0.0273404	0.323	0.583992	-0.00306694	-0.787636	0.827585	0.945	0.999
Zn	LA	Parent Compound	0.00142701	-0.0167697	0.0207808	0.847	0.999	-0.0333202	-0.0787253	0.0276696	0.42	0.607095	-0.0347472	-0.0834504	0.0268371	0.391	0.602496	0.00120071	-1.596	1.86881	0.991	0.999
1-PHE	14(15)-EET	Cytochrome p450 Pathway	-0.000669161	-0.00991241	0.00726859	0.848	0.999	-0.0537982	-0.0818861	-0.00548215	0.041	0.49773	-0.053129	-0.0829026	-0.00373927	0.04	0.546435	0.00449563	-0.147437	0.211726	0.841	0.999
9-PHE	DHA	Parent Compound	0.00126974	-0.010515	0.0148869	0.848	0.999	-0.0654394	-0.116541	0.0201389	0.148	0.49773	-0.0667091	-0.118609	0.0189389	0.146	0.546435	-0.00403471	-0.645242	0.349394	0.896	0.999
2-FLU	DY	Protein Damage	-0.000975624	-0.0125959	0.0100245	0.848	0.999	-0.0412416	-0.0865921	0.0281809	0.339	0.542511	-0.0402659	-0.0869934	0.028678	0.334	0.58417	0.00538205	-0.652641	0.842134	0.871	0.999
2-NAP	DY	Protein Damage	-0.000863035	-0.0106544	0.00704529	0.848	0.999	-0.010536	-0.0804346	0.0357693	0.883	0.919494	-0.00967297	-0.079136	0.0372825	0.902	0.940939	0.0032772	-1.24895	1.31259	0.943	0.999
MBZP	15-oxoETE	Lipoxygenase Pathway	0.00085065	-0.00634694	0.00987741	0.848	0.999	-0.00126818	-0.0699099	0.0558795	0.981	0.9904	-0.00211883	-0.0699946	0.0548542	0.993	0.997011	0.000557899	-1.34341	1.1228	0.979	0.999
MECPP	PGE3	Cyclooxygenase Pathway	0.000461841	-0.00392093	0.00586878	0.849	0.999	0.0276413	-0.0162352	0.0477844	0.13	0.49773	0.0271794	-0.015706	0.0478837	0.137	0.546435	0.00411658	-0.280407	0.454608	0.847	0.999
4-PHE	5,6-DHET	Cytochrome p450 Pathway	-0.00179186	-0.0216199	0.017528	0.849	0.999	-0.0720192	-0.154865	0.0358267	0.228	0.538919	-0.0702274	-0.154169	0.0377952	0.248	0.581258	0.00793732	-0.83744	1.1458	0.887	0.999
MEHP	13-oxoODE	Lipoxygenase Pathway	-0.000853452	-0.0106701	0.00754008	0.849	0.999	0.026947	-0.029299	0.0662831	0.294	0.538919	0.0278005	-0.0274696	0.0671045	0.278	0.582717	-0.00251509	-1.0903	1.13041	0.955	0.999
1-PYR	PGB2	Cyclooxygenase Pathway	-0.00111898	-0.0154496	0.00999672	0.849	0.999	-0.0377811	-0.0875678	0.0295155	0.383	0.581017	-0.0366621	-0.0881117	0.0301877	0.4	0.606409	0.00937858	-0.816299	1.09292	0.852	0.999
2,5-DCP	11(12)-EET	Cytochrome p450 Pathway	0.00087493	-0.00938803	0.0116735	0.85	0.999	-0.0662103	-0.115245	-0.0198713	0.005	0.2318	-0.0670853	-0.114928	-0.0202675	0.003	0.257556	-0.0123878	-0.318091	0.15932	0.851	0.999
MEP	PGE3	Cyclooxygenase Pathway	-0.000441962	-0.0056439	0.0035069	0.85	0.999	0.0120295	-0.0289075	0.0335733	0.434	0.611557	0.0124715	-0.0286545	0.0344166	0.419	0.615489	-0.0029433	-0.705024	0.797067	0.92	0.999
Ni	BCPGE2	Cyclooxygenase Pathway	0.000950968	-0.00757728	0.0113665	0.851	0.999	-0.0562359	-0.144971	0.0291244	0.2	0.525624	-0.0571868	-0.145003	0.0270538	0.199	0.549432	-0.0021204	-0.577958	0.45815	0.921	0.999
MiBP	CAA	Cytochrome p450 Pathway	0.00105075	-0.00803229	0.0123564	0.851	0.999	-0.0523896	-0.153537	0.038974	0.315	0.538919	-0.0534404	-0.153053	0.0378468	0.316	0.582717	-0.00257412	-0.769692	0.635537	0.922	0.999
Mn	PGB2	Cyclooxygenase Pathway	0.000969148	-0.00647083	0.0104587	0.852	0.999	-0.0437517	-0.0988229	0.0203367	0.168	0.49773	-0.0447209	-0.0987679	0.0188045	0.155	0.546435	-0.00409535	-0.767316	0.451286	0.886	0.999
Hg	DHA	Parent Compound	-0.000616016	-0.00875168	0.0070431	0.852	0.999	-0.0241522	-0.0693407	0.0308979	0.336	0.541996	-0.0235362	-0.0698224	0.0312342	0.352	0.585617	0.00738412	-0.691948	1.09943	0.876	0.999
2-FLU	9(10)-EpoME	Cytochrome p450 Pathway	0.00209738	-0.0192421	0.0245779	0.852	0.999	-0.0399305	-0.0869297	0.0292823	0.35	0.545228	-0.0420279	-0.0937232	0.0266948	0.315	0.582717	0.000630202	-1.76408	2.11183	0.996	0.999
MEP	11,12-DHET	Cytochrome p450 Pathway	-0.00103194	-0.0121407	0.00836909	0.852	0.999	0.013333	-0.0280651	0.0341244	0.384	0.581393	0.0143649	-0.0250378	0.0355928	0.349	0.585617	-0.00502504	-2.15212	1.46818	0.978	0.999
2-NAP	RVD1	Lipoxygenase Pathway	0.00135385	-0.0172217	0.0187752	0.852	0.999	-0.0104821	-0.0796565	0.0371176	0.876	0.916321	-0.0118359	-0.0815352	0.0350488	0.845	0.902216	0.0402462	-2.97995	3.30585	0.88	0.999
1-PHE	PGE1	Cyclooxygenase Pathway	-0.000811367	-0.0141346	0.0122823	0.853	0.999	-0.05371	-0.0818966	-0.00542351	0.038	0.49773	-0.0528986	-0.0849014	-0.00375182	0.042	0.546435	0.00668436	-0.289778	0.282297	0.865	0.999
2- and 3-PHE	14(15)-EET	Cytochrome p450 Pathway	-0.00140007	-0.0194128	0.0153622	0.853	0.999	-0.0703209	-0.107737	0.0183341	0.102	0.49773	-0.0689208	-0.111367	0.0197048	0.121	0.546435	0.00810937	-0.436035	0.615468	0.873	0.999
MECPP	16-HETE	Cytochrome p450 Pathway	0.000424381	-0.00373803	0.00565419	0.853	0.999	0.0277344	-0.0157917	0.0480427	0.129	0.49773	0.0273101	-0.0153553	0.0476253	0.13	0.546435	0.00523152	-0.294933	0.369054	0.846	0.999
1-PYR	16-HETE	Cytochrome p450 Pathway	0.000931891	-0.00754292	0.0113068	0.853	0.999	-0.0362593	-0.0866416	0.029728	0.422	0.607095	-0.0371912	-0.0882312	0.0291678	0.403	0.607777	-0.00183303	-0.849529	0.866041	0.945	0.999
MCPP	CY	Protein Damage	-0.000628518	-0.00838973	0.00613238	0.853	0.999	0.0205423	-0.0382467	0.0758963	0.477	0.645009	0.0211709	-0.0388843	0.076021	0.468	0.646498	-0.00299096	-1.06382	0.742302	0.934	0.999
Ba	11(12)-EET	Cytochrome p450 Pathway	0.00135266	-0.0144159	0.0185733	0.853	0.999	0.00872157	-0.0583703	0.074393	0.782	0.857342	0.00736891	-0.0580712	0.0709796	0.819	0.888784	0.041886	-2.29193	3.89247	0.849	0.999
Mn	12-oxoETE	Lipoxygenase Pathway	-0.00072316	-0.0101894	0.00809779	0.854	0.999	-0.0455754	-0.10006	0.0199002	0.154	0.49773	-0.0448522	-0.0990906	0.0194044	0.153	0.546435	0.00534136	-0.521072	0.520976	0.868	0.999
PPB	16-HETE	Cytochrome p450 Pathway	0.000343613	-0.00287015	0.00446677	0.854	0.999	0.00928859	-0.0286971	0.0361431	0.55	0.671222	0.00894497	-0.0282892	0.0360669	0.564	0.706295	0.00539931	-0.796573	0.840952	0.878	0.999
Mn	AA	Parent Compound	0.00103924	-0.00932634	0.0129534	0.855	0.999	-0.0451217	-0.0998128	0.0192891	0.158	0.49773	-0.0461609	-0.0998971	0.0176638	0.146	0.546435	-0.00676402	-0.795505	0.513982	0.903	0.999
MBP	9S-HODE	Cytochrome p450 Pathway	0.000573166	-0.00549189	0.00762817	0.855	0.999	0.0282569	-0.0348418	0.0621068	0.28	0.538919	0.0276837	-0.0351848	0.0620718	0.289	0.582717	0.00292508	-0.494747	0.521976	0.895	0.999
Ba	16-HETE	Cytochrome p450 Pathway	0.000701066	-0.00531102	0.00791739	0.855	0.999	0.0107852	-0.0560253	0.075007	0.727	0.846674	0.0100842	-0.055141	0.0732244	0.744	0.847049	0.0038349	-0.932274	0.91743	0.926	0.999
9-PHE	12,13-DiHOME	Cytochrome p450 Pathway	0.00150844	-0.0140071	0.0182299	0.856	0.999	-0.0638893	-0.116595	0.020429	0.157	0.49773	-0.0653978	-0.119114	0.019156	0.149	0.546435	-0.00535246	-0.771936	0.595526	0.921	0.999
2,4-DCP	5-oxoETE	Lipoxygenase Pathway	-0.000578506	-0.00792527	0.00568297	0.856	0.999	-0.0391621	-0.0868671	0.014955	0.159	0.49773	-0.0385835	-0.0871301	0.0143571	0.167	0.546546	0.00417925	-0.440583	0.415597	0.877	0.999
Sn	DHA	Parent Compound	-0.000537467	-0.00808003	0.00645402	0.856	0.999	-0.0328222	-0.0761883	0.0172292	0.187	0.510884	-0.0322847	-0.0754882	0.017952	0.187	0.549432	0.00583096	-0.597332	0.560989	0.871	0.999
Tl	13-oxoODE	Lipoxygenase Pathway	-0.000444624	-0.00775346	0.00697955	0.857	0.999	-0.0436918	-0.0577798	-0.0173881	0.013	0.279019	-0.0432472	-0.0580937	-0.016901	0.015	0.331143	0.00641017	-0.196293	0.187171	0.86	0.999
MEHHP	9S-HODE	Cytochrome p450 Pathway	0.000484617	-0.00471568	0.00665122	0.857	0.999	0.0338126	-0.0065994	0.0548583	0.07	0.49773	0.033328	-0.00728506	0.0543688	0.071	0.546435	0.00537091	-0.226055	0.367433	0.851	0.999
MEOHP	20-HETE	Cytochrome p450 Pathway	0.000513572	-0.00421064	0.00623166	0.857	0.999	0.0357871	-0.0108352	0.0625766	0.094	0.49773	0.0352736	-0.0106596	0.0627901	0.095	0.546435	0.00448726	-0.242591	0.312785	0.847	0.999
MBP	PGE1	Cyclooxygenase Pathway	0.000692583	-0.00571443	0.00871628	0.857	0.999	0.0280779	-0.0363537	0.062505	0.283	0.538919	0.0273853	-0.0365173	0.0616729	0.292	0.582717	0.00414134	-0.527845	0.580775	0.886	0.999
Mo	5-oxoETE	Lipoxygenase Pathway	-0.000959514	-0.0142517	0.0103904	0.858	0.999	-0.0546464	-0.11407	0.0328305	0.285	0.538919	-0.0536868	-0.113736	0.0343819	0.294	0.582717	0.00438994	-0.735978	0.686454	0.873	0.999
EPB	12-HETE	Lipoxygenase Pathway	0.000473702	-0.00640542	0.00764811	0.858	0.999	-0.0160052	-0.0601165	0.0226717	0.461	0.637588	-0.0164789	-0.0597423	0.0222886	0.449	0.633464	-0.0021496	-1.37949	1.31595	0.975	0.999
PPB	PGD2	Cyclooxygenase Pathway	-0.000446506	-0.00673186	0.00514173	0.858	0.999	0.00987008	-0.0277912	0.0366088	0.517	0.658827	0.0103166	-0.0262301	0.0364365	0.509	0.669615	-0.00180361	-1.14799	1.19441	0.969	0.999
PPB	15-oxoETE	Lipoxygenase Pathway	0.000370807	-0.00345794	0.00498853	0.858	0.999	0.00925651	-0.0298485	0.0360637	0.546	0.671222	0.0088857	-0.0291741	0.0362035	0.567	0.707377	0.00370409	-0.984506	1.00835	0.92	0.999
2,5-DCP	20-HETE	Cytochrome p450 Pathway	-0.00047061	-0.00704864	0.00552749	0.859	0.999	-0.0631113	-0.10814	-0.0179831	0.004	0.2318	-0.0626407	-0.108447	-0.0165568	0.005	0.257556	0.00379106	-0.109275	0.153176	0.861	0.999
1-PHE	8(9)-EET	Cytochrome p450 Pathway	0.0010324	-0.00762892	0.0134883	0.859	0.999	-0.0539031	-0.0818079	-0.0041114	0.038	0.49773	-0.0549355	-0.0859267	-0.00597755	0.035	0.546435	-0.00381847	-0.332712	0.14964	0.865	0.999
1-PHE	DHA	Parent Compound	0.0010418	-0.00794059	0.0131987	0.859	0.999	-0.054016	-0.0822279	-0.00551981	0.039	0.49773	-0.0550579	-0.0864745	-0.00672604	0.037	0.546435	-0.00447012	-0.272985	0.158364	0.868	0.999
MEHHP	16-HETE	Cytochrome p450 Pathway	-0.000484072	-0.00621144	0.0034195	0.859	0.999	0.0339518	-0.00579857	0.0546308	0.071	0.49773	0.0344358	-0.00516172	0.055133	0.061	0.546435	-0.00208302	-0.276381	0.186327	0.89	0.999
4-PHE	DHA	Parent Compound	0.00144355	-0.0146447	0.0194827	0.859	0.999	-0.0707974	-0.154996	0.0371618	0.245	0.538919	-0.0722409	-0.15762	0.0359686	0.224	0.565612	-0.00331489	-0.77552	0.78424	0.92	0.999
BPA	CAA	Cytochrome p450 Pathway	0.000741724	-0.00688793	0.0103933	0.859	0.999	-0.0389469	-0.114883	0.0373801	0.33	0.538919	-0.0396887	-0.114096	0.0381449	0.321	0.583992	-0.00262401	-0.592116	0.623191	0.913	0.999
Hg	EPA	Parent Compound	0.000649458	-0.00553657	0.00848425	0.859	0.999	-0.0239579	-0.069515	0.0311509	0.345	0.54402	-0.0246074	-0.0704828	0.0305021	0.335	0.58417	-0.00242254	-0.737876	1.00948	0.938	0.999
Zn	PGE1	Cyclooxygenase Pathway	0.000782254	-0.0075222	0.0113855	0.859	0.999	-0.0306969	-0.0783349	0.0282978	0.471	0.6426	-0.0314791	-0.0791993	0.027821	0.449	0.633464	-0.0012779	-0.769235	0.977763	0.948	0.999
MPB	CRP	Inflammatory	0.000437561	-0.00387958	0.00552099	0.859	0.999	0.00140194	-0.0443013	0.0295235	0.826	0.880968	0.000964382	-0.0451747	0.0292633	0.839	0.897049	0.00506485	-0.823716	1.09665	0.907	0.999
BPA	15-oxoETE	Lipoxygenase Pathway	-0.000973132	-0.0129325	0.00971235	0.86	0.999	-0.0394202	-0.113501	0.0375743	0.323	0.538919	-0.0384471	-0.112813	0.0403953	0.339	0.58417	0.00651761	-1.0173	0.941308	0.889	0.999
Ba	DY	Protein Damage	0.000644219	-0.00578329	0.00855642	0.86	0.999	0.0107575	-0.0539304	0.0730932	0.726	0.846674	0.0101133	-0.0545751	0.0728089	0.75	0.849292	0.00398086	-1.06207	1.04678	0.93	0.999
MPB	IL-1β	Inflammatory	0.000381949	-0.00473587	0.00582048	0.86	0.999	0.00171137	-0.0437734	0.029387	0.8	0.868165	0.00132942	-0.0438486	0.0293837	0.833	0.894591	0.00434787	-1.04645	1.30673	0.934	0.999
MECPP	PGD2	Cyclooxygenase Pathway	0.000589261	-0.00686223	0.0082636	0.861	0.999	0.0268912	-0.0177913	0.0477235	0.147	0.49773	0.0263019	-0.0177057	0.0478449	0.153	0.546435	0.00897498	-0.703061	0.728473	0.868	0.999
MEP	9,10-DiHOME	Cytochrome p450 Pathway	-0.000481594	-0.00684441	0.00474922	0.861	0.999	0.0128489	-0.0283899	0.0340121	0.392	0.592344	0.0133305	-0.0278829	0.0348177	0.378	0.60014	-0.003125	-0.941647	0.883398	0.935	0.999
Tl	16-HETE	Cytochrome p450 Pathway	-0.000450339	-0.0057672	0.00367024	0.862	0.999	-0.043765	-0.0571086	-0.0179185	0.012	0.272706	-0.0433146	-0.0572395	-0.0181116	0.011	0.29308	0.00319533	-0.0957896	0.147352	0.86	0.999
MEOHP	PGE1	Cyclooxygenase Pathway	0.000645078	-0.00608684	0.00870085	0.862	0.999	0.0356952	-0.0106622	0.0629944	0.094	0.49773	0.0350502	-0.0109533	0.0622895	0.104	0.546435	0.0057527	-0.319669	0.507083	0.866	0.999
Cu	LTC4-ME	Lipoxygenase Pathway	-0.0012083	-0.0159156	0.0103495	0.862	0.999	0.0535133	-0.0210568	0.0894423	0.119	0.49773	0.0547216	-0.0181455	0.0905474	0.105	0.546435	-0.00660591	-0.586429	0.382807	0.889	0.999
Hg	5(6)-EET	Cytochrome p450 Pathway	0.0010656	-0.010471	0.0135575	0.862	0.999	-0.0224263	-0.0696085	0.0361427	0.378	0.575315	-0.0234919	-0.0695783	0.0314381	0.361	0.586815	0.00161582	-1.84364	1.98661	0.988	0.999
MEP	8(9)-EET	Cytochrome p450 Pathway	-0.000471945	-0.00697053	0.00464488	0.862	0.999	0.0128558	-0.0283873	0.0340381	0.388	0.586682	0.0133277	-0.0276972	0.034831	0.381	0.60039	-0.00357772	-1.03393	0.892343	0.924	0.999
MEP	14(15)-EET	Cytochrome p450 Pathway	0.000387829	-0.00344683	0.00516722	0.862	0.999	0.0124323	-0.0289339	0.0338633	0.404	0.600688	0.0120445	-0.0292397	0.0337646	0.423	0.617064	0.00508106	-0.776456	0.880659	0.9	0.999
1-PYR	TXB2	Cyclooxygenase Pathway	-0.000869382	-0.0148917	0.0114319	0.862	0.999	-0.0359422	-0.0872536	0.0300944	0.419	0.607095	-0.0350728	-0.087525	0.0302255	0.439	0.625831	0.0107431	-0.839229	1.16968	0.851	0.999
BP3	TXB2	Cyclooxygenase Pathway	-0.000384484	-0.00520765	0.00361935	0.862	0.999	-0.00989073	-0.0426952	0.0174566	0.572	0.682045	-0.00950625	-0.0425376	0.0175987	0.586	0.720227	0.0095718	-0.873683	1.35681	0.886	0.999
Ba	CAA	Cytochrome p450 Pathway	0.000605725	-0.00519162	0.00776031	0.863	0.999	0.0102988	-0.0533443	0.0722235	0.725	0.846674	0.0096931	-0.0539422	0.0703238	0.75	0.849292	0.00236889	-0.973606	1.0536	0.934	0.999
BPA	DHA	Parent Compound	0.000754295	-0.0101715	0.0123708	0.865	0.999	-0.0394929	-0.115042	0.0365855	0.323	0.538919	-0.0402472	-0.114661	0.0367872	0.311	0.582717	-0.00498076	-0.730889	0.998922	0.914	0.999
2-FLU	PGE1	Cyclooxygenase Pathway	-0.000964823	-0.0124743	0.00772476	0.865	0.999	-0.0410381	-0.0867668	0.0279741	0.339	0.542511	-0.0400733	-0.087063	0.028464	0.348	0.585617	0.00434086	-0.577581	0.766557	0.886	0.999
1-PHE	9,10-DiHOME	Cytochrome p450 Pathway	0.00101377	-0.00773983	0.0130881	0.866	0.999	-0.0538979	-0.0817934	-0.00481492	0.043	0.49773	-0.0549117	-0.086259	-0.0058993	0.038	0.546435	-0.00350328	-0.2818	0.160902	0.875	0.999
1-NAP	20-HETE	Cytochrome p450 Pathway	0.000678059	-0.00602303	0.00942779	0.866	0.999	-0.0563732	-0.100935	0.010715	0.118	0.49773	-0.0570513	-0.102162	0.0110063	0.111	0.546435	-0.00248816	-0.440671	0.284721	0.884	0.999
Mn	8,9-DHET	Cytochrome p450 Pathway	0.00143911	-0.0141731	0.0189147	0.866	0.999	-0.0445181	-0.0986017	0.0194669	0.17	0.49773	-0.0459572	-0.101357	0.0177971	0.141	0.546435	-0.00838742	-1.40824	1.17102	0.936	0.999
MEP	8-IP	Oxidative Stress	-0.000559123	-0.0084596	0.00616509	0.866	0.999	0.0122716	-0.0289001	0.0338792	0.415	0.607095	0.0128307	-0.027834	0.0348967	0.4	0.606409	-0.00299513	-1.93961	1.21922	0.953	0.999
MPB	LTC4-ME	Lipoxygenase Pathway	-0.000567435	-0.00837844	0.00600176	0.866	0.999	0.00152556	-0.0445799	0.0294847	0.817	0.878761	0.002093	-0.0426896	0.0298932	0.802	0.879809	0.00212072	-1.55149	1.59755	0.975	0.999
MBZP	BCPGE2	Cyclooxygenase Pathway	0.000602832	-0.0054565	0.0080287	0.866	0.999	-0.000933575	-0.0705607	0.0559297	0.973	0.989651	-0.00153641	-0.0704321	0.0561233	0.981	0.991696	0.00182334	-1.04256	1.03681	0.949	0.999
Tl	PGE1	Cyclooxygenase Pathway	-0.000252374	-0.00515069	0.0038385	0.867	0.999	-0.0437458	-0.0571479	-0.0180344	0.012	0.272706	-0.0434934	-0.0573976	-0.0178054	0.014	0.331143	0.00176897	-0.104564	0.136243	0.867	0.999
MEHHP	PGE1	Cyclooxygenase Pathway	0.000457018	-0.00428208	0.00652741	0.867	0.999	0.033699	-0.00667368	0.0546794	0.074	0.49773	0.033242	-0.00731707	0.0541743	0.073	0.546435	0.00377656	-0.233765	0.359393	0.875	0.999
MECPP	8-OHdG	Oxidative Stress	0.000482603	-0.00607451	0.00728892	0.867	0.999	0.0277766	-0.0150911	0.0477498	0.13	0.49773	0.0272939	-0.015315	0.0476213	0.132	0.546435	0.0104495	-0.477715	0.570187	0.831	0.999
4-PHE	IL-6	Inflammatory	-0.00199785	-0.0295202	0.0218407	0.867	0.999	-0.0692152	-0.155003	0.0383336	0.252	0.538919	-0.0672174	-0.155104	0.0379608	0.252	0.582717	0.024827	-0.953366	1.41363	0.845	0.999
2- and 3-PHE	CY	Protein Damage	-0.000738174	-0.013515	0.0120923	0.868	0.999	-0.0701708	-0.107879	0.0181081	0.105	0.49773	-0.0694326	-0.109671	0.0204455	0.113	0.546435	0.00391541	-0.278574	0.320927	0.867	0.999
BPA	5,6-DHET	Cytochrome p450 Pathway	-0.00116523	-0.0161484	0.0144376	0.868	0.999	-0.0394313	-0.113375	0.0376136	0.318	0.538919	-0.0382661	-0.113025	0.0409262	0.353	0.585617	0.0126655	-1.13816	1.44901	0.898	0.999
2,5-DCP	BCPGE2	Cyclooxygenase Pathway	-0.000496954	-0.00707442	0.00551936	0.869	0.999	-0.0630383	-0.109363	-0.0175651	0.004	0.2318	-0.0625414	-0.109988	-0.0163438	0.004	0.257556	0.00322972	-0.110557	0.147521	0.869	0.999
As	9,10-DiHOME	Cytochrome p450 Pathway	-0.00074786	-0.010782	0.00764789	0.869	0.999	-0.0490911	-0.116264	0.0146758	0.166	0.49773	-0.0483432	-0.114787	0.0151828	0.167	0.546546	0.00440731	-0.631493	0.536739	0.875	0.999
TCS	11-HETE	Cytochrome p450 Pathway	-0.000435642	-0.00555583	0.00378679	0.869	0.999	-0.0229451	-0.0664019	0.0142214	0.264	0.538919	-0.0225094	-0.065342	0.0144287	0.271	0.582717	0.0069624	-0.702636	0.72241	0.869	0.999
TCS	9S-HODE	Cytochrome p450 Pathway	-0.000427609	-0.00567739	0.00359435	0.869	0.999	-0.0224834	-0.0674899	0.0147242	0.282	0.538919	-0.0220558	-0.0655674	0.0154134	0.288	0.582717	0.00450454	-0.73776	0.708943	0.895	0.999
2- and 3-PHE	RVD1	Lipoxygenase Pathway	-0.00123921	-0.0278293	0.0259685	0.87	0.999	-0.070543	-0.108478	0.0171154	0.114	0.49773	-0.0693037	-0.116722	0.0156875	0.106	0.546435	0.024334	-0.756634	0.743158	0.85	0.999
1-NAP	DHA	Parent Compound	-0.000599374	-0.0109048	0.00902571	0.87	0.999	-0.0560305	-0.101132	0.0126044	0.116	0.49773	-0.0554312	-0.101566	0.0129267	0.121	0.546435	0.0047215	-0.420697	0.408645	0.874	0.999
MECPP	PGE1	Cyclooxygenase Pathway	0.000687903	-0.00781012	0.0106285	0.87	0.999	0.0275178	-0.0157776	0.0477542	0.131	0.49773	0.0268298	-0.0169826	0.0487072	0.151	0.546435	0.00945314	-0.486516	0.906764	0.875	0.999
Se	CAA	Cytochrome p450 Pathway	-0.0011303	-0.0172362	0.0132807	0.87	0.999	-0.0731015	-0.129331	0.0419387	0.263	0.538919	-0.0719712	-0.130137	0.0425563	0.265	0.582717	0.00323048	-0.473575	0.530383	0.885	0.999
MiBP	CY	Protein Damage	-0.00103767	-0.0135169	0.0098672	0.87	0.999	-0.0533919	-0.156227	0.0395602	0.311	0.538919	-0.0523542	-0.153823	0.0401219	0.332	0.58417	0.0034463	-0.726592	0.818655	0.913	0.999
MCPP	PGB2	Cyclooxygenase Pathway	0.000777895	-0.00682016	0.00902922	0.87	0.999	0.0203298	-0.0382933	0.0767423	0.49	0.646428	0.0195519	-0.0390354	0.0757121	0.5	0.663423	0.00520119	-0.984306	1.12166	0.908	0.999
2-NAP	LTD4	Lipoxygenase Pathway	-0.00133494	-0.0182891	0.0140684	0.87	0.999	-0.0125054	-0.081067	0.0357709	0.811	0.876409	-0.0111704	-0.0799214	0.0357559	0.858	0.910643	0.0456131	-2.57198	3.76321	0.845	0.999
As	8(9)-EET	Cytochrome p450 Pathway	-0.00073586	-0.0108799	0.00753055	0.871	0.999	-0.0490743	-0.116063	0.0148503	0.167	0.49773	-0.0483384	-0.11467	0.0152057	0.161	0.546546	0.00421744	-0.566878	0.564996	0.878	0.999
Mn	11(12)-EET	Cytochrome p450 Pathway	0.00139452	-0.0139489	0.0191965	0.871	0.999	-0.0446082	-0.0987512	0.0197939	0.172	0.49773	-0.0460027	-0.101112	0.0180802	0.141	0.546435	-0.00745366	-1.45813	1.20884	0.941	0.999
MBP	TNF-𝝰	Inflammatory	0.000530193	-0.00790876	0.00962239	0.871	0.999	0.028283	-0.0363745	0.0626395	0.28	0.538919	0.0277528	-0.0368077	0.0628918	0.288	0.582717	0.00537685	-0.700994	0.718603	0.897	0.999
BPA	13,14DHK-PGD2	Cyclooxygenase Pathway	-0.00145504	-0.0220638	0.0187279	0.871	0.999	-0.0418311	-0.115048	0.0361791	0.284	0.538919	-0.040376	-0.114123	0.034607	0.294	0.582717	0.0299874	-1.81489	1.79228	0.841	0.999
2-NAP	BCPGE2	Cyclooxygenase Pathway	-0.000507175	-0.00807204	0.00575959	0.871	0.999	-0.0103946	-0.0796447	0.0355075	0.883	0.919494	-0.00988744	-0.0789134	0.0363573	0.896	0.936819	0.00210797	-0.997956	0.851144	0.95	0.999
MEOHP	9S-HODE	Cytochrome p450 Pathway	0.000658664	-0.00756805	0.0095581	0.872	0.999	0.0358825	-0.0109599	0.0627602	0.091	0.49773	0.0352238	-0.0113997	0.0622019	0.102	0.546435	0.00899353	-0.367083	0.663863	0.867	0.999
MECPP	14(15)-EET	Cytochrome p450 Pathway	0.000489517	-0.0067466	0.00803556	0.872	0.999	0.0275329	-0.0147131	0.0480935	0.13	0.49773	0.0270434	-0.0160411	0.0485214	0.144	0.546435	0.00796052	-0.43232	0.650989	0.884	0.999
Hg	PGE3	Cyclooxygenase Pathway	-0.000417927	-0.00674619	0.00542023	0.872	0.999	-0.0237368	-0.0698308	0.0315169	0.354	0.548144	-0.0233189	-0.0698599	0.031751	0.36	0.586011	0.00345711	-0.621101	0.77219	0.91	0.999
Pb	15-oxoETE	Lipoxygenase Pathway	-0.000557827	-0.00814031	0.0055815	0.872	0.999	-0.00659868	-0.057008	0.0551686	0.777	0.855623	-0.00604085	-0.0557228	0.0561212	0.794	0.875591	0.00179836	-1.06485	1.1209	0.953	0.999
Tl	20-HETE	Cytochrome p450 Pathway	0.000460921	-0.00354297	0.00580061	0.873	0.999	-0.0437135	-0.0572013	-0.0183037	0.012	0.272706	-0.0441744	-0.0584938	-0.0194664	0.012	0.30567	-0.00221624	-0.157853	0.0856099	0.871	0.999
MEOHP	18-HETE	Cytochrome p450 Pathway	-0.00056704	-0.00888809	0.00768215	0.873	0.999	0.0357914	-0.010221	0.0625603	0.092	0.49773	0.0363584	-0.00924165	0.0632268	0.092	0.546435	-0.00530389	-0.454539	0.458958	0.889	0.999
As	14(15)-EET	Cytochrome p450 Pathway	-0.000673082	-0.00902696	0.00624783	0.873	0.999	-0.0500612	-0.116214	0.0147717	0.154	0.49773	-0.0493881	-0.116313	0.0138101	0.154	0.546435	0.00340961	-0.367606	0.439319	0.881	0.999
MEHP	LTB4	Lipoxygenase Pathway	0.000564074	-0.00580646	0.00799108	0.873	0.999	0.026691	-0.0297555	0.0665658	0.296	0.538919	0.0261269	-0.0272729	0.0658138	0.315	0.582717	0.00721119	-0.659711	0.715798	0.863	0.999
Hg	5-oxoETE	Lipoxygenase Pathway	-0.000453558	-0.00771901	0.00632008	0.873	0.999	-0.0235213	-0.0701825	0.0325438	0.365	0.558462	-0.0230677	-0.0701077	0.0324139	0.366	0.591211	0.00395254	-0.732321	0.757998	0.9	0.999
Pb	9S-HODE	Cytochrome p450 Pathway	-0.000610461	-0.00803304	0.00527133	0.873	0.999	-0.00658856	-0.0566898	0.05541	0.777	0.855623	-0.0059781	-0.0559199	0.0563077	0.797	0.877647	0.00153654	-1.0511	1.10485	0.96	0.999
MECPP	8,9-DHET	Cytochrome p450 Pathway	-0.00109212	-0.013857	0.00963438	0.874	0.999	0.0273489	-0.0182246	0.0483907	0.148	0.49773	0.028441	-0.0147906	0.0506179	0.117	0.546435	-0.00976645	-1.24106	1.19864	0.936	0.999
Se	PGE3	Cyclooxygenase Pathway	0.00125919	-0.0136163	0.0201679	0.874	0.999	-0.0736111	-0.129383	0.0414338	0.255	0.538919	-0.0748703	-0.132769	0.0406946	0.24	0.57414	-0.00173482	-0.582881	0.578665	0.933	0.999
Se	DY	Protein Damage	-0.00140555	-0.0223021	0.0165014	0.874	0.999	-0.072815	-0.128861	0.0415449	0.257	0.538919	-0.0714095	-0.13131	0.0446675	0.269	0.582717	0.00525684	-0.572717	0.862122	0.879	0.999
EPB	8-HETE	Lipoxygenase Pathway	0.000395571	-0.00617244	0.00695805	0.874	0.999	-0.0151586	-0.0587306	0.0228003	0.481	0.645604	-0.0155542	-0.05799	0.0227219	0.471	0.649095	-0.00120511	-1.30014	1.28466	0.977	0.999
2- and 3-PHE	5,6-DHET	Cytochrome p450 Pathway	-0.000966653	-0.0145244	0.0120569	0.875	0.999	-0.0704514	-0.107943	0.0186116	0.105	0.49773	-0.0694847	-0.109313	0.0196758	0.113	0.546435	0.00379254	-0.280402	0.410736	0.884	0.999
Ni	9,10-DiHOME	Cytochrome p450 Pathway	-0.000871673	-0.0150042	0.0117331	0.875	0.999	-0.0590277	-0.146943	0.0267317	0.187	0.510884	-0.058156	-0.145957	0.027449	0.19	0.549432	0.00432273	-0.546786	0.576956	0.882	0.999
1-PYR	14(15)-EET	Cytochrome p450 Pathway	0.000909817	-0.00746265	0.0113842	0.875	0.999	-0.0359774	-0.0864468	0.0296621	0.425	0.607095	-0.0368872	-0.0884893	0.0290185	0.409	0.610471	-0.00210597	-0.882876	0.841533	0.938	0.999
1-PYR	DY	Protein Damage	-0.000753265	-0.0111598	0.00903025	0.875	0.999	-0.0359752	-0.0868089	0.0298414	0.429	0.607095	-0.035222	-0.0865692	0.030329	0.438	0.625175	0.00332727	-0.749796	0.825035	0.91	0.999
Mn	16-HETE	Cytochrome p450 Pathway	-0.000750764	-0.00861305	0.00475677	0.876	0.999	-0.0459738	-0.101738	0.0183552	0.149	0.49773	-0.045223	-0.100031	0.0196626	0.16	0.546546	0.00363853	-0.251834	0.406957	0.879	0.999
4-PHE	𝝰LA	Parent Compound	-0.00180316	-0.028924	0.0234903	0.876	0.999	-0.0725973	-0.156962	0.0364267	0.232	0.538919	-0.0707942	-0.157117	0.0359243	0.228	0.567673	0.0216175	-0.87753	1.25454	0.852	0.999
Mo	16-HETE	Cytochrome p450 Pathway	-0.00111479	-0.0137171	0.00851958	0.876	0.999	-0.0556154	-0.114083	0.0324222	0.264	0.538919	-0.0545006	-0.112989	0.0338052	0.279	0.582717	0.00385091	-0.594356	0.695065	0.904	0.999
Mo	14(15)-EET	Cytochrome p450 Pathway	0.00103931	-0.00902442	0.0129151	0.876	0.999	-0.0554299	-0.113812	0.0329737	0.266	0.538919	-0.0564692	-0.115388	0.0323637	0.261	0.582717	-0.00257711	-0.569956	0.492675	0.92	0.999
2-FLU	15-oxoETE	Lipoxygenase Pathway	-0.00107868	-0.0152431	0.00970131	0.876	0.999	-0.0412784	-0.0867735	0.0281162	0.325	0.538919	-0.0401997	-0.0880488	0.0287199	0.344	0.58417	0.00369061	-0.757036	0.947315	0.909	0.999
MEP	5-oxoETE	Lipoxygenase Pathway	0.000326473	-0.00423571	0.00545364	0.876	0.999	0.0126379	-0.0282459	0.0336829	0.404	0.600688	0.0123115	-0.0281018	0.0337855	0.41	0.610704	0.00292631	-0.599429	0.891366	0.928	0.999
MEP	LTD4	Lipoxygenase Pathway	0.00049904	-0.00870149	0.00951345	0.876	0.999	0.0122356	-0.0285869	0.0337975	0.422	0.607095	0.0117366	-0.0278192	0.0338865	0.437	0.624517	0.0280752	-1.7477	1.8538	0.86	0.999
1-PYR	15-oxoETE	Lipoxygenase Pathway	0.000797861	-0.0078227	0.0118357	0.876	0.999	-0.0361151	-0.0873104	0.0299178	0.428	0.607095	-0.0369129	-0.0888172	0.0296533	0.413	0.612498	-0.000817059	-0.671089	0.724229	0.97	0.999
Zn	PGE3	Cyclooxygenase Pathway	0.000682297	-0.00779836	0.0112629	0.876	0.999	-0.0308877	-0.0777319	0.028255	0.47	0.6426	-0.03157	-0.0794602	0.0277022	0.452	0.635762	-0.0015307	-0.862923	0.957787	0.956	0.999
BP3	9S-HODE	Cytochrome p450 Pathway	-0.000315067	-0.00399035	0.00249181	0.876	0.999	-0.0104003	-0.0435294	0.0170466	0.553	0.671222	-0.0100852	-0.0428107	0.0171855	0.563	0.705805	0.00285727	-0.604796	0.78335	0.929	0.999
Ba	8,9-DHET	Cytochrome p450 Pathway	0.00111905	-0.0146174	0.0178309	0.876	0.999	0.00858697	-0.0587203	0.0740306	0.783	0.857342	0.00746792	-0.0582369	0.0713531	0.815	0.886934	0.0414167	-2.43389	3.83725	0.841	0.999
1-PHE	PGD2	Cyclooxygenase Pathway	0.00119958	-0.00985431	0.0161638	0.877	0.999	-0.053891	-0.0823612	-0.004035	0.042	0.49773	-0.0550906	-0.0886212	-0.0056935	0.038	0.546435	-0.005872	-0.392816	0.201867	0.887	0.999
Ni	8(9)-EET	Cytochrome p450 Pathway	-0.000869022	-0.0150606	0.0112804	0.877	0.999	-0.0590223	-0.146608	0.0271868	0.185	0.509905	-0.0581533	-0.145828	0.0276404	0.189	0.549432	0.00476955	-0.532653	0.59528	0.882	0.999
Ba	5,6-DHET	Cytochrome p450 Pathway	0.000490977	-0.00514747	0.00760351	0.877	0.999	0.0105149	-0.0543198	0.0721605	0.729	0.846674	0.010024	-0.0544781	0.0721583	0.747	0.849292	0.0018816	-0.897953	0.893956	0.948	0.999
2-FLU	PGJ2	Cyclooxygenase Pathway	0.000803716	-0.00839008	0.011451	0.878	0.999	-0.0412901	-0.0866197	0.0282215	0.33	0.538919	-0.0420938	-0.0893129	0.0274047	0.315	0.582717	-0.00208266	-0.642737	0.693122	0.926	0.999
BPA	16-HETE	Cytochrome p450 Pathway	0.000636467	-0.00665392	0.00988665	0.878	0.999	-0.0387474	-0.112346	0.0378948	0.341	0.542511	-0.0393839	-0.113252	0.038658	0.323	0.583992	-0.00219901	-0.772948	0.668443	0.933	0.999
Hg	LTC4-ME	Lipoxygenase Pathway	-0.000615097	-0.0102562	0.00918452	0.878	0.999	-0.0225208	-0.0693976	0.0348896	0.379	0.576458	-0.0219057	-0.0695191	0.0343389	0.391	0.602496	0.00989036	-1.21443	1.11655	0.887	0.999
MEOHP	12-oxoETE	Lipoxygenase Pathway	-0.000536783	-0.00803602	0.00586607	0.879	0.999	0.0368607	-0.00972067	0.0636302	0.088	0.49773	0.0373975	-0.00780107	0.0645536	0.078	0.546435	-0.00580699	-0.451872	0.321063	0.881	0.999
2-NAP	15-HETE	Lipoxygenase Pathway	-0.000899156	-0.0138458	0.0104046	0.879	0.999	-0.00847531	-0.0777759	0.0364359	0.927	0.952476	-0.00757615	-0.0761144	0.0370529	0.947	0.969587	0.0104616	-1.8953	1.98265	0.918	0.999
MECPP	DY	Protein Damage	0.000351651	-0.00677587	0.00772779	0.88	0.999	0.0276077	-0.015965	0.0480967	0.13	0.49773	0.027256	-0.0156466	0.0487023	0.139	0.546435	0.00550521	-0.489774	0.625343	0.894	0.999
MECPP	BCPGE2	Cyclooxygenase Pathway	-0.000324005	-0.00526323	0.00372037	0.88	0.999	0.0275317	-0.0154948	0.0479443	0.137	0.49773	0.0278557	-0.0146924	0.0484794	0.127	0.546435	-0.00175764	-0.401852	0.343825	0.907	0.999
As	8-IP	Oxidative Stress	0.000769403	-0.00827238	0.0112394	0.88	0.999	-0.0498894	-0.116803	0.0146922	0.148	0.49773	-0.0506588	-0.118318	0.0122617	0.145	0.546435	-0.00294653	-0.730722	0.417241	0.92	0.999
MEOHP	CY	Protein Damage	0.000443184	-0.00493421	0.00664248	0.882	0.999	0.0357049	-0.0101486	0.0623692	0.091	0.49773	0.0352617	-0.0101833	0.0625251	0.09	0.546435	0.00330645	-0.296353	0.355415	0.885	0.999
Pb	IL-6	Inflammatory	-0.000912416	-0.0136169	0.0120856	0.882	0.999	-0.00819309	-0.0566829	0.0549122	0.736	0.846674	-0.00728068	-0.0559917	0.0534681	0.758	0.853348	0.0316693	-2.27648	2.1006	0.872	0.999
MEOHP	PGA2	Cyclooxygenase Pathway	0.000534789	-0.00820742	0.00915058	0.883	0.999	0.0361232	-0.0105556	0.0628152	0.088	0.49773	0.0355884	-0.00965396	0.0629753	0.087	0.546435	0.00835381	-0.516332	0.536759	0.881	0.999
Ni	16-HETE	Cytochrome p450 Pathway	-0.000802383	-0.0114629	0.0072921	0.884	0.999	-0.0562643	-0.14338	0.0297397	0.202	0.5267	-0.0554619	-0.142	0.0298754	0.218	0.562722	0.00314353	-0.33461	0.468253	0.892	0.999
MEP	12,13-DiHOME	Cytochrome p450 Pathway	-0.000523436	-0.00803682	0.00614076	0.884	0.999	0.012702	-0.0286091	0.0339072	0.401	0.599637	0.0132254	-0.0268383	0.0348848	0.386	0.60039	-0.00279954	-1.15541	1.18193	0.963	0.999
1-PYR	20-HETE	Cytochrome p450 Pathway	-0.000706708	-0.0109216	0.00791605	0.884	0.999	-0.0359691	-0.0866604	0.0296959	0.427	0.607095	-0.0352624	-0.0865374	0.030484	0.429	0.620533	0.00339167	-1.08343	0.583637	0.911	0.999
MCPP	12-HETE	Lipoxygenase Pathway	0.000666891	-0.00890542	0.0110007	0.884	0.999	0.0205631	-0.0382223	0.076689	0.48	0.645009	0.0198963	-0.0393105	0.0750138	0.489	0.658828	0.0127723	-1.38883	1.29928	0.888	0.999
Ba	12-oxoETE	Lipoxygenase Pathway	-0.000560954	-0.00999167	0.00810527	0.884	0.999	0.0106664	-0.0536913	0.071905	0.712	0.841514	0.0112274	-0.0522433	0.0729852	0.707	0.820233	-0.000539194	-1.41637	1.19974	0.994	0.999
MPB	PGD2	Cyclooxygenase Pathway	-0.00049206	-0.00856914	0.006242	0.884	0.999	0.0021507	-0.0428856	0.0294755	0.787	0.859287	0.00264276	-0.0423359	0.0301258	0.777	0.868412	0.000905787	-1.68113	1.61438	0.993	0.999
2,5-DCP	5,6-DHET	Cytochrome p450 Pathway	0.00030702	-0.00353713	0.00507231	0.885	0.999	-0.0629192	-0.10761	-0.0173836	0.004	0.2318	-0.0632262	-0.108813	-0.0179345	0.004	0.257556	-0.00138319	-0.12071	0.0711592	0.887	0.999
4-PHE	LTB4	Lipoxygenase Pathway	0.00108878	-0.0135666	0.0179813	0.885	0.999	-0.0734078	-0.154552	0.0355957	0.218	0.538919	-0.0744966	-0.156926	0.0343598	0.212	0.557892	-0.00258838	-0.752404	0.634026	0.945	0.999
EPB	DY	Protein Damage	-0.000377486	-0.00541404	0.00381696	0.885	0.999	-0.0151805	-0.0581415	0.023184	0.492	0.646428	-0.014803	-0.0588299	0.0241671	0.5	0.663423	0.00174071	-1.04741	0.904322	0.953	0.999
MEHP	15-oxoETE	Lipoxygenase Pathway	0.000378301	-0.00477057	0.00664425	0.886	0.999	0.0266442	-0.0291128	0.0656592	0.302	0.538919	0.0262659	-0.0281663	0.0653043	0.311	0.582717	0.00302722	-0.500837	0.67112	0.902	0.999
BPA	12(13)-EpoME	Cytochrome p450 Pathway	-0.00064454	-0.0150171	0.0134256	0.886	0.999	-0.0391308	-0.114901	0.0403309	0.33	0.538919	-0.0384863	-0.111868	0.0390631	0.337	0.58417	0.0203073	-1.06665	1.40546	0.816	0.999
2-NAP	17-HETE	Cytochrome p450 Pathway	0.000552688	-0.00779213	0.010106	0.886	0.999	-0.0105961	-0.0808316	0.0358012	0.874	0.915882	-0.0111488	-0.0804015	0.0360163	0.861	0.912573	0.000171916	-1.42936	1.17727	0.996	0.999
MEOHP	14(15)-EET	Cytochrome p450 Pathway	0.000424184	-0.00496057	0.00656739	0.887	0.999	0.0357057	-0.0108467	0.0627165	0.095	0.49773	0.0352815	-0.0108918	0.0629526	0.095	0.546435	0.00398194	-0.283213	0.342162	0.89	0.999
BPA	9-oxoODE	Cyclooxygenase Pathway	-0.000657202	-0.0153507	0.0134951	0.887	0.999	-0.0391422	-0.114376	0.0401087	0.33	0.538919	-0.038485	-0.111662	0.0390134	0.338	0.58417	0.0193142	-1.13907	1.34852	0.823	0.999
Hg	PGJ2	Cyclooxygenase Pathway	-0.000430854	-0.0088408	0.00787696	0.887	0.999	-0.0236506	-0.0705465	0.0316342	0.348	0.544675	-0.0232198	-0.0692887	0.0325747	0.365	0.591211	0.00480445	-0.832828	1.13268	0.919	0.999
PPB	DY	Protein Damage	0.000217697	-0.00303011	0.00408816	0.887	0.999	0.00919117	-0.0286821	0.0360435	0.566	0.676282	0.00897347	-0.0284034	0.0359342	0.571	0.710837	0.00190379	-0.819311	0.726657	0.947	0.999
Ba	DHA	Parent Compound	-0.000470441	-0.00936393	0.00762034	0.887	0.999	0.0109538	-0.0546832	0.0734443	0.711	0.840866	0.0114242	-0.0535147	0.0734971	0.705	0.819483	-0.000558602	-1.2199	1.2828	0.988	0.999
Ba	PGE2	Cyclooxygenase Pathway	-0.000464703	-0.00907561	0.00740278	0.887	0.999	0.00975511	-0.0548152	0.070667	0.735	0.846674	0.0102198	-0.052296	0.071309	0.729	0.838205	-8.81878e-05	-1.10537	1.31612	0.996	0.999
Mn	LTD4	Lipoxygenase Pathway	0.00115949	-0.0131297	0.017015	0.888	0.999	-0.0452702	-0.0978164	0.0188349	0.152	0.49773	-0.0464297	-0.0989363	0.0152999	0.137	0.546435	-0.00862499	-1.32223	0.971279	0.936	0.999
Ni	LTB4	Lipoxygenase Pathway	0.000779968	-0.00985008	0.0121865	0.888	0.999	-0.0538726	-0.141401	0.0315667	0.222	0.538919	-0.0546526	-0.140919	0.0296424	0.224	0.565612	-0.0019605	-0.742296	0.551461	0.938	0.999
MEHP	BCPGE2	Cyclooxygenase Pathway	-0.00036825	-0.00632379	0.00471966	0.888	0.999	0.0263722	-0.0298891	0.065689	0.307	0.538919	0.0267405	-0.0266414	0.0659555	0.304	0.582717	-0.00107988	-0.461981	0.61533	0.957	0.999
9-PHE	LTB4	Lipoxygenase Pathway	0.000689168	-0.0104262	0.0133259	0.889	0.999	-0.0661125	-0.115598	0.0196466	0.144	0.49773	-0.0668017	-0.117593	0.0185173	0.143	0.546435	-0.00167046	-0.551085	0.427606	0.927	0.999
1-PYR	9(10)-EpoME	Cytochrome p450 Pathway	0.00156371	-0.0197028	0.0235471	0.889	0.999	-0.0355393	-0.0872383	0.0300546	0.421	0.607095	-0.037103	-0.0917221	0.028381	0.387	0.60039	0.00812283	-1.82329	1.75197	0.956	0.999
MEP	DY	Protein Damage	0.000285109	-0.00365639	0.00475918	0.889	0.999	0.0123823	-0.0296158	0.0337259	0.422	0.607095	0.0120972	-0.0289345	0.0340687	0.425	0.617649	0.00260991	-0.831972	0.70392	0.933	0.999
MCPP	PGJ2	Cyclooxygenase Pathway	0.000404868	-0.00626212	0.00777698	0.889	0.999	0.0204831	-0.0402535	0.0759011	0.489	0.646238	0.0200782	-0.0386219	0.0766428	0.501	0.66399	0.00187866	-1.04414	0.748278	0.952	0.999
MCPP	13,14DHK-PGD2	Cyclooxygenase Pathway	-0.00110909	-0.0167572	0.0144044	0.889	0.999	0.0157452	-0.0457809	0.0745316	0.62	0.73625	0.0168543	-0.0428465	0.0737386	0.573	0.712561	0.0125631	-2.43775	2.8774	0.939	0.999
MBP	13S-HODE	Lipoxygenase Pathway	0.000532763	-0.00987515	0.0107116	0.89	0.999	0.0285301	-0.0342216	0.0626194	0.272	0.538919	0.0279973	-0.0360912	0.0624469	0.279	0.582717	0.00767044	-0.793496	0.799134	0.906	0.999
Ba	15-oxoETE	Lipoxygenase Pathway	-0.000515346	-0.00785907	0.00540277	0.89	0.999	0.0106055	-0.0526544	0.0732321	0.726	0.846674	0.0111209	-0.0525463	0.0728261	0.712	0.824384	2.77815e-05	-0.905089	0.984807	0.998	0.999
Sn	14(15)-EET	Cytochrome p450 Pathway	-0.0003648	-0.00606834	0.0043419	0.891	0.999	-0.0331075	-0.0759161	0.0179649	0.166	0.49773	-0.0327427	-0.0755114	0.0177904	0.186	0.549432	0.00257753	-0.296867	0.46521	0.895	0.999
4-PHE	17-HETE	Cytochrome p450 Pathway	0.000901764	-0.0123957	0.0165488	0.891	0.999	-0.0707162	-0.154084	0.0365661	0.245	0.538919	-0.071618	-0.155443	0.0368797	0.234	0.571562	-0.00183755	-0.733478	0.596912	0.944	0.999
BPB	RVD2	Lipoxygenase Pathway	0.000296529	-0.00514199	0.00575498	0.891	0.999	-0.0067739	-0.0410635	0.0259395	0.716	0.844195	-0.00707043	-0.041815	0.0257449	0.697	0.815571	0.00067061	-1.49352	1.37299	0.989	0.999
MBZP	13S-HODE	Lipoxygenase Pathway	0.000577573	-0.00966986	0.0111795	0.891	0.999	-0.00218728	-0.0708629	0.0558901	0.985	0.991846	-0.00276486	-0.0716507	0.0550046	0.993	0.997011	0.0039385	-1.43159	1.93516	0.96	0.999
1-NAP	11(12)-EET	Cytochrome p450 Pathway	-0.0010013	-0.0204463	0.0181573	0.892	0.999	-0.0572927	-0.101809	0.0110173	0.105	0.49773	-0.0562914	-0.102104	0.0103119	0.105	0.546435	0.0203085	-1.04438	0.699664	0.863	0.999
MECPP	12,13-DiHOME	Cytochrome p450 Pathway	0.000430479	-0.00738453	0.00830199	0.892	0.999	0.0282865	-0.0145414	0.0485095	0.116	0.49773	0.027856	-0.0138007	0.0488501	0.124	0.546435	0.00883854	-0.636536	0.625762	0.892	0.999
Sn	20-HETE	Cytochrome p450 Pathway	0.000504079	-0.00447349	0.00651419	0.892	0.999	-0.0331031	-0.076364	0.018633	0.175	0.49773	-0.0336071	-0.0761503	0.0163391	0.17	0.546546	-0.00189846	-0.444517	0.394397	0.939	0.999
BPA	EPA	Parent Compound	0.000451608	-0.00894636	0.0106026	0.892	0.999	-0.0395993	-0.114833	0.036224	0.323	0.538919	-0.0400509	-0.114724	0.0375965	0.317	0.582717	-0.00316084	-0.597847	0.832401	0.929	0.999
EPB	15-oxoETE	Lipoxygenase Pathway	0.000271498	-0.00350208	0.00479533	0.892	0.999	-0.0151459	-0.05917	0.0236932	0.506	0.653795	-0.0154174	-0.0593045	0.0235533	0.489	0.658828	-0.00133299	-0.805367	0.766003	0.95	0.999
1-PHE	13S-HODE	Lipoxygenase Pathway	0.00102826	-0.00928437	0.0154489	0.893	0.999	-0.0534579	-0.082155	-0.00748314	0.03	0.49773	-0.0544862	-0.0876679	-0.00793623	0.029	0.537776	-0.00492695	-0.348438	0.175759	0.897	0.999
1-NAP	BCPGE2	Cyclooxygenase Pathway	-0.000424118	-0.00814717	0.00630104	0.893	0.999	-0.0564062	-0.101209	0.0116567	0.109	0.49773	-0.0559821	-0.101449	0.0121829	0.12	0.546435	0.00185702	-0.278418	0.305215	0.908	0.999
MEHP	PGA2	Cyclooxygenase Pathway	0.00063156	-0.00911862	0.0106826	0.893	0.999	0.0271326	-0.0290965	0.0657202	0.283	0.538919	0.026501	-0.0258292	0.0653615	0.297	0.582717	0.0107577	-1.00071	1.26682	0.894	0.999
[truncated: 438 more rows]
