# Supplementary material for: Application of an analytical framework for multivariate mediation analysis of environmental data
Source: Nat Commun. 2020 Nov 6;11:5624. doi: 10.1038/s41467-020-19335-2 (PMC7648785; doi:10.1038/s41467-020-19335-2)
Supplement: Supplementary file 3 — Supplementary Data 1B [file 41467_2020_19335_MOESM3_ESM.xlsx]

## Sheet: Sheet1
Supplementary Data 1B. Pairwise mediation estimates for spontaneous preterm birth
Models adjusted for specific gravity, maternal age, race, education, health insurance, and BMI at initial study visit.
All p-values estimated using a two-sided test for t-statistics from linear regression models. Adjustments for multiple comparisons were accounted for by calculating q-values.
Exposure Analyte	Mediator Name	Mediator Group	Average Casaul Mediation Effect (ACME)	ACME lower 95% CI	ACME upper 95% CI	ACME p-value	ACME q-value	Total Effect (TE)	TE lower 95% CI	TE upper 95% CI	TE p-value	TE q-value	Average Direct Effect (ADE)	ADE lower 95% CI	ADE upper 95% CI	ADE p-value	ADE q-value	Proportion Mediated (PM)	PM lower 95% CI	PM upper 95% CI	PM p-value	PM q-value
2,4-DCP	11,12-DHET	Cytochrome p450 Pathway	-0.0250916	-0.0468827	-0.00898873	0.002	0.999	-0.0475034	-0.0845026	-0.000896849	0.046	0.393461	-0.0224118	-0.0646988	0.0306215	0.338	0.707991	0.494151	0.0721271	2.81118	0.046	0.999
2,4-DCP	5-HETE	Lipoxygenase Pathway	-0.0197118	-0.039778	-0.00481973	0.003	0.999	-0.048276	-0.0834291	-0.00445114	0.04	0.375385	-0.0285642	-0.0698976	0.0225533	0.23	0.700419	0.375442	0.0406691	2.22432	0.043	0.999
2,4-DCP	9(10)-EpoME	Cytochrome p450 Pathway	-0.0221747	-0.0434654	-0.00576363	0.004	0.999	-0.0561818	-0.0903816	-0.0128948	0.02	0.371281	-0.0340071	-0.072562	0.013413	0.141	0.664305	0.373529	0.0780966	1.43916	0.024	0.999
TCS	5-HETE	Lipoxygenase Pathway	-0.0152075	-0.0311848	-0.00369824	0.004	0.999	-0.0547209	-0.109584	-0.00802965	0.022	0.371281	-0.0395134	-0.0897431	0.00517237	0.092	0.582667	0.280678	0.0498078	1.19538	0.026	0.999
2,4-DCP	12(13)-EpoME	Cytochrome p450 Pathway	-0.0136942	-0.029505	-0.00269401	0.006	0.999	-0.0501304	-0.085272	-0.00546678	0.03	0.371281	-0.0364362	-0.0741734	0.0108237	0.124	0.643025	0.248994	0.0213166	1.32078	0.036	0.999
1-PYR	AA	Parent Compound	0.0298221	0.00404892	0.0702002	0.006	0.999	-0.0324589	-0.105119	0.0233986	0.581	0.730019	-0.062281	-0.142909	0.0114263	0.201	0.700419	-0.391059	-10.49	9.86891	0.587	0.999
2,4-DCP	9-oxoODE	Cyclooxygenase Pathway	-0.0136987	-0.0295417	-0.00251924	0.007	0.999	-0.0501308	-0.0852108	-0.00509358	0.029	0.371281	-0.0364321	-0.0743794	0.0105386	0.119	0.637048	0.249119	0.0261743	1.35325	0.036	0.999
As	9-oxoODE	Cyclooxygenase Pathway	-0.0199011	-0.044076	-0.00262812	0.009	0.999	-0.0442037	-0.130821	0.0218201	0.277	0.640029	-0.0243026	-0.108227	0.0380704	0.608	0.774359	0.34567	-3.2371	4.53044	0.28	0.999
As	12(13)-EpoME	Cytochrome p450 Pathway	-0.0198947	-0.0438972	-0.00299142	0.009	0.999	-0.0442031	-0.129999	0.0222284	0.276	0.640029	-0.0243084	-0.1084	0.0377615	0.605	0.774359	0.345509	-3.32777	4.3851	0.279	0.999
2,5-DCP	5-HETE	Lipoxygenase Pathway	-0.0124313	-0.0268254	-0.00213627	0.01	0.999	-0.0459448	-0.09185	-0.00407865	0.033	0.371281	-0.0335135	-0.0800856	0.00816752	0.132	0.656601	0.267126	0.0149982	1.47919	0.043	0.999
Cu	9(10)-EpoME	Cytochrome p450 Pathway	-0.0279004	-0.0720101	-0.00357277	0.011	0.999	0.035453	-0.0221315	0.0637362	0.132	0.638781	0.0633534	0.0193287	0.0979452	0.015	0.485163	-0.52728	-6.16589	4.13769	0.143	0.999
2,5-DCP	11,12-DHET	Cytochrome p450 Pathway	-0.0155726	-0.0312549	-0.0028231	0.012	0.999	-0.0436707	-0.0897491	-0.00173217	0.042	0.381788	-0.0280981	-0.0733716	0.0122278	0.189	0.700419	0.351218	-0.0125872	1.90135	0.052	0.999
EPB	LA	Parent Compound	-0.0139047	-0.0305788	-0.00218688	0.012	0.999	-0.0265057	-0.0729029	0.0130891	0.198	0.640029	-0.012601	-0.0567107	0.0245961	0.586	0.773547	0.442816	-3.62707	5.82826	0.208	0.999
Ba	RVD1	Lipoxygenase Pathway	-0.0276399	-0.053878	-0.00674708	0.012	0.999	0.0130409	-0.0384445	0.0645619	0.621	0.743916	0.0406807	-0.0115695	0.0918141	0.111	0.622998	-0.605222	-14.4728	16.5757	0.629	0.999
TCS	9(10)-EpoME	Cytochrome p450 Pathway	-0.0141331	-0.0316417	-0.00176773	0.013	0.999	-0.0578428	-0.117084	-0.00719741	0.028	0.371281	-0.0437096	-0.0971559	0.00349489	0.075	0.539907	0.243529	0.0137773	0.975647	0.041	0.999
MECPP	𝝰LA	Parent Compound	0.0133375	0.00180741	0.0317244	0.014	0.999	0.016754	-0.0239451	0.0342083	0.232	0.640029	0.00341643	-0.0413136	0.0253701	0.655	0.789132	0.480427	-3.68068	5.51177	0.238	0.999
As	LTD4	Lipoxygenase Pathway	-0.0258931	-0.0552435	-0.00411846	0.014	0.999	-0.0471138	-0.129777	0.0204362	0.251	0.640029	-0.0212207	-0.10016	0.0395153	0.628	0.781665	0.46185	-5.85581	6.38597	0.257	0.999
2,5-DCP	15DO12,14-PGJ2	Cyclooxygenase Pathway	-0.014229	-0.0302429	-0.00245612	0.016	0.999	-0.0439268	-0.0870211	-0.00360163	0.03	0.371281	-0.0296977	-0.0754113	0.0104987	0.156	0.678439	0.318418	0.0108201	1.75992	0.046	0.999
MEP	5(6)-EET	Cytochrome p450 Pathway	0.0100149	0.00109466	0.0252031	0.017	0.999	0.00889092	-0.0335666	0.0252035	0.407	0.697731	-0.00112394	-0.0492086	0.0193919	0.788	0.873546	0.402232	-5.29364	6.77109	0.412	0.999
Tl	LTD4	Lipoxygenase Pathway	-0.015953	-0.0412487	-0.00236164	0.018	0.999	-0.0257045	-0.0435055	0.0212562	0.142	0.640029	-0.00975152	-0.0323554	0.0498942	0.405	0.715259	0.416406	-2.37613	3.06288	0.152	0.999
EPB	AA	Parent Compound	-0.0111252	-0.0261017	-0.0011977	0.02	0.999	-0.0264935	-0.07273	0.0133037	0.204	0.640029	-0.0153683	-0.060011	0.022549	0.485	0.741577	0.350414	-2.5108	4.8311	0.214	0.999
Hg	9-oxoODE	Cyclooxygenase Pathway	-0.0142724	-0.0308305	-0.00195443	0.02	0.999	-0.019807	-0.062709	0.039049	0.397	0.697731	-0.00553461	-0.0512334	0.0538181	0.779	0.868136	0.358911	-5.46827	5.78305	0.401	0.999
Hg	12(13)-EpoME	Cytochrome p450 Pathway	-0.0142724	-0.0310282	-0.00200518	0.02	0.999	-0.0198077	-0.0627086	0.0391339	0.395	0.697731	-0.00553527	-0.0512769	0.0541688	0.779	0.868136	0.361792	-5.79852	5.62512	0.401	0.999
BPB	RVD1	Lipoxygenase Pathway	-0.0119266	-0.0253691	-0.00153935	0.021	0.999	-0.0150682	-0.04759	0.0187357	0.365	0.676856	-0.00314153	-0.0356401	0.0277288	0.867	0.924428	0.497378	-5.63001	7.71387	0.362	0.999
BPA	5(6)-EET	Cytochrome p450 Pathway	-0.0195869	-0.0445056	-0.00190548	0.022	0.999	-0.0372451	-0.106388	0.0388188	0.318	0.643215	-0.0176582	-0.0882147	0.06027	0.63	0.781665	0.328579	-3.54189	4.56819	0.332	0.999
MPB	8,9-DHET	Cytochrome p450 Pathway	0.0103823	0.00109516	0.0256922	0.022	0.999	0.00848843	-0.0334488	0.0245958	0.419	0.697731	-0.00189383	-0.0469206	0.0178793	0.848	0.914688	0.450855	-5.45827	7.8489	0.419	0.999
MBP	8-OHdG	Oxidative Stress	-0.0172744	-0.0455329	-0.0011212	0.023	0.999	0.013106	-0.059406	0.0443178	0.482	0.720089	0.0303804	-0.0298473	0.0628789	0.215	0.700419	-0.335839	-7.01418	6.84674	0.493	0.999
MPB	11(12)-EET	Cytochrome p450 Pathway	0.0101148	0.000988238	0.0250879	0.023	0.999	0.00825375	-0.0333836	0.0245722	0.436	0.703304	-0.00186101	-0.0464605	0.0179607	0.848	0.914688	0.43426	-6.03905	7.01823	0.435	0.999
As	9(10)-EpoME	Cytochrome p450 Pathway	-0.023026	-0.0526392	-0.00183856	0.023	0.999	-0.0491157	-0.135424	0.0216092	0.258	0.640029	-0.0260897	-0.11371	0.0380983	0.556	0.759532	0.38586	-4.25731	4.96103	0.269	0.999
MECPP	13S-HODE	Lipoxygenase Pathway	0.0108349	0.000822002	0.0267347	0.024	0.999	0.0167132	-0.0251968	0.0335165	0.229	0.640029	0.00587834	-0.0392201	0.0273015	0.541	0.75499	0.378576	-4.03438	5.60088	0.249	0.999
2,4-DCP	15-HETE	Lipoxygenase Pathway	-0.0118006	-0.0278899	-0.000985531	0.024	0.999	-0.0484529	-0.0821546	-0.00579127	0.034	0.371281	-0.0366522	-0.0736818	0.00887484	0.108	0.61927	0.221055	-0.00529137	1.22644	0.054	0.999
2,4-DCP	LTD4	Lipoxygenase Pathway	-0.0139681	-0.0305724	-0.00139572	0.024	0.999	-0.0523791	-0.0881683	-0.00729058	0.033	0.371281	-0.038411	-0.076225	0.00985069	0.11	0.620389	0.242351	-0.00541615	1.2418	0.053	0.999
MEHP	13S-HODE	Lipoxygenase Pathway	0.0126705	0.000975737	0.0296797	0.025	0.999	0.0225132	-0.0243714	0.0514216	0.256	0.640029	0.00984273	-0.0395387	0.0417378	0.554	0.758967	0.36049	-4.28082	3.85412	0.273	0.999
Mn	9(10)-EpoME	Cytochrome p450 Pathway	-0.0199632	-0.0418721	-0.0024497	0.025	0.999	-0.0282173	-0.0783213	0.0364644	0.326	0.646423	-0.0082541	-0.0626995	0.0602017	0.723	0.831631	0.449	-4.17747	6.09832	0.333	0.999
MEHP	8(9)-EET	Cytochrome p450 Pathway	0.0136788	0.000988482	0.0321596	0.026	0.999	0.0216102	-0.0282753	0.0514186	0.281	0.640029	0.00793137	-0.0428152	0.0410092	0.625	0.780156	0.388927	-4.41698	4.59791	0.297	0.999
MEOHP	13S-HODE	Lipoxygenase Pathway	0.0121336	0.000982997	0.0281879	0.026	0.999	0.0232206	-0.019662	0.0454377	0.177	0.640029	0.011087	-0.0344818	0.036314	0.449	0.7275	0.359334	-3.62116	3.94895	0.197	0.999
BPB	LA	Parent Compound	-0.00887205	-0.0205912	-0.000518493	0.026	0.999	-0.017246	-0.0485464	0.0150012	0.296	0.640029	-0.00837399	-0.0395914	0.0213325	0.601	0.774359	0.365711	-4.65874	4.53016	0.306	0.999
Tl	12(13)-EpoME	Cytochrome p450 Pathway	-0.0119202	-0.0326462	-0.000678771	0.027	0.999	-0.024079	-0.0424928	0.030094	0.154	0.640029	-0.0121588	-0.0353437	0.0534339	0.37	0.714122	0.296988	-1.9585	3.68497	0.177	0.999
2- and 3-PHE	AA	Parent Compound	0.0357393	0.00163439	0.0896541	0.028	0.999	-0.087234	-0.137971	0.0154082	0.111	0.61454	-0.122973	-0.194934	-0.0130571	0.027	0.485163	-0.303985	-3.04687	3.01619	0.139	0.999
Tl	9-oxoODE	Cyclooxygenase Pathway	-0.011919	-0.032876	-0.000709519	0.028	0.999	-0.0240767	-0.0424943	0.0305742	0.155	0.640029	-0.0121577	-0.0354074	0.0528025	0.368	0.714122	0.295429	-1.91803	3.89097	0.177	0.999
MEHP	9,10-DiHOME	Cytochrome p450 Pathway	0.0136679	0.000986187	0.0324383	0.029	0.999	0.0216037	-0.0275329	0.0516622	0.28	0.640029	0.0079358	-0.0429931	0.04122	0.623	0.780156	0.383831	-4.31085	4.58819	0.297	0.999
MBP	8(9)-EET	Cytochrome p450 Pathway	0.0134813	0.000823858	0.0339022	0.029	0.999	0.0203614	-0.0348528	0.0449871	0.278	0.640029	0.00688004	-0.0546327	0.0368406	0.594	0.774359	0.356787	-3.35167	4.72685	0.293	0.999
2-FLU	AA	Parent Compound	0.0271745	0.00127331	0.0675342	0.03	0.999	-0.0448442	-0.108378	0.0219582	0.403	0.697731	-0.0720188	-0.147064	0.0105248	0.143	0.666251	-0.326866	-9.27849	6.31231	0.433	0.999
MEHP	15DO12,14-PGJ2	Cyclooxygenase Pathway	0.0127469	0.000795875	0.030292	0.031	0.999	0.0224003	-0.023908	0.0519279	0.249	0.640029	0.0096534	-0.0377444	0.0412558	0.546	0.757408	0.370994	-3.44549	4.5196	0.268	0.999
MEOHP	8(9)-EET	Cytochrome p450 Pathway	0.0119164	0.000952165	0.0286489	0.031	0.999	0.0228865	-0.0205864	0.0458287	0.196	0.640029	0.0109701	-0.0357652	0.0369781	0.465	0.733744	0.350512	-3.1482	3.42313	0.215	0.999
MBP	9,10-DiHOME	Cytochrome p450 Pathway	0.0134654	0.000817446	0.0344046	0.031	0.999	0.020351	-0.034443	0.0451234	0.281	0.640029	0.00688558	-0.0540529	0.0366854	0.59	0.774359	0.357659	-3.66187	4.38423	0.296	0.999
2,5-DCP	9(10)-EpoME	Cytochrome p450 Pathway	-0.0121146	-0.0281224	-0.00062052	0.032	0.999	-0.0516935	-0.0987013	-0.00794388	0.018	0.371281	-0.039579	-0.0852488	0.00259973	0.064	0.506321	0.227096	0.00171602	0.963629	0.05	0.999
MEOHP	9,10-DiHOME	Cytochrome p450 Pathway	0.0119073	0.000984164	0.029038	0.033	0.999	0.0228848	-0.020196	0.0458071	0.199	0.640029	0.0109775	-0.0349159	0.0371964	0.465	0.733744	0.350902	-3.22578	3.25776	0.222	0.999
MiBP	8-OHdG	Oxidative Stress	-0.0210286	-0.0538889	-0.000738577	0.034	0.999	0.00845985	-0.086606	0.060442	0.68	0.773046	0.0294884	-0.0596264	0.0792523	0.376	0.715147	-0.25345	-7.51267	7.60125	0.686	0.999
EPB	RVD1	Lipoxygenase Pathway	-0.0131201	-0.0288584	-0.00100541	0.034	0.999	-0.0268509	-0.073553	0.0130683	0.199	0.640029	-0.0137308	-0.0572349	0.0236084	0.532	0.752855	0.417135	-3.00409	4.54688	0.209	0.999
4-PHE	5(6)-EET	Cytochrome p450 Pathway	-0.0326525	-0.0766582	-0.00189028	0.035	0.999	-0.155722	-0.222684	-0.0217936	0.02	0.371281	-0.12307	-0.199741	0.00437594	0.059	0.493726	0.195207	-0.00261166	0.910204	0.055	0.999
Se	8-OHdG	Oxidative Stress	-0.0632488	-0.158141	-0.00155822	0.035	0.999	-0.0232562	-0.139551	0.0352984	0.995	0.996289	0.0399926	-0.0879014	0.126252	0.368	0.714122	0.130547	-16.2899	14.2185	0.984	0.999
Ba	12(13)-EpoME	Cytochrome p450 Pathway	-0.0150373	-0.034181	-0.00116853	0.036	0.999	0.00358836	-0.0490717	0.0544774	0.882	0.928885	0.0186256	-0.0323018	0.067494	0.465	0.733744	-0.150523	-11.089	8.33921	0.902	0.999
Ba	9-oxoODE	Cyclooxygenase Pathway	-0.0150445	-0.0342042	-0.00109644	0.037	0.999	0.00358947	-0.0492783	0.054538	0.884	0.929724	0.018634	-0.0322394	0.0679598	0.467	0.735398	-0.151016	-9.59131	8.44391	0.903	0.999
MECPP	8(9)-EET	Cytochrome p450 Pathway	0.00940625	0.00030923	0.0249698	0.038	0.999	0.0155924	-0.0286886	0.0339958	0.275	0.640029	0.00618615	-0.0406718	0.0283704	0.549	0.757993	0.312787	-3.16231	4.72353	0.301	0.999
As	11,12-DHET	Cytochrome p450 Pathway	-0.0244033	-0.054038	-0.00135155	0.038	0.999	-0.0437073	-0.129642	0.0237824	0.302	0.640029	-0.019304	-0.10256	0.0414012	0.685	0.809704	0.440213	-4.30357	5.45021	0.306	0.999
MEHHP	13S-HODE	Lipoxygenase Pathway	0.00906066	0.00038878	0.022572	0.039	0.999	0.0196102	-0.0200758	0.038576	0.204	0.640029	0.0105496	-0.0312918	0.0325814	0.417	0.717721	0.290923	-2.76508	3.39388	0.227	0.999
MECPP	9,10-DiHOME	Cytochrome p450 Pathway	0.00939798	0.000286195	0.0251899	0.039	0.999	0.0155892	-0.0288821	0.0339652	0.276	0.640029	0.00619118	-0.0409145	0.0284582	0.547	0.757435	0.312154	-3.27433	5.45495	0.299	0.999
2,4-DCP	13,14DHK-PGD2	Cyclooxygenase Pathway	-0.0146239	-0.0331389	-0.000586822	0.039	0.999	-0.0498316	-0.0859199	-0.0039419	0.04	0.375385	-0.0352077	-0.0740612	0.0122591	0.139	0.664305	0.265392	-0.0625162	1.44044	0.071	0.999
2,5-DCP	𝝰LA	Parent Compound	-0.0118223	-0.0277225	-0.00025193	0.04	0.999	-0.0508214	-0.0944551	-0.00897169	0.016	0.371281	-0.0389991	-0.0824009	0.000505235	0.053	0.489356	0.223998	-0.00581504	0.905054	0.056	0.999
2-NAP	PGD3	Cyclooxygenase Pathway	-0.0127943	-0.0387271	-0.000331237	0.04	0.999	0.00812997	-0.0616395	0.0308462	0.483	0.720089	0.0209243	-0.0407802	0.0488912	0.25	0.700419	-0.291391	-6.49546	4.3248	0.505	0.999
2,4-DCP	15DO12,14-PGJ2	Cyclooxygenase Pathway	-0.0115831	-0.0278908	-0.000391874	0.041	0.999	-0.0479326	-0.0830328	-0.0035548	0.041	0.378637	-0.0363495	-0.0746122	0.0109333	0.119	0.637048	0.217065	-0.0424055	1.34495	0.078	0.999
2- and 3-PHE	8-IP	Oxidative Stress	0.046421	0.000762339	0.111277	0.042	0.999	-0.0830056	-0.136925	0.0203233	0.15	0.640029	-0.129427	-0.211856	-0.0130101	0.027	0.485163	-0.39388	-4.85126	5.55208	0.192	0.999
2,4-DCP	13,14DHK-PGF2𝝰	Cyclooxygenase Pathway	-0.00938876	-0.023985	-0.000161636	0.044	0.999	-0.0496566	-0.0840756	-0.00713653	0.033	0.371281	-0.0402678	-0.0763831	0.00641042	0.086	0.569566	0.166288	-0.0239189	1.0083	0.075	0.999
2-NAP	9(10)-EpoME	Cytochrome p450 Pathway	0.0143545	0.000186653	0.0387867	0.044	0.999	0.00781018	-0.0596693	0.0303782	0.498	0.720089	-0.00654428	-0.0818059	0.022832	0.902	0.942242	0.416204	-5.72127	6.27323	0.494	0.999
2- and 3-PHE	8,9-DHET	Cytochrome p450 Pathway	-0.030726	-0.0800053	-0.000332745	0.044	0.999	-0.0907923	-0.138926	0.0116153	0.085	0.61454	-0.0600663	-0.120156	0.0326725	0.189	0.700419	0.285792	-0.873556	1.51548	0.123	0.999
2- and 3-PHE	11(12)-EET	Cytochrome p450 Pathway	-0.0301226	-0.0783247	-0.00025088	0.044	0.999	-0.0906042	-0.138924	0.0121031	0.087	0.61454	-0.0604816	-0.119678	0.0332724	0.188	0.700419	0.279132	-0.970571	1.44004	0.127	0.999
As	11(12)-EET	Cytochrome p450 Pathway	-0.0208807	-0.0507371	-0.000434602	0.044	0.999	-0.0623491	-0.146606	0.013426	0.131	0.6366	-0.0414684	-0.121995	0.0272346	0.31	0.701096	0.301523	-1.46647	2.59061	0.159	0.999
Mn	LA	Parent Compound	-0.0148053	-0.0349161	-0.000397549	0.045	0.999	-0.0259884	-0.0806054	0.0453541	0.391	0.695578	-0.0111831	-0.0700803	0.0621387	0.668	0.798157	0.296663	-4.88611	5.01614	0.412	0.999
As	8,9-DHET	Cytochrome p450 Pathway	-0.0210046	-0.0515571	-0.000120787	0.046	0.999	-0.0623455	-0.145848	0.013611	0.133	0.639614	-0.0413409	-0.123858	0.0273028	0.309	0.701096	0.302852	-1.89909	2.39193	0.163	0.999
BPA	LA	Parent Compound	0.0195573	0.000111799	0.0475054	0.048	0.999	-0.0384931	-0.105703	0.0357998	0.295	0.640029	-0.0580504	-0.124208	0.0146902	0.118	0.637048	-0.307351	-4.9738	4.80885	0.341	0.999
MBZP	13,14DHK-PGF2𝝰	Cyclooxygenase Pathway	0.012272	2.4856e-05	0.0308639	0.049	0.999	0.0126944	-0.049121	0.054295	0.565	0.726537	0.000422434	-0.0623947	0.0447567	0.882	0.930576	0.27534	-6.21968	6.13309	0.576	0.999
1-PHE	13,14DHK-PGF2𝝰	Cyclooxygenase Pathway	-0.0215192	-0.0602385	-7.42657e-05	0.05	0.999	-0.0590559	-0.103535	0.0175524	0.196	0.640029	-0.0375366	-0.0899078	0.0323827	0.369	0.714122	0.26763	-1.65941	2.78279	0.222	0.999
Sn	RVD1	Lipoxygenase Pathway	0.0161151	1.47449e-05	0.0391502	0.05	0.999	-0.0229682	-0.0605203	0.0229193	0.285	0.640029	-0.0390833	-0.0742273	0.00118523	0.054	0.489356	-0.405143	-6.78268	6.62688	0.333	0.999
Tl	12-HETE	Lipoxygenase Pathway	0.0115772	7.4939e-05	0.0368089	0.05	0.999	-0.0266642	-0.0429963	0.0139223	0.11	0.61454	-0.0382414	-0.060441	-0.00541604	0.039	0.485676	-0.256707	-3.03881	2.00108	0.16	0.999
MEHHP	9,10-DiHOME	Cytochrome p450 Pathway	0.00865648	-2.07468e-05	0.0228783	0.051	0.999	0.0196347	-0.0207329	0.0391108	0.207	0.640029	0.0109782	-0.0318201	0.0331097	0.413	0.717721	0.283456	-2.30068	3.08205	0.236	0.999
TCS	9,10-DiHOME	Cytochrome p450 Pathway	-0.00981695	-0.0256638	1.33569e-05	0.051	0.999	-0.0506576	-0.104018	-0.00365454	0.033	0.371281	-0.0408407	-0.0949752	0.00498853	0.088	0.571384	0.188541	-0.0435703	1.0502	0.084	0.999
TCS	8(9)-EET	Cytochrome p450 Pathway	-0.00981593	-0.0251423	1.01426e-05	0.051	0.999	-0.050643	-0.104048	-0.00345626	0.033	0.371281	-0.0408271	-0.0946689	0.00484361	0.088	0.571384	0.189604	-0.0420741	1.02577	0.084	0.999
4-PHE	15DO12,14-PGJ2	Cyclooxygenase Pathway	-0.034345	-0.084917	4.34655e-05	0.051	0.999	-0.142066	-0.217173	-0.00480881	0.037	0.371281	-0.107721	-0.194539	0.0239567	0.115	0.636205	0.224849	-0.0548101	1.31141	0.082	0.999
Ni	𝝰LA	Parent Compound	0.0283215	-4.91018e-05	0.0671382	0.052	0.999	-0.0106554	-0.11804	0.0820523	0.863	0.918051	-0.0389769	-0.143109	0.0523045	0.423	0.717799	-0.130946	-10.3751	9.081	0.903	0.999
MEHHP	8(9)-EET	Cytochrome p450 Pathway	0.00866516	-0.000149549	0.0227226	0.053	0.999	0.0196359	-0.0212158	0.0390467	0.204	0.640029	0.0109707	-0.0318492	0.0329084	0.408	0.715389	0.281784	-2.30824	3.17492	0.235	0.999
2,4-DCP	𝝰LA	Parent Compound	-0.0123059	-0.0296832	0.000203828	0.053	0.999	-0.0533862	-0.0881106	-0.0106185	0.027	0.371281	-0.0410803	-0.0768338	0.00397666	0.065	0.510746	0.210219	-0.031959	0.880919	0.072	0.999
2,5-DCP	DHA	Parent Compound	-0.0113786	-0.0267516	0.000117801	0.054	0.999	-0.0501179	-0.094188	-0.00827828	0.017	0.371281	-0.0387394	-0.0825148	0.00191343	0.059	0.493726	0.220859	-0.0186908	0.919364	0.069	0.999
1-PYR	8-IP	Oxidative Stress	0.0468467	-0.000450829	0.105683	0.054	0.999	-0.0255499	-0.103859	0.0244774	0.742	0.817081	-0.0723966	-0.172107	0.00805138	0.159	0.680514	-0.461066	-14.971	15.0387	0.776	0.999
MEHP	𝝰LA	Parent Compound	0.0127554	-0.000358367	0.0305811	0.055	0.999	0.0247168	-0.0215623	0.0519524	0.203	0.640029	0.0119615	-0.0333069	0.0414171	0.453	0.727688	0.374878	-3.12431	3.84555	0.23	0.999
EPB	𝝰LA	Parent Compound	-0.0112752	-0.0277354	0.000387479	0.056	0.999	-0.0279804	-0.073032	0.00998763	0.163	0.640029	-0.0167052	-0.0583453	0.0187604	0.411	0.716853	0.362237	-1.80303	3.26565	0.185	0.999
1-NAP	RVD1	Lipoxygenase Pathway	-0.024294	-0.0600038	0.000397698	0.056	0.999	-0.0296854	-0.111074	0.0251183	0.551	0.723477	-0.00539133	-0.0825804	0.0416132	0.963	0.982497	0.444809	-7.57439	7.83281	0.551	0.999
Cu	5-HETE	Lipoxygenase Pathway	-0.018031	-0.0508532	0.000224466	0.056	0.999	0.0376655	-0.0145393	0.0637845	0.098	0.61454	0.0556965	0.0123053	0.0861159	0.021	0.485163	-0.333649	-3.85123	2.04501	0.152	0.999
Hg	11,12-DHET	Cytochrome p450 Pathway	-0.0163298	-0.0354283	0.000428583	0.056	0.999	-0.0193665	-0.0623873	0.0367062	0.419	0.697731	-0.00303666	-0.0499246	0.0563985	0.843	0.912266	0.434022	-5.23172	6.89564	0.417	0.999
MCPP	13S-HODE	Lipoxygenase Pathway	0.0118861	-0.000189426	0.0295702	0.057	0.999	0.0156463	-0.0383558	0.066288	0.551	0.723477	0.00376022	-0.0486607	0.0526091	0.872	0.92635	0.274797	-7.04686	5.22273	0.57	0.999
1-PYR	8-OHdG	Oxidative Stress	-0.0321741	-0.0769525	0.000501473	0.057	0.999	-0.033577	-0.104678	0.0224437	0.562	0.726537	-0.00140286	-0.0832013	0.055436	0.897	0.93956	0.464229	-9.97889	10.4402	0.583	0.999
1-PYR	LA	Parent Compound	0.02258	-0.000461146	0.059076	0.057	0.999	-0.0357085	-0.105983	0.0231789	0.527	0.7207	-0.0582886	-0.13515	0.0134907	0.242	0.700419	-0.275863	-8.06543	7.42229	0.576	0.999
Mn	5(6)-EET	Cytochrome p450 Pathway	0.0136962	-0.000697737	0.0346085	0.058	0.999	-0.0220656	-0.0758569	0.0463399	0.438	0.704223	-0.0357618	-0.0882077	0.0266375	0.222	0.700419	-0.235187	-5.50922	5.45104	0.486	0.999
MBP	11,12-DHET	Cytochrome p450 Pathway	0.0174746	-0.000537661	0.0416692	0.059	0.999	0.0140641	-0.0516769	0.045151	0.448	0.711277	-0.00341047	-0.0743459	0.0330605	0.902	0.942242	0.451035	-5.41622	7.76701	0.449	0.999
Tl	13,14DHK-PGD2	Cyclooxygenase Pathway	-0.0129217	-0.0352134	0.000758687	0.059	0.999	-0.0270213	-0.0437314	0.0153765	0.113	0.61454	-0.0140995	-0.0345716	0.0394661	0.295	0.700419	0.34425	-1.45707	2.52955	0.142	0.999
BP3	9,10-DiHOME	Cytochrome p450 Pathway	-0.00724298	-0.0193951	0.000135718	0.061	0.999	-0.010203	-0.0453606	0.0154944	0.582	0.730019	-0.00296005	-0.0368445	0.0210538	0.956	0.979235	0.298441	-6.39703	6.60418	0.589	0.999
BP3	8(9)-EET	Cytochrome p450 Pathway	-0.00723707	-0.0190571	0.000106606	0.061	0.999	-0.0101941	-0.045417	0.0152876	0.584	0.731013	-0.00295706	-0.0368106	0.0208532	0.958	0.979984	0.298761	-5.90685	6.65787	0.589	0.999
4-PHE	LTD4	Lipoxygenase Pathway	-0.0365251	-0.08123	0.000964226	0.061	0.999	-0.157428	-0.224208	-0.0195107	0.018	0.371281	-0.120903	-0.199845	0.0084097	0.067	0.517687	0.220062	-0.0210125	0.967127	0.069	0.999
MBZP	RVD1	Lipoxygenase Pathway	0.0173218	-0.000552711	0.0395244	0.062	0.999	0.00802926	-0.0590075	0.0562322	0.724	0.804522	-0.00929256	-0.0761646	0.0405221	0.855	0.918392	0.343454	-10.5181	7.44145	0.7	0.999
MEHHP	RVD2	Lipoxygenase Pathway	-0.00763409	-0.022153	0.000165876	0.063	0.999	0.0189766	-0.0218823	0.0387571	0.216	0.640029	0.0266107	-0.0115549	0.0480471	0.109	0.61927	-0.219614	-3.22715	2.2224	0.267	0.999
Mn	5,6-DHET	Cytochrome p450 Pathway	0.0137337	-0.000551241	0.0357779	0.063	0.999	-0.0246363	-0.0760369	0.0407716	0.375	0.685528	-0.03837	-0.089789	0.0258955	0.186	0.700419	-0.259172	-5.68374	5.29011	0.412	0.999
MCPP	IL-6	Inflammatory	0.0116749	-0.00037652	0.0301127	0.064	0.999	0.0140364	-0.0415846	0.0665586	0.596	0.735246	0.00236145	-0.0534929	0.0545209	0.906	0.945143	0.243968	-6.03821	5.7556	0.616	0.999
2-FLU	8-IP	Oxidative Stress	0.0400348	-0.0029264	0.0950359	0.064	0.999	-0.0376488	-0.107154	0.0228013	0.556	0.725272	-0.0776836	-0.167679	0.00757507	0.141	0.664305	-0.422151	-14.1893	10.0553	0.612	0.999
MEHHP	5(6)-EET	Cytochrome p450 Pathway	-0.0100248	-0.0289664	0.000259279	0.065	0.999	0.0155673	-0.031329	0.0379331	0.324	0.646423	0.0255921	-0.0149964	0.0484058	0.139	0.664305	-0.264802	-4.51393	5.30409	0.381	0.999
TCS	11,12-DHET	Cytochrome p450 Pathway	-0.012648	-0.029346	0.000694975	0.065	0.999	-0.0643897	-0.121601	-0.0118758	0.011	0.371281	-0.0517417	-0.104976	-0.00329506	0.036	0.485163	0.194398	-0.0231272	0.708681	0.07	0.999
4-PHE	8,9-DHET	Cytochrome p450 Pathway	-0.0333228	-0.0838269	0.00135974	0.065	0.999	-0.15528	-0.221109	-0.023343	0.025	0.371281	-0.121957	-0.200714	0.00707889	0.061	0.501411	0.198141	-0.0333211	0.804111	0.082	0.999
Hg	9,10-DiHOME	Cytochrome p450 Pathway	-0.0107989	-0.0272241	0.000834429	0.066	0.999	-0.0279179	-0.0646414	0.0200732	0.222	0.640029	-0.017119	-0.0566711	0.033283	0.427	0.720301	0.270011	-2.2332	3.26956	0.262	0.999
MBP	11(12)-EET	Cytochrome p450 Pathway	0.0135674	-0.000699245	0.0363743	0.067	0.999	0.0172865	-0.0435504	0.0452768	0.361	0.674293	0.00371909	-0.0600111	0.0361749	0.708	0.822629	0.34933	-3.83285	4.9571	0.376	0.999
Ba	12,13-DiHOME	Cytochrome p450 Pathway	0.0114908	-0.000493886	0.0298684	0.067	0.999	0.00212165	-0.0537954	0.0576474	0.93	0.956831	-0.00936912	-0.0663448	0.0451578	0.745	0.844455	0.0946058	-6.33953	6.47982	0.933	0.999
MBP	15-HETE	Lipoxygenase Pathway	0.0134652	-0.000717535	0.0360448	0.068	0.999	0.0118661	-0.0562802	0.0447657	0.521	0.720089	-0.00159913	-0.0757025	0.035903	0.856	0.91904	0.294067	-5.2592	5.20006	0.531	0.999
Hg	13,14DHK-PGF2𝝰	Cyclooxygenase Pathway	-0.0104781	-0.0261891	0.000812349	0.068	0.999	-0.0207785	-0.0621023	0.0339069	0.375	0.685528	-0.0103005	-0.0552522	0.046762	0.622	0.780156	0.257652	-3.97671	4.37001	0.399	0.999
4-PHE	11(12)-EET	Cytochrome p450 Pathway	-0.0323029	-0.0828777	0.00169174	0.069	0.999	-0.154827	-0.221184	-0.0223539	0.025	0.371281	-0.122525	-0.200033	0.00785138	0.063	0.506321	0.190962	-0.038108	0.812674	0.086	0.999
Cu	13,14DHK-PGF2𝝰	Cyclooxygenase Pathway	-0.0144965	-0.0427006	0.00056004	0.069	0.999	0.0381927	-0.0131706	0.0640826	0.096	0.61454	0.0526892	0.00801791	0.0826428	0.033	0.485163	-0.259343	-2.86872	1.73019	0.161	0.999
Hg	8(9)-EET	Cytochrome p450 Pathway	-0.0107985	-0.0272845	0.000493755	0.069	0.999	-0.0279179	-0.0646257	0.0198142	0.223	0.640029	-0.0171194	-0.0567946	0.0332194	0.425	0.718563	0.269945	-2.40992	3.30599	0.264	0.999
Hg	12-oxoETE	Lipoxygenase Pathway	-0.0100829	-0.0262225	0.000538667	0.069	0.999	-0.0256918	-0.0642045	0.0251067	0.274	0.640029	-0.0156089	-0.057915	0.0387329	0.48	0.740279	0.247188	-2.69582	2.76766	0.323	0.999
MBP	8,9-DHET	Cytochrome p450 Pathway	0.0136164	-0.000933067	0.0364712	0.07	0.999	0.0173099	-0.0427702	0.0452659	0.373	0.685528	0.00369351	-0.0602456	0.0362901	0.703	0.818871	0.343606	-4.48151	4.404	0.391	0.999
2,5-DCP	15-HETE	Lipoxygenase Pathway	-0.00865445	-0.021969	0.000407	0.07	0.999	-0.043906	-0.0869979	-0.00520149	0.026	0.371281	-0.0352515	-0.0793495	0.00358888	0.084	0.566023	0.187697	-0.0327976	1.08117	0.09	0.999
As	13,14DHK-PGD2	Cyclooxygenase Pathway	-0.0215079	-0.0522996	0.00181633	0.07	0.999	-0.0464375	-0.127658	0.0191437	0.239	0.640029	-0.0249296	-0.10113	0.0345732	0.516	0.750369	0.39278	-3.41866	4.82829	0.263	0.999
1-PHE	8-IP	Oxidative Stress	0.0293468	-0.00174716	0.0786128	0.071	0.999	-0.0539897	-0.102377	0.0190981	0.257	0.640029	-0.0833365	-0.153762	0.00467926	0.087	0.571292	-0.322159	-6.38152	5.11231	0.318	0.999
2-FLU	8-OHdG	Oxidative Stress	-0.0330214	-0.0804831	0.00313723	0.072	0.999	-0.0484055	-0.108258	0.0211834	0.356	0.668438	-0.0153841	-0.0910052	0.0526301	0.838	0.909403	0.447947	-5.60594	7.32169	0.402	0.999
Ni	8-OHdG	Oxidative Stress	-0.0223978	-0.054653	0.00121953	0.072	0.999	-0.0231575	-0.125337	0.0654996	0.641	0.749288	-0.00075969	-0.100838	0.0878325	0.973	0.985201	0.285192	-6.85584	8.20887	0.665	0.999
Tl	11,12-DHET	Cytochrome p450 Pathway	-0.0136957	-0.0376585	0.00133102	0.072	0.999	-0.0239398	-0.043626	0.0298011	0.176	0.640029	-0.0102441	-0.0346031	0.0559225	0.421	0.717799	0.360631	-1.99785	2.85151	0.208	0.999
Ni	20-HETE	Cytochrome p450 Pathway	0.0174348	-0.000998083	0.0460309	0.074	0.999	-0.0241995	-0.127205	0.0683025	0.646	0.75059	-0.0416343	-0.142416	0.0490722	0.396	0.715147	-0.15893	-6.6856	5.49336	0.69	0.999
Tl	RVD1	Lipoxygenase Pathway	-0.0125262	-0.0355257	0.00125855	0.074	0.999	-0.0255251	-0.0448885	0.0268702	0.159	0.640029	-0.0129989	-0.036387	0.0493124	0.354	0.712622	0.310213	-2.07219	2.56777	0.199	0.999
Pb	LA	Parent Compound	-0.010449	-0.0263871	0.00100852	0.075	0.999	-0.0193301	-0.0524327	0.0315186	0.342	0.659265	-0.00888114	-0.0451246	0.0431855	0.609	0.774359	0.294117	-4.30338	4.00674	0.381	0.999
Cu	8-OHdG	Oxidative Stress	-0.0130532	-0.040547	0.000898473	0.077	0.999	0.0337731	-0.0291139	0.0620501	0.165	0.640029	0.0468262	-0.00563392	0.0784456	0.075	0.539907	-0.212433	-2.48222	2.51759	0.238	0.999
PPB	8,9-DHET	Cytochrome p450 Pathway	0.00665241	-0.000528217	0.0178233	0.078	0.999	0.0182179	-0.0156188	0.0356776	0.168	0.640029	0.0115655	-0.0228029	0.0304326	0.353	0.712622	0.256298	-1.34724	2.58686	0.222	0.999
1-PHE	11(12)-EET	Cytochrome p450 Pathway	-0.0233608	-0.066605	0.00115726	0.078	0.999	-0.0589512	-0.103198	0.0175138	0.189	0.640029	-0.0355904	-0.0899321	0.0337895	0.389	0.715147	0.300014	-1.45873	3.21416	0.231	0.999
Mo	5(6)-EET	Cytochrome p450 Pathway	0.022383	-0.0019138	0.0599432	0.078	0.999	-0.0455563	-0.130863	0.0283635	0.457	0.718784	-0.0679393	-0.156632	0.018004	0.225	0.700419	-0.231401	-6.70791	4.93815	0.515	0.999
2,4-DCP	LTC4-ME	Lipoxygenase Pathway	-0.00947588	-0.0246351	0.000695868	0.079	0.999	-0.0541092	-0.0872605	-0.0124739	0.021	0.371281	-0.0446333	-0.0791274	-0.00211845	0.043	0.485676	0.157178	-0.0252324	0.765275	0.09	0.999
1-PHE	8,9-DHET	Cytochrome p450 Pathway	-0.0237387	-0.0666542	0.00143865	0.079	0.999	-0.0591069	-0.102878	0.0178519	0.188	0.640029	-0.0353682	-0.0899826	0.0336905	0.382	0.715147	0.306549	-1.41864	3.23935	0.229	0.999
Ba	15DO12,14-PGJ2	Cyclooxygenase Pathway	0.0139961	-0.00120448	0.0350387	0.079	0.999	0.0003537	-0.0540473	0.0540061	0.989	0.993429	-0.0136424	-0.0656078	0.0374179	0.605	0.774359	0.0961852	-9.56821	7.79193	0.954	0.999
Se	8-IP	Oxidative Stress	0.055487	-0.00912852	0.156862	0.08	0.999	-0.0202509	-0.141743	0.036462	0.892	0.933058	-0.0757379	-0.239944	0.0207195	0.441	0.726537	0.403143	-13.6102	12.1674	0.864	0.999
Se	13,14DHK-PGF2𝝰	Cyclooxygenase Pathway	-0.0286036	-0.0922695	0.000816667	0.08	0.999	-0.0249222	-0.143757	0.0350121	0.999	0.999	0.00368133	-0.118344	0.072305	0.668	0.798157	0.026258	-5.42539	6.34705	0.975	0.999
2-NAP	13S-HODE	Lipoxygenase Pathway	-0.0126421	-0.0385666	0.000629833	0.081	0.999	0.0016237	-0.066892	0.029391	0.703	0.787605	0.0142658	-0.0493531	0.0422983	0.415	0.717721	-0.171298	-6.02885	8.00779	0.75	0.999
4-PHE	12(13)-EpoME	Cytochrome p450 Pathway	-0.0257576	-0.0664348	0.00319402	0.081	0.999	-0.154019	-0.223011	-0.0180992	0.023	0.371281	-0.128261	-0.205672	0.00323723	0.056	0.489356	0.151991	-0.04772	0.79703	0.104	0.999
MBZP	15DO12,14-PGJ2	Cyclooxygenase Pathway	0.0130512	-0.00111747	0.0329456	0.082	0.999	0.0176338	-0.0404137	0.0571838	0.439	0.704223	0.00458264	-0.0564538	0.0455771	0.767	0.858477	0.325313	-4.93333	6.27891	0.453	0.999
4-PHE	PGD3	Cyclooxygenase Pathway	0.0253579	-0.00217726	0.0680504	0.082	0.999	-0.15695	-0.220619	-0.0241295	0.024	0.371281	-0.182308	-0.256686	-0.0505167	0.006	0.485163	-0.137256	-0.886936	0.0287226	0.106	0.999
4-PHE	9-oxoODE	Cyclooxygenase Pathway	-0.0257947	-0.0659627	0.00321818	0.082	0.999	-0.154092	-0.222802	-0.0159116	0.023	0.371281	-0.128298	-0.205116	0.00373729	0.059	0.493726	0.151475	-0.0444461	0.794348	0.105	0.999
2,5-DCP	LTC4-ME	Lipoxygenase Pathway	-0.00833075	-0.0221765	0.000739393	0.083	0.999	-0.0494777	-0.093774	-0.00771486	0.021	0.371281	-0.0411469	-0.084629	-0.000891143	0.042	0.485676	0.156189	-0.0346526	0.744449	0.1	0.999
MEHHP	13-oxoODE	Lipoxygenase Pathway	-0.00865767	-0.025472	0.000994669	0.084	0.999	0.0175666	-0.0262388	0.038515	0.255	0.640029	0.0262243	-0.0134891	0.0482587	0.134	0.656685	-0.242878	-4.8586	2.99141	0.323	0.999
TCS	13-oxoODE	Lipoxygenase Pathway	0.00739346	-0.000629437	0.0191846	0.084	0.999	-0.0544845	-0.10985	-0.00643756	0.025	0.371281	-0.061878	-0.118886	-0.0112067	0.012	0.485163	-0.127124	-0.842423	0.0274007	0.107	0.999
9-PHE	8-IP	Oxidative Stress	0.0259756	-0.00161754	0.0699721	0.084	0.999	-0.104717	-0.155159	-0.00641304	0.04	0.375385	-0.130693	-0.19165	-0.0280117	0.008	0.485163	-0.200405	-1.99902	0.084156	0.124	0.999
MECPP	EPA	Parent Compound	0.00993104	-0.00148272	0.0263579	0.086	0.999	0.0145106	-0.0302265	0.0335685	0.312	0.640581	0.00457957	-0.0422528	0.0272138	0.622	0.780156	0.34817	-3.59717	4.66692	0.34	0.999
MECPP	15DO12,14-PGJ2	Cyclooxygenase Pathway	0.00882856	-0.00117867	0.023905	0.088	0.999	0.0157896	-0.0262096	0.0338412	0.266	0.640029	0.00696103	-0.0365718	0.0281883	0.527	0.752672	0.310127	-2.90697	3.74254	0.308	0.999
BPA	8-OHdG	Oxidative Stress	-0.0173644	-0.0427599	0.00241752	0.088	0.999	-0.0330012	-0.103687	0.0425519	0.376	0.686815	-0.0156369	-0.0892962	0.0633508	0.684	0.808935	0.288222	-4.35768	6.30632	0.422	0.999
4-PHE	11,12-DHET	Cytochrome p450 Pathway	-0.0355887	-0.0836607	0.00568193	0.088	0.999	-0.152166	-0.222235	-0.0129132	0.031	0.371281	-0.116577	-0.200649	0.0122332	0.075	0.539907	0.221859	-0.12388	0.954046	0.109	0.999
Sn	5-HETE	Lipoxygenase Pathway	-0.0109324	-0.0260603	0.00146693	0.088	0.999	-0.0210487	-0.0579437	0.023145	0.316	0.642533	-0.0101163	-0.0499101	0.0363255	0.597	0.774359	0.324919	-3.35587	3.59818	0.354	0.999
MEOHP	𝝰LA	Parent Compound	0.0100949	-0.00191242	0.0261919	0.089	0.999	0.0248144	-0.0154629	0.0459813	0.142	0.640029	0.0147195	-0.0267254	0.0380581	0.341	0.707991	0.308147	-1.64459	2.75106	0.201	0.999
Ni	15DO12,14-PGJ2	Cyclooxygenase Pathway	0.0228687	-0.00309842	0.0580034	0.089	0.999	-0.0229656	-0.118996	0.0609164	0.636	0.748766	-0.0458343	-0.141381	0.0400933	0.316	0.701096	-0.210606	-8.80809	7.66674	0.705	0.999
2,5-DCP	EPA	Parent Compound	-0.00958679	-0.0237021	0.00124407	0.09	0.999	-0.0494227	-0.0950456	-0.00767417	0.019	0.371281	-0.0398359	-0.084699	0.000965633	0.057	0.489356	0.182753	-0.0497652	0.88938	0.105	0.999
BP3	15-HETE	Lipoxygenase Pathway	-0.00681205	-0.018406	0.00106608	0.09	0.999	-0.00884389	-0.043081	0.0162527	0.636	0.748766	-0.00203184	-0.0353229	0.0208555	0.999	0.999	0.288132	-6.1641	6.41757	0.634	0.999
2,5-DCP	12-oxoETE	Lipoxygenase Pathway	-0.00733556	-0.0202042	0.000761206	0.091	0.999	-0.0503866	-0.094344	-0.0078386	0.019	0.371281	-0.043051	-0.0870352	-0.00189288	0.036	0.485163	0.136865	-0.0307263	0.703677	0.102	0.999
PPB	11(12)-EET	Cytochrome p450 Pathway	0.00637116	-0.000781323	0.0172599	0.091	0.999	0.018	-0.0168026	0.0356596	0.181	0.640029	0.0116288	-0.0228269	0.0305463	0.352	0.712608	0.243297	-1.59675	2.37844	0.236	0.999
MiBP	DHA	Parent Compound	0.0206143	-0.00280728	0.0502222	0.092	0.999	0.00529766	-0.0899464	0.0593678	0.749	0.823225	-0.0153166	-0.112475	0.0459661	0.835	0.906996	0.31349	-6.03847	7.20098	0.715	0.999
EPB	5-HETE	Lipoxygenase Pathway	-0.00837916	-0.0216252	0.00152142	0.093	0.999	-0.0277263	-0.0736165	0.0108741	0.181	0.640029	-0.0193472	-0.0616685	0.0177677	0.348	0.71088	0.25943	-2.19848	2.65668	0.234	0.999
TCS	15-HETE	Lipoxygenase Pathway	-0.00881143	-0.0227463	0.00104743	0.093	0.999	-0.0557691	-0.110201	-0.00842164	0.019	0.371281	-0.0469576	-0.0990677	-0.00107511	0.042	0.485676	0.15132	-0.0481063	0.666502	0.104	0.999
1-PHE	8-OHdG	Oxidative Stress	-0.022798	-0.063364	0.00334457	0.093	0.999	-0.057044	-0.102797	0.017215	0.199	0.640029	-0.034246	-0.0929541	0.0370513	0.429	0.720301	0.285258	-2.92408	3.35775	0.274	0.999
1-PHE	8-HETE	Lipoxygenase Pathway	-0.0210096	-0.0616978	0.00267564	0.093	0.999	-0.0616751	-0.103258	0.0168888	0.159	0.640029	-0.0406655	-0.0918527	0.0309329	0.313	0.701096	0.259694	-1.35687	2.04443	0.218	0.999
MEHP	PGD3	Cyclooxygenase Pathway	0.00784706	-0.00110636	0.0228119	0.095	0.999	0.020009	-0.030388	0.0507934	0.317	0.643215	0.0121619	-0.0400135	0.0455477	0.494	0.745503	0.19533	-2.18771	3.19892	0.386	0.999
MBZP	8-HETE	Lipoxygenase Pathway	0.0111667	-0.00165427	0.0310728	0.096	0.999	0.0133521	-0.0461317	0.0539015	0.55	0.723477	0.00218541	-0.0587924	0.0466302	0.849	0.91534	0.226056	-5.20428	5.31487	0.59	0.999
MEP	RVD1	Lipoxygenase Pathway	-0.0102128	-0.030577	0.000972482	0.096	0.999	0.0121366	-0.0264777	0.0268712	0.288	0.640029	0.0223495	-0.00846303	0.0407487	0.092	0.582667	-0.333669	-4.3355	5.57667	0.372	0.999
2- and 3-PHE	8-OHdG	Oxidative Stress	-0.0254025	-0.0712199	0.00408433	0.096	0.999	-0.0873998	-0.138179	0.0144167	0.098	0.61454	-0.0619973	-0.124851	0.032316	0.224	0.700419	0.230406	-0.847028	1.97573	0.18	0.999
BP3	𝝰LA	Parent Compound	-0.00818633	-0.0218635	0.00145185	0.097	0.999	-0.0126446	-0.0491739	0.0145846	0.488	0.720089	-0.00445826	-0.0377673	0.0197772	0.861	0.921421	0.366164	-5.27679	6.2924	0.497	0.999
4-PHE	AA	Parent Compound	0.0314763	-0.00369108	0.081375	0.097	0.999	-0.159771	-0.222674	-0.0254206	0.017	0.371281	-0.191247	-0.268351	-0.0614754	0.002	0.485163	-0.172349	-1.29117	0.0331572	0.114	0.999
MBP	IL-6	Inflammatory	0.00984141	-0.0013348	0.0295798	0.098	0.999	0.0147255	-0.0464958	0.0442346	0.428	0.702126	0.00488404	-0.0603699	0.0383946	0.684	0.808935	0.221563	-3.65863	4.72331	0.468	0.999
2,4-DCP	RVD2	Lipoxygenase Pathway	-0.00751679	-0.0206735	0.00127004	0.098	0.999	-0.0520041	-0.0859746	-0.00974392	0.029	0.371281	-0.0444873	-0.0793996	0.000903521	0.056	0.489356	0.12792	-0.0561574	0.741451	0.123	0.999
MEHP	5-HETE	Lipoxygenase Pathway	0.00978117	-0.00148547	0.0247554	0.099	0.999	0.0238802	-0.0235883	0.0518232	0.224	0.640029	0.014099	-0.0332059	0.0436971	0.422	0.717799	0.278587	-2.95262	3.49075	0.287	0.999
MiBP	AA	Parent Compound	0.01606	-0.00226907	0.0427846	0.099	0.999	0.00492698	-0.0943489	0.0599844	0.76	0.830981	-0.011133	-0.110021	0.0503572	0.936	0.964288	0.189296	-5.8304	5.22853	0.747	0.999
2,4-DCP	PGE2	Cyclooxygenase Pathway	-0.00772783	-0.0215769	0.00127214	0.1	0.999	-0.0513786	-0.0853647	-0.00964211	0.028	0.371281	-0.0436508	-0.0787681	0.00143985	0.06	0.494947	0.132127	-0.0452528	0.79167	0.122	0.999
2,5-DCP	9-oxoODE	Cyclooxygenase Pathway	-0.0071198	-0.0189704	0.00111049	0.1	0.999	-0.0469075	-0.0924337	-0.00378196	0.023	0.371281	-0.0397877	-0.0837893	0.00121608	0.062	0.506042	0.140125	-0.0660836	0.860354	0.119	0.999
2,5-DCP	12(13)-EpoME	Cytochrome p450 Pathway	-0.0071165	-0.0189642	0.00123672	0.1	0.999	-0.0469049	-0.0923454	-0.00396081	0.026	0.371281	-0.0397884	-0.0838059	0.00117299	0.063	0.506321	0.138339	-0.0642485	0.833433	0.12	0.999
BPB	IL-6	Inflammatory	-0.00541949	-0.0150141	0.000923165	0.1	0.999	-0.0173139	-0.0487432	0.0131726	0.284	0.640029	-0.0118944	-0.0425721	0.0176595	0.463	0.732083	0.209568	-2.77457	3.81121	0.35	0.999
PPB	8(9)-EET	Cytochrome p450 Pathway	-0.00625303	-0.0184334	0.000835448	0.101	0.999	0.0154018	-0.0183396	0.0335404	0.241	0.640029	0.0216548	-0.00912392	0.040088	0.117	0.636634	-0.22046	-3.57534	3.1257	0.322	0.999
1-PYR	𝝰LA	Parent Compound	0.0225055	-0.00404567	0.0595368	0.101	0.999	-0.0268838	-0.102968	0.0240189	0.707	0.791703	-0.0493893	-0.130796	0.0133829	0.314	0.701096	-0.204078	-7.4992	10.2208	0.782	0.999
As	12-HETE	Lipoxygenase Pathway	-0.0130698	-0.0357125	0.00140537	0.101	0.999	-0.0554411	-0.136783	0.0164442	0.173	0.640029	-0.0423713	-0.123692	0.0260153	0.299	0.700419	0.194497	-1.80661	2.13716	0.246	0.999
Hg	PGB2	Cyclooxygenase Pathway	-0.0100057	-0.0271675	0.00150699	0.101	0.999	-0.0258979	-0.0651822	0.0246746	0.27	0.640029	-0.0158922	-0.0572887	0.0379204	0.471	0.737545	0.24115	-2.38905	2.82782	0.323	0.999
MPB	8(9)-EET	Cytochrome p450 Pathway	-0.00731018	-0.0232975	0.000891246	0.102	0.999	0.00549973	-0.0360592	0.024006	0.544	0.723461	0.0128099	-0.0264833	0.0314159	0.313	0.701096	-0.208221	-8.23285	4.81406	0.61	0.999
MBZP	8-OHdG	Oxidative Stress	-0.0101578	-0.0284622	0.00107941	0.104	0.999	0.0157001	-0.0450549	0.0560712	0.488	0.720089	0.0258579	-0.0314126	0.0640552	0.293	0.700419	-0.191675	-5.9593	4.52355	0.552	0.999
MBZP	20-HETE	Cytochrome p450 Pathway	0.00910184	-0.00148006	0.025662	0.105	0.999	0.0125632	-0.0493183	0.0549175	0.58	0.730019	0.00346137	-0.0601377	0.0478837	0.794	0.878097	0.180435	-3.75945	4.63934	0.607	0.999
MPB	9,10-DiHOME	Cytochrome p450 Pathway	-0.00731898	-0.0235653	0.000829602	0.105	0.999	0.00549541	-0.036768	0.023964	0.546	0.723477	0.0128144	-0.0269181	0.0312943	0.305	0.700419	-0.205917	-6.41648	5.15226	0.613	0.999
PPB	12,13-DiHOME	Cytochrome p450 Pathway	-0.00448237	-0.0135944	0.000556407	0.105	0.999	0.0167992	-0.0183557	0.034402	0.206	0.640029	0.0212816	-0.0105401	0.0394071	0.121	0.640361	-0.157497	-2.39882	2.01236	0.283	0.999
PPB	9,10-DiHOME	Cytochrome p450 Pathway	-0.00625711	-0.018193	0.00082563	0.105	0.999	0.0154033	-0.018295	0.0336515	0.241	0.640029	0.0216604	-0.00889664	0.0402134	0.117	0.636634	-0.219879	-3.58124	3.18241	0.324	0.999
Se	13S-HODE	Lipoxygenase Pathway	-0.0264337	-0.0891902	0.00225812	0.105	0.999	-0.0303265	-0.145136	0.0347884	0.918	0.949542	-0.00389278	-0.123636	0.0664422	0.791	0.875615	0.0889361	-4.97897	5.42524	0.883	0.999
MBP	12,13-DiHOME	Cytochrome p450 Pathway	0.00804133	-0.00116744	0.0245522	0.106	0.999	0.0167177	-0.0432186	0.0445456	0.375	0.685528	0.00867638	-0.0566841	0.0398882	0.564	0.760531	0.177975	-2.92073	2.80928	0.441	0.999
2,5-DCP	9,10-DiHOME	Cytochrome p450 Pathway	-0.00719734	-0.0200872	0.00101504	0.106	0.999	-0.0487277	-0.0922698	-0.00729227	0.018	0.371281	-0.0415304	-0.0856388	-0.00167948	0.041	0.485676	0.135109	-0.0382644	0.699194	0.12	0.999
BP3	20-HETE	Cytochrome p450 Pathway	-0.00534725	-0.0151248	0.000624734	0.106	0.999	-0.0127537	-0.05192	0.0142029	0.483	0.720089	-0.00740649	-0.0452642	0.0183443	0.723	0.831631	0.212217	-3.61587	4.80398	0.533	0.999
Mo	15-HETE	Lipoxygenase Pathway	0.0231042	-0.00451624	0.0608309	0.107	0.999	-0.0468127	-0.133432	0.0288712	0.449	0.711403	-0.0699169	-0.159864	0.0174845	0.219	0.700419	-0.238587	-7.2141	5.46779	0.544	0.999
MiBP	20-HETE	Cytochrome p450 Pathway	0.0125904	-0.00200074	0.0362785	0.108	0.999	0.00578706	-0.0917538	0.0605358	0.735	0.811687	-0.00680337	-0.105084	0.0527885	0.97	0.984871	0.144	-5.49424	4.07541	0.747	0.999
1-PHE	AA	Parent Compound	0.0222585	-0.00280364	0.0650072	0.108	0.999	-0.0602266	-0.103585	0.0171156	0.17	0.640029	-0.0824852	-0.143591	0.00490591	0.068	0.523668	-0.24154	-4.29363	2.62593	0.274	0.999
Mn	13S-HODE	Lipoxygenase Pathway	-0.00997398	-0.0269037	0.00200242	0.108	0.999	-0.0304482	-0.0807454	0.035461	0.292	0.640029	-0.0204742	-0.0725602	0.0449287	0.457	0.730066	0.200106	-1.68139	2.74256	0.35	0.999
Sn	9(10)-EpoME	Cytochrome p450 Pathway	-0.0112111	-0.0276535	0.00274029	0.109	0.999	-0.0230713	-0.0601328	0.0205943	0.284	0.640029	-0.0118602	-0.0514909	0.0324604	0.541	0.75499	0.331253	-3.21314	3.8968	0.329	0.999
BPB	5(6)-EET	Cytochrome p450 Pathway	0.00644146	-0.0015136	0.0163466	0.11	0.999	-0.0185192	-0.0509374	0.0113259	0.255	0.640029	-0.0249607	-0.0562103	0.00544869	0.107	0.61927	-0.233148	-4.39265	4.26533	0.355	0.999
BPA	PGB2	Cyclooxygenase Pathway	-0.0148401	-0.042263	0.00262965	0.111	0.999	-0.0298721	-0.0989991	0.045728	0.416	0.697731	-0.015032	-0.0878401	0.0627309	0.693	0.814115	0.228382	-4.1301	4.94266	0.467	0.999
2,5-DCP	8(9)-EET	Cytochrome p450 Pathway	-0.00719185	-0.0200459	0.000950145	0.112	0.999	-0.0487181	-0.0920934	-0.00747303	0.018	0.371281	-0.0415263	-0.0858625	-0.00169553	0.041	0.485676	0.134447	-0.0405149	0.697605	0.126	0.999
BP3	13S-HODE	Lipoxygenase Pathway	-0.00544566	-0.0160927	0.00108886	0.112	0.999	-0.010633	-0.0458304	0.0152756	0.551	0.723477	-0.00518733	-0.038959	0.0189763	0.825	0.901202	0.225045	-3.89468	5.23723	0.571	0.999
TCS	5,6-DHET	Cytochrome p450 Pathway	0.00641939	-0.0010597	0.0176581	0.113	0.999	-0.0508771	-0.103624	-0.0044584	0.023	0.371281	-0.0572964	-0.110264	-0.0110582	0.01	0.485163	-0.113617	-0.888238	0.0464179	0.136	0.999
4-PHE	13,14DHK-PGF2𝝰	Cyclooxygenase Pathway	-0.0213224	-0.0598295	0.00490571	0.114	0.999	-0.157081	-0.223152	-0.0210798	0.022	0.371281	-0.135758	-0.210484	-0.00384333	0.044	0.485676	0.119947	-0.0631481	0.59565	0.13	0.999
MBP	9-oxoODE	Cyclooxygenase Pathway	0.0100013	-0.00206342	0.0277254	0.115	0.999	0.0165706	-0.0494855	0.0450354	0.386	0.6929	0.00656927	-0.0594432	0.0393173	0.609	0.774359	0.251106	-3.5345	4.17967	0.405	0.999
1-NAP	AA	Parent Compound	0.0153766	-0.00381999	0.0418916	0.115	0.999	-0.0299898	-0.109616	0.0244389	0.528	0.721642	-0.0453664	-0.127201	0.0157118	0.264	0.700419	-0.208392	-6.8005	5.25352	0.623	0.999
As	RVD2	Lipoxygenase Pathway	-0.0106551	-0.0306324	0.00166794	0.115	0.999	-0.0514523	-0.133944	0.018161	0.21	0.640029	-0.0407972	-0.12508	0.0269135	0.331	0.706681	0.158785	-1.7501	2.13827	0.301	0.999
MBP	12(13)-EpoME	Cytochrome p450 Pathway	0.0100026	-0.00208099	0.0274852	0.116	0.999	0.0165656	-0.0495237	0.044956	0.385	0.69288	0.00656291	-0.0593892	0.0391428	0.607	0.774359	0.249824	-2.99749	4.30504	0.405	0.999
Mn	13-oxoODE	Lipoxygenase Pathway	0.0106405	-0.00193989	0.0288454	0.116	0.999	-0.021542	-0.0756262	0.046806	0.454	0.717363	-0.0321825	-0.085514	0.0320664	0.278	0.700419	-0.172879	-3.77806	4.56182	0.53	0.999
Sn	8-IP	Oxidative Stress	0.0121017	-0.00215655	0.03417	0.116	0.999	-0.0192387	-0.0593092	0.0285325	0.375	0.685528	-0.0313404	-0.0694067	0.0132765	0.147	0.669442	-0.253603	-7.53933	6.01335	0.469	0.999
MBP	5-oxoETE	Lipoxygenase Pathway	-0.00992008	-0.0305831	0.00120681	0.117	0.999	0.0135248	-0.0467569	0.0440611	0.456	0.718784	0.0234449	-0.0358835	0.0535959	0.276	0.700419	-0.182992	-4.51688	4.61547	0.531	0.999
Pb	8-HETE	Lipoxygenase Pathway	0.00891189	-0.0014443	0.0267385	0.117	0.999	-0.0133196	-0.0506037	0.0423255	0.513	0.720089	-0.0222315	-0.0575918	0.0279866	0.293	0.700419	-0.150391	-5.32682	6.13578	0.608	0.999
MECPP	LA	Parent Compound	0.00691619	-0.00183108	0.0204398	0.118	0.999	0.0158713	-0.0260318	0.0339209	0.266	0.640029	0.00895507	-0.0351728	0.029493	0.441	0.726537	0.231527	-2.70538	3.29868	0.332	0.999
Ni	13-oxoODE	Lipoxygenase Pathway	0.0151508	-0.0039064	0.0436449	0.119	0.999	-0.0262003	-0.129814	0.0676278	0.618	0.743056	-0.0413512	-0.143259	0.0513248	0.4	0.715147	-0.137522	-5.4515	4.60871	0.675	0.999
2,5-DCP	IL-6	Inflammatory	-0.00617293	-0.0177131	0.00111829	0.12	0.999	-0.0501541	-0.0949534	-0.00729135	0.021	0.371281	-0.0439812	-0.0895671	-0.00249228	0.039	0.485676	0.112475	-0.0432217	0.615717	0.133	0.999
BPA	9(10)-EpoME	Cytochrome p450 Pathway	0.0175509	-0.00426225	0.0461562	0.123	0.999	-0.0308643	-0.100172	0.0468822	0.405	0.697731	-0.0484152	-0.117248	0.023295	0.181	0.700419	-0.243744	-7.06563	4.81777	0.512	0.999
2-NAP	8,9-DHET	Cytochrome p450 Pathway	0.0117868	-0.00259567	0.0360238	0.123	0.999	0.00405842	-0.0670214	0.0303123	0.619	0.743056	-0.00772838	-0.0812504	0.0242423	0.967	0.984412	0.280764	-6.19979	6.52322	0.62	0.999
4-PHE	12-HETE	Lipoxygenase Pathway	0.0238204	-0.00445432	0.0667355	0.123	0.999	-0.145425	-0.219894	-0.00614024	0.044	0.390774	-0.169246	-0.24955	-0.0304688	0.016	0.485163	-0.136515	-1.23392	0.0877603	0.167	0.999
Pb	PGA2	Cyclooxygenase Pathway	-0.0108153	-0.0300833	0.0032463	0.123	0.999	-0.0164366	-0.0512431	0.034811	0.417	0.697731	-0.00562129	-0.045717	0.0491896	0.715	0.827775	0.276798	-5.59906	5.24206	0.48	0.999
2-NAP	11(12)-EET	Cytochrome p450 Pathway	0.0116216	-0.00259338	0.0351935	0.124	0.999	0.0038253	-0.0652792	0.0301005	0.628	0.746515	-0.00779634	-0.0809306	0.0242038	0.967	0.984412	0.274973	-5.92616	6.20657	0.628	0.999
2,5-DCP	PGB2	Cyclooxygenase Pathway	-0.00760906	-0.0223011	0.00202794	0.125	0.999	-0.0455873	-0.0894945	-0.00520691	0.026	0.371281	-0.0379782	-0.0827641	0.00215615	0.073	0.535487	0.15562	-0.0918773	0.989848	0.149	0.999
Sn	PGB2	Cyclooxygenase Pathway	-0.00933938	-0.0262057	0.00182225	0.125	0.999	-0.0193249	-0.0587378	0.0274078	0.352	0.667705	-0.00998549	-0.0522743	0.0388508	0.628	0.781665	0.246039	-3.43048	5.76655	0.417	0.999
2-NAP	9-oxoODE	Cyclooxygenase Pathway	0.00987816	-0.0033827	0.0287591	0.126	0.999	0.0021446	-0.0732857	0.0299279	0.68	0.773046	-0.00773356	-0.0842357	0.0249562	0.953	0.976593	0.236651	-4.45522	4.98523	0.656	0.999
2-NAP	12(13)-EpoME	Cytochrome p450 Pathway	0.00987682	-0.00338813	0.0285923	0.127	0.999	0.00212947	-0.0726467	0.0299747	0.684	0.774554	-0.00774735	-0.0846114	0.0249967	0.947	0.971734	0.234823	-4.49747	4.63494	0.659	0.999
2,4-DCP	5(6)-EET	Cytochrome p450 Pathway	-0.00730428	-0.0199278	0.0018787	0.128	0.999	-0.0516469	-0.0858898	-0.0104816	0.019	0.371281	-0.0443426	-0.0779811	-0.00248949	0.043	0.485676	0.12537	-0.0549621	0.621919	0.143	0.999
2,4-DCP	PGB2	Cyclooxygenase Pathway	-0.00910575	-0.0258387	0.0025922	0.129	0.999	-0.0496236	-0.0837923	-0.00761202	0.032	0.371281	-0.0405178	-0.0780222	0.00680101	0.083	0.565865	0.162582	-0.112923	1.06657	0.159	0.999
Pb	13-oxoODE	Lipoxygenase Pathway	0.00773313	-0.00192451	0.0228728	0.13	0.999	-0.0163797	-0.0513951	0.0370552	0.428	0.702126	-0.0241128	-0.0578618	0.0255919	0.261	0.700419	-0.14907	-4.13394	3.61835	0.526	0.999
1-NAP	12,13-DiHOME	Cytochrome p450 Pathway	-0.0105328	-0.0344868	0.00210268	0.131	0.999	-0.0296411	-0.110559	0.0234312	0.541	0.723461	-0.0191083	-0.100046	0.0300844	0.746	0.845175	0.151949	-4.29592	4.7711	0.58	0.999
TCS	𝝰LA	Parent Compound	-0.009102	-0.0245087	0.00206272	0.132	0.999	-0.0477894	-0.100735	-0.00293465	0.038	0.373237	-0.0386874	-0.089496	0.00416131	0.08	0.560242	0.181397	-0.127857	0.926069	0.152	0.999
2- and 3-PHE	8-HETE	Lipoxygenase Pathway	-0.0189202	-0.0602455	0.00398928	0.132	0.999	-0.0893576	-0.137334	0.0140282	0.093	0.61454	-0.0704374	-0.12814	0.0268578	0.155	0.678439	0.165388	-0.60746	1.14721	0.201	0.999
Ba	13-oxoODE	Lipoxygenase Pathway	0.010998	-0.00270298	0.0294445	0.132	0.999	0.0031527	-0.0562231	0.0606195	0.899	0.934895	-0.00784533	-0.0683671	0.0511353	0.803	0.884674	0.0934788	-5.74447	6.22162	0.901	0.999
Mo	PGB2	Cyclooxygenase Pathway	0.0200054	-0.00440116	0.0586908	0.132	0.999	-0.0458386	-0.131046	0.0286725	0.453	0.716271	-0.065844	-0.155008	0.0190171	0.253	0.700419	-0.195802	-4.82207	4.63244	0.551	0.999
1-PHE	20-HETE	Cytochrome p450 Pathway	-0.0142002	-0.0437239	0.00346266	0.133	0.999	-0.0602715	-0.103383	0.0165864	0.161	0.640029	-0.0460713	-0.0970864	0.0258031	0.27	0.700419	0.165348	-1.07983	1.68328	0.274	0.999
4-PHE	13,14DHK-PGD2	Cyclooxygenase Pathway	-0.0311019	-0.0800233	0.0103968	0.136	0.999	-0.15259	-0.221657	-0.0153328	0.023	0.371281	-0.121489	-0.203295	0.00420434	0.062	0.506042	0.191127	-0.14878	0.853869	0.147	0.999
Zn	𝝰LA	Parent Compound	0.0165792	-0.00662772	0.0516052	0.136	0.999	-0.014322	-0.0895879	0.0223027	0.99	0.993429	-0.0309012	-0.116206	0.0152805	0.641	0.78324	0.120853	-6.84039	8.14528	0.912	0.999
MCPP	8-HETE	Lipoxygenase Pathway	0.00874998	-0.0020788	0.0256016	0.137	0.999	0.0166131	-0.0355042	0.0657396	0.502	0.720089	0.00786314	-0.0433428	0.0562463	0.744	0.844455	0.193455	-3.36154	4.0486	0.551	0.999
EPB	12-oxoETE	Lipoxygenase Pathway	0.00687625	-0.00154232	0.0192853	0.138	0.999	-0.0282123	-0.0719371	0.00933586	0.168	0.640029	-0.0350885	-0.0791037	0.00245914	0.076	0.542055	-0.187801	-2.7044	3.1879	0.296	0.999
MEHP	PGJ2	Cyclooxygenase Pathway	0.00703593	-0.00206068	0.020352	0.139	0.999	0.0219146	-0.0253162	0.0512221	0.262	0.640029	0.0148787	-0.0330321	0.0463879	0.422	0.717799	0.187813	-2.07372	3.40962	0.369	0.999
MBP	LTD4	Lipoxygenase Pathway	0.0127962	-0.00428055	0.0344557	0.139	0.999	0.0138216	-0.0494302	0.0452273	0.468	0.720089	0.00102543	-0.0633542	0.0362386	0.78	0.868415	0.320596	-6.59348	4.31471	0.497	0.999
Mn	20-HETE	Cytochrome p450 Pathway	0.00854934	-0.00236996	0.0249526	0.139	0.999	-0.0207065	-0.073799	0.0472705	0.462	0.720089	-0.0292559	-0.0818915	0.0344648	0.307	0.700419	-0.126821	-3.95327	3.3156	0.561	0.999
Sn	12-oxoETE	Lipoxygenase Pathway	-0.00732045	-0.0211604	0.00228057	0.139	0.999	-0.0248412	-0.0623188	0.0211201	0.256	0.640029	-0.0175207	-0.0567336	0.0295448	0.402	0.715147	0.186317	-2.33725	2.31793	0.343	0.999
2,5-DCP	8-OHdG	Oxidative Stress	-0.00862086	-0.0225855	0.00291636	0.141	0.999	-0.0476014	-0.0911057	-0.00677537	0.016	0.371281	-0.0389805	-0.08255	0.00247685	0.064	0.506321	0.175751	-0.0995103	0.94112	0.157	0.999
Zn	8-OHdG	Oxidative Stress	-0.0128571	-0.0429137	0.00238297	0.141	0.999	-0.016447	-0.089377	0.021267	0.918	0.949542	-0.00358987	-0.0769876	0.0363161	0.817	0.894993	0.0615095	-4.89991	6.1928	0.899	0.999
MPB	5(6)-EET	Cytochrome p450 Pathway	0.00544468	-0.00156392	0.0163515	0.142	0.999	0.00618887	-0.0337377	0.0237477	0.53	0.722671	0.000744187	-0.0408407	0.0204934	0.763	0.856481	0.214582	-4.64015	4.03508	0.552	0.999
2,4-DCP	20-HETE	Cytochrome p450 Pathway	-0.00653058	-0.0186874	0.00173678	0.143	0.999	-0.0509994	-0.0845612	-0.00900111	0.019	0.371281	-0.0444688	-0.0789669	-0.00131057	0.046	0.489356	0.111862	-0.057804	0.676223	0.16	0.999
1-PYR	13-oxoODE	Lipoxygenase Pathway	-0.0156063	-0.0479861	0.00458454	0.143	0.999	-0.0291635	-0.103173	0.0230193	0.647	0.751376	-0.0135572	-0.0906055	0.0382595	0.946	0.971568	0.180295	-4.99636	6.67458	0.692	0.999
MBZP	15-HETE	Lipoxygenase Pathway	0.0108509	-0.00343274	0.0297661	0.144	0.999	0.0113172	-0.0484747	0.0532174	0.603	0.737268	0.000466244	-0.0597026	0.044357	0.892	0.936863	0.247803	-4.66913	5.59069	0.617	0.999
Mo	LA	Parent Compound	-0.0189237	-0.0575263	0.00439504	0.144	0.999	-0.0410795	-0.131613	0.0298	0.554	0.723477	-0.0221559	-0.117213	0.044007	0.802	0.884413	0.209585	-5.06624	4.99608	0.562	0.999
MEP	𝝰LA	Parent Compound	0.00825906	-0.00282529	0.024178	0.145	0.999	0.00792485	-0.0372055	0.025619	0.468	0.720089	-0.000334202	-0.0481047	0.0210333	0.771	0.861291	0.314013	-5.55397	4.12391	0.495	0.999
MEHHP	RVD1	Lipoxygenase Pathway	0.00896381	-0.00349705	0.0246288	0.146	0.999	0.0189658	-0.024821	0.0406691	0.246	0.640029	0.010002	-0.0364015	0.0343082	0.461	0.731916	0.288669	-2.95389	3.36618	0.324	0.999
4-PHE	RVD2	Lipoxygenase Pathway	-0.0165453	-0.0507911	0.0045515	0.146	0.999	-0.153914	-0.220386	-0.0183926	0.024	0.371281	-0.137368	-0.210535	-0.00359682	0.048	0.489356	0.0909945	-0.0561686	0.54899	0.16	0.999
4-PHE	LA	Parent Compound	0.0255848	-0.0080763	0.0703674	0.146	0.999	-0.158875	-0.223264	-0.0260867	0.022	0.371281	-0.18446	-0.260931	-0.0544218	0.004	0.485163	-0.1393	-1.10135	0.0687113	0.168	0.999
MEHHP	IL-6	Inflammatory	0.00586926	-0.00149729	0.0181145	0.147	0.999	0.0174797	-0.0251747	0.0386466	0.27	0.640029	0.0116104	-0.0344273	0.0346278	0.417	0.717721	0.165849	-2.0237	2.37756	0.371	0.999
2,5-DCP	13,14DHK-PGD2	Cyclooxygenase Pathway	-0.00977701	-0.0251913	0.00304302	0.147	0.999	-0.0485013	-0.0954343	-0.00457501	0.028	0.371281	-0.0387243	-0.0842638	0.00248769	0.069	0.5244	0.191898	-0.154414	0.918833	0.163	0.999
Tl	8-OHdG	Oxidative Stress	-0.00648634	-0.0216135	0.00188147	0.147	0.999	-0.0263009	-0.0424316	0.0191247	0.114	0.61454	-0.0198145	-0.0391831	0.0329048	0.193	0.700419	0.15613	-0.57334	1.6427	0.243	0.999
MEP	20-HETE	Cytochrome p450 Pathway	0.00485788	-0.00132782	0.0161684	0.148	0.999	0.0074636	-0.0380489	0.0250259	0.488	0.720089	0.00260572	-0.0465397	0.0228959	0.655	0.789132	0.147621	-3.69143	3.00672	0.54	0.999
BPB	13-oxoODE	Lipoxygenase Pathway	0.00478174	-0.00129122	0.0135568	0.148	0.999	-0.0177669	-0.0502143	0.0116863	0.266	0.640029	-0.0225486	-0.0542007	0.00893729	0.158	0.680514	-0.168775	-3.82952	2.31124	0.374	0.999
4-PHE	8-HETE	Lipoxygenase Pathway	-0.0223673	-0.066747	0.008035	0.148	0.999	-0.15396	-0.220192	-0.0200293	0.024	0.371281	-0.131593	-0.208817	0.00216874	0.053	0.489356	0.126488	-0.0951095	0.697107	0.164	0.999
4-PHE	CAA	Cytochrome p450 Pathway	0.0185908	-0.00461001	0.0578359	0.149	0.999	-0.158416	-0.220319	-0.0280059	0.019	0.371281	-0.177007	-0.249533	-0.0426752	0.011	0.485163	-0.0949438	-0.688035	0.0455837	0.164	0.999
Ba	9(10)-EpoME	Cytochrome p450 Pathway	-0.0123559	-0.0321871	0.00453077	0.149	0.999	-5.61425e-05	-0.0529404	0.0530953	0.999	0.999	0.0122998	-0.0396144	0.0629919	0.617	0.778969	0.0714505	-6.54044	7.34502	0.947	0.999
Mn	EPA	Parent Compound	0.0130121	-0.00437379	0.0363733	0.151	0.999	-0.026152	-0.0772557	0.0404899	0.366	0.677626	-0.0391642	-0.0868844	0.0215427	0.182	0.700419	-0.217553	-4.71818	4.917	0.503	0.999
MEHP	13,14DHK-PGD2	Cyclooxygenase Pathway	0.0117305	-0.00388109	0.030588	0.152	0.999	0.0186108	-0.030325	0.0502314	0.339	0.65923	0.00688025	-0.0429169	0.0404259	0.659	0.791893	0.359113	-3.90367	6.20127	0.393	0.999
BPB	13,14DHK-PGD2	Cyclooxygenase Pathway	-0.00783472	-0.0208028	0.00303634	0.152	0.999	-0.0193166	-0.0500902	0.0125084	0.224	0.640029	-0.0114819	-0.0417975	0.0174255	0.45	0.7275	0.328077	-2.41963	4.05717	0.294	0.999
As	PGB2	Cyclooxygenase Pathway	-0.0120625	-0.0360101	0.00329968	0.152	0.999	-0.055066	-0.133501	0.0133741	0.151	0.640029	-0.0430035	-0.120294	0.0213714	0.262	0.700419	0.184434	-1.35032	2.0922	0.265	0.999
1-PHE	12,13-DiHOME	Cytochrome p450 Pathway	-0.0122408	-0.0433186	0.00294968	0.153	0.999	-0.0570481	-0.10312	0.0183232	0.213	0.640029	-0.0448073	-0.0967076	0.0261981	0.309	0.701096	0.135513	-0.880499	1.88369	0.316	0.999
MEOHP	PGD3	Cyclooxygenase Pathway	0.00572818	-0.00154094	0.0180696	0.154	0.999	0.0208407	-0.0241785	0.0452067	0.247	0.640029	0.0151125	-0.0315189	0.0409446	0.37	0.714122	0.150144	-1.26995	2.33799	0.349	0.999
BPA	5,6-DHET	Cytochrome p450 Pathway	-0.0112305	-0.0329915	0.00383721	0.155	0.999	-0.0368721	-0.105271	0.041398	0.325	0.646423	-0.0256417	-0.0966088	0.0521035	0.497	0.746144	0.166242	-2.3875	3.0204	0.424	0.999
MEP	13-oxoODE	Lipoxygenase Pathway	0.00709211	-0.00264345	0.0220629	0.156	0.999	0.00886891	-0.0339087	0.0252686	0.425	0.701327	0.0017768	-0.045458	0.0220477	0.681	0.806621	0.252052	-5.28667	4.11871	0.501	0.999
As	8-HETE	Lipoxygenase Pathway	-0.0108705	-0.0332047	0.00281978	0.156	0.999	-0.0544773	-0.131573	0.0140522	0.158	0.640029	-0.0436068	-0.120895	0.0219817	0.253	0.700419	0.162634	-1.37735	1.84271	0.274	0.999
Hg	𝝰LA	Parent Compound	-0.0103539	-0.0275131	0.0046884	0.156	0.999	-0.0308714	-0.0657702	0.0133317	0.17	0.640029	-0.0205174	-0.0564713	0.0247703	0.305	0.700419	0.266587	-2.30297	2.4145	0.258	0.999
Se	11-HETE	Cytochrome p450 Pathway	-0.0200067	-0.069683	0.00703742	0.156	0.999	-0.0213445	-0.141131	0.0349668	0.972	0.983026	-0.00133784	-0.124151	0.0636022	0.724	0.831631	-0.0122837	-4.75559	5.18712	0.978	0.999
MEOHP	IL-6	Inflammatory	0.00591897	-0.00166924	0.0182899	0.157	0.999	0.0209632	-0.0235536	0.0453581	0.242	0.640029	0.0150442	-0.0316084	0.0407881	0.372	0.715147	0.155055	-1.45861	2.28596	0.357	0.999
MBZP	PGJ2	Cyclooxygenase Pathway	0.00728081	-0.00210669	0.0218838	0.157	0.999	0.0130452	-0.0497131	0.0539889	0.567	0.726537	0.00576441	-0.0567718	0.0477784	0.743	0.843838	0.130112	-3.21837	2.96017	0.624	0.999
2,5-DCP	12-HETE	Lipoxygenase Pathway	-0.00553168	-0.0167266	0.00140544	0.157	0.999	-0.0460558	-0.0904481	-0.00523527	0.025	0.371281	-0.0405242	-0.0849508	-0.000255365	0.05	0.489356	0.106739	-0.0685736	0.70154	0.178	0.999
EPB	DHA	Parent Compound	-0.00848448	-0.0236043	0.00275231	0.157	0.999	-0.0239824	-0.0685591	0.01361	0.242	0.640029	-0.0154979	-0.0579896	0.0203192	0.443	0.7275	0.283069	-2.5125	2.99019	0.323	0.999
2-FLU	12-HETE	Lipoxygenase Pathway	0.0167864	-0.00452891	0.0515968	0.157	0.999	-0.0538466	-0.11108	0.020359	0.299	0.640029	-0.0706329	-0.137798	0.013461	0.152	0.674973	-0.176994	-3.60177	3.47613	0.44	0.999
9-PHE	8-OHdG	Oxidative Stress	-0.0152946	-0.0453837	0.00350679	0.157	0.999	-0.0996559	-0.153048	0.00175813	0.056	0.446076	-0.0843613	-0.144595	0.015943	0.105	0.616177	0.129763	-0.198595	0.960344	0.199	0.999
2- and 3-PHE	PGA2	Cyclooxygenase Pathway	-0.0155811	-0.0525495	0.00530813	0.159	0.999	-0.0892584	-0.137086	0.0122251	0.093	0.61454	-0.0736774	-0.128948	0.0246662	0.143	0.666251	0.133209	-0.515589	1.10559	0.234	0.999
2- and 3-PHE	9-oxoODE	Cyclooxygenase Pathway	-0.0188735	-0.054963	0.00799454	0.159	0.999	-0.0885362	-0.139792	0.0135497	0.096	0.61454	-0.0696627	-0.129546	0.027134	0.156	0.678439	0.170154	-0.623119	1.25626	0.225	0.999
2- and 3-PHE	12(13)-EpoME	Cytochrome p450 Pathway	-0.0188482	-0.0555637	0.00800898	0.159	0.999	-0.0884823	-0.139882	0.0126909	0.1	0.61454	-0.0696341	-0.129569	0.0270971	0.159	0.680514	0.169515	-0.703661	1.17495	0.229	0.999
9-PHE	5(6)-EET	Cytochrome p450 Pathway	-0.0151985	-0.0430792	0.00645309	0.159	0.999	-0.108134	-0.155649	-0.00765837	0.033	0.371281	-0.0929356	-0.148017	0.00342576	0.057	0.489356	0.122734	-0.116041	0.697095	0.188	0.999
MPB	12-HETE	Lipoxygenase Pathway	0.00520895	-0.00141927	0.0167939	0.16	0.999	0.00594529	-0.0374433	0.0238092	0.534	0.723461	0.000736336	-0.0433352	0.020685	0.758	0.855009	0.184751	-3.12116	3.48148	0.578	0.999
Tl	11(12)-EET	Cytochrome p450 Pathway	-0.00728014	-0.0232754	0.00297317	0.16	0.999	-0.0284315	-0.0431949	0.00811919	0.072	0.533214	-0.0211514	-0.0388722	0.0192663	0.14	0.664305	0.193298	-0.500972	1.21476	0.21	0.999
MiBP	8(9)-EET	Cytochrome p450 Pathway	0.0118935	-0.00379191	0.0345522	0.161	0.999	0.0199202	-0.0699651	0.0652101	0.474	0.720089	0.00802661	-0.0817064	0.0562122	0.652	0.788361	0.20334	-4.01833	2.92322	0.519	0.999
MEP	13,14DHK-PGD2	Cyclooxygenase Pathway	0.00852551	-0.00380748	0.0248233	0.161	0.999	0.00883638	-0.0353961	0.0263323	0.422	0.700713	0.000310865	-0.0451957	0.0209098	0.759	0.855721	0.344046	-5.25937	4.39256	0.455	0.999
MCPP	11-HETE	Cytochrome p450 Pathway	-0.00722792	-0.0216761	0.00205184	0.161	0.999	0.0141002	-0.0413492	0.0656855	0.58	0.730019	0.0213282	-0.0333942	0.0731692	0.423	0.717799	-0.116574	-3.86461	3.27322	0.673	0.999
MCPP	𝝰LA	Parent Compound	0.0123225	-0.00477945	0.0334799	0.161	0.999	0.0100769	-0.0449579	0.0615389	0.691	0.778298	-0.00224561	-0.0539344	0.0475385	0.944	0.970373	0.273601	-5.75551	6.45654	0.678	0.999
BPA	13-oxoODE	Lipoxygenase Pathway	-0.0121367	-0.0346758	0.00523145	0.161	0.999	-0.038085	-0.105497	0.0377708	0.319	0.643553	-0.0259483	-0.0958499	0.0505808	0.491	0.745343	0.184969	-3.14445	2.53502	0.418	0.999
TCS	LA	Parent Compound	-0.00671525	-0.0196001	0.00194657	0.161	0.999	-0.0501231	-0.104813	-0.00408515	0.033	0.371281	-0.0434078	-0.0957844	0.00200263	0.056	0.489356	0.124851	-0.101471	0.67741	0.176	0.999
MEHHP	PGD3	Cyclooxygenase Pathway	0.00522994	-0.00159458	0.0170501	0.162	0.999	0.0174772	-0.0255781	0.0386792	0.274	0.640029	0.0122472	-0.0325597	0.0349683	0.4	0.715147	0.146485	-1.61947	2.05681	0.38	0.999
MBP	20-HETE	Cytochrome p450 Pathway	0.00725311	-0.00200744	0.0230755	0.162	0.999	0.0153507	-0.0495394	0.0441791	0.417	0.697731	0.00809754	-0.0587823	0.0407844	0.591	0.774359	0.157858	-3.07265	3.34583	0.473	0.999
2,4-DCP	12,13-DiHOME	Cytochrome p450 Pathway	-0.00503962	-0.016203	0.00171198	0.162	0.999	-0.0511713	-0.0855338	-0.00807447	0.032	0.371281	-0.0461316	-0.0807846	-0.000780519	0.047	0.489356	0.081302	-0.067969	0.614379	0.186	0.999
1-PYR	EPA	Parent Compound	0.0193508	-0.00779284	0.0548132	0.162	0.999	-0.0325373	-0.105401	0.022958	0.571	0.72739	-0.0518881	-0.129902	0.0140868	0.271	0.700419	-0.205726	-8.41538	7.54906	0.699	0.999
Pb	PGE2	Cyclooxygenase Pathway	-0.00712375	-0.0217883	0.0022989	0.162	0.999	-0.0135521	-0.0497827	0.0406423	0.499	0.720089	-0.00642837	-0.0457855	0.0500236	0.698	0.815506	0.158796	-3.37403	4.36912	0.565	0.999
MiBP	9,10-DiHOME	Cytochrome p450 Pathway	0.0118737	-0.00395651	0.0347293	0.165	0.999	0.0198968	-0.0694585	0.0652442	0.471	0.720089	0.00802304	-0.0826784	0.0561656	0.651	0.787999	0.203574	-3.49033	3.28864	0.514	0.999
MBZP	8-IP	Oxidative Stress	0.0114842	-0.00451346	0.0334184	0.166	0.999	0.0118592	-0.0473752	0.0547496	0.591	0.732979	0.000375038	-0.0610613	0.0469979	0.909	0.94695	0.213954	-4.12198	6.8111	0.641	0.999
4-PHE	PGA2	Cyclooxygenase Pathway	-0.0179545	-0.05561	0.00723373	0.166	0.999	-0.160196	-0.223144	-0.0273678	0.019	0.371281	-0.142242	-0.211746	-0.0125154	0.032	0.485163	0.095121	-0.0658361	0.484767	0.177	0.999
Hg	9(10)-EpoME	Cytochrome p450 Pathway	-0.0096904	-0.0262296	0.0049267	0.166	0.999	-0.0281203	-0.0663922	0.0216516	0.233	0.640029	-0.0184299	-0.0583176	0.0329998	0.393	0.715147	0.245749	-2.01691	2.69069	0.319	0.999
Hg	13S-HODE	Lipoxygenase Pathway	-0.00725616	-0.0211883	0.00326301	0.166	0.999	-0.0267018	-0.0644014	0.0221115	0.245	0.640029	-0.0194457	-0.0586283	0.0319156	0.371	0.715147	0.174189	-1.63442	2.24694	0.339	0.999
MBP	15DO12,14-PGJ2	Cyclooxygenase Pathway	0.0104395	-0.00471064	0.0312983	0.167	0.999	0.0123729	-0.0539888	0.044477	0.502	0.720089	0.00193343	-0.0673544	0.0374664	0.763	0.856481	0.235885	-4.63649	4.37248	0.535	0.999
MCPP	20-HETE	Cytochrome p450 Pathway	0.00741243	-0.00223278	0.0225173	0.167	0.999	0.00966551	-0.0456925	0.0623866	0.696	0.782789	0.00225308	-0.0540053	0.0567124	0.913	0.948603	0.127204	-3.01072	4.20134	0.721	0.999
BP3	8-IP	Oxidative Stress	-0.0070058	-0.0214595	0.00241833	0.167	0.999	-0.0133674	-0.0518018	0.01463	0.468	0.720089	-0.00636163	-0.0420915	0.0195533	0.779	0.868136	0.284506	-4.09975	5.5228	0.533	0.999
Tl	8,9-DHET	Cytochrome p450 Pathway	-0.0072673	-0.022996	0.00334354	0.167	0.999	-0.0284084	-0.0431414	0.00688077	0.072	0.533214	-0.0211411	-0.0391968	0.0200695	0.139	0.664305	0.194745	-0.450138	1.21956	0.211	0.999
Sn	12-HETE	Lipoxygenase Pathway	-0.00685278	-0.020522	0.00271836	0.168	0.999	-0.0226706	-0.0602624	0.0237749	0.296	0.640029	-0.0158178	-0.0558529	0.0314119	0.446	0.7275	0.169558	-2.21973	2.08631	0.394	0.999
MEOHP	LA	Parent Compound	0.00658506	-0.00309185	0.0198331	0.169	0.999	0.0226063	-0.0204033	0.0452286	0.196	0.640029	0.0160212	-0.0277466	0.0402072	0.332	0.706681	0.193595	-1.41835	2.153	0.303	0.999
2,4-DCP	DHA	Parent Compound	-0.00894968	-0.0242947	0.00328131	0.169	0.999	-0.054397	-0.0889436	-0.00954064	0.025	0.371281	-0.0454473	-0.0809429	0.000385069	0.051	0.489356	0.147794	-0.103388	0.747009	0.182	0.999
1-PHE	15DO12,14-PGJ2	Cyclooxygenase Pathway	-0.0182969	-0.0555507	0.00622267	0.169	0.999	-0.0605919	-0.103209	0.0174215	0.173	0.640029	-0.042295	-0.0939745	0.0284756	0.3	0.700419	0.234531	-1.08973	1.85903	0.268	0.999
EPB	PGA2	Cyclooxygenase Pathway	-0.00526407	-0.0169175	0.00180375	0.17	0.999	-0.0301418	-0.077486	0.0101749	0.139	0.640029	-0.0248778	-0.0703426	0.0141505	0.233	0.700419	0.139448	-0.685524	1.69498	0.273	0.999
MEHP	EPA	Parent Compound	0.00931443	-0.003962	0.0261688	0.171	0.999	0.0211876	-0.0273382	0.0509637	0.288	0.640029	0.0118731	-0.0347459	0.0428755	0.488	0.742247	0.274133	-3.00354	3.71174	0.371	0.999
9-PHE	PGA2	Cyclooxygenase Pathway	-0.0156941	-0.0491128	0.00683738	0.171	0.999	-0.104321	-0.15423	-0.00305158	0.039	0.375112	-0.0886272	-0.145794	0.0127402	0.083	0.565865	0.129815	-0.154587	0.970598	0.204	0.999
4-PHE	LTC4-ME	Lipoxygenase Pathway	-0.0195356	-0.0592178	0.00696667	0.171	0.999	-0.160175	-0.221776	-0.0287131	0.018	0.371281	-0.140639	-0.211252	-0.0139021	0.029	0.485163	0.10594	-0.0742848	0.511471	0.181	0.999
Sn	AA	Parent Compound	0.00846401	-0.00359016	0.0254782	0.172	0.999	-0.0300667	-0.0674576	0.014355	0.183	0.640029	-0.0385308	-0.0739664	0.00506802	0.073	0.535487	-0.184992	-3.16614	2.78074	0.343	0.999
Sn	15DO12,14-PGJ2	Cyclooxygenase Pathway	-0.00882747	-0.0242992	0.00447471	0.172	0.999	-0.0187388	-0.0581639	0.0272482	0.368	0.680785	-0.00991128	-0.0508072	0.0377125	0.614	0.777309	0.258108	-2.87325	4.42854	0.406	0.999
MEHP	PGE2	Cyclooxygenase Pathway	0.00655595	-0.0017521	0.019994	0.173	0.999	0.0208713	-0.0268452	0.0505333	0.294	0.640029	0.0143153	-0.0355001	0.0458848	0.431	0.720301	0.171829	-2.12789	2.43491	0.405	0.999
MCPP	IL-10	Inflammatory	0.00944209	-0.00438174	0.0279611	0.173	0.999	0.0137721	-0.040872	0.0669831	0.604	0.737268	0.00433005	-0.0526842	0.0566807	0.858	0.919909	0.169871	-5.67142	5.09675	0.667	0.999
2-NAP	15DO12,14-PGJ2	Cyclooxygenase Pathway	0.00994978	-0.00443732	0.0315019	0.173	0.999	0.00411551	-0.0665807	0.0300187	0.611	0.740354	-0.00583427	-0.0811879	0.02509	0.898	0.939758	0.236375	-5.04534	4.59968	0.632	0.999
1-PHE	11,12-DHET	Cytochrome p450 Pathway	-0.0221457	-0.0631585	0.00797201	0.173	0.999	-0.0611862	-0.104663	0.01699	0.167	0.640029	-0.0390404	-0.0930105	0.0312633	0.319	0.701096	0.291638	-1.35892	2.3487	0.262	0.999
2,4-DCP	EPA	Parent Compound	-0.00845594	-0.0230785	0.00331821	0.174	0.999	-0.0558096	-0.0895409	-0.0107236	0.024	0.371281	-0.0473536	-0.0822734	-0.00270354	0.045	0.489356	0.134445	-0.110239	0.686654	0.188	0.999
BP3	LTD4	Lipoxygenase Pathway	0.00650465	-0.00282268	0.0171443	0.174	0.999	-0.0120565	-0.0487489	0.0153846	0.519	0.720089	-0.0185612	-0.0552711	0.0088596	0.257	0.700419	-0.200515	-5.3695	6.19325	0.661	0.999
PPB	5,6-DHET	Cytochrome p450 Pathway	0.00355917	-0.00144098	0.0113813	0.175	0.999	0.0151187	-0.0198508	0.0335421	0.251	0.640029	0.0115596	-0.0226885	0.0317018	0.368	0.714122	0.132309	-1.4818	2.10189	0.376	0.999
2-FLU	PGB2	Cyclooxygenase Pathway	-0.0158422	-0.0513782	0.00479304	0.176	0.999	-0.0593186	-0.111381	0.018871	0.231	0.640029	-0.0434764	-0.102386	0.0275846	0.366	0.714122	0.193397	-2.00162	2.17826	0.343	0.999
MEOHP	EPA	Parent Compound	0.0081592	-0.00433971	0.0236766	0.177	0.999	0.0212928	-0.0230799	0.0450845	0.228	0.640029	0.0131336	-0.0317798	0.0387356	0.413	0.717721	0.245309	-1.86419	2.55488	0.335	0.999
1-PYR	5-HETE	Lipoxygenase Pathway	0.0163334	-0.00801791	0.0485862	0.177	0.999	-0.0314587	-0.10457	0.0232338	0.595	0.734795	-0.0477921	-0.125281	0.0158307	0.339	0.707991	-0.16846	-6.31026	6.41744	0.722	0.999
1-NAP	IL-6	Inflammatory	-0.0108144	-0.0354248	0.00350101	0.179	0.999	-0.0338763	-0.114284	0.0236535	0.476	0.720089	-0.0230619	-0.102198	0.0290698	0.664	0.795427	0.165061	-3.16404	2.93014	0.543	0.999
1-PHE	CAA	Cytochrome p450 Pathway	0.0152864	-0.00631194	0.0537268	0.179	0.999	-0.0582816	-0.102238	0.0171864	0.195	0.640029	-0.0735681	-0.134852	0.0117796	0.125	0.645323	-0.160111	-2.27991	2.21236	0.334	0.999
Cu	20-HETE	Cytochrome p450 Pathway	0.00733984	-0.00257574	0.0249344	0.179	0.999	0.0371557	-0.0145744	0.0616027	0.106	0.61454	0.0298159	-0.0254536	0.0572739	0.16	0.680514	0.138391	-0.620707	1.13902	0.253	0.999
4-PHE	20-HETE	Cytochrome p450 Pathway	-0.0168076	-0.0527823	0.00639811	0.18	0.999	-0.153811	-0.22118	-0.0177666	0.026	0.371281	-0.137003	-0.210593	-0.00397705	0.047	0.489356	0.0935443	-0.0805729	0.630159	0.2	0.999
1-PYR	PGJ2	Cyclooxygenase Pathway	0.0112151	-0.00413636	0.035905	0.18	0.999	-0.0340877	-0.104222	0.0223961	0.554	0.723477	-0.0453028	-0.119538	0.0185819	0.386	0.715147	-0.113413	-4.27824	3.97199	0.654	0.999
Cu	5,6-DHET	Cytochrome p450 Pathway	0.00825257	-0.00375143	0.0263081	0.18	0.999	0.0373641	-0.0165906	0.0627476	0.104	0.61454	0.0291115	-0.0301908	0.0574101	0.172	0.697021	0.156423	-0.676851	1.33046	0.268	0.999
Zn	8-IP	Oxidative Stress	0.0127854	-0.0047731	0.0437315	0.18	0.999	-0.0156976	-0.089301	0.0216925	0.956	0.973641	-0.028483	-0.108409	0.0178084	0.674	0.802843	0.00226032	-6.14085	6.96721	0.992	0.999
EPB	9-oxoODE	Cyclooxygenase Pathway	-0.00596295	-0.0174581	0.00260992	0.182	0.999	-0.0249901	-0.0729832	0.0128659	0.231	0.640029	-0.0190272	-0.0643798	0.0180155	0.362	0.714122	0.184522	-1.46778	2.40395	0.339	0.999
EPB	12(13)-EpoME	Cytochrome p450 Pathway	-0.0059574	-0.0173536	0.00267378	0.182	0.999	-0.0249889	-0.0725397	0.012852	0.234	0.640029	-0.0190315	-0.0646673	0.0182358	0.364	0.714122	0.182668	-1.81145	2.22903	0.34	0.999
BP3	LTC4-ME	Lipoxygenase Pathway	-0.00483658	-0.0154683	0.00188226	0.183	0.999	-0.0138252	-0.049688	0.0137245	0.447	0.710175	-0.00898859	-0.0442457	0.0169195	0.645	0.784835	0.194087	-2.87103	3.55893	0.5	0.999
1-PYR	5(6)-EET	Cytochrome p450 Pathway	-0.0142033	-0.0443326	0.00613588	0.183	0.999	-0.0334806	-0.105022	0.0228051	0.567	0.726537	-0.0192772	-0.0918522	0.034559	0.788	0.873546	0.20371	-4.44764	4.40949	0.592	0.999
Cu	9-oxoODE	Cyclooxygenase Pathway	-0.0115258	-0.0375559	0.00436887	0.184	0.999	0.0369999	-0.0170804	0.0625639	0.109	0.61454	0.0485257	0.00450645	0.0790608	0.043	0.485676	-0.189639	-2.00232	1.6213	0.289	0.999
Cu	12(13)-EpoME	Cytochrome p450 Pathway	-0.0115242	-0.0371807	0.00433331	0.184	0.999	0.0370074	-0.0174346	0.0625953	0.107	0.61454	0.0485316	0.00555118	0.0789626	0.04	0.485676	-0.193028	-1.97096	1.55206	0.287	0.999
MECPP	PGD3	Cyclooxygenase Pathway	0.00477829	-0.0018277	0.0165842	0.185	0.999	0.0154834	-0.0295177	0.0339186	0.293	0.640029	0.0107051	-0.0351544	0.0309529	0.41	0.716853	0.137347	-1.91816	1.9402	0.42	0.999
Ni	LA	Parent Compound	-0.0153343	-0.045477	0.00671123	0.185	0.999	-0.0221541	-0.125924	0.0686647	0.673	0.769238	-0.00681976	-0.111656	0.0832568	0.924	0.956175	0.172504	-4.40881	4.62953	0.668	0.999
PPB	5(6)-EET	Cytochrome p450 Pathway	0.00414573	-0.00216472	0.0125992	0.186	0.999	0.0149279	-0.0185816	0.033558	0.254	0.640029	0.0107822	-0.0229383	0.0301125	0.381	0.715147	0.167478	-1.70496	2.31161	0.348	0.999
Se	PGJ2	Cyclooxygenase Pathway	-0.0170921	-0.0619881	0.00474151	0.186	0.999	-0.0229144	-0.140636	0.0351712	0.989	0.993429	-0.00582226	-0.125115	0.0573298	0.787	0.873546	0.00185562	-5.01442	3.90381	0.995	0.999
Sn	CAA	Cytochrome p450 Pathway	0.00645847	-0.0028299	0.0205646	0.186	0.999	-0.0278845	-0.0652936	0.0182983	0.211	0.640029	-0.034343	-0.0724762	0.0127065	0.129	0.652886	-0.139838	-2.01405	2.13786	0.363	0.999
BP3	5-HETE	Lipoxygenase Pathway	-0.00541866	-0.0163216	0.00257357	0.187	0.999	-0.0100912	-0.0454001	0.0157665	0.588	0.731215	-0.00467249	-0.0385982	0.0191212	0.852	0.917295	0.226826	-4.28481	4.75712	0.603	0.999
1-PHE	PGA2	Cyclooxygenase Pathway	-0.0121251	-0.0441956	0.00489126	0.187	0.999	-0.0596351	-0.103096	0.0173659	0.177	0.640029	-0.04751	-0.0967306	0.0243987	0.262	0.700419	0.134685	-0.769233	1.51828	0.314	0.999
Mn	DHA	Parent Compound	0.0128895	-0.00576646	0.0367811	0.187	0.999	-0.0225387	-0.0730388	0.0412765	0.411	0.697731	-0.0354282	-0.0825168	0.0215601	0.197	0.700419	-0.210742	-5.36108	4.77965	0.57	0.999
Tl	PGD3	Cyclooxygenase Pathway	-0.00541138	-0.0191954	0.00212298	0.187	0.999	-0.0263343	-0.0422853	0.0179036	0.118	0.616045	-0.0209229	-0.0391223	0.0286596	0.18	0.700419	0.126856	-0.811024	1.2148	0.279	0.999
BPB	5-HETE	Lipoxygenase Pathway	-0.00543106	-0.0155144	0.00275525	0.188	0.999	-0.0183046	-0.0482538	0.0126692	0.241	0.640029	-0.0128735	-0.0431186	0.0155601	0.405	0.715259	0.227264	-2.18068	3.17934	0.339	0.999
2-NAP	LA	Parent Compound	0.00862701	-0.00438647	0.0292414	0.189	0.999	0.00313468	-0.0688754	0.0300121	0.632	0.748238	-0.00549233	-0.0806958	0.0257194	0.894	0.937265	0.185226	-3.7925	5.4276	0.659	0.999
Cu	IL-6	Inflammatory	0.00795187	-0.00317755	0.027024	0.189	0.999	0.0366513	-0.0196373	0.0626797	0.124	0.626214	0.0286994	-0.0306479	0.0568072	0.186	0.700419	0.143757	-0.772743	1.27076	0.273	0.999
MEHHP	LA	Parent Compound	0.00588138	-0.00333306	0.0183891	0.19	0.999	0.0192872	-0.0211623	0.038945	0.209	0.640029	0.0134058	-0.0276491	0.0348245	0.351	0.711827	0.191251	-1.47121	2.35899	0.329	0.999
PPB	9(10)-EpoME	Cytochrome p450 Pathway	-0.00611165	-0.0191342	0.00255967	0.193	0.999	0.0135955	-0.0225624	0.0334083	0.3	0.640029	0.0197072	-0.0111482	0.0392003	0.15	0.672534	-0.200433	-4.9894	3.73524	0.461	0.999
2-NAP	11-HETE	Cytochrome p450 Pathway	0.00722701	-0.00337163	0.0244888	0.193	0.999	0.000923852	-0.0766611	0.0294164	0.702	0.786865	-0.00630315	-0.0866424	0.0273164	0.871	0.925712	0.0952239	-3.13347	3.05552	0.775	0.999
Mo	20-HETE	Cytochrome p450 Pathway	0.0131555	-0.00489311	0.0428396	0.193	0.999	-0.0428502	-0.129996	0.0284354	0.486	0.720089	-0.0560057	-0.145373	0.0230439	0.337	0.707991	-0.116207	-4.24069	3.03336	0.615	0.999
MBP	AA	Parent Compound	0.00831425	-0.0047032	0.0267823	0.194	0.999	0.0171225	-0.0390924	0.0441973	0.356	0.668438	0.00880826	-0.0492729	0.0382764	0.547	0.757435	0.220803	-3.23498	3.22909	0.44	0.999
4-PHE	PGE3	Cyclooxygenase Pathway	0.0174464	-0.00636081	0.0554015	0.194	0.999	-0.153848	-0.21965	-0.0188306	0.026	0.371281	-0.171294	-0.245364	-0.0331545	0.015	0.485163	-0.0926977	-0.686328	0.098843	0.216	0.999
Ni	5(6)-EET	Cytochrome p450 Pathway	0.0142539	-0.0069103	0.0434017	0.194	0.999	-0.0250433	-0.125599	0.0657139	0.63	0.747359	-0.0392972	-0.139362	0.0476887	0.401	0.715147	-0.101896	-4.68074	5.63125	0.754	0.999
BP3	LA	Parent Compound	-0.00483179	-0.0153951	0.0023244	0.195	0.999	-0.0102335	-0.0457348	0.0162426	0.595	0.734795	-0.00540167	-0.0399152	0.0189461	0.826	0.901869	0.180593	-4.18243	4.23844	0.622	0.999
BPB	8-IP	Oxidative Stress	-0.00658168	-0.0197989	0.00320716	0.195	0.999	-0.0176317	-0.048724	0.0128799	0.267	0.640029	-0.0110501	-0.0424297	0.0182015	0.488	0.742247	0.261232	-2.99387	3.55911	0.388	0.999
2,5-DCP	5-oxoETE	Lipoxygenase Pathway	-0.00477615	-0.0152134	0.00206056	0.197	0.999	-0.0478883	-0.0900443	-0.00746808	0.017	0.371281	-0.0431121	-0.0862546	-0.00381256	0.033	0.485163	0.0871809	-0.0669053	0.536773	0.204	0.999
Hg	PGD3	Cyclooxygenase Pathway	-0.00587883	-0.0187692	0.00272726	0.197	0.999	-0.0256405	-0.0640836	0.0238496	0.275	0.640029	-0.0197617	-0.0597179	0.0319953	0.375	0.715147	0.132015	-1.50257	1.75652	0.386	0.999
EPB	13-oxoODE	Lipoxygenase Pathway	0.00476652	-0.00172398	0.0147079	0.199	0.999	-0.0286662	-0.0758533	0.010125	0.154	0.640029	-0.0334327	-0.079203	0.00646065	0.099	0.600738	-0.121248	-2.90493	1.3616	0.323	0.999
Hg	8-HETE	Lipoxygenase Pathway	-0.00656773	-0.0209636	0.00256802	0.199	0.999	-0.0235912	-0.0631792	0.0277463	0.298	0.640029	-0.0170234	-0.0594313	0.0369524	0.444	0.7275	0.147215	-1.74237	2.46925	0.413	0.999
Sn	RVD2	Lipoxygenase Pathway	-0.00538784	-0.0172263	0.00240398	0.199	0.999	-0.0220019	-0.0609336	0.0250378	0.304	0.640029	-0.016614	-0.0566172	0.0307742	0.426	0.719729	0.127114	-1.71663	2.11304	0.423	0.999
2,4-DCP	8-OHdG	Oxidative Stress	-0.00550204	-0.0173459	0.00199172	0.2	0.999	-0.0506584	-0.0851676	-0.00957163	0.022	0.371281	-0.0451564	-0.0792911	-0.00275508	0.037	0.485676	0.091425	-0.0667706	0.531063	0.216	0.999
Cu	PGA2	Cyclooxygenase Pathway	-0.00873657	-0.0320419	0.00295531	0.2	0.999	0.0365029	-0.0180516	0.0624745	0.122	0.617459	0.0452395	-0.00550708	0.0747118	0.07	0.528534	-0.138986	-2.05282	1.05484	0.3	0.999
Mn	IL-1β	Inflammatory	0.0103576	-0.00530375	0.0321423	0.2	0.999	-0.025392	-0.077439	0.0411916	0.381	0.688891	-0.0357496	-0.0885132	0.0318017	0.247	0.700419	-0.178316	-4.14078	3.67765	0.513	0.999
MEHP	5-oxoETE	Lipoxygenase Pathway	0.00571042	-0.00241329	0.0186449	0.201	0.999	0.0219206	-0.0273381	0.0526927	0.287	0.640029	0.0162102	-0.0329689	0.0473818	0.402	0.715147	0.140378	-1.95321	1.89835	0.424	0.999
Zn	EPA	Parent Compound	0.0164682	-0.0103821	0.049807	0.201	0.999	-0.0234795	-0.0930211	0.0209426	0.741	0.816368	-0.0399477	-0.11739	0.0149523	0.425	0.718563	-0.0936397	-6.29125	8.23169	0.894	0.999
MEOHP	5-oxoETE	Lipoxygenase Pathway	0.00502891	-0.00243774	0.0168489	0.202	0.999	0.0216864	-0.0227374	0.0453938	0.228	0.640029	0.0166575	-0.0295293	0.0418579	0.333	0.707511	0.133322	-1.17716	1.69458	0.364	0.999
MEP	PGE2	Cyclooxygenase Pathway	0.004797	-0.00185695	0.0167925	0.202	0.999	0.00750978	-0.0385166	0.0251515	0.478	0.720089	0.00271277	-0.0459196	0.0225022	0.655	0.789132	0.145698	-2.72212	2.44616	0.556	0.999
Zn	AA	Parent Compound	0.0132346	-0.00804306	0.0428254	0.202	0.999	-0.0227725	-0.0921736	0.0209499	0.771	0.840629	-0.0360071	-0.111475	0.0162025	0.512	0.7502	-0.067413	-5.26438	5.71697	0.899	0.999
MEOHP	12-HETE	Lipoxygenase Pathway	0.00542758	-0.00277997	0.0174173	0.203	0.999	0.0234616	-0.0172398	0.045355	0.172	0.640029	0.018034	-0.0239649	0.0411015	0.259	0.700419	0.154326	-1.08786	1.65535	0.321	0.999
MCPP	9,10-DiHOME	Cytochrome p450 Pathway	0.00838943	-0.0038947	0.0260044	0.203	0.999	0.0121788	-0.0432171	0.0633828	0.639	0.748838	0.00378939	-0.0504095	0.0546845	0.877	0.927835	0.158273	-3.86739	4.77895	0.66	0.999
Mn	𝝰LA	Parent Compound	0.0123009	-0.00601459	0.0367635	0.203	0.999	-0.0205793	-0.0757086	0.0510531	0.489	0.720089	-0.0328802	-0.0846307	0.0334279	0.266	0.700419	-0.163486	-5.95083	5.56811	0.638	0.999
MCPP	8(9)-EET	Cytochrome p450 Pathway	0.00839764	-0.00379968	0.0254488	0.204	0.999	0.012184	-0.0430834	0.0640192	0.646	0.75059	0.00378634	-0.0500974	0.0548009	0.87	0.925073	0.156909	-4.00379	4.92713	0.664	0.999
1-PYR	8-HETE	Lipoxygenase Pathway	-0.0121887	-0.0426737	0.00338008	0.204	0.999	-0.0286513	-0.103069	0.0232062	0.654	0.754966	-0.0164626	-0.0943566	0.0334794	0.86	0.920776	0.119992	-4.46599	3.44603	0.702	0.999
Mn	8(9)-EET	Cytochrome p450 Pathway	-0.00836774	-0.0254627	0.00453932	0.204	0.999	-0.0268532	-0.0790534	0.0416819	0.355	0.668438	-0.0184855	-0.0725504	0.0493834	0.515	0.750369	0.160955	-2.33688	2.93887	0.447	0.999
Mo	PGA2	Cyclooxygenase Pathway	0.0126063	-0.00453497	0.0435095	0.204	0.999	-0.0403638	-0.130781	0.0294045	0.532	0.72327	-0.0529702	-0.145544	0.0236442	0.388	0.715147	-0.0994067	-4.33612	2.59812	0.67	0.999
2-NAP	5,6-DHET	Cytochrome p450 Pathway	-0.00709258	-0.0274651	0.00223539	0.206	0.999	0.000441423	-0.0748159	0.0291706	0.718	0.800541	0.007534	-0.0625746	0.0370798	0.559	0.759532	-0.0540303	-3.10167	2.79026	0.818	0.999
Mn	9,10-DiHOME	Cytochrome p450 Pathway	-0.00837252	-0.0257683	0.0046853	0.207	0.999	-0.0268579	-0.0788617	0.0408061	0.349	0.665829	-0.0184854	-0.072838	0.0495433	0.511	0.750157	0.163345	-1.9892	3.05913	0.442	0.999
Pb	5,6-DHET	Cytochrome p450 Pathway	0.00580091	-0.00210634	0.0199874	0.207	0.999	-0.0171034	-0.0515559	0.0354336	0.408	0.697731	-0.0229043	-0.0562716	0.0285558	0.273	0.700419	-0.105923	-2.35624	3.52106	0.559	0.999
MEOHP	RVD2	Lipoxygenase Pathway	-0.00509925	-0.0177516	0.00229084	0.208	0.999	0.0216701	-0.0226545	0.0454009	0.214	0.640029	0.0267693	-0.0141046	0.0510236	0.15	0.672534	-0.122497	-2.35554	1.33453	0.38	0.999
Pb	AA	Parent Compound	-0.00743867	-0.0222149	0.00439788	0.208	0.999	-0.016436	-0.0506156	0.0345779	0.411	0.697731	-0.00899737	-0.0455526	0.0430168	0.609	0.774359	0.208812	-2.91595	3.92215	0.469	0.999
MiBP	11(12)-EET	Cytochrome p450 Pathway	0.0139123	-0.00714427	0.0425856	0.209	0.999	0.00333791	-0.0955801	0.0594052	0.783	0.850911	-0.0105743	-0.108206	0.0505571	0.941	0.967719	0.160534	-4.79308	6.57952	0.76	0.999
Tl	𝝰LA	Parent Compound	0.0109363	-0.00369834	0.0410093	0.209	0.999	-0.025701	-0.0436604	0.020247	0.134	0.640029	-0.0366372	-0.0600514	0.000955544	0.055	0.489356	-0.215683	-3.00628	2.13605	0.333	0.999
2- and 3-PHE	LTD4	Lipoxygenase Pathway	-0.0216894	-0.0651884	0.0112367	0.21	0.999	-0.0882835	-0.13843	0.0141779	0.099	0.61454	-0.0665941	-0.130338	0.0270312	0.164	0.686195	0.205737	-0.726678	1.44446	0.259	0.999
1-PHE	9-oxoODE	Cyclooxygenase Pathway	-0.0139722	-0.0446416	0.00960899	0.21	0.999	-0.0607997	-0.104429	0.0165114	0.154	0.640029	-0.0468275	-0.098041	0.0254533	0.248	0.700419	0.176708	-0.853261	1.5915	0.304	0.999
4-PHE	5,6-DHET	Cytochrome p450 Pathway	-0.0148954	-0.0478809	0.00693112	0.21	0.999	-0.157382	-0.220985	-0.0309537	0.019	0.371281	-0.142487	-0.212324	-0.0130251	0.033	0.485163	0.0780533	-0.0644555	0.493698	0.223	0.999
1-PHE	12(13)-EpoME	Cytochrome p450 Pathway	-0.0139503	-0.0448323	0.00980164	0.211	0.999	-0.0607344	-0.10469	0.0162686	0.152	0.640029	-0.0467841	-0.0982295	0.025515	0.242	0.700419	0.175649	-0.87497	1.60246	0.307	0.999
BPA	20-HETE	Cytochrome p450 Pathway	-0.00846359	-0.0267235	0.00363826	0.212	0.999	-0.0379543	-0.106983	0.040098	0.312	0.640581	-0.0294908	-0.0981362	0.0464098	0.431	0.720301	0.121234	-1.58137	2.14863	0.446	0.999
Mn	8-IP	Oxidative Stress	0.00934134	-0.00374197	0.03046	0.212	0.999	-0.0224916	-0.0764704	0.0456489	0.426	0.701327	-0.031833	-0.0833009	0.0365695	0.269	0.700419	-0.124636	-5.04378	3.53315	0.578	0.999
TCS	IL-1β	Inflammatory	0.00491149	-0.00231143	0.0160776	0.213	0.999	-0.0501142	-0.104865	-0.00306511	0.034	0.371281	-0.0550257	-0.109627	-0.00679564	0.02	0.485163	-0.0841243	-0.773221	0.0899167	0.235	0.999
1-NAP	13,14DHK-PGD2	Cyclooxygenase Pathway	-0.0172581	-0.0520344	0.00761832	0.213	0.999	-0.0280869	-0.108429	0.0246132	0.558	0.726074	-0.0108287	-0.0866553	0.0350352	0.891	0.936237	0.323864	-5.89154	5.79642	0.579	0.999
As	12,13-DiHOME	Cytochrome p450 Pathway	-0.00749879	-0.0251034	0.00334745	0.213	0.999	-0.0536155	-0.136072	0.0174562	0.195	0.640029	-0.0461167	-0.129306	0.0229326	0.267	0.700419	0.100739	-1.29729	1.43011	0.356	0.999
MEP	RVD2	Lipoxygenase Pathway	0.00420093	-0.00192411	0.0157245	0.214	0.999	0.00656174	-0.0417599	0.0251	0.503	0.720089	0.00236081	-0.0473357	0.0228676	0.681	0.806621	0.116507	-1.80459	3.64674	0.585	0.999
2- and 3-PHE	CAA	Cytochrome p450 Pathway	0.0143335	-0.00659696	0.0525507	0.214	0.999	-0.0876065	-0.136974	0.0140989	0.096	0.61454	-0.10194	-0.165328	0.00677311	0.069	0.5244	-0.107001	-1.56439	0.56644	0.29	0.999
MEOHP	RVD1	Lipoxygenase Pathway	0.00790682	-0.00524303	0.0235503	0.215	0.999	0.0239687	-0.0215443	0.0480423	0.188	0.640029	0.0160619	-0.0303148	0.0419713	0.331	0.706681	0.230796	-1.71702	2.66349	0.329	0.999
MiBP	8,9-DHET	Cytochrome p450 Pathway	0.0139695	-0.00726078	0.0432627	0.215	0.999	0.00345656	-0.0952496	0.0598776	0.789	0.856629	-0.0105129	-0.108103	0.0506105	0.941	0.967719	0.166818	-5.12417	5.58556	0.762	0.999
EPB	11,12-DHET	Cytochrome p450 Pathway	-0.00839902	-0.0234186	0.0045938	0.216	0.999	-0.0277099	-0.0749602	0.0124718	0.194	0.640029	-0.0193109	-0.0621863	0.0179264	0.341	0.707991	0.266198	-1.31637	2.62628	0.31	0.999
Hg	LA	Parent Compound	-0.00694541	-0.020874	0.00481883	0.217	0.999	-0.0305328	-0.0666943	0.0165218	0.172	0.640029	-0.0235874	-0.060013	0.0242149	0.262	0.700419	0.170187	-1.24601	2.20841	0.319	0.999
2-NAP	13,14DHK-PGF2𝝰	Cyclooxygenase Pathway	0.00752057	-0.00471146	0.0257923	0.218	0.999	0.00231873	-0.0695608	0.0298039	0.663	0.762697	-0.00520183	-0.0810733	0.025693	0.877	0.927835	0.155435	-4.1213	4.19331	0.693	0.999
Cu	5-oxoETE	Lipoxygenase Pathway	0.00693783	-0.00387039	0.0243566	0.218	0.999	0.0376503	-0.0160511	0.0626368	0.108	0.61454	0.0307124	-0.0249561	0.0576871	0.154	0.676083	0.127363	-0.65118	1.06938	0.282	0.999
Hg	IL-1β	Inflammatory	0.00750185	-0.00389515	0.0239791	0.219	0.999	-0.0254977	-0.0636555	0.0267	0.262	0.640029	-0.0329995	-0.0705133	0.0171103	0.16	0.680514	-0.15713	-2.9138	2.56202	0.441	0.999
MEHP	13,14DHK-PGF2𝝰	Cyclooxygenase Pathway	0.00617078	-0.00366119	0.0192433	0.22	0.999	0.0215613	-0.0267681	0.0511543	0.279	0.640029	0.0153905	-0.0322866	0.0453732	0.402	0.715147	0.171057	-2.07415	2.36301	0.403	0.999
MEOHP	PGJ2	Cyclooxygenase Pathway	0.00446773	-0.00190471	0.0148785	0.22	0.999	0.02186	-0.0221901	0.0451314	0.206	0.640029	0.0173922	-0.0279528	0.0424051	0.304	0.700419	0.122202	-0.933113	1.71515	0.362	0.999
4-PHE	9,10-DiHOME	Cytochrome p450 Pathway	0.0202367	-0.0114738	0.062828	0.22	0.999	-0.141654	-0.217662	-0.00331646	0.045	0.393461	-0.161891	-0.243629	-0.023378	0.021	0.485163	-0.117191	-1.33604	0.144148	0.265	0.999
4-PHE	8(9)-EET	Cytochrome p450 Pathway	0.0202986	-0.0111765	0.062001	0.22	0.999	-0.14157	-0.217647	-0.00281453	0.042	0.381788	-0.161869	-0.243527	-0.0248495	0.02	0.485163	-0.118984	-1.5109	0.133977	0.262	0.999
Mn	PGE1	Cyclooxygenase Pathway	0.00754795	-0.00399079	0.0252094	0.22	0.999	-0.0219122	-0.0755356	0.0448383	0.435	0.703304	-0.0294602	-0.0825426	0.0360992	0.316	0.701096	-0.104316	-3.65687	2.76743	0.597	0.999
MCPP	8-OHdG	Oxidative Stress	-0.00709635	-0.0223353	0.00323581	0.221	0.999	0.0139048	-0.0390891	0.0633016	0.586	0.731081	0.0210012	-0.0302378	0.068177	0.407	0.715259	-0.100397	-4.16254	3.86275	0.725	0.999
2-FLU	EPA	Parent Compound	0.0196183	-0.0108825	0.0600514	0.221	0.999	-0.0586726	-0.113114	0.0199923	0.239	0.640029	-0.078291	-0.143485	0.0090636	0.108	0.61927	-0.206611	-4.0501	3.3409	0.44	0.999
Pb	9(10)-EpoME	Cytochrome p450 Pathway	-0.00868243	-0.0248891	0.00592024	0.221	0.999	-0.0197259	-0.052593	0.0306144	0.342	0.659265	-0.0110435	-0.0462725	0.038904	0.537	0.75349	0.255698	-3.69247	3.4639	0.419	0.999
Tl	5,6-DHET	Cytochrome p450 Pathway	-0.00475905	-0.0180132	0.00247813	0.222	0.999	-0.0267919	-0.0423394	0.0167935	0.098	0.61454	-0.0220328	-0.0401173	0.0241925	0.152	0.674973	0.110837	-0.344744	1.11625	0.296	0.999
MECPP	20-HETE	Cytochrome p450 Pathway	0.00406627	-0.00224141	0.0149842	0.223	0.999	0.0148387	-0.0277681	0.0333277	0.298	0.640029	0.0107724	-0.0349072	0.0313532	0.41	0.716853	0.122674	-1.6424	2.26944	0.411	0.999
MBZP	13,14DHK-PGD2	Cyclooxygenase Pathway	0.0115211	-0.00784928	0.0337801	0.223	0.999	0.0113823	-0.0505565	0.0550862	0.603	0.737268	-0.000138797	-0.06147	0.0436799	0.909	0.94695	0.27746	-5.64532	7.15064	0.6	0.999
BP3	8-OHdG	Oxidative Stress	-0.00398698	-0.0130864	0.00166987	0.223	0.999	-0.0135093	-0.0528672	0.0133961	0.459	0.718893	-0.00952228	-0.0472661	0.0160914	0.61	0.774359	0.1499	-3.03853	2.94638	0.544	0.999
MEHHP	NY	Protein Damage	-0.00582017	-0.0213952	0.00268594	0.224	0.999	0.0194795	-0.0201856	0.0386132	0.199	0.640029	0.0252996	-0.0145622	0.0468297	0.129	0.652886	-0.162534	-2.36133	1.85446	0.379	0.999
2,4-DCP	8-HETE	Lipoxygenase Pathway	-0.00522373	-0.0171918	0.00223745	0.224	0.999	-0.051663	-0.0848785	-0.0109777	0.021	0.371281	-0.0464393	-0.0801452	-0.00426056	0.034	0.485163	0.0842901	-0.079563	0.552778	0.235	0.999
Sn	8-OHdG	Oxidative Stress	-0.00580449	-0.0183877	0.00241511	0.224	0.999	-0.020891	-0.0597161	0.0278101	0.324	0.646423	-0.0150865	-0.0552872	0.0329893	0.475	0.737545	0.145845	-2.52798	2.92393	0.44	0.999
MiBP	5-oxoETE	Lipoxygenase Pathway	-0.00986524	-0.0336181	0.0050982	0.225	0.999	0.00360963	-0.094177	0.0593131	0.766	0.836358	0.0134749	-0.0811267	0.0681405	0.593	0.774359	-0.0554124	-4.46487	3.09036	0.839	0.999
BPB	PGD3	Cyclooxygenase Pathway	-0.00346855	-0.0118152	0.00188681	0.225	0.999	-0.0164411	-0.0481619	0.0146937	0.318	0.643215	-0.0129725	-0.0449907	0.0172144	0.43	0.720301	0.119942	-1.97655	1.92939	0.447	0.999
2- and 3-PHE	12-HETE	Lipoxygenase Pathway	0.0168525	-0.00768733	0.0577316	0.227	0.999	-0.0870801	-0.137102	0.015605	0.109	0.61454	-0.103933	-0.167762	0.00272614	0.059	0.493726	-0.127536	-2.08477	0.963498	0.328	0.999
9-PHE	8-HETE	Lipoxygenase Pathway	-0.0119219	-0.0415652	0.00514581	0.227	0.999	-0.101348	-0.153804	0.00142523	0.055	0.439621	-0.0894263	-0.146984	0.0112266	0.084	0.566023	0.0930193	-0.239433	0.744865	0.266	0.999
Sn	11(12)-EET	Cytochrome p450 Pathway	-0.0074141	-0.0225361	0.00553944	0.228	0.999	-0.0283787	-0.0648148	0.0150404	0.189	0.640029	-0.0209646	-0.0587151	0.0237794	0.303	0.700419	0.19202	-1.83847	1.91315	0.345	0.999
MEOHP	5-HETE	Lipoxygenase Pathway	0.00613855	-0.00462953	0.0186826	0.229	0.999	0.0251387	-0.0144376	0.0462342	0.141	0.640029	0.0190002	-0.021148	0.0410909	0.231	0.700419	0.185724	-1.04629	1.75367	0.304	0.999
1-PYR	8,9-DHET	Cytochrome p450 Pathway	-0.016524	-0.0534817	0.00845089	0.229	0.999	-0.0467138	-0.110011	0.0217821	0.387	0.6929	-0.0301898	-0.0976465	0.0305506	0.569	0.762835	0.237692	-2.69571	3.01878	0.45	0.999
MECPP	PGJ2	Cyclooxygenase Pathway	0.00383006	-0.00176513	0.013809	0.231	0.999	0.016239	-0.0258195	0.0341267	0.243	0.640029	0.012409	-0.0304197	0.0314916	0.351	0.711827	0.115666	-1.23799	1.88398	0.396	0.999
BPB	15-HETE	Lipoxygenase Pathway	-0.00494971	-0.0150942	0.00286531	0.233	0.999	-0.0180787	-0.0480196	0.0124654	0.247	0.640029	-0.013129	-0.0429289	0.0153241	0.391	0.715147	0.205063	-2.26274	2.77329	0.37	0.999
EPB	13,14DHK-PGD2	Cyclooxygenase Pathway	-0.00816957	-0.0237871	0.00481247	0.233	0.999	-0.0280294	-0.0730266	0.0106156	0.164	0.640029	-0.0198598	-0.0605158	0.0157041	0.311	0.701096	0.25912	-1.30546	2.51431	0.303	0.999
MEP	15DO12,14-PGJ2	Cyclooxygenase Pathway	0.00581407	-0.00496209	0.0201036	0.234	0.999	0.0060095	-0.0410291	0.0250832	0.534	0.723461	0.000195429	-0.0477828	0.0221836	0.763	0.856481	0.201312	-3.7922	3.50807	0.574	0.999
TCS	14(15)-EET	Cytochrome p450 Pathway	0.0037608	-0.00178984	0.0126545	0.234	0.999	-0.0519617	-0.106377	-0.00475814	0.027	0.371281	-0.0557225	-0.111746	-0.00664137	0.018	0.485163	-0.0622775	-0.520609	0.091085	0.259	0.999
As	13-oxoODE	Lipoxygenase Pathway	0.00709674	-0.00389968	0.0242985	0.234	0.999	-0.0532614	-0.136596	0.0163164	0.184	0.640029	-0.0603581	-0.14053	0.00995861	0.12	0.640361	-0.0895311	-1.69781	1.44209	0.398	0.999
Sn	11,12-DHET	Cytochrome p450 Pathway	-0.00956031	-0.0263755	0.00735205	0.234	0.999	-0.0163571	-0.0550456	0.0301702	0.436	0.703304	-0.00679676	-0.0480935	0.0392135	0.712	0.826034	0.308876	-4.90801	6.19481	0.462	0.999
Ni	RVD2	Lipoxygenase Pathway	0.0103386	-0.00534091	0.0348148	0.235	0.999	-0.0268177	-0.132593	0.0649975	0.603	0.737268	-0.0371564	-0.141839	0.0564085	0.448	0.7275	-0.0728844	-3.12956	3.4358	0.744	0.999
BPB	AA	Parent Compound	-0.0044931	-0.0141862	0.00268113	0.237	0.999	-0.0161972	-0.0477836	0.0159421	0.331	0.650219	-0.0117041	-0.0432885	0.0183821	0.463	0.732083	0.176126	-2.26585	2.61968	0.444	0.999
1-PHE	LTD4	Lipoxygenase Pathway	-0.017143	-0.0546577	0.0111166	0.237	0.999	-0.0601061	-0.104049	0.0171476	0.178	0.640029	-0.0429631	-0.0979134	0.0284372	0.273	0.700419	0.221781	-1.47859	1.67848	0.325	0.999
Tl	5-oxoETE	Lipoxygenase Pathway	0.00653655	-0.00264613	0.0263199	0.237	0.999	-0.0251142	-0.0428519	0.0238266	0.153	0.640029	-0.0316507	-0.0525401	0.0100709	0.087	0.571292	-0.122697	-2.05421	1.90019	0.37	0.999
MBZP	8(9)-EET	Cytochrome p450 Pathway	0.00735838	-0.00488494	0.0238183	0.238	0.999	0.0155882	-0.0448433	0.0571015	0.49	0.720089	0.00822982	-0.0534287	0.0498323	0.68	0.806621	0.157306	-2.55305	3.6327	0.56	0.999
MiBP	12-HETE	Lipoxygenase Pathway	-0.0102085	-0.0352945	0.00587566	0.238	0.999	0.00995715	-0.0848231	0.0614514	0.652	0.753784	0.0201656	-0.0731704	0.0718068	0.488	0.742247	-0.082959	-4.56356	3.64853	0.756	0.999
Ba	13,14DHK-PGF2𝝰	Cyclooxygenase Pathway	-0.00752487	-0.0234723	0.00543441	0.238	0.999	0.00366059	-0.0520048	0.0593371	0.894	0.933465	0.0111855	-0.0442895	0.0657456	0.667	0.797784	-0.00483889	-4.29054	4.91738	0.986	0.999
2,5-DCP	20-HETE	Cytochrome p450 Pathway	-0.00415993	-0.0143479	0.00196384	0.239	0.999	-0.0473149	-0.0906068	-0.0064533	0.017	0.371281	-0.043155	-0.0860106	-0.00280406	0.033	0.485163	0.0741305	-0.0733742	0.498145	0.25	0.999
PPB	PGD3	Cyclooxygenase Pathway	-0.00346668	-0.0120913	0.00192436	0.239	0.999	0.0167666	-0.0159756	0.0340931	0.195	0.640029	0.0202333	-0.00990375	0.0381916	0.132	0.656601	-0.114434	-2.03594	1.43114	0.398	0.999
Pb	13S-HODE	Lipoxygenase Pathway	-0.00627214	-0.0204268	0.00453385	0.239	0.999	-0.0142248	-0.0495361	0.0377123	0.473	0.720089	-0.0079527	-0.0453399	0.045087	0.651	0.787999	0.160674	-2.89177	4.22777	0.542	0.999
TCS	8-OHdG	Oxidative Stress	-0.00478708	-0.0158295	0.00208129	0.24	0.999	-0.0503391	-0.105327	-0.00398418	0.03	0.371281	-0.045552	-0.0998692	-0.000344571	0.05	0.489356	0.0823829	-0.0998882	0.580667	0.268	0.999
2- and 3-PHE	11,12-DHET	Cytochrome p450 Pathway	-0.0221181	-0.0685755	0.0143684	0.24	0.999	-0.0858659	-0.13818	0.018299	0.128	0.631285	-0.0637479	-0.128955	0.0308141	0.204	0.700419	0.215921	-1.19038	1.44014	0.3	0.999
MBZP	9,10-DiHOME	Cytochrome p450 Pathway	0.00734021	-0.00480669	0.0241021	0.241	0.999	0.0155731	-0.0470049	0.0570236	0.495	0.720089	0.00823285	-0.0528038	0.0505403	0.678	0.805951	0.157054	-3.36103	3.37105	0.562	0.999
2- and 3-PHE	PGD3	Cyclooxygenase Pathway	0.0142439	-0.00683652	0.0506134	0.241	0.999	-0.0883197	-0.137449	0.0131157	0.096	0.61454	-0.102564	-0.163733	0.00384204	0.057	0.489356	-0.105046	-1.64884	0.678189	0.331	0.999
9-PHE	13-oxoODE	Lipoxygenase Pathway	-0.0118251	-0.0398289	0.00733173	0.241	0.999	-0.101936	-0.153162	0.001855	0.055	0.439621	-0.0901112	-0.14778	0.0118249	0.096	0.593408	0.0949976	-0.183299	0.905562	0.282	0.999
MEHHP	12-HETE	Lipoxygenase Pathway	0.00465697	-0.00311274	0.015738	0.242	0.999	0.0195632	-0.0190875	0.038512	0.206	0.640029	0.0149063	-0.0257409	0.0351223	0.301	0.700419	0.147138	-1.18212	1.7705	0.368	0.999
PPB	13-oxoODE	Lipoxygenase Pathway	0.00293934	-0.00147235	0.0102614	0.242	0.999	0.0156287	-0.0172809	0.0336326	0.235	0.640029	0.0126894	-0.0214041	0.031505	0.317	0.701096	0.105073	-1.15939	1.59766	0.389	0.999
PPB	LTC4-ME	Lipoxygenase Pathway	-0.00433779	-0.0152993	0.00238136	0.243	0.999	0.0144435	-0.0199761	0.0336213	0.276	0.640029	0.0187813	-0.0136172	0.0383182	0.171	0.6954	-0.138572	-3.86026	2.61412	0.465	0.999
1-PYR	11(12)-EET	Cytochrome p450 Pathway	-0.0158196	-0.052197	0.00909401	0.243	0.999	-0.0461866	-0.10963	0.0221023	0.394	0.697731	-0.030367	-0.0981034	0.0310205	0.569	0.762835	0.223848	-2.46276	2.93195	0.461	0.999
2,5-DCP	5(6)-EET	Cytochrome p450 Pathway	-0.00514646	-0.0161593	0.00302879	0.244	0.999	-0.0467518	-0.0908816	-0.00592818	0.018	0.371281	-0.0416053	-0.08352	-0.0018993	0.036	0.485163	0.0991882	-0.115819	0.569935	0.254	0.999
Mn	13,14DHK-PGD2	Cyclooxygenase Pathway	0.0125516	-0.00755779	0.0388278	0.244	0.999	-0.0179169	-0.0693324	0.0475791	0.521	0.720089	-0.0304685	-0.079418	0.0306671	0.263	0.700419	-0.159797	-5.42514	7.38628	0.707	0.999
Sn	8,9-DHET	Cytochrome p450 Pathway	-0.00731633	-0.0224801	0.00577054	0.244	0.999	-0.0282482	-0.0646215	0.0145211	0.193	0.640029	-0.0209318	-0.0579085	0.0236424	0.298	0.700419	0.190144	-1.82755	2.04371	0.355	0.999
MECPP	11-HETE	Cytochrome p450 Pathway	-0.00394122	-0.0154396	0.00173066	0.245	0.999	0.015108	-0.0286119	0.0336897	0.29	0.640029	0.0190492	-0.0222552	0.0383947	0.209	0.700419	-0.0899622	-1.98166	1.866	0.489	0.999
MiBP	8-IP	Oxidative Stress	0.0117518	-0.00529528	0.038896	0.247	0.999	0.00041112	-0.0988783	0.0584078	0.844	0.904899	-0.0113407	-0.11078	0.0524681	0.917	0.951054	0.0645476	-4.53274	5.39286	0.849	0.999
Hg	PGJ2	Cyclooxygenase Pathway	-0.00497728	-0.0167913	0.00234417	0.247	0.999	-0.0249135	-0.0630638	0.0275378	0.264	0.640029	-0.0199362	-0.0589341	0.0319581	0.364	0.714122	0.108587	-1.51596	1.97832	0.423	0.999
Mn	12-HETE	Lipoxygenase Pathway	-0.00705548	-0.0225601	0.0046092	0.247	0.999	-0.0228886	-0.0744497	0.0440839	0.416	0.697731	-0.0158331	-0.0708311	0.0526946	0.564	0.760531	0.130672	-2.33345	2.9972	0.533	0.999
BP3	CAA	Cytochrome p450 Pathway	0.00358768	-0.00216142	0.0122093	0.248	0.999	-0.0120812	-0.0487371	0.0147685	0.522	0.720089	-0.0156689	-0.0539915	0.0121116	0.39	0.715147	-0.0984465	-3.66113	4.27819	0.664	0.999
MECPP	15-HETE	Lipoxygenase Pathway	0.00510995	-0.00442405	0.0174614	0.249	0.999	0.0182785	-0.0208195	0.0343896	0.178	0.640029	0.0131686	-0.0243893	0.0309787	0.289	0.700419	0.184729	-1.33182	1.9862	0.341	0.999
MPB	IL-10	Inflammatory	-0.00346636	-0.013794	0.0014164	0.249	0.999	0.00622885	-0.0355006	0.0240129	0.525	0.720089	0.00969522	-0.0327236	0.0277356	0.41	0.716853	-0.0766473	-2.40429	2.98005	0.66	0.999
2-FLU	𝝰LA	Parent Compound	-0.0179873	-0.0577523	0.0103472	0.249	0.999	-0.0533879	-0.11145	0.0208441	0.304	0.640029	-0.0354007	-0.103287	0.0313893	0.501	0.746348	0.240692	-2.3957	3.41125	0.407	0.999
MEP	LTC4-ME	Lipoxygenase Pathway	0.00454525	-0.00346914	0.0167744	0.25	0.999	0.00781259	-0.0377965	0.0254624	0.47	0.720089	0.00326734	-0.044697	0.0232381	0.635	0.781665	0.150615	-2.59202	2.44279	0.554	0.999
1-NAP	PGE2	Cyclooxygenase Pathway	-0.00904074	-0.0330963	0.00471358	0.25	0.999	-0.0286591	-0.110542	0.023763	0.55	0.723477	-0.0196183	-0.0991068	0.02901	0.719	0.829588	0.130375	-3.29143	4.11202	0.624	0.999
Mo	13S-HODE	Lipoxygenase Pathway	0.0132763	-0.00965527	0.0441745	0.25	0.999	-0.0376343	-0.129334	0.0293369	0.572	0.72739	-0.0509107	-0.145109	0.0231791	0.398	0.715147	-0.0970633	-4.96286	4.49651	0.756	0.999
Pb	8-OHdG	Oxidative Stress	-0.00554985	-0.0184077	0.00323095	0.251	0.999	-0.0167036	-0.051642	0.037218	0.415	0.697731	-0.0111538	-0.0471663	0.0428297	0.551	0.757993	0.130926	-2.14089	2.66117	0.518	0.999
MBZP	EPA	Parent Compound	0.00944329	-0.00786023	0.0289007	0.253	0.999	0.0100555	-0.0524598	0.054247	0.638	0.748838	0.000612204	-0.0624787	0.0459463	0.882	0.930576	0.205837	-4.75595	5.26953	0.651	0.999
1-PHE	𝝰LA	Parent Compound	-0.0160496	-0.0549021	0.0115842	0.253	0.999	-0.0632931	-0.104825	0.0160177	0.136	0.640029	-0.0472434	-0.0980557	0.0247534	0.209	0.700419	0.203419	-0.940534	1.5791	0.311	0.999
MBZP	5-HETE	Lipoxygenase Pathway	0.00819835	-0.00635243	0.0255173	0.254	0.999	0.015203	-0.042976	0.0550976	0.494	0.720089	0.00700466	-0.0528781	0.0481471	0.698	0.815506	0.200972	-4.49989	4.06512	0.558	0.999
MEP	EPA	Parent Compound	0.00563662	-0.00577851	0.0197915	0.254	0.999	0.0083644	-0.0338881	0.0254376	0.435	0.703304	0.00272778	-0.042173	0.0225086	0.633	0.781665	0.230591	-3.25377	4.30774	0.503	0.999
Ni	12,13-DiHOME	Cytochrome p450 Pathway	0.00952828	-0.00589549	0.0337688	0.254	0.999	-0.0300227	-0.135193	0.0611844	0.548	0.723477	-0.039551	-0.14341	0.054501	0.416	0.717721	-0.0746647	-3.62546	2.9595	0.696	0.999
MEHP	9-oxoODE	Cyclooxygenase Pathway	0.0059349	-0.00517979	0.0188747	0.256	0.999	0.0217325	-0.0252505	0.0518399	0.276	0.640029	0.0157976	-0.0310334	0.0463605	0.391	0.715147	0.173916	-1.53233	2.73126	0.388	0.999
MEHP	12(13)-EpoME	Cytochrome p450 Pathway	0.00593553	-0.00521982	0.0189115	0.256	0.999	0.0217347	-0.0252708	0.0518608	0.277	0.640029	0.0157992	-0.03148	0.046552	0.389	0.715147	0.171913	-1.78051	2.49635	0.391	0.999
MBP	RVD2	Lipoxygenase Pathway	0.00530984	-0.00345977	0.0202324	0.256	0.999	0.0151712	-0.0477284	0.0443627	0.417	0.697731	0.00986136	-0.0563339	0.0412893	0.545	0.756926	0.104965	-2.29887	2.58865	0.543	0.999
2,5-DCP	LTD4	Lipoxygenase Pathway	-0.00661982	-0.0198462	0.00493707	0.256	0.999	-0.0477984	-0.0958613	-0.00265485	0.036	0.371281	-0.0411786	-0.0870704	0.00173807	0.067	0.517687	0.12945	-0.227847	0.788871	0.266	0.999
BP3	PGE2	Cyclooxygenase Pathway	-0.00348769	-0.0125334	0.00198521	0.256	0.999	-0.0107723	-0.0463143	0.0151449	0.558	0.726074	-0.0072846	-0.0430562	0.0176857	0.728	0.833747	0.118819	-2.414	3.88583	0.628	0.999
Mo	PGD3	Cyclooxygenase Pathway	0.0118732	-0.007168	0.041261	0.256	0.999	-0.0457927	-0.13264	0.0287427	0.476	0.720089	-0.0576659	-0.147231	0.0232556	0.335	0.707991	-0.0937838	-3.23264	2.84149	0.67	0.999
MCPP	RVD1	Lipoxygenase Pathway	0.0102559	-0.0073799	0.0306223	0.257	0.999	0.00846132	-0.0506056	0.0637994	0.759	0.830671	-0.00179459	-0.0560476	0.0505206	0.969	0.984718	0.20185	-5.73322	6.78217	0.724	0.999
Mo	LTC4-ME	Lipoxygenase Pathway	0.0141866	-0.00951834	0.0471416	0.257	0.999	-0.0437307	-0.13258	0.0290256	0.501	0.720089	-0.0579173	-0.148709	0.0223529	0.327	0.706131	-0.10502	-4.19467	4.10592	0.7	0.999
1-PHE	RVD2	Lipoxygenase Pathway	-0.00968856	-0.0369465	0.00517326	0.258	0.999	-0.0586992	-0.102989	0.0178729	0.196	0.640029	-0.0490107	-0.0978783	0.0231549	0.254	0.700419	0.10719	-0.840949	1.37081	0.382	0.999
4-PHE	PGD2	Cyclooxygenase Pathway	0.0137376	-0.00827332	0.0501218	0.258	0.999	-0.15539	-0.220957	-0.0202126	0.026	0.371281	-0.169127	-0.241908	-0.0333051	0.015	0.485163	-0.0660585	-0.588441	0.0747129	0.282	0.999
Cu	RVD2	Lipoxygenase Pathway	-0.00699422	-0.0274765	0.00424934	0.258	0.999	0.037417	-0.0149878	0.0625913	0.107	0.61454	0.0444112	-0.00485152	0.0715529	0.066	0.515111	-0.112509	-1.57063	0.780625	0.337	0.999
BPA	12-HETE	Lipoxygenase Pathway	0.00933903	-0.00669749	0.0303933	0.259	0.999	-0.0314092	-0.100652	0.0441332	0.388	0.6929	-0.0407482	-0.108392	0.0317943	0.268	0.700419	-0.116595	-3.54966	2.7508	0.585	0.999
2-FLU	5-oxoETE	Lipoxygenase Pathway	-0.0109753	-0.0386162	0.00605498	0.259	0.999	-0.0468677	-0.108736	0.0213308	0.397	0.697731	-0.0358925	-0.103174	0.0283045	0.529	0.752855	0.12416	-2.15409	2.51617	0.508	0.999
1-PHE	PGB2	Cyclooxygenase Pathway	-0.0111846	-0.0414808	0.00785879	0.259	0.999	-0.0646803	-0.102941	0.0112317	0.109	0.61454	-0.0534957	-0.0984501	0.0176465	0.142	0.664962	0.128909	-0.70105	0.862502	0.324	0.999
1-PHE	13-oxoODE	Lipoxygenase Pathway	-0.0103169	-0.0376674	0.00612624	0.259	0.999	-0.0568609	-0.102444	0.0177216	0.194	0.640029	-0.0465441	-0.0989767	0.0252012	0.291	0.700419	0.113472	-0.96092	1.84468	0.395	0.999
Cu	8-IP	Oxidative Stress	0.0092771	-0.00583522	0.0337689	0.261	0.999	0.0370153	-0.0168597	0.0624657	0.116	0.616045	0.0277382	-0.0308452	0.0571694	0.195	0.700419	0.171342	-0.981254	1.41429	0.343	0.999
2- and 3-PHE	15DO12,14-PGJ2	Cyclooxygenase Pathway	-0.0172425	-0.0581866	0.0124623	0.262	0.999	-0.0865589	-0.138052	0.0162483	0.115	0.616045	-0.0693164	-0.128912	0.0265031	0.166	0.689584	0.162915	-0.818047	1.30862	0.319	0.999
Mo	IL-6	Inflammatory	-0.0119756	-0.042412	0.00668093	0.262	0.999	-0.044406	-0.131548	0.0288148	0.476	0.720089	-0.0324304	-0.123572	0.0371089	0.62	0.779794	0.129775	-2.49477	3.28666	0.562	0.999
2-FLU	8-HETE	Lipoxygenase Pathway	-0.0112631	-0.0412224	0.00668009	0.263	0.999	-0.0526854	-0.110232	0.0205767	0.31	0.640581	-0.0414223	-0.104901	0.0261503	0.422	0.717799	0.129094	-1.77521	2.28951	0.445	0.999
2- and 3-PHE	13-oxoODE	Lipoxygenase Pathway	-0.0116208	-0.0420283	0.00747425	0.263	0.999	-0.0873739	-0.138116	0.0148767	0.099	0.61454	-0.0757531	-0.133481	0.0230353	0.144	0.666251	0.0952571	-0.326159	0.925502	0.328	0.999
MiBP	8-HETE	Lipoxygenase Pathway	-0.00920417	-0.0339736	0.00539125	0.264	0.999	0.00691812	-0.0855734	0.0598662	0.71	0.794264	0.0161223	-0.0776638	0.068542	0.553	0.758045	-0.0587401	-3.7204	3.47851	0.798	0.999
2-FLU	CAA	Cytochrome p450 Pathway	0.0104767	-0.00736769	0.0394599	0.264	0.999	-0.0464646	-0.1087	0.0210831	0.402	0.697731	-0.0569413	-0.126213	0.0173096	0.29	0.700419	-0.0929401	-3.33187	2.51593	0.582	0.999
EPB	12-HETE	Lipoxygenase Pathway	0.00506856	-0.00382507	0.0167071	0.265	0.999	-0.0305459	-0.075384	0.00804292	0.131	0.6366	-0.0356144	-0.0797533	0.00345577	0.072	0.535487	-0.129278	-2.53454	1.28338	0.378	0.999
2,4-DCP	9,10-DiHOME	Cytochrome p450 Pathway	-0.00527953	-0.0179496	0.00354331	0.266	0.999	-0.0489019	-0.0827745	-0.00597074	0.035	0.371281	-0.0436224	-0.0784651	0.000706493	0.057	0.489356	0.0885631	-0.16636	0.678881	0.279	0.999
MCPP	13,14DHK-PGF2𝝰	Cyclooxygenase Pathway	0.00693398	-0.00545256	0.0225694	0.267	0.999	0.0107331	-0.0447142	0.0621338	0.675	0.770764	0.00379911	-0.0503076	0.0544564	0.869	0.924859	0.128387	-3.60927	3.95869	0.704	0.999
Hg	RVD2	Lipoxygenase Pathway	-0.0045942	-0.0159516	0.0037466	0.267	0.999	-0.0263957	-0.0648426	0.0232075	0.26	0.640029	-0.0218014	-0.0613211	0.0302696	0.319	0.701096	0.100203	-1.16985	1.67299	0.427	0.999
Mo	8-OHdG	Oxidative Stress	-0.0119499	-0.0419614	0.00636112	0.267	0.999	-0.0409138	-0.1303	0.0285299	0.524	0.720089	-0.028964	-0.120727	0.0378661	0.694	0.814115	0.124809	-2.47028	2.99203	0.631	0.999
MiBP	13-oxoODE	Lipoxygenase Pathway	-0.00834033	-0.0301847	0.00415882	0.268	0.999	0.00586895	-0.0924768	0.0602394	0.728	0.807805	0.0142093	-0.0780771	0.0664069	0.593	0.774359	-0.0434147	-2.95354	3.06411	0.836	0.999
2,4-DCP	8(9)-EET	Cytochrome p450 Pathway	-0.00526886	-0.0176822	0.00348743	0.268	0.999	-0.0488897	-0.0828917	-0.00655489	0.036	0.371281	-0.0436208	-0.0785939	0.000620032	0.055	0.489356	0.087279	-0.168888	0.664124	0.282	0.999
9-PHE	AA	Parent Compound	0.0142095	-0.0102541	0.0479396	0.269	0.999	-0.0991581	-0.153121	0.00559586	0.064	0.489611	-0.113368	-0.173378	-0.00767978	0.031	0.485163	-0.109135	-1.43736	0.437535	0.329	0.999
Pb	5(6)-EET	Cytochrome p450 Pathway	0.00656245	-0.00451263	0.0227504	0.269	0.999	-0.0147631	-0.0514038	0.0434065	0.483	0.720089	-0.0213255	-0.0554738	0.0298648	0.314	0.701096	-0.0926823	-3.13301	4.21142	0.692	0.999
Se	9,10-DiHOME	Cytochrome p450 Pathway	-0.0195418	-0.0774447	0.0103096	0.269	0.999	-0.0294706	-0.144526	0.0353039	0.925	0.952532	-0.00992873	-0.129477	0.0612475	0.866	0.924428	0.0674427	-4.1097	4.14916	0.856	0.999
MEHHP	AA	Parent Compound	0.00503129	-0.00433033	0.0174086	0.27	0.999	0.0183702	-0.0244346	0.0388422	0.243	0.640029	0.013339	-0.0288376	0.0355282	0.358	0.712622	0.157349	-1.67519	2.31366	0.403	0.999
MEOHP	15DO12,14-PGJ2	Cyclooxygenase Pathway	0.00582775	-0.00573704	0.0192383	0.27	0.999	0.0226692	-0.0191856	0.0452669	0.197	0.640029	0.0168414	-0.0260042	0.041145	0.3	0.700419	0.177834	-1.18854	2.0448	0.365	0.999
Se	8(9)-EET	Cytochrome p450 Pathway	-0.0195518	-0.0785803	0.0108232	0.27	0.999	-0.0294775	-0.144739	0.0353208	0.931	0.957435	-0.00992576	-0.128902	0.0616606	0.859	0.92013	0.0630279	-4.29969	4.07594	0.863	0.999
MECPP	5-HETE	Lipoxygenase Pathway	0.00501339	-0.00503687	0.0175474	0.273	0.999	0.0174365	-0.0231278	0.034314	0.203	0.640029	0.0124231	-0.0274418	0.0309772	0.325	0.703408	0.183066	-1.59694	2.12541	0.37	0.999
2,5-DCP	12,13-DiHOME	Cytochrome p450 Pathway	-0.00355918	-0.0129504	0.00219951	0.273	0.999	-0.0480185	-0.0930046	-0.00622085	0.024	0.371281	-0.0444593	-0.089686	-0.00304469	0.032	0.485163	0.0609435	-0.0829635	0.441999	0.287	0.999
BPB	IL-10	Inflammatory	-0.00299481	-0.0108398	0.00179425	0.273	0.999	-0.0183329	-0.0507337	0.0124475	0.259	0.640029	-0.0153381	-0.0469981	0.014505	0.35	0.711043	0.0993273	-1.63306	1.94925	0.434	0.999
As	𝝰LA	Parent Compound	-0.0118153	-0.0389644	0.00998274	0.273	0.999	-0.0501855	-0.131885	0.0177391	0.215	0.640029	-0.0383702	-0.11598	0.0253389	0.324	0.703213	0.19872	-1.87089	2.84303	0.36	0.999
Ni	8-HETE	Lipoxygenase Pathway	0.0102805	-0.00683127	0.0363168	0.273	0.999	-0.0205866	-0.12348	0.0673986	0.686	0.776061	-0.0308671	-0.133925	0.0590508	0.53	0.752855	-0.0506769	-4.41745	3.16966	0.823	0.999
2,4-DCP	PGJ2	Cyclooxygenase Pathway	-0.00390515	-0.0142128	0.00261971	0.275	0.999	-0.0515091	-0.0854902	-0.00862248	0.018	0.371281	-0.0476039	-0.0816138	-0.00469266	0.034	0.485163	0.0600023	-0.0724575	0.427991	0.285	0.999
2,5-DCP	13-oxoODE	Lipoxygenase Pathway	-0.00440026	-0.0150324	0.00365055	0.275	0.999	-0.0462048	-0.0888487	-0.0051481	0.02	0.371281	-0.0418045	-0.0857001	0.000284261	0.052	0.489356	0.0855723	-0.113778	0.67183	0.291	0.999
TCS	12,13-DiHOME	Cytochrome p450 Pathway	-0.00368897	-0.0134447	0.00221671	0.275	0.999	-0.0514642	-0.104185	-0.00381983	0.028	0.371281	-0.0477753	-0.101215	-0.00115693	0.041	0.485676	0.0602938	-0.0806468	0.458752	0.289	0.999
Tl	11-HETE	Cytochrome p450 Pathway	-0.00697118	-0.0257359	0.00693418	0.275	0.999	-0.026685	-0.0425879	0.0168997	0.098	0.61454	-0.0197138	-0.0413537	0.0308802	0.213	0.700419	0.170758	-0.791164	1.8958	0.345	0.999
MEHP	11,12-DHET	Cytochrome p450 Pathway	0.00808426	-0.00727423	0.0244897	0.276	0.999	0.0205365	-0.0294237	0.0509068	0.303	0.640029	0.0124522	-0.0364083	0.0442118	0.474	0.737545	0.246546	-3.7902	3.29888	0.421	0.999
Sn	13-oxoODE	Lipoxygenase Pathway	-0.00448009	-0.0158556	0.00268399	0.276	0.999	-0.0229928	-0.0617751	0.0248568	0.286	0.640029	-0.0185127	-0.0583749	0.029462	0.394	0.715147	0.0992887	-1.47084	2.30869	0.468	0.999
2,5-DCP	PGE2	Cyclooxygenase Pathway	-0.00410573	-0.0145192	0.00252032	0.278	0.999	-0.0463849	-0.0904793	-0.00527106	0.025	0.371281	-0.0422791	-0.0869873	-0.00180743	0.038	0.485676	0.0735691	-0.104923	0.5419	0.293	0.999
BP3	EPA	Parent Compound	-0.00506772	-0.0171654	0.00387992	0.279	0.999	-0.0129581	-0.0494628	0.0147439	0.475	0.720089	-0.00789042	-0.043971	0.0175344	0.691	0.81224	0.212675	-3.29385	3.34563	0.532	0.999
BPA	8,9-DHET	Cytochrome p450 Pathway	0.01135	-0.00891152	0.0374797	0.28	0.999	-0.0304455	-0.104528	0.0490432	0.427	0.702126	-0.0417954	-0.112927	0.0343645	0.267	0.700419	-0.1236	-4.71262	4.39117	0.645	0.999
BPA	11(12)-EET	Cytochrome p450 Pathway	0.0112114	-0.00884232	0.0375574	0.28	0.999	-0.030524	-0.104726	0.0496353	0.425	0.701327	-0.0417353	-0.112099	0.0343898	0.27	0.700419	-0.123979	-4.8052	3.96785	0.643	0.999
EPB	11-HETE	Cytochrome p450 Pathway	-0.00402229	-0.0141183	0.00335077	0.281	0.999	-0.0276102	-0.0729214	0.0116715	0.187	0.640029	-0.0235879	-0.0708977	0.0158005	0.277	0.700419	0.106125	-1.15035	1.56341	0.416	0.999
TCS	RVD1	Lipoxygenase Pathway	-0.00697059	-0.0214886	0.0049011	0.281	0.999	-0.0519398	-0.107458	-0.00363316	0.037	0.371281	-0.0449692	-0.0982127	0.0012481	0.057	0.489356	0.127811	-0.204302	0.718356	0.29	0.999
2-NAP	PGE1	Cyclooxygenase Pathway	-0.00518925	-0.0218003	0.00331937	0.282	0.999	0.00377555	-0.0691408	0.0298912	0.617	0.743056	0.0089648	-0.0605142	0.0360348	0.51	0.750157	-0.0583339	-3.08736	2.6897	0.749	0.999
Tl	13,14DHK-PGF2𝝰	Cyclooxygenase Pathway	-0.00501716	-0.0191319	0.00490651	0.282	0.999	-0.0260113	-0.0422928	0.0194174	0.125	0.627165	-0.0209942	-0.0395431	0.0290765	0.174	0.700419	0.122652	-0.862373	1.04803	0.357	0.999
Zn	9,10-DiHOME	Cytochrome p450 Pathway	-0.0115202	-0.0436286	0.00699147	0.282	0.999	-0.0228374	-0.0917729	0.0212859	0.768	0.837752	-0.0113173	-0.0832633	0.0334775	0.978	0.986083	0.131086	-3.25093	4.90526	0.726	0.999
Zn	8(9)-EET	Cytochrome p450 Pathway	-0.0115242	-0.0431897	0.00695409	0.283	0.999	-0.0228399	-0.0919296	0.0213846	0.772	0.841324	-0.0113157	-0.0833025	0.0332677	0.977	0.986083	0.126667	-4.05305	4.39029	0.731	0.999
MECPP	5-oxoETE	Lipoxygenase Pathway	0.00374119	-0.00327155	0.0144757	0.284	0.999	0.0163724	-0.0265456	0.0341562	0.26	0.640029	0.0126312	-0.029955	0.0321069	0.357	0.712622	0.114198	-1.51085	1.85754	0.438	0.999
MiBP	13,14DHK-PGF2𝝰	Cyclooxygenase Pathway	-0.00988645	-0.0355326	0.00805379	0.285	0.999	0.00365873	-0.0957255	0.0598848	0.768	0.837752	0.0135452	-0.0798139	0.0681125	0.596	0.774359	-0.040774	-4.50402	3.76525	0.893	0.999
MEHP	20-HETE	Cytochrome p450 Pathway	0.00421012	-0.00327843	0.0151897	0.286	0.999	0.0206763	-0.0265919	0.0505936	0.304	0.640029	0.0164662	-0.0315743	0.0477723	0.388	0.715147	0.102091	-1.68967	1.84481	0.448	0.999
MPB	13,14DHK-PGF2𝝰	Cyclooxygenase Pathway	0.00405729	-0.00389367	0.0146835	0.286	0.999	0.00507275	-0.0388079	0.0237809	0.575	0.728333	0.00101546	-0.043089	0.0211746	0.75	0.847635	0.14281	-2.66356	3.06496	0.641	0.999
PPB	NY	Protein Damage	-0.00346274	-0.0132568	0.00245041	0.286	0.999	0.0151553	-0.0192704	0.0334169	0.258	0.640029	0.0186181	-0.0139861	0.037785	0.172	0.697021	-0.104017	-2.6464	2.07884	0.48	0.999
MCPP	15DO12,14-PGJ2	Cyclooxygenase Pathway	0.00794789	-0.00710469	0.026086	0.287	0.999	0.0133963	-0.0404655	0.0643545	0.599	0.736986	0.00544844	-0.0465086	0.0542149	0.827	0.902536	0.184753	-3.97677	4.41605	0.636	0.999
MPB	5,6-DHET	Cytochrome p450 Pathway	0.00290496	-0.00185803	0.0108052	0.287	0.999	0.00679302	-0.0334226	0.0238121	0.487	0.720089	0.00388806	-0.03755	0.0224105	0.619	0.779382	0.0928939	-2.28663	2.23642	0.606	0.999
MBZP	9-oxoODE	Cyclooxygenase Pathway	0.0067733	-0.00604708	0.0225672	0.288	0.999	0.0146176	-0.0494637	0.0558306	0.523	0.720089	0.00784427	-0.0517168	0.0491675	0.681	0.806621	0.160921	-2.53356	3.48292	0.555	0.999
MBZP	12(13)-EpoME	Cytochrome p450 Pathway	0.00677672	-0.00616661	0.0224109	0.288	0.999	0.0146185	-0.049591	0.0557016	0.523	0.720089	0.00784182	-0.0512104	0.049457	0.686	0.81006	0.159659	-2.58223	3.16064	0.557	0.999
9-PHE	9-oxoODE	Cyclooxygenase Pathway	-0.0116285	-0.0384881	0.0121981	0.288	0.999	-0.104555	-0.154557	-0.00327139	0.04	0.375385	-0.0929266	-0.150918	0.0067434	0.066	0.515111	0.0955956	-0.304073	0.717499	0.318	0.999
Tl	8-IP	Oxidative Stress	0.00671091	-0.00333935	0.0298066	0.288	0.999	-0.0276108	-0.0435008	0.0111461	0.101	0.61454	-0.0343217	-0.0551622	0.000910412	0.053	0.489356	-0.114314	-1.77619	0.931603	0.375	0.999
9-PHE	12(13)-EpoME	Cytochrome p450 Pathway	-0.0116047	-0.0383893	0.0124955	0.289	0.999	-0.104509	-0.154537	-0.00327713	0.04	0.375385	-0.0929045	-0.150894	0.00578271	0.064	0.506321	0.0957936	-0.29161	0.717452	0.315	0.999
PPB	BCPGE2	Cyclooxygenase Pathway	-0.00236246	-0.00906934	0.0014861	0.29	0.999	0.0168844	-0.0160615	0.0341196	0.189	0.640029	0.0192469	-0.0116629	0.0371382	0.151	0.673112	-0.0774334	-1.38114	0.925145	0.415	0.999
Ni	5,6-DHET	Cytochrome p450 Pathway	0.0085371	-0.00537549	0.0310364	0.29	0.999	-0.0249705	-0.127029	0.067507	0.628	0.746515	-0.0335076	-0.135584	0.0573078	0.499	0.746348	-0.0516081	-3.39936	2.67082	0.778	0.999
1-PHE	PGD3	Cyclooxygenase Pathway	0.0105197	-0.00690692	0.0403843	0.291	0.999	-0.0586308	-0.102865	0.0171644	0.195	0.640029	-0.0691505	-0.124	0.0118145	0.133	0.656685	-0.0982431	-1.96427	1.72637	0.456	0.999
4-PHE	13-oxoODE	Lipoxygenase Pathway	-0.0179281	-0.0627392	0.0174536	0.291	0.999	-0.151588	-0.219477	-0.0173072	0.029	0.371281	-0.13366	-0.212316	6.1077e-06	0.051	0.489356	0.104359	-0.197431	0.713091	0.312	0.999
2- and 3-PHE	IL-10	Inflammatory	-0.011787	-0.0480217	0.00999325	0.292	0.999	-0.085404	-0.136361	0.0181447	0.118	0.616045	-0.073617	-0.132712	0.0268798	0.169	0.692548	0.0935994	-0.561536	1.04536	0.38	0.999
Tl	LA	Parent Compound	-0.004836	-0.0183064	0.00519962	0.294	0.999	-0.0279465	-0.0430633	0.00926513	0.084	0.610382	-0.0231105	-0.0403381	0.0181277	0.121	0.640361	0.125064	-0.612038	0.91914	0.336	0.999
PPB	IL-6	Inflammatory	-0.00323952	-0.0123785	0.00235579	0.295	0.999	0.0163309	-0.017622	0.034243	0.213	0.640029	0.0195705	-0.0117813	0.0376957	0.142	0.664962	-0.101212	-2.05497	1.50239	0.46	0.999
BPB	12-oxoETE	Lipoxygenase Pathway	0.00381882	-0.00323865	0.0131252	0.296	0.999	-0.0197536	-0.0503192	0.0115549	0.22	0.640029	-0.0235724	-0.0546863	0.00615845	0.123	0.643025	-0.12637	-2.15349	2.69493	0.48	0.999
TCS	PGD3	Cyclooxygenase Pathway	-0.00369061	-0.0137613	0.00249435	0.296	0.999	-0.0479092	-0.102685	-0.00100295	0.046	0.393461	-0.0442185	-0.0964465	0.00190994	0.065	0.510746	0.0636264	-0.143572	0.56152	0.318	0.999
Zn	DHA	Parent Compound	0.0139013	-0.0153166	0.0478717	0.296	0.999	-0.0269279	-0.0948265	0.021062	0.685	0.775308	-0.0408291	-0.116125	0.0159691	0.42	0.717799	-0.065391	-5.48286	7.22009	0.897	0.999
TCS	8-IP	Oxidative Stress	0.00593398	-0.0041246	0.0194366	0.297	0.999	-0.0525434	-0.105945	-0.00687338	0.026	0.371281	-0.0584774	-0.109482	-0.0115932	0.01	0.485163	-0.096778	-0.903551	0.107169	0.321	0.999
2-NAP	PGJ2	Cyclooxygenase Pathway	0.00475922	-0.00381535	0.0188004	0.297	0.999	0.00184699	-0.073458	0.0295445	0.679	0.773046	-0.00291223	-0.0794102	0.0274806	0.788	0.873546	0.0730725	-1.84389	2.50851	0.724	0.999
Ni	11(12)-EET	Cytochrome p450 Pathway	-0.0138207	-0.0467377	0.0120459	0.297	0.999	-0.02952	-0.128234	0.0585028	0.56	0.726074	-0.0156992	-0.113823	0.071063	0.761	0.856481	0.18624	-3.82752	3.83915	0.581	0.999
MEOHP	PGE2	Cyclooxygenase Pathway	0.00423898	-0.00341854	0.0154567	0.299	0.999	0.0211877	-0.0221337	0.0445249	0.225	0.640029	0.0169487	-0.027449	0.041668	0.32	0.701096	0.11403	-0.959553	1.55896	0.428	0.999
MBP	IL-10	Inflammatory	0.00520665	-0.00338615	0.021215	0.299	0.999	0.014265	-0.0496381	0.0447861	0.443	0.706727	0.0090584	-0.0599481	0.042088	0.568	0.762376	0.0795939	-2.23524	2.81994	0.616	0.999
EPB	IL-10	Inflammatory	-0.00338665	-0.0131667	0.00208652	0.299	0.999	-0.0308418	-0.0780537	0.00985065	0.132	0.638781	-0.0274551	-0.0736586	0.0122202	0.189	0.700419	0.0791144	-0.460156	1.08632	0.375	0.999
9-PHE	8,9-DHET	Cytochrome p450 Pathway	-0.0144078	-0.0480839	0.0121148	0.299	0.999	-0.107771	-0.155349	-0.00781185	0.036	0.371281	-0.0933628	-0.149165	0.00270616	0.056	0.489356	0.115745	-0.262387	0.646968	0.317	0.999
Mo	11-HETE	Cytochrome p450 Pathway	-0.00886033	-0.0341162	0.00559321	0.299	0.999	-0.0396465	-0.130285	0.0290694	0.553	0.723477	-0.0307861	-0.123777	0.0359711	0.679	0.806621	0.0723489	-1.97941	2.9053	0.68	0.999
Ni	8,9-DHET	Cytochrome p450 Pathway	-0.0139295	-0.0467821	0.0121312	0.302	0.999	-0.0296434	-0.129005	0.0576486	0.555	0.724375	-0.0157138	-0.1151	0.0709374	0.763	0.856481	0.188627	-3.58561	3.78377	0.581	0.999
TCS	5(6)-EET	Cytochrome p450 Pathway	0.00526704	-0.00485741	0.016824	0.303	0.999	-0.0552306	-0.11069	-0.00689791	0.023	0.371281	-0.0604977	-0.11578	-0.0111158	0.01	0.485163	-0.086318	-0.774864	0.108989	0.324	0.999
1-NAP	8-HETE	Lipoxygenase Pathway	-0.00831958	-0.0323091	0.00567912	0.303	0.999	-0.0334799	-0.11387	0.023384	0.467	0.720089	-0.0251603	-0.103345	0.0273958	0.618	0.778969	0.121175	-2.32995	3.10894	0.582	0.999
2- and 3-PHE	11-HETE	Cytochrome p450 Pathway	-0.0106067	-0.0387963	0.008085	0.303	0.999	-0.0863096	-0.137338	0.0157795	0.11	0.61454	-0.0757029	-0.132914	0.0234621	0.151	0.673112	0.0815329	-0.498596	0.924151	0.385	0.999
1-PHE	IL-10	Inflammatory	-0.00853051	-0.0355436	0.00609209	0.303	0.999	-0.0576657	-0.102342	0.0177949	0.202	0.640029	-0.0491352	-0.0990985	0.0237354	0.265	0.700419	0.0832952	-0.7144	1.39821	0.433	0.999
BP3	8,9-DHET	Cytochrome p450 Pathway	0.00407595	-0.00424051	0.0136291	0.304	0.999	-0.00922716	-0.0458591	0.0165843	0.644	0.750147	-0.0133031	-0.0493418	0.0126037	0.437	0.725101	-0.0608351	-4.29954	3.85297	0.862	0.999
4-PHE	12,13-DiHOME	Cytochrome p450 Pathway	-0.0105778	-0.041204	0.00749279	0.304	0.999	-0.148158	-0.218612	-0.00838981	0.033	0.371281	-0.13758	-0.214507	0.000716068	0.051	0.489356	0.0524093	-0.124601	0.441574	0.321	0.999
MCPP	9S-HODE	Cytochrome p450 Pathway	0.00723045	-0.00656095	0.0248222	0.305	0.999	0.0155491	-0.0380482	0.0667672	0.537	0.723461	0.00831867	-0.0448908	0.0580339	0.739	0.840944	0.144575	-2.77062	4.66454	0.65	0.999
PPB	5-oxoETE	Lipoxygenase Pathway	-0.00321241	-0.0122999	0.00245655	0.306	0.999	0.0142548	-0.0204443	0.0331962	0.277	0.640029	0.0174672	-0.0149769	0.0366232	0.195	0.700419	-0.0994964	-2.52819	1.94484	0.507	0.999
2- and 3-PHE	RVD2	Lipoxygenase Pathway	-0.00994069	-0.0393757	0.00722098	0.306	0.999	-0.087988	-0.137446	0.0155107	0.098	0.61454	-0.0780473	-0.132994	0.0220108	0.13	0.653666	0.0802659	-0.443209	0.724085	0.37	0.999
Cu	13S-HODE	Lipoxygenase Pathway	-0.00838082	-0.0332434	0.00584279	0.306	0.999	0.0357336	-0.0189931	0.0622671	0.121	0.617459	0.0441145	-0.00413508	0.0726001	0.063	0.506321	-0.137015	-2.43761	1.24029	0.399	0.999
MBZP	𝝰LA	Parent Compound	0.0085321	-0.00909717	0.0287563	0.308	0.999	0.0105334	-0.0521003	0.0546242	0.623	0.745157	0.00200129	-0.0600366	0.0467262	0.845	0.913577	0.187525	-3.83489	4.94672	0.637	0.999
BP3	DHA	Parent Compound	-0.00493468	-0.0170967	0.00439736	0.308	0.999	-0.0130116	-0.0498071	0.0143955	0.465	0.720089	-0.00807697	-0.0420195	0.0168442	0.664	0.795427	0.221066	-2.99951	3.72495	0.531	0.999
As	PGD3	Cyclooxygenase Pathway	-0.0064544	-0.024846	0.00558792	0.309	0.999	-0.0541844	-0.136324	0.0165879	0.185	0.640029	-0.04773	-0.130406	0.0213132	0.242	0.700419	0.0839839	-0.931465	1.22776	0.42	0.999
2-FLU	5(6)-EET	Cytochrome p450 Pathway	-0.0111397	-0.0418209	0.0113996	0.31	0.999	-0.0477225	-0.108621	0.0214137	0.374	0.685528	-0.0365827	-0.101091	0.0282812	0.51	0.750157	0.141511	-2.0449	2.54172	0.5	0.999
MEP	DHA	Parent Compound	0.00509197	-0.00657097	0.018842	0.311	0.999	0.00909619	-0.0332366	0.0255846	0.405	0.697731	0.00400422	-0.0405103	0.0229858	0.58	0.770894	0.213953	-3.29072	3.17478	0.518	0.999
BP3	8-HETE	Lipoxygenase Pathway	-0.00307286	-0.0118591	0.00250331	0.312	0.999	-0.0105959	-0.0449226	0.0150172	0.56	0.726074	-0.00752303	-0.0425809	0.0173441	0.705	0.819965	0.0978039	-2.46309	3.50884	0.638	0.999
9-PHE	11(12)-EET	Cytochrome p450 Pathway	-0.0139636	-0.0476486	0.0125079	0.312	0.999	-0.107619	-0.15536	-0.00541718	0.034	0.371281	-0.0936553	-0.149489	0.00181932	0.057	0.489356	0.114377	-0.270704	0.651738	0.328	0.999
Pb	15-HETE	Lipoxygenase Pathway	-0.00646213	-0.0213739	0.00714276	0.312	0.999	-0.0129963	-0.0486116	0.0401687	0.516	0.720089	-0.00653416	-0.0449221	0.0467661	0.7	0.816197	0.176025	-4.30913	4.00519	0.576	0.999
2-NAP	EPA	Parent Compound	-0.00969631	-0.0373905	0.00642163	0.313	0.999	0.00505529	-0.0627376	0.0300772	0.58	0.730019	0.0147516	-0.0458125	0.0418335	0.38	0.715147	-0.124228	-5.64543	5.11286	0.777	0.999
1-NAP	20-HETE	Cytochrome p450 Pathway	0.00703825	-0.00612545	0.0254631	0.314	0.999	-0.0309277	-0.113507	0.0233187	0.521	0.720089	-0.0379659	-0.118182	0.0199009	0.389	0.715147	-0.0743366	-2.69681	2.5025	0.713	0.999
Ba	11-HETE	Cytochrome p450 Pathway	-0.00439931	-0.0162737	0.00304409	0.315	0.999	0.00212156	-0.0561637	0.0571572	0.936	0.960872	0.00652087	-0.0507539	0.0609011	0.806	0.886294	0.00194314	-2.15521	3.46485	0.989	0.999
Mo	13-oxoODE	Lipoxygenase Pathway	0.00902571	-0.00638464	0.0362175	0.315	0.999	-0.0405245	-0.129857	0.0290046	0.527	0.7207	-0.0495502	-0.13965	0.0255197	0.423	0.717799	-0.0608217	-2.65666	2.38926	0.708	0.999
BP3	11(12)-EET	Cytochrome p450 Pathway	0.00390893	-0.00422312	0.0133637	0.317	0.999	-0.00944578	-0.0454454	0.016512	0.637	0.748766	-0.0133547	-0.0489259	0.0125065	0.437	0.725101	-0.0580888	-4.41218	4.40744	0.864	0.999
1-NAP	LTD4	Lipoxygenase Pathway	-0.0125859	-0.0426083	0.00929365	0.318	0.999	-0.0233835	-0.107204	0.0258539	0.661	0.761152	-0.0107976	-0.0890093	0.0336205	0.925	0.956356	0.216929	-4.61192	5.03287	0.661	0.999
4-PHE	11-HETE	Cytochrome p450 Pathway	-0.0107177	-0.0408844	0.00893272	0.318	0.999	-0.155188	-0.220117	-0.0234328	0.026	0.371281	-0.144471	-0.215052	-0.0113097	0.034	0.485163	0.0538388	-0.088243	0.408494	0.334	0.999
Se	9S-HODE	Cytochrome p450 Pathway	-0.0124591	-0.0568199	0.00841119	0.318	0.999	-0.0258434	-0.14335	0.0346675	0.98	0.98767	-0.0133843	-0.133319	0.0530088	0.877	0.927835	0.00687672	-2.81585	3.67242	0.968	0.999
MBZP	PGD2	Cyclooxygenase Pathway	0.00462393	-0.00325171	0.0186292	0.319	0.999	0.0141982	-0.0458287	0.0544732	0.535	0.723461	0.00957423	-0.0513869	0.0515056	0.644	0.784029	0.0732502	-2.59719	1.98298	0.666	0.999
2-FLU	13-oxoODE	Lipoxygenase Pathway	-0.00819566	-0.0335475	0.0067382	0.319	0.999	-0.045667	-0.107757	0.0215289	0.398	0.697731	-0.0374714	-0.102275	0.0267343	0.519	0.750535	0.0822358	-1.56221	2.15422	0.559	0.999
2- and 3-PHE	PGE3	Cyclooxygenase Pathway	0.0095733	-0.0073149	0.0402911	0.319	0.999	-0.0876929	-0.137521	0.0135008	0.096	0.61454	-0.0972662	-0.157033	0.00945041	0.07	0.528534	-0.0650267	-1.13928	0.393448	0.383	0.999
1-PYR	RVD2	Lipoxygenase Pathway	0.00778342	-0.0079231	0.031757	0.319	0.999	-0.0305869	-0.105034	0.0233361	0.626	0.745667	-0.0383703	-0.114851	0.0198504	0.501	0.746348	-0.0536601	-2.84382	2.97407	0.799	0.999
2- and 3-PHE	LA	Parent Compound	0.0149802	-0.0132281	0.0540666	0.32	0.999	-0.0861994	-0.1376	0.0170371	0.119	0.616763	-0.10118	-0.165748	0.00411678	0.063	0.506321	-0.108141	-1.78216	1.27577	0.431	0.999
Mo	5,6-DHET	Cytochrome p450 Pathway	0.00877218	-0.00699481	0.0337292	0.32	0.999	-0.0407831	-0.129584	0.0289998	0.512	0.720089	-0.0495553	-0.138209	0.0251767	0.401	0.715147	-0.0641599	-3.02656	2.20982	0.704	0.999
2,4-DCP	12-HETE	Lipoxygenase Pathway	-0.00413831	-0.0152224	0.00381718	0.321	0.999	-0.0520576	-0.0853314	-0.0091293	0.026	0.371281	-0.0479192	-0.0818262	-0.00311924	0.035	0.485163	0.0643802	-0.140485	0.508397	0.331	0.999
2,4-DCP	13-oxoODE	Lipoxygenase Pathway	-0.00364708	-0.0138987	0.00276106	0.321	0.999	-0.0506895	-0.0847328	-0.00893517	0.023	0.371281	-0.0470424	-0.081158	-0.00354944	0.036	0.485163	0.0543633	-0.0909637	0.430108	0.338	0.999
EPB	9(10)-EpoME	Cytochrome p450 Pathway	-0.00597055	-0.020747	0.00525209	0.322	0.999	-0.028824	-0.075135	0.0112902	0.174	0.640029	-0.0228535	-0.0652609	0.014501	0.27	0.700419	0.181443	-1.06111	1.7647	0.378	0.999
EPB	5-oxoETE	Lipoxygenase Pathway	-0.00361333	-0.0139244	0.00315646	0.322	0.999	-0.0261908	-0.0709481	0.0119044	0.204	0.640029	-0.0225775	-0.0660352	0.0152127	0.274	0.700419	0.100862	-1.07695	1.69183	0.416	0.999
MiBP	PGB2	Cyclooxygenase Pathway	-0.00941079	-0.0376396	0.00814876	0.323	0.999	0.00165003	-0.0938633	0.0586358	0.823	0.887309	0.0110608	-0.0775267	0.066307	0.652	0.788361	-0.0174784	-3.95137	3.78006	0.95	0.999
1-NAP	LTC4-ME	Lipoxygenase Pathway	-0.00911553	-0.0341591	0.00724845	0.323	0.999	-0.0329551	-0.112379	0.0237626	0.478	0.720089	-0.0238396	-0.102853	0.0283656	0.634	0.781665	0.137825	-2.94718	3.06445	0.583	0.999
1-PHE	11-HETE	Cytochrome p450 Pathway	-0.00835174	-0.0322867	0.00619953	0.323	0.999	-0.0574139	-0.102506	0.0171096	0.202	0.640029	-0.0490621	-0.0993851	0.0228809	0.262	0.700419	0.0845246	-1.40931	1.34924	0.463	0.999
Pb	9,10-DiHOME	Cytochrome p450 Pathway	-0.00559952	-0.0198952	0.00607939	0.323	0.999	-0.0139267	-0.0497245	0.0415764	0.484	0.720089	-0.00832715	-0.0459715	0.0457986	0.636	0.781665	0.138831	-2.73263	3.94042	0.575	0.999
MEHP	NY	Protein Damage	-0.00477446	-0.0187765	0.00356929	0.324	0.999	0.0216559	-0.0269206	0.0510712	0.272	0.640029	0.0264304	-0.0177627	0.0566132	0.19	0.700419	-0.0992415	-2.18307	1.90236	0.518	0.999
2,5-DCP	RVD2	Lipoxygenase Pathway	-0.00312854	-0.0120817	0.00279065	0.324	0.999	-0.0475022	-0.093217	-0.00604992	0.023	0.371281	-0.0443736	-0.0893049	-0.00304868	0.032	0.485163	0.0530019	-0.103236	0.431829	0.335	0.999
As	13,14DHK-PGF2𝝰	Cyclooxygenase Pathway	-0.00769231	-0.0274639	0.00804738	0.324	0.999	-0.0541432	-0.135581	0.0164415	0.191	0.640029	-0.0464509	-0.128013	0.0220609	0.257	0.700419	0.111079	-1.53316	1.55953	0.425	0.999
MEHP	PGB2	Cyclooxygenase Pathway	0.00479393	-0.00497412	0.0181948	0.325	0.999	0.0212622	-0.0265939	0.0508104	0.284	0.640029	0.0164683	-0.0306895	0.0472065	0.384	0.715147	0.124325	-2.11332	2.3798	0.477	0.999
Pb	8(9)-EET	Cytochrome p450 Pathway	-0.00559558	-0.0201544	0.00615397	0.325	0.999	-0.0139289	-0.0497071	0.0409297	0.487	0.720089	-0.00833329	-0.0460667	0.0452026	0.641	0.78324	0.134383	-3.4461	3.41099	0.586	0.999
Ni	DHA	Parent Compound	0.0146517	-0.0146072	0.049771	0.326	0.999	-0.0258246	-0.128716	0.0663843	0.618	0.743056	-0.0404763	-0.140047	0.0493758	0.399	0.715147	-0.0770259	-5.99704	4.65856	0.85	0.999
MPB	5-oxoETE	Lipoxygenase Pathway	-0.00367059	-0.0148189	0.00286523	0.327	0.999	0.00581761	-0.0355673	0.0237736	0.54	0.723461	0.0094882	-0.0297604	0.0274921	0.419	0.717799	-0.0774182	-3.1332	2.66523	0.715	0.999
Ba	5-HETE	Lipoxygenase Pathway	0.00756339	-0.0073865	0.0255925	0.327	0.999	0.00343532	-0.0598319	0.0652786	0.9	0.935516	-0.00412807	-0.0656492	0.0553276	0.903	0.942438	0.091999	-4.14188	5.0841	0.825	0.999
Ni	PGA2	Cyclooxygenase Pathway	0.00839583	-0.00717063	0.0332113	0.328	0.999	-0.026667	-0.132011	0.0646535	0.605	0.737712	-0.0350628	-0.141022	0.0587637	0.482	0.740408	-0.0461644	-2.80376	2.79439	0.793	0.999
4-PHE	PGJ2	Cyclooxygenase Pathway	0.0139137	-0.0114871	0.0523923	0.329	0.999	-0.168499	-0.226157	-0.0421549	0.012	0.371281	-0.182413	-0.2493	-0.0588649	0.003	0.485163	-0.0647225	-0.45299	0.0749603	0.341	0.999
Ni	12-oxoETE	Lipoxygenase Pathway	0.0100381	-0.00999436	0.0363357	0.329	0.999	-0.0285084	-0.130921	0.0611837	0.567	0.726537	-0.0385465	-0.139818	0.0531094	0.418	0.717721	-0.0694992	-3.99893	3.36748	0.776	0.999
MEHHP	PGE2	Cyclooxygenase Pathway	0.00360937	-0.00376559	0.0142106	0.33	0.999	0.0178901	-0.0230598	0.0382341	0.245	0.640029	0.0142808	-0.0287016	0.0358764	0.337	0.707991	0.107316	-0.958363	1.96437	0.455	0.999
MEOHP	NY	Protein Damage	-0.00404086	-0.0168775	0.00286378	0.33	0.999	0.0231724	-0.0187355	0.0454121	0.186	0.640029	0.0272132	-0.0144283	0.0508103	0.133	0.656685	-0.0882437	-1.25538	1.31468	0.45	0.999
MBZP	5,6-DHET	Cytochrome p450 Pathway	0.00455588	-0.00345136	0.0176606	0.33	0.999	0.00978766	-0.0545765	0.0533015	0.644	0.750147	0.00523178	-0.0591941	0.0499875	0.756	0.853584	0.060232	-2.16089	2.73346	0.726	0.999
MBP	𝝰LA	Parent Compound	0.0078256	-0.0104204	0.0280242	0.33	0.999	0.015329	-0.0444263	0.0440384	0.411	0.697731	0.00750339	-0.0512749	0.0389352	0.6	0.774359	0.219484	-4.07109	3.92318	0.501	0.999
Mn	5-oxoETE	Lipoxygenase Pathway	0.00577315	-0.00526832	0.0225823	0.33	0.999	-0.0235791	-0.0759034	0.0437194	0.404	0.697731	-0.0293522	-0.0810887	0.0356429	0.307	0.700419	-0.0783611	-2.47252	2.31248	0.64	0.999
2,5-DCP	IL-10	Inflammatory	-0.00319582	-0.0129446	0.00223953	0.331	0.999	-0.0498818	-0.095	-0.00631923	0.025	0.371281	-0.046686	-0.092415	-0.00434898	0.028	0.485163	0.0501605	-0.0808193	0.401306	0.342	0.999
MEOHP	AA	Parent Compound	0.00455262	-0.00582738	0.0170647	0.332	0.999	0.0215289	-0.0246736	0.0455849	0.229	0.640029	0.0169763	-0.0274996	0.042224	0.32	0.701096	0.131598	-1.43829	1.70938	0.433	0.999
1-NAP	17-HETE	Cytochrome p450 Pathway	0.00772975	-0.007876	0.029131	0.332	0.999	-0.0324949	-0.11278	0.0227395	0.51	0.720089	-0.0402247	-0.124741	0.0210634	0.382	0.715147	-0.0948323	-3.69338	3.29389	0.674	0.999
Ba	8-OHdG	Oxidative Stress	-0.00543469	-0.0197917	0.00494724	0.332	0.999	0.00494332	-0.0583857	0.0652761	0.864	0.918272	0.010378	-0.0514945	0.0686222	0.729	0.834068	-0.0060608	-3.16776	2.79281	0.97	0.999
Ni	EPA	Parent Compound	0.0140885	-0.0145289	0.0481848	0.332	0.999	-0.0286264	-0.131608	0.0636722	0.58	0.730019	-0.0427149	-0.14343	0.0487219	0.381	0.715147	-0.0833365	-4.24506	5.08512	0.828	0.999
TCS	PGA2	Cyclooxygenase Pathway	-0.00354631	-0.0139011	0.00277735	0.333	0.999	-0.053511	-0.106788	-0.00479706	0.024	0.371281	-0.0499647	-0.104268	-0.00296901	0.034	0.485163	0.0530249	-0.096627	0.38354	0.347	0.999
2- and 3-PHE	PGB2	Cyclooxygenase Pathway	-0.011838	-0.0466691	0.0119545	0.333	0.999	-0.0935592	-0.137977	0.00248482	0.053	0.426576	-0.0817212	-0.135181	0.0106102	0.069	0.5244	0.100916	-0.337996	0.738403	0.358	0.999
9-PHE	12-oxoETE	Lipoxygenase Pathway	0.0107209	-0.0105863	0.0393022	0.333	0.999	-0.0999428	-0.154254	0.00495245	0.062	0.477462	-0.110664	-0.171128	-0.00491293	0.038	0.485676	-0.079019	-1.06031	0.270053	0.387	0.999
2,5-DCP	PGD3	Cyclooxygenase Pathway	-0.00322824	-0.012524	0.0029381	0.334	0.999	-0.045774	-0.0911658	-0.00439623	0.03	0.371281	-0.0425457	-0.0882281	-0.00109077	0.042	0.485676	0.0556785	-0.127694	0.494208	0.348	0.999
1-PHE	PGE1	Cyclooxygenase Pathway	-0.00863919	-0.0383196	0.0106302	0.334	0.999	-0.0591433	-0.102918	0.0173071	0.185	0.640029	-0.0505041	-0.100873	0.0231846	0.241	0.700419	0.0902043	-0.683042	1.34642	0.447	0.999
Ni	IL-1β	Inflammatory	0.00847973	-0.00755471	0.0326432	0.334	0.999	-0.0265888	-0.132753	0.0633754	0.603	0.737268	-0.0350685	-0.142617	0.0585573	0.482	0.740408	-0.0572345	-2.82089	2.69296	0.739	0.999
1-PHE	LA	Parent Compound	0.0116767	-0.0126069	0.0453625	0.335	0.999	-0.0561899	-0.102923	0.0185541	0.23	0.640029	-0.0678667	-0.126367	0.0115653	0.146	0.669442	-0.108359	-2.69838	2.64643	0.543	0.999
MiBP	5(6)-EET	Cytochrome p450 Pathway	-0.00945102	-0.0351947	0.00835225	0.336	0.999	0.00194483	-0.103518	0.0598601	0.806	0.872226	0.0113959	-0.0834844	0.066811	0.64	0.78324	-0.0150091	-3.4012	4.06432	0.96	0.999
2- and 3-PHE	9,10-DiHOME	Cytochrome p450 Pathway	0.0142089	-0.0130467	0.0549446	0.336	0.999	-0.0836464	-0.137124	0.0192987	0.138	0.640029	-0.0978553	-0.1628	0.00672646	0.075	0.539907	-0.0978882	-1.84046	1.62027	0.464	0.999
2- and 3-PHE	8(9)-EET	Cytochrome p450 Pathway	0.0142492	-0.0133843	0.0553586	0.336	0.999	-0.0835865	-0.137	0.0181806	0.135	0.640029	-0.0978356	-0.16373	0.00556953	0.073	0.535487	-0.100316	-1.88407	1.51311	0.461	0.999
2-NAP	20-HETE	Cytochrome p450 Pathway	0.00450398	-0.00506988	0.0187579	0.337	0.999	0.00212653	-0.0726862	0.0296616	0.682	0.774554	-0.00237745	-0.0761348	0.0276469	0.787	0.873546	0.0776428	-2.50472	2.39073	0.695	0.999
2- and 3-PHE	5(6)-EET	Cytochrome p450 Pathway	-0.011482	-0.0446612	0.015835	0.338	0.999	-0.0919186	-0.140229	0.00813685	0.071	0.52919	-0.0804366	-0.136416	0.0161998	0.101	0.601846	0.100333	-0.455864	0.880612	0.375	0.999
1-NAP	PGD2	Cyclooxygenase Pathway	-0.00587901	-0.0245955	0.00474854	0.339	0.999	-0.0311622	-0.111757	0.0234546	0.518	0.720089	-0.0252832	-0.105626	0.0272236	0.625	0.780156	0.0691374	-2.06076	2.14425	0.637	0.999
MBP	13,14DHK-PGD2	Cyclooxygenase Pathway	0.00868409	-0.0121727	0.030991	0.34	0.999	0.0125789	-0.0502904	0.0446329	0.489	0.720089	0.00389479	-0.0597767	0.0387924	0.723	0.831631	0.239329	-3.84532	4.20946	0.533	0.999
TCS	13S-HODE	Lipoxygenase Pathway	-0.00400432	-0.0146408	0.00351119	0.34	0.999	-0.0475065	-0.0993087	-0.0027735	0.037	0.371281	-0.0435021	-0.0952518	-0.000125857	0.049	0.489356	0.0735985	-0.167571	0.55754	0.349	0.999
Tl	PGD2	Cyclooxygenase Pathway	-0.00318815	-0.0132335	0.003005	0.34	0.999	-0.0272278	-0.0423544	0.013486	0.094	0.61454	-0.0240396	-0.040693	0.0201781	0.127	0.651296	0.0701314	-0.366138	0.771959	0.394	0.999
1-PYR	CRP	Inflammatory	-0.00870973	-0.0356444	0.00987622	0.341	0.999	-0.0304863	-0.103566	0.0228515	0.608	0.739425	-0.0217765	-0.0978268	0.0307996	0.763	0.856481	0.0792904	-3.34983	3.16542	0.743	0.999
MBZP	CAA	Cytochrome p450 Pathway	-0.00457686	-0.018054	0.00366548	0.343	0.999	0.0111632	-0.0531182	0.054293	0.604	0.737268	0.01574	-0.0464283	0.0588798	0.511	0.750157	-0.0455565	-3.44006	2.4939	0.765	0.999
9-PHE	CAA	Cytochrome p450 Pathway	0.00794923	-0.0058837	0.0325974	0.343	0.999	-0.103505	-0.152991	7.78762e-05	0.051	0.419213	-0.111454	-0.166487	-0.00596354	0.039	0.485676	-0.0513098	-0.647213	0.184911	0.386	0.999
2-NAP	11,12-DHET	Cytochrome p450 Pathway	0.00857481	-0.0116924	0.0320572	0.344	0.999	0.000613371	-0.0729177	0.0297304	0.729	0.808141	-0.00796144	-0.0833523	0.0261151	0.981	0.987818	0.224211	-4.82246	5.23345	0.705	0.999
2- and 3-PHE	EPA	Parent Compound	0.0181171	-0.0165011	0.0664917	0.344	0.999	-0.0898309	-0.139079	0.0137195	0.093	0.61454	-0.107948	-0.17449	-0.00246763	0.04	0.485676	-0.13247	-2.06605	1.07384	0.431	0.999
MiBP	LA	Parent Compound	0.0086847	-0.0104616	0.0320295	0.345	0.999	0.00661758	-0.0898802	0.0601505	0.715	0.797963	-0.00206712	-0.0961144	0.0548718	0.889	0.935832	0.11054	-2.96548	3.75883	0.74	0.999
2,4-DCP	CAA	Cytochrome p450 Pathway	0.00343845	-0.00269215	0.014114	0.345	0.999	-0.0511304	-0.0863284	-0.00572276	0.03	0.371281	-0.0545688	-0.0900744	-0.0105891	0.022	0.485163	-0.0467664	-0.521801	0.0850182	0.367	0.999
2,4-DCP	12-oxoETE	Lipoxygenase Pathway	-0.00412343	-0.0157241	0.00465146	0.345	0.999	-0.0542461	-0.0878689	-0.0111405	0.027	0.371281	-0.0501227	-0.0842663	-0.00638739	0.032	0.485163	0.0620839	-0.15369	0.44297	0.356	0.999
BPA	PGJ2	Cyclooxygenase Pathway	-0.00575405	-0.0218541	0.00537362	0.346	0.999	-0.0367626	-0.105185	0.040222	0.333	0.652489	-0.0310085	-0.0991099	0.045157	0.406	0.715259	0.0766282	-1.40227	1.36554	0.533	0.999
Tl	15-HETE	Lipoxygenase Pathway	0.00686149	-0.00523214	0.0292556	0.346	0.999	-0.0268283	-0.0434331	0.0151821	0.116	0.616045	-0.0336898	-0.0539573	0.00208844	0.06	0.494947	-0.130706	-2.33943	1.51422	0.448	0.999
Tl	5-HETE	Lipoxygenase Pathway	0.00660381	-0.00506325	0.0279598	0.346	0.999	-0.0267917	-0.0433078	0.0141274	0.107	0.61454	-0.0333955	-0.0532237	0.00228133	0.056	0.489356	-0.126668	-1.8729	1.25802	0.441	0.999
MECPP	DHA	Parent Compound	0.00508213	-0.00797806	0.0196026	0.347	0.999	0.0150219	-0.0274526	0.0338835	0.283	0.640029	0.00993976	-0.0311421	0.0306538	0.43	0.720301	0.195891	-2.16954	3.36499	0.444	0.999
Se	15-HETE	Lipoxygenase Pathway	0.0159053	-0.0242052	0.0666581	0.347	0.999	-0.0336929	-0.147046	0.0352325	0.856	0.91396	-0.0495981	-0.172608	0.0311361	0.673	0.802476	0.0109272	-3.71339	4.5908	0.979	0.999
MPB	12,13-DiHOME	Cytochrome p450 Pathway	-0.00301506	-0.0127513	0.0022691	0.348	0.999	0.00588962	-0.0362213	0.0238735	0.532	0.72327	0.00890468	-0.0336437	0.0268815	0.438	0.725203	-0.0641277	-2.69213	2.40124	0.702	0.999
MBP	EPA	Parent Compound	0.00711208	-0.0106966	0.0266443	0.349	0.999	0.0145873	-0.0466578	0.0439768	0.44	0.704851	0.00747522	-0.0550086	0.0391489	0.612	0.776048	0.193902	-3.03695	3.41764	0.525	0.999
PPB	IL-10	Inflammatory	-0.0023042	-0.00972209	0.00178953	0.349	0.999	0.0159346	-0.0191194	0.0342426	0.24	0.640029	0.0182388	-0.015664	0.0369044	0.185	0.700419	-0.0677225	-1.61126	1.31707	0.499	0.999
Ni	PGE1	Cyclooxygenase Pathway	0.00737493	-0.00638542	0.0293935	0.349	0.999	-0.02334	-0.129302	0.0652123	0.642	0.749323	-0.0307149	-0.137865	0.0613678	0.542	0.755476	-0.0377795	-2.53449	2.1317	0.815	0.999
9-PHE	𝝰LA	Parent Compound	-0.0144454	-0.0512503	0.0144926	0.35	0.999	-0.0978071	-0.154086	0.00636956	0.065	0.495625	-0.0833616	-0.147488	0.0143067	0.106	0.618912	0.129119	-0.558193	1.03256	0.371	0.999
Sn	5,6-DHET	Cytochrome p450 Pathway	0.00383519	-0.00360108	0.0158918	0.35	0.999	-0.0222342	-0.0603712	0.0258818	0.301	0.640029	-0.0260693	-0.0645375	0.0197512	0.222	0.700419	-0.0667508	-2.307	2.02717	0.575	0.999
MEHP	9(10)-EpoME	Cytochrome p450 Pathway	0.00591886	-0.00784991	0.0215441	0.351	0.999	0.020033	-0.0303023	0.0506361	0.311	0.640581	0.0141141	-0.0327765	0.0454781	0.437	0.725101	0.175492	-2.22694	3.27657	0.476	0.999
BPA	12-oxoETE	Lipoxygenase Pathway	-0.00717798	-0.0278397	0.00731468	0.351	0.999	-0.0401735	-0.107096	0.0352788	0.277	0.640029	-0.0329955	-0.100457	0.039488	0.365	0.714122	0.106127	-1.63667	1.89084	0.504	0.999
MPB	LTD4	Lipoxygenase Pathway	0.00439181	-0.00654894	0.0159458	0.352	0.999	0.00836279	-0.0329396	0.0250054	0.426	0.701327	0.00397099	-0.0368107	0.0223369	0.606	0.774359	0.192154	-3.41882	3.57985	0.562	0.999
Ni	15-HETE	Lipoxygenase Pathway	0.0113443	-0.0132037	0.0411696	0.352	0.999	-0.0139868	-0.117095	0.0744442	0.803	0.870198	-0.0253311	-0.125535	0.061924	0.611	0.775204	-0.0130445	-4.96066	4.62712	0.975	0.999
Se	RVD1	Lipoxygenase Pathway	-0.0219225	-0.0902678	0.0165824	0.352	0.999	-0.0171752	-0.139828	0.0381717	0.873	0.922761	0.00474725	-0.118558	0.0709573	0.618	0.778969	0.0294045	-5.97206	5.16076	0.963	0.999
MEOHP	13-oxoODE	Lipoxygenase Pathway	-0.0036331	-0.0155184	0.00293685	0.353	0.999	0.0208603	-0.0245038	0.0447225	0.233	0.640029	0.0244934	-0.018284	0.0482721	0.185	0.700419	-0.0699498	-1.73824	1.32027	0.524	0.999
MBP	9(10)-EpoME	Cytochrome p450 Pathway	0.00695168	-0.0101927	0.0270885	0.353	0.999	0.0146466	-0.0499855	0.045256	0.434	0.703304	0.00769489	-0.059235	0.0411211	0.603	0.774359	0.170117	-2.77473	3.48353	0.539	0.999
9-PHE	11,12-DHET	Cytochrome p450 Pathway	-0.0151064	-0.0503341	0.0167837	0.353	0.999	-0.105093	-0.155884	-0.00351196	0.047	0.400537	-0.0899866	-0.150001	0.00807132	0.067	0.517687	0.131624	-0.424351	0.798301	0.37	0.999
Pb	LTC4-ME	Lipoxygenase Pathway	0.00586177	-0.00500734	0.0232497	0.354	0.999	-0.014047	-0.0496307	0.0416	0.483	0.720089	-0.0199087	-0.0547614	0.0312787	0.334	0.707991	-0.076317	-4.41035	4.52545	0.741	0.999
MEOHP	15-HETE	Lipoxygenase Pathway	0.00458501	-0.00621977	0.0168749	0.355	0.999	0.0253194	-0.014044	0.0457541	0.127	0.631285	0.0207344	-0.0165831	0.0425706	0.195	0.700419	0.140954	-0.792038	1.56699	0.396	0.999
EPB	LTD4	Lipoxygenase Pathway	-0.0056856	-0.0188872	0.00602638	0.355	0.999	-0.0265936	-0.0731485	0.0137142	0.203	0.640029	-0.020908	-0.0650997	0.0162685	0.309	0.701096	0.18203	-1.39895	2.58651	0.414	0.999
PPB	20-HETE	Cytochrome p450 Pathway	0.00227447	-0.00234523	0.00912034	0.356	0.999	0.0138884	-0.0207508	0.0331739	0.3	0.640029	0.0116139	-0.0241495	0.0314912	0.373	0.715147	0.0766618	-1.26255	1.81282	0.488	0.999
2- and 3-PHE	13,14DHK-PGF2𝝰	Cyclooxygenase Pathway	-0.0118792	-0.0475186	0.0132832	0.357	0.999	-0.0879861	-0.138043	0.0162756	0.098	0.61454	-0.076107	-0.13554	0.0227241	0.14	0.664305	0.104234	-0.646748	0.956038	0.405	0.999
1-PYR	12,13-DiHOME	Cytochrome p450 Pathway	-0.0071729	-0.0304272	0.00617491	0.357	0.999	-0.031027	-0.104257	0.0227368	0.633	0.748238	-0.0238541	-0.0993208	0.0284335	0.743	0.843838	0.0594653	-2.38818	2.39124	0.714	0.999
Zn	12-oxoETE	Lipoxygenase Pathway	0.00776917	-0.0105344	0.0322021	0.357	0.999	-0.0196754	-0.0914442	0.0209314	0.839	0.902042	-0.0274446	-0.103836	0.0185647	0.68	0.806621	-0.00564158	-4.2148	3.80705	0.978	0.999
2,4-DCP	PGD3	Cyclooxygenase Pathway	-0.00345336	-0.0137729	0.00341059	0.358	0.999	-0.0489754	-0.0848756	-0.00387043	0.036	0.371281	-0.0455221	-0.0813184	0.000394658	0.052	0.489356	0.0515779	-0.158117	0.554698	0.372	0.999
MECPP	CY	Protein Damage	-0.00323992	-0.0146676	0.00322895	0.359	0.999	0.0160721	-0.0254755	0.0336117	0.254	0.640029	0.019312	-0.0206997	0.038108	0.196	0.700419	-0.0864554	-2.01822	1.35798	0.511	0.999
Ba	LA	Parent Compound	-0.00624025	-0.0232676	0.00809231	0.359	0.999	0.00534867	-0.0570188	0.0671169	0.862	0.917409	0.0115889	-0.050866	0.0735699	0.687	0.810415	-0.00246814	-3.33305	3.97265	0.995	0.999
MEHP	15-HETE	Lipoxygenase Pathway	0.00499175	-0.00693393	0.0182938	0.361	0.999	0.0252288	-0.0199862	0.0518151	0.184	0.640029	0.0202371	-0.0221415	0.0474923	0.272	0.700419	0.149	-1.3669	1.95268	0.419	0.999
BPA	IL-10	Inflammatory	0.00560234	-0.00512085	0.021784	0.361	0.999	-0.0370992	-0.106127	0.0397655	0.323	0.646423	-0.0427016	-0.110928	0.0316498	0.257	0.700419	-0.0588698	-1.41018	1.54876	0.592	0.999
TCS	8-HETE	Lipoxygenase Pathway	-0.00359773	-0.0141492	0.00326289	0.361	0.999	-0.0507759	-0.104739	-0.00397177	0.031	0.371281	-0.0471782	-0.0998681	-0.0016965	0.04	0.485676	0.0579264	-0.134575	0.468543	0.37	0.999
Cu	PGE1	Cyclooxygenase Pathway	-0.00476643	-0.0219814	0.00378359	0.362	0.999	0.0374926	-0.0141431	0.0619524	0.107	0.61454	0.0422591	-0.00837996	0.0687687	0.076	0.542055	-0.0695687	-1.08978	0.483745	0.433	0.999
MEOHP	5(6)-EET	Cytochrome p450 Pathway	-0.00494604	-0.0203326	0.0048977	0.364	0.999	0.0190214	-0.0293684	0.0445087	0.284	0.640029	0.0239674	-0.0200301	0.0497029	0.194	0.700419	-0.0967741	-2.2986	2.76769	0.596	0.999
2-FLU	IL-10	Inflammatory	-0.00725618	-0.0316472	0.0059411	0.364	0.999	-0.0449342	-0.107865	0.0217998	0.424	0.701327	-0.037678	-0.104735	0.0266873	0.511	0.750157	0.0609308	-1.67186	2.08097	0.604	0.999
2,5-DCP	13,14DHK-PGF2𝝰	Cyclooxygenase Pathway	-0.00379102	-0.0144296	0.00435339	0.365	0.999	-0.0456338	-0.0918028	-0.00374736	0.03	0.371281	-0.0418428	-0.0870624	-0.00121971	0.041	0.485676	0.0715348	-0.205927	0.565979	0.375	0.999
Ba	20-HETE	Cytochrome p450 Pathway	0.00446855	-0.00501922	0.0179186	0.365	0.999	0.0039633	-0.0536312	0.0584631	0.879	0.927833	-0.000505244	-0.0566189	0.0534047	0.997	0.997861	0.0438824	-2.58783	2.7851	0.846	0.999
Mo	BCPGE2	Cyclooxygenase Pathway	0.00783515	-0.00722916	0.0323412	0.365	0.999	-0.0454978	-0.132992	0.0284367	0.471	0.720089	-0.053333	-0.142329	0.0253145	0.389	0.715147	-0.056431	-2.27694	1.88713	0.694	0.999
MECPP	13,14DHK-PGD2	Cyclooxygenase Pathway	0.00567173	-0.00912329	0.0218628	0.366	0.999	0.0130211	-0.0335934	0.0341071	0.363	0.675851	0.00734936	-0.0385923	0.0305558	0.537	0.75349	0.219306	-3.53923	3.83146	0.495	0.999
Pb	NY	Protein Damage	0.00440753	-0.00411339	0.0183438	0.366	0.999	-0.0166414	-0.0513607	0.0350604	0.399	0.697731	-0.0210489	-0.0555973	0.0289668	0.317	0.701096	-0.0703716	-2.47889	2.24663	0.631	0.999
MEHP	9S-HODE	Cytochrome p450 Pathway	0.00367237	-0.00427521	0.0147807	0.367	0.999	0.0218137	-0.0260256	0.0511344	0.273	0.640029	0.0181414	-0.0298522	0.0480245	0.349	0.71088	0.0828304	-1.16586	1.72344	0.522	0.999
BPB	20-HETE	Cytochrome p450 Pathway	0.00255011	-0.00333461	0.00991386	0.367	0.999	-0.0166236	-0.048843	0.0125429	0.305	0.640389	-0.0191737	-0.050329	0.0100192	0.228	0.700419	-0.0733195	-1.98213	2.50887	0.596	0.999
PPB	18-HETE	Cytochrome p450 Pathway	-0.00219367	-0.00933849	0.00173892	0.367	0.999	0.0162744	-0.017285	0.0339374	0.213	0.640029	0.018468	-0.0125465	0.0365952	0.165	0.689135	-0.0637408	-1.30394	1.02088	0.49	0.999
Tl	5(6)-EET	Cytochrome p450 Pathway	-0.0041764	-0.0175088	0.00668056	0.368	0.999	-0.0265329	-0.0429342	0.0186625	0.114	0.61454	-0.0223565	-0.0407904	0.0252864	0.154	0.676083	0.106924	-0.603814	1.27256	0.404	0.999
BP3	15DO12,14-PGJ2	Cyclooxygenase Pathway	-0.00385812	-0.0148375	0.00463431	0.369	0.999	-0.0122006	-0.0478695	0.0143822	0.491	0.720089	-0.0083425	-0.0422242	0.016143	0.656	0.789516	0.167929	-3.22603	3.20596	0.588	0.999
TCS	9-oxoODE	Cyclooxygenase Pathway	-0.00468744	-0.0165061	0.00490393	0.369	0.999	-0.0581729	-0.115209	-0.00819499	0.018	0.371281	-0.0534854	-0.109065	-0.00522867	0.023	0.485163	0.0769809	-0.145112	0.42281	0.373	0.999
TCS	12(13)-EpoME	Cytochrome p450 Pathway	-0.00468176	-0.0165381	0.004935	0.369	0.999	-0.0581665	-0.115071	-0.00862	0.018	0.371281	-0.0534848	-0.108486	-0.00512477	0.025	0.485163	0.0768874	-0.146225	0.417203	0.373	0.999
Cu	AA	Parent Compound	0.00624278	-0.00990475	0.0256052	0.371	0.999	0.0368762	-0.0173963	0.0630053	0.121	0.617459	0.0306334	-0.0255322	0.059253	0.16	0.680514	0.12046	-0.928582	1.09347	0.414	0.999
MECPP	12-HETE	Lipoxygenase Pathway	0.00318221	-0.00500765	0.013553	0.372	0.999	0.0176518	-0.0234543	0.0341561	0.203	0.640029	0.0144696	-0.0247789	0.0322657	0.272	0.700419	0.109025	-1.06257	1.5508	0.457	0.999
Ni	AA	Parent Compound	0.0102957	-0.012307	0.0393879	0.372	0.999	-0.0184801	-0.122044	0.0712596	0.729	0.808141	-0.0287758	-0.130339	0.060157	0.565	0.760994	-0.0285753	-3.82632	5.23628	0.923	0.999
1-PHE	13,14DHK-PGD2	Cyclooxygenase Pathway	-0.0146853	-0.0551522	0.0181199	0.373	0.999	-0.0586823	-0.103401	0.017942	0.198	0.640029	-0.043997	-0.101129	0.026924	0.269	0.700419	0.201748	-1.23893	1.84249	0.429	0.999
1-PHE	PGE3	Cyclooxygenase Pathway	0.00668939	-0.00667424	0.0306824	0.373	0.999	-0.0577528	-0.102168	0.0172212	0.198	0.640029	-0.0644422	-0.117911	0.0149181	0.154	0.676083	-0.0537114	-1.35133	1.08905	0.509	0.999
Mn	11-HETE	Cytochrome p450 Pathway	-0.00382343	-0.01594	0.00347178	0.374	0.999	-0.0223849	-0.0767713	0.0447246	0.429	0.702772	-0.0185615	-0.0725882	0.0500294	0.5	0.746348	0.0528955	-1.52986	1.65569	0.613	0.999
2,5-DCP	8-HETE	Lipoxygenase Pathway	-0.00332388	-0.0134564	0.00373754	0.375	0.999	-0.0472679	-0.0906583	-0.00732333	0.016	0.371281	-0.043944	-0.0869434	-0.00493837	0.024	0.485163	0.0568659	-0.121651	0.468896	0.377	0.999
PPB	15-HETE	Lipoxygenase Pathway	-0.00381835	-0.0145635	0.00393168	0.375	0.999	0.0163465	-0.0168726	0.0341341	0.212	0.640029	0.0201649	-0.00949582	0.0384745	0.127	0.651296	-0.123298	-2.44403	2.45665	0.531	0.999
2-NAP	18-HETE	Cytochrome p450 Pathway	0.00401938	-0.00459059	0.0190793	0.375	0.999	0.00335353	-0.0693656	0.0299045	0.642	0.749323	-0.000665856	-0.0766541	0.0281483	0.732	0.835439	0.0495881	-1.98678	2.14931	0.757	0.999
As	15DO12,14-PGJ2	Cyclooxygenase Pathway	-0.0086829	-0.0321584	0.0111669	0.375	0.999	-0.0557237	-0.13769	0.0136715	0.158	0.640029	-0.0470408	-0.125253	0.019428	0.234	0.700419	0.130748	-1.2944	1.80589	0.437	0.999
MCPP	9(10)-EpoME	Cytochrome p450 Pathway	0.00718668	-0.00946317	0.0264934	0.376	0.999	0.0104196	-0.0453338	0.0625917	0.691	0.778298	0.00323294	-0.0489577	0.0529022	0.878	0.928046	0.161818	-4.3202	4.39793	0.681	0.999
Hg	9S-HODE	Cytochrome p450 Pathway	-0.00425258	-0.0172339	0.00416626	0.376	0.999	-0.0260705	-0.0639516	0.0230216	0.251	0.640029	-0.0218179	-0.0609569	0.0302943	0.321	0.70196	0.085529	-1.27379	1.41863	0.545	0.999
1-PYR	PGE2	Cyclooxygenase Pathway	0.00777906	-0.0107772	0.0340311	0.377	0.999	-0.0324732	-0.104902	0.0230424	0.578	0.729741	-0.0402522	-0.115143	0.0196352	0.447	0.7275	-0.0552664	-3.18276	3.398	0.817	0.999
MEOHP	IL-10	Inflammatory	0.0028929	-0.00299836	0.0121404	0.378	0.999	0.0224306	-0.0204819	0.0456575	0.207	0.640029	0.0195377	-0.0252498	0.0431848	0.255	0.700419	0.0663806	-0.735776	1.2096	0.489	0.999
Ni	9(10)-EpoME	Cytochrome p450 Pathway	-0.0125203	-0.0457733	0.0159183	0.378	0.999	-0.0302028	-0.128821	0.0568213	0.54	0.723461	-0.0176824	-0.113616	0.0671148	0.735	0.838037	0.195421	-2.89037	4.17668	0.58	0.999
MEOHP	9S-HODE	Cytochrome p450 Pathway	0.00313304	-0.00349144	0.0130895	0.38	0.999	0.0222946	-0.0206918	0.0451328	0.204	0.640029	0.0191615	-0.0243972	0.0424906	0.26	0.700419	0.0765412	-0.773065	1.29128	0.492	0.999
BPA	TXB2	Cyclooxygenase Pathway	0.00532419	-0.00567729	0.0222567	0.38	0.999	-0.0331992	-0.103186	0.0435742	0.372	0.684905	-0.0385234	-0.106635	0.0368484	0.305	0.700419	-0.0535007	-1.69318	1.70128	0.642	0.999
2,5-DCP	LA	Parent Compound	-0.00431943	-0.0166941	0.00571723	0.38	0.999	-0.0541225	-0.0989072	-0.0109451	0.015	0.371281	-0.049803	-0.093556	-0.00800683	0.018	0.485163	0.0717345	-0.161127	0.41578	0.381	0.999
9-PHE	LTC4-ME	Lipoxygenase Pathway	0.0107967	-0.0125857	0.0426572	0.38	0.999	-0.105515	-0.154929	-0.00439403	0.044	0.390774	-0.116311	-0.173399	-0.0152097	0.028	0.485163	-0.0741947	-0.953792	0.1723	0.416	0.999
MEHP	8,9-DHET	Cytochrome p450 Pathway	-0.00610447	-0.0245634	0.0066112	0.381	0.999	0.0182141	-0.0334408	0.0505435	0.364	0.676856	0.0243186	-0.0220081	0.0558924	0.246	0.700419	-0.105993	-3.55941	2.94768	0.645	0.999
MEHHP	8,9-DHET	Cytochrome p450 Pathway	-0.00536642	-0.022748	0.00581331	0.381	0.999	0.0176963	-0.0252711	0.0387315	0.258	0.640029	0.0230627	-0.0150999	0.0449638	0.151	0.673112	-0.120122	-3.24634	2.30993	0.577	0.999
4-PHE	𝝰LA	Parent Compound	-0.0169388	-0.0622489	0.0223814	0.381	0.999	-0.156255	-0.222949	-0.0222208	0.02	0.371281	-0.139317	-0.21676	-0.0115418	0.034	0.485163	0.0967752	-0.267765	0.511665	0.387	0.999
Ni	IL-6	Inflammatory	0.00822821	-0.00939658	0.0328845	0.381	0.999	-0.0210687	-0.125142	0.0692151	0.684	0.774554	-0.0292969	-0.133353	0.0606369	0.562	0.760531	-0.0292861	-3.10644	3.37764	0.877	0.999
4-PHE	8-IP	Oxidative Stress	0.0123157	-0.012842	0.0501585	0.382	0.999	-0.145937	-0.219414	-0.00689585	0.037	0.371281	-0.158252	-0.235705	-0.0235535	0.022	0.485163	-0.0586939	-0.880709	0.137987	0.419	0.999
BPB	15DO12,14-PGJ2	Cyclooxygenase Pathway	0.00387756	-0.0048797	0.0144271	0.383	0.999	-0.0163842	-0.0464357	0.014259	0.302	0.640029	-0.0202618	-0.0498823	0.00799316	0.166	0.689584	-0.116818	-2.95078	2.89135	0.635	0.999
9-PHE	15-HETE	Lipoxygenase Pathway	-0.0109983	-0.042181	0.0138889	0.383	0.999	-0.101042	-0.154279	0.00226254	0.058	0.455742	-0.0900434	-0.149806	0.00886258	0.077	0.547503	0.0940005	-0.389598	0.721603	0.399	0.999
MBZP	12-oxoETE	Lipoxygenase Pathway	0.0048787	-0.00665856	0.0198429	0.384	0.999	0.012505	-0.0495056	0.0543194	0.569	0.72709	0.0076263	-0.0539332	0.0501884	0.7	0.816197	0.0912021	-2.53868	2.68287	0.677	0.999
2,5-DCP	PGA2	Cyclooxygenase Pathway	0.00375243	-0.00384095	0.0147347	0.385	0.999	-0.0501581	-0.0942817	-0.00859626	0.015	0.371281	-0.0539105	-0.0970058	-0.0119648	0.008	0.485163	-0.0624621	-0.600903	0.0934639	0.398	0.999
MEP	IL-6	Inflammatory	-0.00355235	-0.0163235	0.0037171	0.386	0.999	0.00733089	-0.0375101	0.0252702	0.483	0.720089	0.0108832	-0.0320537	0.0294017	0.373	0.715147	-0.0635312	-2.32768	2.65134	0.735	0.999
MCPP	8-IP	Oxidative Stress	-0.00535087	-0.0222233	0.00582086	0.386	0.999	0.00536708	-0.0507395	0.0593722	0.841	0.903354	0.0107179	-0.0441052	0.062979	0.697	0.815506	0.000503593	-4.28953	3.82276	0.999	0.999
TCS	12-HETE	Lipoxygenase Pathway	-0.00374165	-0.0148819	0.00458695	0.386	0.999	-0.0564952	-0.113424	-0.00756407	0.023	0.371281	-0.0527535	-0.108007	-0.00374384	0.031	0.485163	0.057066	-0.163921	0.379703	0.393	0.999
Tl	8-HETE	Lipoxygenase Pathway	0.00491197	-0.00429392	0.0241634	0.386	0.999	-0.0245387	-0.0424163	0.0239121	0.163	0.640029	-0.0294506	-0.0498404	0.0156297	0.101	0.601846	-0.0792214	-1.52307	1.63917	0.511	0.999
1-NAP	11,12-DHET	Cytochrome p450 Pathway	-0.0121551	-0.0445504	0.0122476	0.387	0.999	-0.0276318	-0.108954	0.0251306	0.574	0.727464	-0.0154767	-0.0927889	0.0322156	0.803	0.884674	0.232096	-3.58226	4.22613	0.617	0.999
MBP	RVD1	Lipoxygenase Pathway	0.00710585	-0.0114822	0.0271576	0.388	0.999	0.0165237	-0.041342	0.0457439	0.387	0.6929	0.00941789	-0.0488157	0.0409804	0.551	0.757993	0.205369	-3.16938	3.59566	0.515	0.999
MBZP	8,9-DHET	Cytochrome p450 Pathway	0.00626141	-0.0097387	0.0245299	0.389	0.999	0.016949	-0.0432377	0.057731	0.465	0.720089	0.0106876	-0.0490779	0.0521516	0.605	0.774359	0.148463	-3.34691	3.09909	0.586	0.999
BPB	8,9-DHET	Cytochrome p450 Pathway	0.00379801	-0.00506494	0.0149583	0.39	0.999	-0.015642	-0.0480677	0.0158097	0.341	0.659265	-0.01944	-0.0502505	0.00991529	0.214	0.700419	-0.102568	-3.3287	2.66974	0.661	0.999
Cu	9,10-DiHOME	Cytochrome p450 Pathway	-0.00773239	-0.0339208	0.00789453	0.39	0.999	0.0362221	-0.0215656	0.0635534	0.125	0.627165	0.0439544	-0.00969523	0.074643	0.071	0.534344	-0.115819	-2.57261	1.17503	0.483	0.999
Cu	8(9)-EET	Cytochrome p450 Pathway	-0.00772732	-0.0332697	0.00781892	0.39	0.999	0.0362178	-0.0199633	0.0633666	0.125	0.627165	0.0439451	-0.00825775	0.074916	0.073	0.535487	-0.114886	-2.57773	1.23224	0.483	0.999
BPB	CAA	Cytochrome p450 Pathway	-0.00279266	-0.0113334	0.00333566	0.391	0.999	-0.0166706	-0.0488296	0.0139263	0.307	0.640527	-0.013878	-0.0459191	0.0171042	0.406	0.715259	0.0880222	-1.81229	2.00312	0.576	0.999
PPB	AA	Parent Compound	0.00288953	-0.00417271	0.0116163	0.391	0.999	0.0154339	-0.0199535	0.0342924	0.247	0.640029	0.0125444	-0.0233052	0.0321184	0.339	0.707991	0.111321	-1.22779	2.46021	0.492	0.999
MEHHP	CAA	Cytochrome p450 Pathway	0.00381684	-0.00597874	0.016557	0.392	0.999	0.0182431	-0.0239725	0.03819	0.243	0.640029	0.0144262	-0.0298114	0.0368305	0.348	0.71088	0.103345	-1.46407	2.19758	0.545	0.999
MECPP	9S-HODE	Cytochrome p450 Pathway	0.00269747	-0.00303193	0.0119247	0.392	0.999	0.0162472	-0.02595	0.03367	0.252	0.640029	0.0135497	-0.0285334	0.032142	0.323	0.703018	0.0668206	-1.21555	1.33627	0.536	0.999
PPB	PGA2	Cyclooxygenase Pathway	0.0020994	-0.00244199	0.00895222	0.392	0.999	0.0154833	-0.0204817	0.0340923	0.254	0.640029	0.0133838	-0.0213962	0.0327401	0.318	0.701096	0.0658095	-1.22728	1.32138	0.528	0.999
MECPP	PGE1	Cyclooxygenase Pathway	0.00290401	-0.00370991	0.0135765	0.393	0.999	0.0151121	-0.027915	0.0333199	0.291	0.640029	0.0122081	-0.0328525	0.0323344	0.374	0.715147	0.0666249	-1.1686	1.6382	0.59	0.999
MBZP	11(12)-EET	Cytochrome p450 Pathway	0.00615676	-0.00921884	0.0244747	0.393	0.999	0.0168076	-0.0423345	0.0574858	0.469	0.720089	0.0106508	-0.0501828	0.0520631	0.606	0.774359	0.144171	-3.20148	2.96145	0.592	0.999
Pb	13,14DHK-PGF2𝝰	Cyclooxygenase Pathway	0.00519939	-0.00573544	0.0205199	0.394	0.999	-0.0175681	-0.0523717	0.036193	0.391	0.695578	-0.0227675	-0.0563193	0.0277392	0.272	0.700419	-0.0949932	-3.14992	2.78719	0.687	0.999
MiBP	IL-10	Inflammatory	-0.00547725	-0.0249679	0.00575197	0.395	0.999	0.00628424	-0.0902923	0.0604532	0.723	0.804522	0.0117615	-0.0815401	0.0667489	0.627	0.78139	-0.0235022	-2.13758	2.12962	0.862	0.999
2,4-DCP	5,6-DHET	Cytochrome p450 Pathway	0.00355414	-0.00445994	0.0159238	0.395	0.999	-0.0510557	-0.083895	-0.00973206	0.015	0.371281	-0.0546099	-0.0867096	-0.0144179	0.01	0.485163	-0.0489422	-0.596612	0.113228	0.41	0.999
Mn	TXB2	Cyclooxygenase Pathway	-0.00425197	-0.0174697	0.00534908	0.395	0.999	-0.0247216	-0.0774571	0.0413377	0.38	0.688156	-0.0204696	-0.0747337	0.048249	0.476	0.737545	0.0668372	-1.4331	2.35127	0.613	0.999
MECPP	CRP	Inflammatory	0.00320685	-0.00429884	0.0138341	0.396	0.999	0.0159547	-0.0272201	0.0338963	0.256	0.640029	0.0127479	-0.0309226	0.0327706	0.342	0.707991	0.0945361	-1.24596	2.06282	0.544	0.999
MEP	PGD2	Cyclooxygenase Pathway	0.00253304	-0.00279811	0.0123136	0.396	0.999	0.00620541	-0.0430934	0.0249215	0.516	0.720089	0.00367237	-0.0472277	0.0239434	0.63	0.781665	0.0463455	-1.24122	2.29896	0.698	0.999
2-NAP	IL-6	Inflammatory	-0.00522708	-0.0246692	0.00525805	0.396	0.999	0.0036624	-0.0710474	0.0301914	0.618	0.743056	0.00888948	-0.0614405	0.0363056	0.52	0.750535	-0.0572818	-3.87325	2.78567	0.798	0.999
MEHP	PGE1	Cyclooxygenase Pathway	0.00335616	-0.00419509	0.0146679	0.397	0.999	0.0202745	-0.0276848	0.0504635	0.303	0.640029	0.0169184	-0.0319204	0.0481123	0.383	0.715147	0.0657126	-1.24105	1.85287	0.592	0.999
MBZP	IL-6	Inflammatory	0.00448938	-0.00618249	0.0188362	0.397	0.999	0.0125478	-0.0496345	0.0549092	0.573	0.72739	0.00805838	-0.0542042	0.0517766	0.69	0.81224	0.0764844	-2.61801	2.55198	0.686	0.999
Mo	8,9-DHET	Cytochrome p450 Pathway	-0.0137718	-0.0527815	0.016403	0.397	0.999	-0.0560718	-0.13661	0.0267733	0.343	0.659265	-0.0423	-0.127477	0.0339561	0.458	0.730154	0.168811	-1.88872	2.42334	0.504	0.999
Ni	TXB2	Cyclooxygenase Pathway	-0.00703102	-0.0292079	0.00810033	0.397	0.999	-0.024125	-0.129868	0.0681011	0.644	0.750147	-0.0170939	-0.126012	0.0739113	0.767	0.858477	0.0490355	-2.41851	3.02502	0.767	0.999
2- and 3-PHE	12,13-DiHOME	Cytochrome p450 Pathway	-0.00801557	-0.036639	0.00857625	0.398	0.999	-0.0858176	-0.136861	0.0179455	0.114	0.61454	-0.077802	-0.134576	0.0221443	0.144	0.666251	0.0604805	-0.474007	0.714702	0.46	0.999
MECPP	PGE2	Cyclooxygenase Pathway	0.0029457	-0.00455141	0.013432	0.399	0.999	0.0152139	-0.0278574	0.0334917	0.287	0.640029	0.0122682	-0.031024	0.0318036	0.365	0.714122	0.0894862	-1.68333	1.88015	0.526	0.999
PPB	PGB2	Cyclooxygenase Pathway	-0.00315476	-0.0131399	0.00361547	0.399	0.999	0.0168097	-0.0146094	0.0342744	0.195	0.640029	0.0199644	-0.0101357	0.037928	0.133	0.656685	-0.0990023	-1.99091	1.68986	0.536	0.999
PPB	LA	Parent Compound	0.00289683	-0.00431696	0.0114386	0.399	0.999	0.0130528	-0.0219389	0.0328847	0.329	0.647937	0.010156	-0.0251859	0.0305917	0.427	0.720301	0.11307	-2.33759	2.36626	0.536	0.999
MBP	8-IP	Oxidative Stress	0.00523902	-0.00556382	0.0223147	0.4	0.999	0.0140553	-0.0461944	0.0438751	0.439	0.704223	0.00881632	-0.0528374	0.0411012	0.583	0.771784	0.0862813	-2.44024	2.82119	0.629	0.999
MEP	5-HETE	Lipoxygenase Pathway	-0.00486295	-0.0201536	0.00480953	0.4	0.999	0.00678051	-0.0394394	0.0252254	0.504	0.720089	0.0116435	-0.0314806	0.0308668	0.354	0.712622	-0.0906393	-3.35812	3.74117	0.774	0.999
9-PHE	PGJ2	Cyclooxygenase Pathway	0.00788681	-0.00872968	0.032762	0.4	0.999	-0.108142	-0.155601	-0.00760788	0.034	0.371281	-0.116028	-0.169327	-0.0132909	0.03	0.485163	-0.0519903	-0.564493	0.126244	0.426	0.999
Mo	RVD2	Lipoxygenase Pathway	0.00787706	-0.0111966	0.0340715	0.4	0.999	-0.0482988	-0.134258	0.0286636	0.449	0.711403	-0.0561758	-0.14412	0.0247756	0.356	0.712622	-0.0569867	-2.05679	2.14486	0.731	0.999
MEHP	DHA	Parent Compound	0.00556	-0.00936152	0.0212135	0.401	0.999	0.0206432	-0.0287686	0.0505048	0.29	0.640029	0.0150832	-0.0307577	0.0453965	0.408	0.715389	0.178283	-2.63879	2.81096	0.467	0.999
MECPP	AA	Parent Compound	0.00347123	-0.00634232	0.0157036	0.401	0.999	0.0150688	-0.0304934	0.0341875	0.297	0.640029	0.0115976	-0.03351	0.0321525	0.391	0.715147	0.11247	-1.88912	2.53698	0.518	0.999
Hg	CRP	Inflammatory	0.00292476	-0.00306439	0.0123962	0.401	0.999	-0.025533	-0.0631323	0.0272061	0.257	0.640029	-0.0284578	-0.0671507	0.0223768	0.219	0.700419	-0.0404326	-1.38301	1.10785	0.584	0.999
Ni	8-IP	Oxidative Stress	-0.00876312	-0.0373656	0.0110716	0.401	0.999	-0.0350486	-0.137537	0.0609876	0.487	0.720089	-0.0262855	-0.130295	0.0666861	0.607	0.774359	0.0904273	-1.80451	2.43378	0.62	0.999
Zn	14(15)-EET	Cytochrome p450 Pathway	-0.00507581	-0.0239362	0.005256	0.401	0.999	-0.0172486	-0.0894539	0.0213948	0.886	0.930139	-0.0121728	-0.0858463	0.0265996	0.996	0.997861	0.0132093	-2.26467	2.89233	0.905	0.999
MBZP	AA	Parent Compound	0.00556971	-0.00877725	0.0224921	0.402	0.999	0.00776529	-0.0589529	0.0546299	0.7	0.785763	0.00219558	-0.0638513	0.0505741	0.846	0.913806	0.0905477	-3.29887	3.61586	0.738	0.999
MBP	BCPGE2	Cyclooxygenase Pathway	0.00400794	-0.00606336	0.0184379	0.402	0.999	0.015272	-0.0475312	0.044431	0.424	0.701327	0.0112641	-0.0541122	0.0429324	0.518	0.750535	0.0672683	-1.72469	2.09783	0.662	0.999
MBP	5,6-DHET	Cytochrome p450 Pathway	0.00351332	-0.00480211	0.0152464	0.402	0.999	0.0156877	-0.0483627	0.0440488	0.408	0.697731	0.0121744	-0.0516732	0.0429109	0.485	0.741577	0.0699051	-1.56061	1.66175	0.59	0.999
MPB	BCPGE2	Cyclooxygenase Pathway	-0.00212266	-0.00981005	0.00199104	0.402	0.999	0.00692625	-0.0339673	0.0237715	0.48	0.720089	0.00904891	-0.0315032	0.0262571	0.415	0.717721	-0.0456554	-2.2348	1.44285	0.704	0.999
MBZP	11,12-DHET	Cytochrome p450 Pathway	0.00755	-0.0117858	0.0277371	0.403	0.999	0.0105371	-0.0543809	0.0554101	0.627	0.746475	0.0029871	-0.0606419	0.0479439	0.828	0.902777	0.181947	-4.10498	4.15623	0.66	0.999
Cu	EPA	Parent Compound	0.00707784	-0.0133276	0.0283088	0.403	0.999	0.036516	-0.0171596	0.063537	0.127	0.631285	0.0294381	-0.0274379	0.0588306	0.158	0.680514	0.156233	-0.828215	1.72518	0.416	0.999
MEHP	18-HETE	Cytochrome p450 Pathway	0.00445443	-0.00644118	0.0193474	0.404	0.999	0.0201411	-0.0289843	0.0508825	0.31	0.640581	0.0156867	-0.0354837	0.048489	0.417	0.717721	0.0931029	-1.70404	2.78771	0.598	0.999
MBZP	9S-HODE	Cytochrome p450 Pathway	0.00382463	-0.00430733	0.0168446	0.404	0.999	0.0118663	-0.0503512	0.0545602	0.598	0.736147	0.00804164	-0.0554812	0.0518036	0.699	0.816197	0.0427699	-2.04581	2.14259	0.748	0.999
As	RVD1	Lipoxygenase Pathway	-0.00937257	-0.0349538	0.0129142	0.404	0.999	-0.0490223	-0.130192	0.018962	0.225	0.640029	-0.0396498	-0.117279	0.0248811	0.307	0.700419	0.158776	-1.79986	2.36311	0.463	0.999
MEP	IL-10	Inflammatory	-0.00268419	-0.0127017	0.00253049	0.405	0.999	0.00782799	-0.0375517	0.0250599	0.452	0.715178	0.0105122	-0.0326446	0.0283319	0.377	0.715147	-0.0507089	-2.37812	1.46241	0.701	0.999
Pb	IL-1β	Inflammatory	0.00354449	-0.00360752	0.0153321	0.405	0.999	-0.0173941	-0.0515901	0.0347755	0.383	0.691618	-0.0209386	-0.0553735	0.0294159	0.308	0.701096	-0.0568775	-1.72573	2.1316	0.63	0.999
2,5-DCP	13S-HODE	Lipoxygenase Pathway	-0.00339904	-0.0138112	0.00493205	0.406	0.999	-0.0476353	-0.0899756	-0.00762873	0.016	0.371281	-0.0442363	-0.0866971	-0.00567261	0.02	0.485163	0.0601991	-0.180203	0.458806	0.406	0.999
MEHHP	PGJ2	Cyclooxygenase Pathway	0.00246381	-0.00375654	0.0111669	0.407	0.999	0.0181385	-0.0239711	0.0383054	0.245	0.640029	0.0156747	-0.0278221	0.037144	0.305	0.700419	0.0690569	-0.84237	1.3107	0.502	0.999
BPB	11(12)-EET	Cytochrome p450 Pathway	0.00361728	-0.00520284	0.0145468	0.407	0.999	-0.0157844	-0.0479395	0.0160626	0.34	0.659265	-0.0194017	-0.0503788	0.0100999	0.213	0.700419	-0.0967416	-3.09949	2.5006	0.675	0.999
MPB	8-OHdG	Oxidative Stress	-0.00306293	-0.0138016	0.00342574	0.407	0.999	0.00543571	-0.0346159	0.0236288	0.569	0.72709	0.00849864	-0.0302816	0.0264483	0.443	0.7275	-0.0436701	-2.22182	3.52758	0.816	0.999
MEHHP	11(12)-EET	Cytochrome p450 Pathway	-0.00496352	-0.0221849	0.00632786	0.408	0.999	0.0179476	-0.0242966	0.0387646	0.256	0.640029	0.0229112	-0.0154107	0.0446681	0.154	0.676083	-0.109722	-2.77175	2.5997	0.598	0.999
MEOHP	20-HETE	Cytochrome p450 Pathway	0.00277067	-0.00440437	0.0121006	0.408	0.999	0.0216492	-0.0217166	0.0445383	0.207	0.640029	0.0188786	-0.0249397	0.0430679	0.257	0.700419	0.0749107	-0.737711	1.28721	0.469	0.999
BP3	PGJ2	Cyclooxygenase Pathway	-0.00213691	-0.00902483	0.0023491	0.408	0.999	-0.012309	-0.0500012	0.0144664	0.5	0.720089	-0.0101721	-0.0467633	0.015652	0.584	0.772667	0.0631469	-2.18727	1.81397	0.656	0.999
Cu	PGD3	Cyclooxygenase Pathway	-0.00561567	-0.025884	0.00623671	0.408	0.999	0.0367836	-0.0194933	0.062759	0.119	0.616763	0.0423992	-0.00979267	0.070799	0.079	0.556602	-0.0810241	-1.53123	0.626	0.481	0.999
BPA	CY	Protein Damage	0.00623351	-0.00834562	0.0259591	0.409	0.999	-0.0339403	-0.103576	0.0408995	0.354	0.668438	-0.0401738	-0.108872	0.0357443	0.285	0.700419	-0.0698826	-2.42825	2.01047	0.647	0.999
4-PHE	PGE1	Cyclooxygenase Pathway	-0.00940779	-0.0416835	0.0137989	0.409	0.999	-0.155215	-0.219131	-0.0220666	0.024	0.371281	-0.145807	-0.216713	-0.0112366	0.033	0.485163	0.043923	-0.133521	0.366718	0.425	0.999
Mo	11(12)-EET	Cytochrome p450 Pathway	-0.0132884	-0.0524687	0.0170718	0.41	0.999	-0.0556307	-0.136452	0.0269837	0.345	0.66256	-0.0423423	-0.127393	0.0343609	0.466	0.734822	0.165351	-1.83653	2.69505	0.513	0.999
Zn	PGB2	Cyclooxygenase Pathway	-0.00886132	-0.0393485	0.00929274	0.41	0.999	-0.0213113	-0.0907025	0.0212377	0.782	0.850223	-0.01245	-0.0836817	0.0309905	0.966	0.984258	0.0954079	-3.45879	4.32158	0.75	0.999
BPA	9S-HODE	Cytochrome p450 Pathway	0.00454431	-0.00499768	0.0196435	0.411	0.999	-0.0344224	-0.10316	0.0429404	0.355	0.668438	-0.0389667	-0.107571	0.0363942	0.298	0.700419	-0.0420249	-1.44725	1.30352	0.638	0.999
MCPP	IL-1β	Inflammatory	0.00401763	-0.00532665	0.0175334	0.412	0.999	0.0134656	-0.0413607	0.0655391	0.598	0.736147	0.00944801	-0.0452622	0.0617146	0.724	0.831631	0.0505305	-2.27851	2.9569	0.756	0.999
MCPP	15-HETE	Lipoxygenase Pathway	0.00587145	-0.00860764	0.0225523	0.412	0.999	0.0144988	-0.0409656	0.0676469	0.587	0.731215	0.0086273	-0.0449339	0.0591815	0.737	0.839492	0.133866	-3.20851	3.62849	0.655	0.999
BP3	BCPGE2	Cyclooxygenase Pathway	-0.00199085	-0.00871809	0.00249886	0.412	0.999	-0.0115002	-0.0487024	0.0145318	0.539	0.723461	-0.00950933	-0.0461306	0.0169025	0.634	0.781665	0.0507351	-1.67393	2.45328	0.737	0.999
2-NAP	PGE2	Cyclooxygenase Pathway	-0.00504764	-0.0230079	0.00572649	0.412	0.999	0.00355779	-0.0704494	0.0297428	0.619	0.743056	0.00860543	-0.0604907	0.035249	0.524	0.751204	-0.0492731	-3.45248	2.8751	0.811	0.999
1-NAP	PGE1	Cyclooxygenase Pathway	-0.00482473	-0.0226566	0.00586855	0.412	0.999	-0.0296513	-0.111069	0.0235621	0.552	0.723477	-0.0248266	-0.104928	0.0268546	0.647	0.785619	0.0437357	-1.83327	1.91575	0.718	0.999
MPB	EPA	Parent Compound	0.00386604	-0.00749672	0.0163622	0.413	0.999	0.00542278	-0.0380655	0.0239577	0.559	0.726074	0.00155674	-0.0414393	0.021182	0.723	0.831631	0.170635	-3.75839	3.77974	0.644	0.999
Mn	LTC4-ME	Lipoxygenase Pathway	0.0055857	-0.00722236	0.0240425	0.413	0.999	-0.0202237	-0.072791	0.0470577	0.475	0.720089	-0.0258094	-0.0781706	0.0392412	0.359	0.712622	-0.0562505	-3.13115	2.95184	0.762	0.999
EPB	CAA	Cytochrome p450 Pathway	-0.00287166	-0.0121806	0.00374851	0.414	0.999	-0.0290953	-0.0753918	0.0105096	0.151	0.640029	-0.0262237	-0.0719382	0.0131758	0.217	0.700419	0.0693422	-0.570225	1.3696	0.485	0.999
Ba	18-HETE	Cytochrome p450 Pathway	-0.00357972	-0.0156319	0.00396186	0.414	0.999	0.00312971	-0.0527949	0.0573567	0.899	0.934895	0.00670943	-0.0487597	0.0610856	0.806	0.886294	-0.00140825	-2.42715	2.44215	0.993	0.999
Se	12-oxoETE	Lipoxygenase Pathway	-0.0130106	-0.0615702	0.0150077	0.415	0.999	-0.0260517	-0.143833	0.0351465	0.948	0.968472	-0.0130411	-0.133371	0.0525078	0.894	0.937265	0.0448855	-3.66523	3.22943	0.875	0.999
2- and 3-PHE	IL-1β	Inflammatory	-0.0083237	-0.0393678	0.0134151	0.416	0.999	-0.0882037	-0.136567	0.0145177	0.094	0.61454	-0.07988	-0.135603	0.0200166	0.124	0.643025	0.0651747	-0.414146	0.820311	0.462	0.999
2- and 3-PHE	5,6-DHET	Cytochrome p450 Pathway	-0.00739678	-0.0324282	0.0105913	0.417	0.999	-0.0886408	-0.138457	0.0125241	0.093	0.61454	-0.081244	-0.135383	0.0185951	0.117	0.636634	0.0538242	-0.349736	0.733211	0.46	0.999
MiBP	PGJ2	Cyclooxygenase Pathway	-0.00552897	-0.0249947	0.00673414	0.418	0.999	0.00690265	-0.0902547	0.0609667	0.698	0.784277	0.0124316	-0.0789172	0.0651904	0.607	0.774359	-0.0187157	-2.20573	1.85202	0.902	0.999
MCPP	PGD2	Cyclooxygenase Pathway	-0.00345741	-0.0150009	0.00376728	0.418	0.999	0.0127593	-0.0415714	0.0645178	0.625	0.745667	0.0162167	-0.0388456	0.0680338	0.525	0.751204	-0.0249786	-2.23709	2.77522	0.831	0.999
MCPP	PGJ2	Cyclooxygenase Pathway	0.00346348	-0.0051602	0.0152545	0.418	0.999	0.0141183	-0.0394791	0.0650268	0.589	0.731281	0.0106548	-0.0423836	0.0612271	0.664	0.795427	0.0580781	-1.49076	2.16047	0.687	0.999
BPA	PGD2	Cyclooxygenase Pathway	0.00476747	-0.00596371	0.0207475	0.418	0.999	-0.0392371	-0.107544	0.0374213	0.3	0.640029	-0.0440045	-0.11162	0.0324712	0.232	0.700419	-0.0482463	-1.19025	1.37119	0.614	0.999
BP3	11,12-DHET	Cytochrome p450 Pathway	-0.00443114	-0.0170855	0.00602322	0.419	0.999	-0.013138	-0.0505733	0.0144276	0.469	0.720089	-0.00870681	-0.0423901	0.016318	0.63	0.781665	0.207254	-3.28524	3.66979	0.572	0.999
MECPP	IL-6	Inflammatory	0.00276999	-0.00520102	0.013273	0.42	0.999	0.0146731	-0.0322589	0.0341236	0.322	0.645671	0.0119032	-0.0339946	0.0325187	0.396	0.715147	0.0775762	-1.50771	1.68596	0.562	0.999
MBP	LTC4-ME	Lipoxygenase Pathway	0.00468141	-0.00826495	0.0209244	0.42	0.999	0.0152768	-0.0482365	0.0449338	0.422	0.700713	0.0105954	-0.05475	0.0418664	0.529	0.752855	0.100062	-2.11682	2.59306	0.602	0.999
1-NAP	9(10)-EpoME	Cytochrome p450 Pathway	-0.0100193	-0.0402996	0.0113959	0.421	0.999	-0.0287411	-0.108915	0.0240426	0.548	0.723477	-0.0187217	-0.095129	0.0297127	0.729	0.834068	0.18368	-3.32647	3.89095	0.621	0.999
Cu	PGD2	Cyclooxygenase Pathway	-0.00448761	-0.0223731	0.00446216	0.421	0.999	0.0354029	-0.0199739	0.0615939	0.129	0.632182	0.0398905	-0.0135686	0.0673666	0.097	0.596408	-0.0605941	-1.25747	0.617336	0.508	0.999
Pb	RVD1	Lipoxygenase Pathway	-0.00632976	-0.0233521	0.0112402	0.421	0.999	-0.0118193	-0.0501982	0.0453873	0.572	0.72739	-0.00548952	-0.0453887	0.0504381	0.731	0.835439	0.184808	-3.69401	3.88568	0.635	0.999
BPB	PGA2	Cyclooxygenase Pathway	0.00246502	-0.00310656	0.0101	0.422	0.999	-0.0176344	-0.0487559	0.0127546	0.266	0.640029	-0.0200995	-0.0516645	0.00964038	0.19	0.700419	-0.0663147	-1.86823	1.8813	0.624	0.999
BPB	PGE1	Cyclooxygenase Pathway	0.00192296	-0.00208481	0.00844471	0.422	0.999	-0.0162026	-0.0472153	0.0141386	0.323	0.646423	-0.0181256	-0.0497358	0.0122209	0.254	0.700419	-0.045088	-1.53513	1.40461	0.641	0.999
EPB	12,13-DiHOME	Cytochrome p450 Pathway	-0.00263137	-0.0112867	0.0033012	0.422	0.999	-0.0281222	-0.07473	0.0114683	0.177	0.640029	-0.0254909	-0.0711602	0.0134575	0.225	0.700419	0.0633975	-0.711612	1.46589	0.483	0.999
EPB	5(6)-EET	Cytochrome p450 Pathway	0.00370634	-0.00547743	0.0142112	0.422	0.999	-0.0279629	-0.0754503	0.0102262	0.17	0.640029	-0.0316692	-0.0769455	0.00673934	0.111	0.622998	-0.0926734	-2.73973	1.82643	0.558	0.999
EPB	LTC4-ME	Lipoxygenase Pathway	-0.00351001	-0.0151484	0.00464077	0.422	0.999	-0.0268971	-0.0718202	0.0109466	0.195	0.640029	-0.0233871	-0.0669486	0.0136403	0.258	0.700419	0.100782	-0.99011	1.66604	0.475	0.999
MPB	AA	Parent Compound	0.00312629	-0.00579339	0.0140913	0.422	0.999	0.00590735	-0.0363935	0.0240975	0.543	0.723461	0.00278106	-0.0398071	0.0221415	0.661	0.793885	0.115171	-2.24875	2.62317	0.659	0.999
BP3	CRP	Inflammatory	-0.0019001	-0.00834789	0.00217467	0.423	0.999	-0.0118868	-0.0482258	0.0147633	0.514	0.720089	-0.00998675	-0.0472733	0.0159021	0.602	0.774359	0.0487483	-1.33148	2.47157	0.711	0.999
Tl	EPA	Parent Compound	0.00660783	-0.00653727	0.0304801	0.423	0.999	-0.0276949	-0.0434256	0.00979969	0.091	0.61454	-0.0343028	-0.0560104	-0.00288687	0.041	0.485676	-0.124578	-2.15843	1.01536	0.502	0.999
MECPP	13,14DHK-PGF2𝝰	Cyclooxygenase Pathway	0.00308326	-0.00608136	0.0140576	0.425	0.999	0.0158521	-0.0274192	0.0337804	0.254	0.640029	0.0127688	-0.0296687	0.0319625	0.346	0.710388	0.105131	-1.54744	2.07027	0.509	0.999
MECPP	18-HETE	Cytochrome p450 Pathway	0.00265957	-0.00357437	0.0130834	0.425	0.999	0.015177	-0.0295057	0.033634	0.301	0.640029	0.0125174	-0.0324248	0.032506	0.372	0.715147	0.0577218	-1.52953	1.42856	0.602	0.999
Mo	12-HETE	Lipoxygenase Pathway	-0.0091648	-0.03975	0.0130385	0.425	0.999	-0.0481466	-0.133694	0.0285626	0.433	0.703304	-0.0389817	-0.126862	0.033688	0.544	0.75599	0.0997125	-2.06682	2.474	0.592	0.999
Ni	13S-HODE	Lipoxygenase Pathway	0.00859714	-0.0127896	0.0352904	0.425	0.999	-0.0256026	-0.125859	0.0634159	0.613	0.741615	-0.0341997	-0.134091	0.0549802	0.47	0.737545	-0.0404472	-3.96397	3.40477	0.864	0.999
MEHP	11(12)-EET	Cytochrome p450 Pathway	-0.00559104	-0.0231856	0.00716715	0.426	0.999	0.0186269	-0.0323135	0.0508744	0.357	0.668438	0.024218	-0.0226149	0.055568	0.248	0.700419	-0.0973405	-3.36224	2.66407	0.673	0.999
MEHHP	IL-10	Inflammatory	0.00240066	-0.00326356	0.0111233	0.426	0.999	0.0186148	-0.0218416	0.0387014	0.23	0.640029	0.0162141	-0.0270452	0.036718	0.291	0.700419	0.0574376	-0.770354	1.51076	0.536	0.999
MBP	DHA	Parent Compound	0.00633674	-0.0122921	0.0258041	0.427	0.999	0.0157577	-0.0437097	0.044182	0.405	0.697731	0.00942099	-0.050595	0.0401553	0.543	0.755507	0.187699	-3.09948	3.47969	0.534	0.999
MBP	PGE2	Cyclooxygenase Pathway	0.00408573	-0.00666684	0.0188657	0.427	0.999	0.0151623	-0.0469179	0.0445577	0.41	0.697731	0.0110766	-0.0541814	0.0422195	0.51	0.750157	0.0794201	-1.71107	2.25697	0.607	0.999
MiBP	17-HETE	Cytochrome p450 Pathway	-0.00520306	-0.0227245	0.00684322	0.427	0.999	0.00599231	-0.0882627	0.0590752	0.724	0.804522	0.0111954	-0.0859863	0.0656035	0.637	0.781665	-0.0322788	-3.05496	2.45128	0.833	0.999
MiBP	TXB2	Cyclooxygenase Pathway	-0.00467183	-0.0214024	0.00558257	0.427	0.999	0.0079309	-0.0880568	0.0605879	0.687	0.776813	0.0126027	-0.0869924	0.0668151	0.605	0.774359	-0.0294038	-2.14365	2.24473	0.794	0.999
PPB	DHA	Parent Compound	0.00339216	-0.00588115	0.0134601	0.427	0.999	0.0138977	-0.0195141	0.0332581	0.283	0.640029	0.0105055	-0.0226513	0.0305288	0.397	0.715147	0.155115	-2.00994	2.84698	0.504	0.999
Mo	9,10-DiHOME	Cytochrome p450 Pathway	0.00923124	-0.0168523	0.0406199	0.427	0.999	-0.043333	-0.13252	0.029172	0.497	0.720089	-0.0525643	-0.144023	0.0247537	0.386	0.715147	-0.0570801	-3.80258	2.71064	0.796	0.999
BP3	13,14DHK-PGF2𝝰	Cyclooxygenase Pathway	-0.00281313	-0.0118052	0.00413022	0.428	0.999	-0.0118188	-0.0477642	0.0151108	0.519	0.720089	-0.00900571	-0.0444287	0.0162486	0.641	0.78324	0.109942	-2.37531	2.75922	0.641	0.999
TCS	PGJ2	Cyclooxygenase Pathway	-0.00258934	-0.0111997	0.00306852	0.428	0.999	-0.0494257	-0.102834	-0.00302099	0.031	0.371281	-0.0468363	-0.100625	-0.00101985	0.044	0.485676	0.0415446	-0.122569	0.38233	0.443	0.999
1-PYR	DHA	Parent Compound	0.0113389	-0.0196605	0.0459965	0.428	0.999	-0.0412738	-0.109224	0.0222462	0.428	0.702126	-0.0526127	-0.125288	0.0161921	0.262	0.700419	-0.101703	-4.14347	4.84325	0.78	0.999
Ni	LTC4-ME	Lipoxygenase Pathway	-0.0085053	-0.0350199	0.0126251	0.428	0.999	-0.0297638	-0.128456	0.0584342	0.541	0.723461	-0.0212585	-0.120177	0.0671	0.672	0.801696	0.103419	-2.71546	3.5779	0.643	0.999
Sn	BCPGE2	Cyclooxygenase Pathway	-0.00365578	-0.0156647	0.00568118	0.428	0.999	-0.0233899	-0.062746	0.0230231	0.282	0.640029	-0.0197341	-0.0603904	0.0295645	0.378	0.715147	0.0758826	-1.36883	1.90388	0.608	0.999
MiBP	13S-HODE	Lipoxygenase Pathway	0.00656085	-0.0111967	0.0275557	0.429	0.999	0.00685596	-0.0910015	0.0607427	0.711	0.794264	0.000295102	-0.0962162	0.0569363	0.834	0.90676	0.0710036	-2.57598	2.98994	0.762	0.999
2-NAP	PGB2	Cyclooxygenase Pathway	0.00459187	-0.0084894	0.0207946	0.429	0.999	0.00416898	-0.0650739	0.0300485	0.614	0.741663	-0.000422889	-0.0720355	0.0279271	0.745	0.844455	0.0868117	-3.30344	3.2993	0.729	0.999
Ba	PGJ2	Cyclooxygenase Pathway	-0.00388152	-0.016328	0.00495954	0.429	0.999	0.00305479	-0.0538401	0.0572483	0.902	0.937174	0.00693631	-0.0493113	0.0603972	0.799	0.881944	0.00232642	-2.92141	3.23033	0.983	0.999
Cu	9S-HODE	Cytochrome p450 Pathway	-0.00407258	-0.0199717	0.00424743	0.43	0.999	0.0360858	-0.0165314	0.0610373	0.122	0.617459	0.0401584	-0.012254	0.0674512	0.092	0.582667	-0.0516624	-1.05663	0.595814	0.508	0.999
Mo	8(9)-EET	Cytochrome p450 Pathway	0.00923766	-0.0168176	0.0409962	0.43	0.999	-0.0433042	-0.132324	0.0290514	0.498	0.720089	-0.0525419	-0.144235	0.0244093	0.384	0.715147	-0.0564377	-3.54073	2.86863	0.798	0.999
Cu	12-HETE	Lipoxygenase Pathway	-0.00606311	-0.0283762	0.00771551	0.432	0.999	0.0350866	-0.0218478	0.0616393	0.13	0.6344	0.0411497	-0.0115074	0.0699239	0.087	0.571292	-0.0902981	-2.27351	0.973802	0.524	0.999
MEHHP	18-HETE	Cytochrome p450 Pathway	0.00277585	-0.00391183	0.0135133	0.433	0.999	0.0176832	-0.0255656	0.0382673	0.264	0.640029	0.0149073	-0.0293456	0.0370559	0.343	0.707991	0.0613593	-1.24011	1.50938	0.577	0.999
1-PHE	PGD2	Cyclooxygenase Pathway	0.00621501	-0.00814379	0.0315818	0.433	0.999	-0.0590254	-0.103188	0.0170954	0.192	0.640029	-0.0652404	-0.116593	0.0140194	0.147	0.669442	-0.04695	-1.29621	0.905121	0.561	0.999
MEOHP	18-HETE	Cytochrome p450 Pathway	0.00305876	-0.00446537	0.0147138	0.434	0.999	0.0207443	-0.024441	0.0445393	0.243	0.640029	0.0176855	-0.0291185	0.0430197	0.323	0.703018	0.0633975	-1.02006	1.54539	0.569	0.999
MBZP	14(15)-EET	Cytochrome p450 Pathway	0.00305431	-0.0040021	0.013775	0.434	0.999	0.0130672	-0.0503894	0.0544635	0.567	0.726537	0.0100129	-0.0523924	0.0526327	0.637	0.781665	0.0367753	-1.87845	1.82103	0.727	0.999
4-PHE	9S-HODE	Cytochrome p450 Pathway	0.00791083	-0.0108883	0.0360841	0.434	0.999	-0.153525	-0.219835	-0.0169726	0.026	0.371281	-0.161436	-0.232193	-0.024794	0.022	0.485163	-0.0332694	-0.463634	0.0881935	0.452	0.999
1-PYR	PGE3	Cyclooxygenase Pathway	0.00523095	-0.00692507	0.0256815	0.434	0.999	-0.0313445	-0.104413	0.023226	0.608	0.739425	-0.0365755	-0.111221	0.0211827	0.531	0.752855	-0.0319172	-1.98635	1.83885	0.804	0.999
MEHHP	12-oxoETE	Lipoxygenase Pathway	-0.00359734	-0.0164805	0.00490254	0.435	0.999	0.0201862	-0.0188074	0.039163	0.193	0.640029	0.0237836	-0.0125215	0.0438978	0.134	0.656685	-0.0869549	-1.54973	1.64007	0.562	0.999
MiBP	EPA	Parent Compound	0.00881778	-0.0160586	0.0344722	0.435	0.999	0.00519858	-0.0952917	0.0604463	0.751	0.824251	-0.0036192	-0.10384	0.0552966	0.911	0.94695	0.122577	-4.39835	4.14279	0.736	0.999
TCS	PGB2	Cyclooxygenase Pathway	-0.00356535	-0.01471	0.00446957	0.435	0.999	-0.050481	-0.103363	-0.00490287	0.031	0.371281	-0.0469156	-0.0988278	-0.00196202	0.042	0.485676	0.0569094	-0.204313	0.476251	0.44	0.999
Hg	18-HETE	Cytochrome p450 Pathway	-0.0030869	-0.0139502	0.00360846	0.435	0.999	-0.0244141	-0.0635208	0.0246581	0.277	0.640029	-0.0213272	-0.0609649	0.0315115	0.337	0.707991	0.0496364	-0.992205	1.33653	0.61	0.999
Ni	14(15)-EET	Cytochrome p450 Pathway	-0.00507548	-0.0236975	0.00661455	0.435	0.999	-0.0213165	-0.125697	0.0701822	0.69	0.778298	-0.016241	-0.121154	0.0740554	0.781	0.869111	0.0275236	-2.04163	2.54935	0.807	0.999
MCPP	11(12)-EET	Cytochrome p450 Pathway	0.00584712	-0.00969328	0.024242	0.436	0.999	0.0122827	-0.0431649	0.063948	0.633	0.748238	0.00643561	-0.0466126	0.056241	0.787	0.873546	0.12669	-3.1625	3.95914	0.679	0.999
2,5-DCP	PGJ2	Cyclooxygenase Pathway	-0.0026708	-0.0111904	0.00330868	0.436	0.999	-0.0492687	-0.0920609	-0.00735293	0.013	0.371281	-0.0465979	-0.0891297	-0.0060564	0.022	0.485163	0.0426313	-0.112149	0.327205	0.439	0.999
MBZP	PGD3	Cyclooxygenase Pathway	-0.00410496	-0.0182372	0.00588749	0.437	0.999	0.0141646	-0.0478646	0.055637	0.53	0.722671	0.0182696	-0.0435244	0.0593252	0.447	0.7275	-0.048184	-3.00361	1.96322	0.781	0.999
MBP	13,14DHK-PGF2𝝰	Cyclooxygenase Pathway	0.00457936	-0.00837036	0.0203416	0.437	0.999	0.0149234	-0.0479383	0.0448179	0.419	0.697731	0.0103441	-0.0535731	0.0416061	0.532	0.752855	0.105327	-2.26573	2.60315	0.596	0.999
Ba	5(6)-EET	Cytochrome p450 Pathway	-0.00513638	-0.0209193	0.00780144	0.437	0.999	0.0035517	-0.0506967	0.0545605	0.88	0.928466	0.00868808	-0.0418441	0.0578207	0.723	0.831631	0.0108507	-4.27533	3.6504	0.977	0.999
Tl	PGJ2	Cyclooxygenase Pathway	0.00344005	-0.00366981	0.0172049	0.437	0.999	-0.0262266	-0.0421207	0.0175076	0.113	0.61454	-0.0296666	-0.0481143	0.0106975	0.085	0.569566	-0.0576714	-1.08942	0.676339	0.526	0.999
MEHP	LTD4	Lipoxygenase Pathway	0.00528734	-0.00980117	0.0215843	0.438	0.999	0.0173173	-0.033841	0.0504671	0.384	0.691618	0.01203	-0.0377502	0.0459641	0.515	0.750369	0.165506	-3.42003	2.99719	0.55	0.999
Cu	BCPGE2	Cyclooxygenase Pathway	-0.00353755	-0.0175233	0.00382321	0.438	0.999	0.0373777	-0.0132473	0.0620153	0.106	0.61454	0.0409153	-0.0102895	0.0666894	0.084	0.566023	-0.0486749	-0.812061	0.414817	0.498	0.999
Hg	LTD4	Lipoxygenase Pathway	-0.00593034	-0.0224613	0.0104343	0.438	0.999	-0.0220442	-0.0644936	0.0342631	0.353	0.668438	-0.0161139	-0.0589423	0.0398682	0.474	0.737545	0.155958	-2.12784	3.05563	0.541	0.999
MPB	IL-6	Inflammatory	-0.00292151	-0.0144245	0.00347524	0.439	0.999	0.0068466	-0.0342988	0.0241034	0.489	0.720089	0.0097681	-0.0306648	0.0269224	0.398	0.715147	-0.0611662	-2.6083	2.55866	0.748	0.999
MPB	PGB2	Cyclooxygenase Pathway	-0.00348005	-0.0159759	0.00396484	0.439	0.999	0.00730781	-0.031368	0.0244089	0.473	0.720089	0.0107879	-0.0260467	0.0279566	0.36	0.712622	-0.0761465	-3.35313	2.69847	0.74	0.999
1-PHE	IL-1β	Inflammatory	-0.0061057	-0.0307585	0.00868236	0.439	0.999	-0.0591747	-0.102362	0.0168816	0.173	0.640029	-0.053069	-0.100417	0.0206152	0.22	0.700419	0.0586	-0.628346	1.12819	0.52	0.999
4-PHE	CY	Protein Damage	0.00846251	-0.00961478	0.0383239	0.439	0.999	-0.151624	-0.219559	-0.0152841	0.03	0.371281	-0.160086	-0.232999	-0.0250732	0.021	0.485163	-0.0370343	-0.496597	0.109761	0.459	0.999
Ni	PGB2	Cyclooxygenase Pathway	0.00845838	-0.0121649	0.0360693	0.439	0.999	-0.0178332	-0.120427	0.0710815	0.734	0.811355	-0.0262916	-0.12717	0.06241	0.598	0.774359	-0.0158397	-3.54007	3.31929	0.947	0.999
MCPP	8,9-DHET	Cytochrome p450 Pathway	0.00587178	-0.00953407	0.024375	0.44	0.999	0.0122392	-0.0434245	0.063625	0.636	0.748766	0.00636738	-0.0467848	0.0562692	0.789	0.873818	0.126396	-3.59324	3.64524	0.682	0.999
MEHP	IL-6	Inflammatory	0.00332663	-0.00592832	0.0150044	0.441	0.999	0.02023	-0.0287188	0.0517471	0.317	0.643215	0.0169034	-0.0321313	0.0482831	0.383	0.715147	0.0796132	-1.25379	1.58267	0.562	0.999
MEOHP	CRP	Inflammatory	0.0024209	-0.00322165	0.011043	0.441	0.999	0.0217338	-0.0217161	0.0450406	0.209	0.640029	0.0193129	-0.0258316	0.0436925	0.257	0.700419	0.0563844	-0.702431	1.19184	0.544	0.999
PPB	PGE3	Cyclooxygenase Pathway	-0.00158267	-0.00775562	0.00177138	0.441	0.999	0.0154234	-0.0188356	0.0334756	0.242	0.640029	0.017006	-0.0152897	0.0354989	0.203	0.700419	-0.0421989	-1.12345	1.02118	0.569	0.999
BPB	5-oxoETE	Lipoxygenase Pathway	-0.00226997	-0.00978911	0.0035913	0.442	0.999	-0.0162829	-0.0471739	0.0146092	0.304	0.640029	-0.0140129	-0.0447963	0.014853	0.372	0.715147	0.0827675	-1.38532	1.35447	0.56	0.999
Ba	8(9)-EET	Cytochrome p450 Pathway	0.00517836	-0.00788886	0.0216707	0.442	0.999	0.00143166	-0.0559514	0.0584187	0.945	0.965833	-0.00374671	-0.0609852	0.0513874	0.917	0.951054	0.0531524	-3.87884	4.68619	0.849	0.999
Mn	9S-HODE	Cytochrome p450 Pathway	-0.00336026	-0.0149515	0.00399891	0.442	0.999	-0.0272768	-0.0807446	0.0421953	0.348	0.664468	-0.0239165	-0.0767362	0.0466075	0.407	0.715259	0.0456214	-0.869613	1.30931	0.622	0.999
Sn	8-HETE	Lipoxygenase Pathway	-0.00357312	-0.0150225	0.00565266	0.442	0.999	-0.022772	-0.0600585	0.0228359	0.284	0.640029	-0.0191989	-0.0578342	0.0259309	0.352	0.712608	0.0813155	-1.36428	1.44822	0.556	0.999
Se	8-HETE	Lipoxygenase Pathway	0.00844115	-0.0180681	0.0443738	0.443	0.999	-0.0212229	-0.142036	0.0354304	0.973	0.98318	-0.029664	-0.153854	0.0342111	0.919	0.951851	0.0236652	-3.18151	2.84589	0.9	0.999
MBZP	PGB2	Cyclooxygenase Pathway	-0.00506717	-0.0226078	0.0070031	0.444	0.999	0.00898049	-0.049855	0.0525955	0.661	0.761152	0.0140477	-0.0457718	0.055662	0.533	0.752891	-0.0297013	-2.95437	3.42607	0.897	0.999
Ba	9,10-DiHOME	Cytochrome p450 Pathway	0.00517663	-0.00801623	0.0217194	0.445	0.999	0.00143178	-0.0554413	0.0581619	0.945	0.965833	-0.00374485	-0.0610907	0.0513627	0.911	0.94695	0.0520348	-3.97237	4.63724	0.854	0.999
1-PHE	PGE2	Cyclooxygenase Pathway	-0.00741061	-0.0338967	0.0117226	0.446	0.999	-0.0610596	-0.104123	0.0169543	0.165	0.640029	-0.053649	-0.101995	0.020319	0.196	0.700419	0.0826381	-0.5968	0.976418	0.501	0.999
4-PHE	TXB2	Cyclooxygenase Pathway	0.00718899	-0.0100823	0.0354919	0.446	0.999	-0.154734	-0.220074	-0.0211508	0.027	0.371281	-0.161923	-0.232513	-0.0260442	0.018	0.485163	-0.0279941	-0.370174	0.0835209	0.465	0.999
Tl	14(15)-EET	Cytochrome p450 Pathway	-0.00281854	-0.0142437	0.00516012	0.446	0.999	-0.026266	-0.0425414	0.0184555	0.106	0.61454	-0.0234475	-0.0416301	0.0240933	0.149	0.672534	0.0593456	-0.395591	0.946464	0.508	0.999
2-NAP	9S-HODE	Cytochrome p450 Pathway	-0.00344696	-0.0176312	0.00372087	0.447	0.999	0.00242852	-0.0691797	0.0296412	0.667	0.763509	0.00587548	-0.0639424	0.0332063	0.577	0.769112	-0.0204721	-1.73062	2.26949	0.844	0.999
MiBP	PGD2	Cyclooxygenase Pathway	0.00462758	-0.00606316	0.0220657	0.448	0.999	0.00647221	-0.0898604	0.0597262	0.72	0.801999	0.00184463	-0.0938757	0.0573649	0.818	0.895243	0.0300757	-2.01118	1.84217	0.808	0.999
4-PHE	IL-10	Inflammatory	-0.012772	-0.0535299	0.0193524	0.448	0.999	-0.150959	-0.218183	-0.0175671	0.027	0.371281	-0.138187	-0.218413	0.000486695	0.051	0.489356	0.0667152	-0.211309	0.594315	0.465	0.999
Mo	PGD2	Cyclooxygenase Pathway	-0.00659049	-0.0303953	0.00687685	0.448	0.999	-0.0456814	-0.1325	0.0287988	0.478	0.720089	-0.0390909	-0.12879	0.0327824	0.556	0.759532	0.0521049	-1.44401	2.17193	0.666	0.999
Se	IL-10	Inflammatory	0.00738996	-0.0121473	0.0396506	0.448	0.999	-0.0253043	-0.142895	0.0351551	0.969	0.981277	-0.0326943	-0.153179	0.0338771	0.89	0.936034	0.00535211	-2.12611	2.565	0.969	0.999
MCPP	9-oxoODE	Cyclooxygenase Pathway	0.00499582	-0.00854869	0.0202761	0.449	0.999	0.0104847	-0.0473965	0.0644461	0.68	0.773046	0.00548888	-0.0502685	0.0577102	0.816	0.894993	0.106412	-2.74419	3.85047	0.707	0.999
BP3	PGE1	Cyclooxygenase Pathway	-0.00178666	-0.00838217	0.00222381	0.449	0.999	-0.0124537	-0.0501139	0.0142743	0.507	0.720089	-0.010667	-0.0473057	0.0159988	0.574	0.766877	0.0420137	-1.46726	1.58921	0.698	0.999
1-PHE	5,6-DHET	Cytochrome p450 Pathway	-0.00579687	-0.0281477	0.00964507	0.449	0.999	-0.0576954	-0.102688	0.0171895	0.204	0.640029	-0.0518986	-0.100624	0.0210996	0.236	0.700419	0.0565705	-1.00876	0.954701	0.539	0.999
MCPP	12(13)-EpoME	Cytochrome p450 Pathway	0.00499865	-0.00874565	0.0204584	0.45	0.999	0.0104878	-0.0475908	0.064272	0.684	0.774554	0.00548912	-0.0503061	0.0579178	0.819	0.895914	0.105727	-2.89025	3.74439	0.71	0.999
PPB	9S-HODE	Cytochrome p450 Pathway	-0.00179448	-0.0088691	0.00183957	0.45	0.999	0.013736	-0.0210972	0.0327935	0.31	0.640581	0.0155305	-0.0186969	0.0349786	0.257	0.700419	-0.0373971	-1.23637	1.13204	0.638	0.999
2- and 3-PHE	14(15)-EET	Cytochrome p450 Pathway	-0.0064378	-0.0302063	0.0105511	0.45	0.999	-0.087555	-0.136836	0.0148841	0.103	0.61454	-0.0811172	-0.135807	0.0196956	0.129	0.652886	0.0445501	-0.353962	0.599067	0.501	0.999
Sn	18-HETE	Cytochrome p450 Pathway	-0.0026685	-0.0124256	0.00340597	0.45	0.999	-0.0237909	-0.0619865	0.021235	0.274	0.640029	-0.0211224	-0.0596423	0.0256193	0.319	0.701096	0.0459429	-0.824026	1.17146	0.614	0.999
BPB	LTC4-ME	Lipoxygenase Pathway	-0.00262017	-0.0112059	0.00424299	0.451	0.999	-0.0173732	-0.0483294	0.0136875	0.272	0.640029	-0.014753	-0.0451866	0.0141769	0.336	0.707991	0.10075	-1.27703	1.85978	0.535	0.999
TCS	18-HETE	Cytochrome p450 Pathway	-0.00240525	-0.0109864	0.0032749	0.451	0.999	-0.0505364	-0.105709	-0.00323724	0.035	0.371281	-0.0481312	-0.102173	-0.0013446	0.044	0.485676	0.0355319	-0.113825	0.420156	0.462	0.999
As	LA	Parent Compound	-0.00673009	-0.0280852	0.0112164	0.451	0.999	-0.0596444	-0.141519	0.0127057	0.133	0.639614	-0.0529143	-0.131851	0.0163368	0.183	0.700419	0.092402	-0.991327	1.32595	0.496	0.999
Zn	5(6)-EET	Cytochrome p450 Pathway	0.00610016	-0.0123995	0.0296376	0.451	0.999	-0.0148732	-0.0892447	0.0216051	0.959	0.975839	-0.0209733	-0.0975601	0.0207771	0.799	0.881944	0.0329911	-4.38963	4.23605	0.918	0.999
MEHHP	𝝰LA	Parent Compound	0.00409156	-0.00911761	0.0175578	0.452	0.999	0.0213133	-0.0161234	0.0396368	0.155	0.640029	0.0172217	-0.0188597	0.0366722	0.211	0.700419	0.149897	-1.17589	1.51997	0.471	0.999
BPA	11-HETE	Cytochrome p450 Pathway	-0.00401841	-0.0181526	0.00520025	0.452	0.999	-0.0348338	-0.102781	0.0420292	0.354	0.668438	-0.0308154	-0.0994579	0.0449157	0.415	0.717721	0.0444821	-0.978798	1.36358	0.612	0.999
2,4-DCP	PGE1	Cyclooxygenase Pathway	-0.00360757	-0.0156298	0.00605398	0.452	0.999	-0.0517079	-0.0861002	-0.00863868	0.028	0.371281	-0.0481003	-0.0832977	-0.00305301	0.036	0.485163	0.0557392	-0.190432	0.49156	0.46	0.999
BPB	PGB2	Cyclooxygenase Pathway	-0.00271442	-0.0118531	0.00415844	0.452	0.999	-0.0177915	-0.0482047	0.0122614	0.26	0.640029	-0.0150771	-0.0457684	0.0138173	0.329	0.706131	0.106014	-1.26438	1.82645	0.532	0.999
Tl	18-HETE	Cytochrome p450 Pathway	-0.0029943	-0.0150949	0.00459943	0.452	0.999	-0.0261279	-0.0424144	0.0203585	0.12	0.616763	-0.0231336	-0.0418388	0.0259152	0.157	0.678966	0.0582326	-0.459364	0.957547	0.524	0.999
MEP	AA	Parent Compound	0.00296651	-0.0063773	0.0143023	0.453	0.999	0.00863475	-0.0364636	0.0258594	0.432	0.703213	0.00566824	-0.0407931	0.0243663	0.539	0.754926	0.106686	-2.24584	2.27215	0.611	0.999
MEP	PGE1	Cyclooxygenase Pathway	0.00204291	-0.00293226	0.0106321	0.454	0.999	0.00716022	-0.0398671	0.025153	0.482	0.720089	0.00511731	-0.0427296	0.0243484	0.57	0.763293	0.0386501	-1.03844	2.11382	0.702	0.999
BP3	PGB2	Cyclooxygenase Pathway	-0.00271567	-0.0123633	0.00391944	0.454	0.999	-0.012051	-0.0479316	0.014476	0.506	0.720089	-0.0093353	-0.0443455	0.0155989	0.613	0.776891	0.0953234	-2.1456	2.45643	0.662	0.999
2- and 3-PHE	PGE1	Cyclooxygenase Pathway	-0.00644777	-0.0329007	0.00930536	0.454	0.999	-0.0879649	-0.136937	0.014688	0.099	0.61454	-0.0815171	-0.135843	0.0194416	0.122	0.641261	0.0423538	-0.289673	0.59723	0.507	0.999
BP3	NY	Protein Damage	-0.00225985	-0.0102919	0.00305052	0.455	0.999	-0.0136318	-0.0509325	0.01391	0.447	0.710175	-0.011372	-0.0485372	0.0154078	0.535	0.75342	0.0693097	-1.42324	2.18642	0.65	0.999
MBP	14(15)-EET	Cytochrome p450 Pathway	0.00273621	-0.00404026	0.013284	0.456	0.999	0.0153782	-0.0504489	0.0447076	0.415	0.697731	0.012642	-0.05233	0.0435325	0.477	0.737616	0.0407467	-1.44357	1.76363	0.663	0.999
MEHHP	IL-1β	Inflammatory	0.0032476	-0.00628961	0.0152289	0.457	0.999	0.0179776	-0.023716	0.0381428	0.251	0.640029	0.01473	-0.0306306	0.0375014	0.343	0.707991	0.0857408	-1.27865	1.93658	0.594	0.999
TCS	20-HETE	Cytochrome p450 Pathway	0.00296482	-0.00508091	0.0125875	0.457	0.999	-0.0544035	-0.109397	-0.00704606	0.023	0.371281	-0.0573683	-0.112272	-0.0094639	0.016	0.485163	-0.0462749	-0.490532	0.120055	0.476	0.999
Cu	IL-10	Inflammatory	0.0036479	-0.00476114	0.0178013	0.457	0.999	0.037021	-0.0168966	0.0626523	0.109	0.61454	0.0333731	-0.0209054	0.0592748	0.135	0.657416	0.0529861	-0.419721	0.757996	0.508	0.999
Ni	RVD1	Lipoxygenase Pathway	-0.0116566	-0.0465223	0.0190674	0.458	0.999	-0.0130813	-0.118139	0.0782213	0.818	0.883974	-0.00142471	-0.103612	0.085158	0.986	0.991706	0.146887	-4.38017	5.06016	0.74	0.999
Tl	9S-HODE	Cytochrome p450 Pathway	0.00282697	-0.003152	0.014809	0.458	0.999	-0.0267274	-0.0426392	0.0170885	0.1	0.61454	-0.0295543	-0.0470666	0.0105026	0.086	0.569566	-0.0450874	-0.944082	0.408931	0.522	0.999
BPA	IL-1β	Inflammatory	0.00421788	-0.00547278	0.0201863	0.459	0.999	-0.036568	-0.106168	0.0401522	0.325	0.646423	-0.0407858	-0.109216	0.0345162	0.279	0.700419	-0.0417162	-1.31526	1.09762	0.652	0.999
Zn	IL-6	Inflammatory	0.00569869	-0.0121002	0.0280238	0.459	0.999	-0.0193168	-0.0901349	0.0208284	0.848	0.90709	-0.0250154	-0.100156	0.0194111	0.719	0.829588	0.0023289	-3.8573	3.57051	0.995	0.999
BPA	15-HETE	Lipoxygenase Pathway	-0.00693014	-0.0289615	0.0118186	0.46	0.999	-0.0367059	-0.104373	0.0387058	0.326	0.646423	-0.0297758	-0.0987474	0.0435671	0.398	0.715147	0.120394	-1.8268	2.29999	0.574	0.999
Tl	RVD2	Lipoxygenase Pathway	-0.00263523	-0.0132578	0.00525999	0.46	0.999	-0.0267119	-0.0426067	0.0167668	0.113	0.61454	-0.0240767	-0.0413787	0.0219197	0.135	0.657416	0.0592903	-0.473305	0.694945	0.501	0.999
TCS	AA	Parent Compound	-0.00354663	-0.015451	0.00579766	0.461	0.999	-0.047601	-0.101314	-0.00247882	0.041	0.378637	-0.0440543	-0.095691	0.000112293	0.052	0.489356	0.0655482	-0.299545	0.502842	0.468	0.999
Tl	NY	Protein Damage	0.00311667	-0.00359641	0.0170091	0.461	0.999	-0.026875	-0.0424425	0.017088	0.1	0.61454	-0.0299917	-0.0483415	0.0110409	0.081	0.56215	-0.047175	-1.06016	0.434473	0.523	0.999
Hg	RVD1	Lipoxygenase Pathway	-0.00586775	-0.0230011	0.0111555	0.462	0.999	-0.0224087	-0.062775	0.0304664	0.335	0.654195	-0.016541	-0.0567071	0.0348969	0.439	0.72634	0.164485	-2.21388	2.73962	0.539	0.999
4-PHE	14(15)-EET	Cytochrome p450 Pathway	-0.00793876	-0.0375616	0.014864	0.463	0.999	-0.15531	-0.219978	-0.0205674	0.027	0.371281	-0.147371	-0.218255	-0.013077	0.031	0.485163	0.0385438	-0.151438	0.375178	0.48	0.999
Hg	5-HETE	Lipoxygenase Pathway	-0.00482237	-0.0189635	0.00935296	0.463	0.999	-0.0224382	-0.0636307	0.0312959	0.343	0.659265	-0.0176158	-0.0595767	0.0371099	0.431	0.720301	0.122594	-2.07585	2.23129	0.572	0.999
1-PHE	BCPGE2	Cyclooxygenase Pathway	-0.0051817	-0.0270005	0.0075631	0.464	0.999	-0.0587571	-0.102471	0.0173597	0.189	0.640029	-0.0535754	-0.101419	0.0203459	0.222	0.700419	0.0477797	-0.633904	0.882089	0.551	0.999
2,5-DCP	PGD2	Cyclooxygenase Pathway	0.00242584	-0.00298477	0.0109829	0.465	0.999	-0.0466082	-0.0926196	-0.0049994	0.025	0.371281	-0.0490341	-0.0944076	-0.00742078	0.02	0.485163	-0.0351842	-0.490237	0.101583	0.482	0.999
2-FLU	PGE1	Cyclooxygenase Pathway	-0.00544785	-0.027591	0.00733906	0.465	0.999	-0.0488411	-0.109226	0.0206989	0.362	0.675073	-0.0433933	-0.106795	0.0240624	0.418	0.717721	0.0451509	-1.10068	1.42351	0.631	0.999
1-PHE	17-HETE	Cytochrome p450 Pathway	-0.0057844	-0.0295289	0.0112924	0.465	0.999	-0.0594692	-0.102707	0.0170435	0.177	0.640029	-0.0536848	-0.100938	0.0204736	0.211	0.700419	0.0588639	-0.647864	0.946714	0.546	0.999
MEHP	RVD1	Lipoxygenase Pathway	0.00489387	-0.00992619	0.0209807	0.466	0.999	0.025829	-0.0236301	0.055814	0.21	0.640029	0.0209352	-0.028354	0.0521286	0.296	0.700419	0.146796	-1.75626	2.39324	0.498	0.999
2,4-DCP	IL-10	Inflammatory	-0.0022982	-0.011322	0.00318056	0.466	0.999	-0.0525641	-0.0873233	-0.00903412	0.031	0.371281	-0.0502659	-0.0853524	-0.00631077	0.031	0.485163	0.0288099	-0.123422	0.325494	0.473	0.999
4-PHE	DHA	Parent Compound	0.0165676	-0.0284009	0.0661987	0.466	0.999	-0.15208	-0.221698	-0.0184638	0.025	0.371281	-0.168647	-0.249392	-0.0429682	0.008	0.485163	-0.0893295	-1.14673	0.199899	0.487	0.999
MPB	PGD3	Cyclooxygenase Pathway	-0.00259164	-0.0128077	0.00361522	0.467	0.999	0.00720679	-0.0329052	0.0239285	0.478	0.720089	0.00979843	-0.0297183	0.0268912	0.383	0.715147	-0.0562368	-2.40351	2.10375	0.755	0.999
Tl	15DO12,14-PGJ2	Cyclooxygenase Pathway	-0.00401924	-0.0198099	0.0113759	0.467	0.999	-0.0249171	-0.0428592	0.0214705	0.156	0.640029	-0.0208979	-0.0410325	0.0299268	0.199	0.700419	0.112942	-1.1541	1.37335	0.493	0.999
MCPP	PGA2	Cyclooxygenase Pathway	0.00349385	-0.00512999	0.0158282	0.468	0.999	0.0147269	-0.0381233	0.0643297	0.564	0.726537	0.011233	-0.0411454	0.0608372	0.662	0.794263	0.0570409	-2.16075	2.45253	0.716	0.999
Ba	PGA2	Cyclooxygenase Pathway	-0.00365482	-0.0166981	0.00601285	0.468	0.999	0.00270737	-0.0548684	0.0602353	0.918	0.949542	0.00636219	-0.0518933	0.0632176	0.818	0.895243	0.00303551	-2.38871	2.62058	0.98	0.999
Mo	13,14DHK-PGD2	Cyclooxygenase Pathway	0.0127557	-0.0253992	0.0547409	0.469	0.999	-0.0489524	-0.134332	0.0289545	0.436	0.703304	-0.0617081	-0.150262	0.0214697	0.279	0.700419	-0.0806327	-4.72432	4.70383	0.819	0.999
Zn	11,12-DHET	Cytochrome p450 Pathway	0.00829259	-0.0215123	0.0398823	0.469	0.999	-0.0187621	-0.091991	0.0216332	0.885	0.930139	-0.0270547	-0.10675	0.0198281	0.686	0.81006	0.0777848	-4.50377	5.39784	0.882	0.999
Zn	13S-HODE	Lipoxygenase Pathway	-0.00763316	-0.0352314	0.0112894	0.469	0.999	-0.0242662	-0.092554	0.0208635	0.724	0.804522	-0.0166331	-0.0871908	0.0281809	0.858	0.919909	0.099113	-2.73427	3.09568	0.735	0.999
MEOHP	CAA	Cytochrome p450 Pathway	0.00232729	-0.00365706	0.0117492	0.47	0.999	0.0214145	-0.0223945	0.0448082	0.224	0.640029	0.0190872	-0.0270238	0.043134	0.266	0.700419	0.0470868	-0.724053	1.01019	0.582	0.999
MEP	CAA	Cytochrome p450 Pathway	-0.00214931	-0.010813	0.00253362	0.47	0.999	0.0077758	-0.0382299	0.0253117	0.466	0.720089	0.00992511	-0.0352611	0.0278853	0.399	0.715147	-0.0361573	-1.56746	1.42056	0.726	0.999
Hg	PGA2	Cyclooxygenase Pathway	-0.00308881	-0.0142329	0.00504763	0.47	0.999	-0.0252072	-0.0637228	0.0256498	0.273	0.640029	-0.0221184	-0.0614547	0.0303816	0.318	0.701096	0.0593038	-0.937301	1.3551	0.585	0.999
Mo	9-oxoODE	Cyclooxygenase Pathway	0.00892152	-0.0163078	0.0395682	0.47	0.999	-0.0461413	-0.131966	0.0283696	0.477	0.720089	-0.0550628	-0.14304	0.0248326	0.36	0.712622	-0.0613614	-3.31156	2.6754	0.801	0.999
Pb	PGD2	Cyclooxygenase Pathway	0.00303371	-0.00365787	0.0143522	0.47	0.999	-0.0154516	-0.0514722	0.0376682	0.438	0.704223	-0.0184853	-0.0541432	0.0330219	0.38	0.715147	-0.0355938	-2.40318	1.37867	0.744	0.999
As	5-oxoETE	Lipoxygenase Pathway	0.00534401	-0.0101199	0.0235056	0.471	0.999	-0.0593925	-0.136594	0.0100828	0.12	0.616763	-0.0647365	-0.141116	0.00551849	0.082	0.565702	-0.0681344	-1.55288	0.845169	0.555	0.999
Ba	IL-1β	Inflammatory	0.00314261	-0.00443002	0.0150876	0.471	0.999	0.0036156	-0.0521479	0.0587321	0.886	0.930139	0.000472994	-0.055894	0.0550298	0.974	0.985201	0.0089178	-2.45538	2.50448	0.927	0.999
Mn	8-HETE	Lipoxygenase Pathway	0.00426096	-0.00638208	0.0200836	0.471	0.999	-0.0197035	-0.0738152	0.0480472	0.493	0.720089	-0.0239645	-0.0772145	0.0425806	0.402	0.715147	-0.0359448	-2.58743	2.84933	0.794	0.999
Pb	PGE3	Cyclooxygenase Pathway	-0.00310703	-0.0147084	0.00539521	0.471	0.999	-0.0157553	-0.0511091	0.0347056	0.435	0.703304	-0.0126483	-0.0503352	0.0430757	0.529	0.752855	0.0548915	-1.78232	2.09404	0.714	0.999
Mo	12(13)-EpoME	Cytochrome p450 Pathway	0.00892198	-0.0161322	0.0391342	0.472	0.999	-0.0461451	-0.132353	0.0284808	0.474	0.720089	-0.0550671	-0.142893	0.0250118	0.358	0.712622	-0.0605597	-3.12638	2.92638	0.804	0.999
MEHHP	5-HETE	Lipoxygenase Pathway	0.00336626	-0.00751267	0.0147579	0.473	0.999	0.0212233	-0.0169019	0.0393699	0.162	0.640029	0.017857	-0.0198066	0.0370454	0.213	0.700419	0.117349	-0.974625	1.42157	0.501	0.999
2- and 3-PHE	IL-6	Inflammatory	-0.00822649	-0.0382407	0.013244	0.473	0.999	-0.0879902	-0.136889	0.0132718	0.093	0.61454	-0.0797637	-0.135729	0.0191914	0.124	0.643025	0.0673785	-0.52377	0.722573	0.506	0.999
BPB	11,12-DHET	Cytochrome p450 Pathway	-0.00381983	-0.015036	0.00684012	0.474	0.999	-0.0176786	-0.0492839	0.0148679	0.283	0.640029	-0.0138588	-0.0446414	0.0155335	0.378	0.715147	0.177062	-2.07962	2.48986	0.513	0.999
1-PYR	11-HETE	Cytochrome p450 Pathway	-0.00465029	-0.023733	0.00688677	0.474	0.999	-0.0295232	-0.102853	0.0230437	0.63	0.747359	-0.0248729	-0.0985011	0.0269566	0.71	0.824539	0.0346957	-1.70231	1.97718	0.772	0.999
BPB	13S-HODE	Lipoxygenase Pathway	0.00257162	-0.00466768	0.0114344	0.475	0.999	-0.0165116	-0.0473524	0.0142434	0.298	0.640029	-0.0190833	-0.0501131	0.00976314	0.214	0.700419	-0.0694064	-2.49845	2.06873	0.691	0.999
PPB	12-oxoETE	Lipoxygenase Pathway	-0.0024178	-0.0112042	0.00362935	0.475	0.999	0.0148605	-0.0194252	0.0333107	0.254	0.640029	0.0172783	-0.0141773	0.0360912	0.196	0.700419	-0.0686139	-1.7037	1.74317	0.637	0.999
Ba	12-HETE	Lipoxygenase Pathway	0.00431915	-0.00770696	0.0189889	0.475	0.999	0.00511644	-0.0529491	0.0620543	0.858	0.914832	0.000797291	-0.0572229	0.056964	0.963	0.982497	0.0542138	-3.35355	3.04849	0.819	0.999
PPB	5-HETE	Lipoxygenase Pathway	-0.00311299	-0.013301	0.00464299	0.476	0.999	0.0144984	-0.0194364	0.0333678	0.267	0.640029	0.0176113	-0.0129576	0.0366498	0.19	0.700419	-0.0933082	-2.21656	2.4771	0.663	0.999
MEHP	8-OHdG	Oxidative Stress	0.00312052	-0.00582352	0.0143279	0.477	0.999	0.0208838	-0.0263478	0.0508033	0.292	0.640029	0.0177633	-0.0283676	0.048317	0.348	0.71088	0.0798451	-1.15031	1.86456	0.555	0.999
1-NAP	PGB2	Cyclooxygenase Pathway	0.00557051	-0.0110128	0.0251063	0.477	0.999	-0.0234115	-0.106534	0.0252894	0.657	0.757675	-0.028982	-0.110877	0.0226797	0.52	0.750535	-0.0289064	-2.85898	2.80146	0.904	0.999
As	15-HETE	Lipoxygenase Pathway	-0.00693823	-0.0301754	0.0131884	0.479	0.999	-0.0597245	-0.139047	0.010577	0.12	0.616763	-0.0527862	-0.128262	0.0138958	0.161	0.681018	0.102513	-1.13265	1.30975	0.507	0.999
1-NAP	13S-HODE	Lipoxygenase Pathway	0.00569095	-0.0117383	0.0259525	0.48	0.999	-0.0288775	-0.11058	0.0237897	0.54	0.723461	-0.0345684	-0.114236	0.0205419	0.419	0.717799	-0.0471971	-3.31087	3.46208	0.854	0.999
2-NAP	PGE3	Cyclooxygenase Pathway	-0.00279062	-0.0150441	0.00373448	0.481	0.999	0.00359841	-0.0693209	0.0297457	0.619	0.743056	0.00638902	-0.0657668	0.0323495	0.57	0.763293	-0.0222601	-2.01825	1.2589	0.808	0.999
2- and 3-PHE	9S-HODE	Cytochrome p450 Pathway	0.00629428	-0.00927952	0.0328905	0.481	0.999	-0.0882559	-0.137562	0.0142502	0.099	0.61454	-0.0945502	-0.152606	0.00881101	0.082	0.565702	-0.0336494	-0.818055	0.373874	0.548	0.999
4-PHE	PGB2	Cyclooxygenase Pathway	-0.0103645	-0.0456861	0.018352	0.481	0.999	-0.156026	-0.220941	-0.0266324	0.012	0.371281	-0.145661	-0.216782	-0.0224933	0.019	0.485163	0.0523108	-0.186703	0.378665	0.485	0.999
MEHP	AA	Parent Compound	0.00367799	-0.00796938	0.0167341	0.482	0.999	0.0206752	-0.0279834	0.0510515	0.299	0.640029	0.0169972	-0.0298342	0.0481655	0.377	0.715147	0.102098	-1.73812	2.19632	0.567	0.999
BP3	13-oxoODE	Lipoxygenase Pathway	0.0017392	-0.00311306	0.00820519	0.482	0.999	-0.0130276	-0.0518213	0.0138544	0.482	0.720089	-0.0147668	-0.0521959	0.0129358	0.401	0.715147	-0.0313317	-1.87875	2.02624	0.778	0.999
As	EPA	Parent Compound	0.00718812	-0.0149198	0.0304128	0.482	0.999	-0.0509164	-0.129733	0.0153992	0.193	0.640029	-0.0581045	-0.136031	0.0079054	0.101	0.601846	-0.0993566	-2.83117	2.19015	0.645	0.999
MEHP	IL-1β	Inflammatory	0.00278158	-0.00481535	0.0141483	0.483	0.999	0.0205806	-0.0276483	0.0505046	0.295	0.640029	0.017799	-0.0314274	0.0489031	0.37	0.714122	0.0489002	-1.16466	1.64333	0.642	0.999
1-NAP	RVD2	Lipoxygenase Pathway	-0.00474341	-0.0235209	0.0076296	0.483	0.999	-0.0275282	-0.109007	0.0239704	0.582	0.730019	-0.0227848	-0.102944	0.0270381	0.666	0.796999	0.05586	-2.22813	2.13592	0.729	0.999
Ba	PGE1	Cyclooxygenase Pathway	0.0029044	-0.00416518	0.0140147	0.483	0.999	0.00533258	-0.0519261	0.0617895	0.834	0.898333	0.00242818	-0.0557874	0.0571306	0.921	0.953496	0.017108	-2.18126	2.61692	0.879	0.999
Sn	DHA	Parent Compound	-0.0052544	-0.0203284	0.0105383	0.483	0.999	-0.0241119	-0.0612029	0.0199594	0.261	0.640029	-0.0188575	-0.0564976	0.024713	0.345	0.709592	0.165778	-1.83123	2.2494	0.528	0.999
MEOHP	IL-1β	Inflammatory	0.00297547	-0.00615374	0.0151049	0.485	0.999	0.0209349	-0.0236703	0.0447998	0.235	0.640029	0.0179594	-0.0289793	0.0435503	0.314	0.701096	0.0646577	-1.24375	1.34802	0.62	0.999
MECPP	14(15)-EET	Cytochrome p450 Pathway	0.00181892	-0.00296187	0.00949732	0.485	0.999	0.0150708	-0.0278955	0.0336696	0.29	0.640029	0.0132519	-0.0306961	0.0331164	0.337	0.707991	0.0371372	-1.02087	1.12988	0.631	0.999
MCPP	CRP	Inflammatory	0.00262056	-0.00367064	0.0119533	0.485	0.999	0.0148305	-0.0389711	0.0659554	0.573	0.72739	0.0122099	-0.0410485	0.0634911	0.636	0.781665	0.0317454	-1.27718	1.51531	0.752	0.999
MCPP	14(15)-EET	Cytochrome p450 Pathway	0.00250832	-0.00394621	0.012084	0.485	0.999	0.0120337	-0.0428985	0.0648686	0.646	0.75059	0.00952543	-0.0460114	0.0634504	0.711	0.825287	0.0232318	-1.32733	1.84189	0.799	0.999
2-NAP	8-IP	Oxidative Stress	0.00384048	-0.0074668	0.0188652	0.485	0.999	0.00555687	-0.0638891	0.0304247	0.554	0.723477	0.0017164	-0.0705904	0.0284276	0.672	0.801696	0.0680533	-1.7647	2.69821	0.717	0.999
1-PHE	9(10)-EpoME	Cytochrome p450 Pathway	-0.00997408	-0.0458324	0.0199187	0.485	0.999	-0.0616014	-0.104384	0.0168402	0.161	0.640029	-0.0516273	-0.10489	0.0212225	0.204	0.700419	0.134146	-0.931889	1.55512	0.506	0.999
MEHP	CRP	Inflammatory	0.00221182	-0.00305536	0.0104362	0.488	0.999	0.0217568	-0.0252947	0.051344	0.272	0.640029	0.0195449	-0.0275018	0.0500421	0.318	0.701096	0.0446206	-0.769983	1.45183	0.588	0.999
BPA	5-oxoETE	Lipoxygenase Pathway	-0.00465344	-0.0228957	0.00923863	0.488	0.999	-0.034379	-0.102802	0.041002	0.358	0.669769	-0.0297255	-0.0994413	0.0454166	0.416	0.717721	0.0622309	-1.64437	1.54846	0.638	0.999
2-NAP	17-HETE	Cytochrome p450 Pathway	-0.00282486	-0.0150937	0.00380782	0.488	0.999	0.00336821	-0.0688892	0.030009	0.624	0.745584	0.00619307	-0.0639764	0.0332654	0.587	0.774359	-0.0232268	-2.25884	1.25232	0.818	0.999
Tl	BCPGE2	Cyclooxygenase Pathway	-0.00238077	-0.0124267	0.00393894	0.488	0.999	-0.0263601	-0.0422985	0.0181048	0.112	0.61454	-0.0239793	-0.0417189	0.0233361	0.139	0.664305	0.0453482	-0.399277	0.691106	0.556	0.999
1-NAP	IL-10	Inflammatory	-0.00428543	-0.022281	0.00600146	0.489	0.999	-0.0309835	-0.111887	0.0237093	0.526	0.720608	-0.0266981	-0.107446	0.0261155	0.607	0.774359	0.0423492	-1.82994	1.97168	0.703	0.999
1-PHE	14(15)-EET	Cytochrome p450 Pathway	-0.00438344	-0.0225082	0.00782287	0.489	0.999	-0.0586279	-0.102736	0.0170605	0.183	0.640029	-0.0542444	-0.101749	0.019776	0.22	0.700419	0.0382122	-0.562107	0.86177	0.572	0.999
4-PHE	DY	Protein Damage	0.0117634	-0.0213592	0.0552561	0.49	0.999	-0.154934	-0.219619	-0.0187553	0.027	0.371281	-0.166698	-0.243582	-0.0272862	0.021	0.485163	-0.0605499	-0.635561	0.234443	0.503	0.999
Hg	8-IP	Oxidative Stress	0.00407371	-0.00616006	0.0197535	0.49	0.999	-0.0247941	-0.0631695	0.0234985	0.278	0.640029	-0.0288678	-0.0651743	0.0190566	0.193	0.700419	-0.0530096	-2.1877	2.20996	0.682	0.999
Zn	PGE2	Cyclooxygenase Pathway	-0.00601487	-0.0319779	0.00953327	0.49	0.999	-0.0168258	-0.0903416	0.0211621	0.923	0.951318	-0.0108109	-0.085264	0.0292565	0.959	0.980142	0.0417499	-3.00801	2.91296	0.863	0.999
1-PHE	NY	Protein Damage	-0.00717948	-0.0376229	0.0147668	0.491	0.999	-0.0583778	-0.102732	0.0174891	0.194	0.640029	-0.0511983	-0.102877	0.0231431	0.245	0.700419	0.0724782	-0.698765	1.22937	0.579	0.999
1-PHE	EPA	Parent Compound	0.0111696	-0.0175639	0.0502722	0.491	0.999	-0.0629802	-0.104351	0.0157674	0.144	0.640029	-0.0741497	-0.130748	0.00692604	0.088	0.571384	-0.0898094	-2.27672	1.66654	0.619	0.999
MEOHP	11-HETE	Cytochrome p450 Pathway	-0.00226008	-0.0118694	0.0034343	0.492	0.999	0.0206757	-0.0255693	0.0448155	0.239	0.640029	0.0229357	-0.0217248	0.0468487	0.2	0.700419	-0.034841	-1.09106	0.847353	0.639	0.999
Ba	PGE3	Cyclooxygenase Pathway	-0.00256311	-0.0127084	0.00432698	0.493	0.999	0.00346027	-0.0551054	0.0595572	0.896	0.934073	0.00602338	-0.0517641	0.0625045	0.828	0.902777	-0.0012085	-2.08345	1.94638	0.983	0.999
Hg	NY	Protein Damage	-0.00404886	-0.0187993	0.00745125	0.493	0.999	-0.0253955	-0.0635755	0.0235002	0.257	0.640029	-0.0213467	-0.0610711	0.0312087	0.341	0.707991	0.0823213	-1.54019	1.71789	0.632	0.999
Ba	14(15)-EET	Cytochrome p450 Pathway	-0.00254062	-0.0124878	0.00370709	0.494	0.999	0.00355577	-0.0545756	0.058649	0.887	0.930347	0.00609639	-0.0520702	0.0615682	0.829	0.903442	-0.000942962	-2.05934	1.78257	0.987	0.999
Hg	15DO12,14-PGJ2	Cyclooxygenase Pathway	0.00504726	-0.0087444	0.0235045	0.494	0.999	-0.0208753	-0.0632333	0.0347523	0.378	0.688156	-0.0259226	-0.0668363	0.0261268	0.27	0.700419	-0.0668767	-3.20047	3.01344	0.764	0.999
MECPP	NY	Protein Damage	-0.0022583	-0.0124577	0.00311911	0.495	0.999	0.0167029	-0.0237315	0.03371	0.233	0.640029	0.0189612	-0.0193508	0.0375579	0.189	0.700419	-0.0452383	-1.37424	1.01369	0.602	0.999
PPB	13,14DHK-PGF2𝝰	Cyclooxygenase Pathway	0.00206257	-0.00484254	0.00978326	0.495	0.999	0.0144124	-0.0220861	0.033221	0.281	0.640029	0.0123498	-0.0223487	0.0320105	0.343	0.707991	0.0819946	-1.49639	1.97645	0.578	0.999
1-PYR	IL-10	Inflammatory	-0.00519134	-0.0267191	0.00652862	0.495	0.999	-0.0293847	-0.102915	0.0232078	0.65	0.752597	-0.0241933	-0.0997064	0.0276977	0.728	0.833747	0.0373975	-1.85754	1.73026	0.781	0.999
Pb	20-HETE	Cytochrome p450 Pathway	0.00314504	-0.00543216	0.0148422	0.495	0.999	-0.0165962	-0.0504956	0.0348512	0.41	0.697731	-0.0197412	-0.0527855	0.0291572	0.321	0.70196	-0.0378246	-2.62686	1.84151	0.775	0.999
2- and 3-PHE	PGJ2	Cyclooxygenase Pathway	0.00792687	-0.0121603	0.0376912	0.496	0.999	-0.0924699	-0.138985	0.00768616	0.067	0.505883	-0.100397	-0.157273	0.000631084	0.051	0.489356	-0.051404	-0.797831	0.249388	0.543	0.999
Se	9-oxoODE	Cyclooxygenase Pathway	-0.0122487	-0.0596921	0.0213642	0.496	0.999	-0.0238928	-0.142056	0.035176	0.989	0.993429	-0.011644	-0.132032	0.053209	0.851	0.916644	0.0494005	-3.29283	3.57674	0.873	0.999
Se	12(13)-EpoME	Cytochrome p450 Pathway	-0.0122517	-0.0604383	0.0213101	0.496	0.999	-0.0238914	-0.142121	0.0350667	0.984	0.990839	-0.0116398	-0.132691	0.0535889	0.853	0.917519	0.0461443	-3.55683	3.35028	0.878	0.999
MEHHP	9S-HODE	Cytochrome p450 Pathway	0.00186953	-0.00316279	0.00958986	0.497	0.999	0.0186808	-0.021726	0.038525	0.227	0.640029	0.0168112	-0.0259859	0.0370613	0.269	0.700419	0.0415404	-0.591263	1.11466	0.584	0.999
Hg	AA	Parent Compound	-0.00411061	-0.0173579	0.00879859	0.497	0.999	-0.0295436	-0.0658633	0.0163803	0.192	0.640029	-0.025433	-0.0615054	0.0211244	0.235	0.700419	0.102771	-1.20452	1.58466	0.541	0.999
Pb	PGJ2	Cyclooxygenase Pathway	-0.00268994	-0.0127962	0.00501772	0.497	0.999	-0.0173126	-0.0519354	0.035905	0.4	0.697731	-0.0146227	-0.0492838	0.0382179	0.456	0.729978	0.0611581	-1.30436	1.68266	0.623	0.999
Zn	12-HETE	Lipoxygenase Pathway	0.00544965	-0.0140141	0.0284682	0.498	0.999	-0.0201857	-0.0916969	0.020816	0.822	0.887056	-0.0256353	-0.100452	0.0195501	0.7	0.816197	0.00627672	-3.8759	3.40915	0.978	0.999
BPA	IL-6	Inflammatory	0.00497129	-0.00948115	0.0232972	0.499	0.999	-0.0351983	-0.104444	0.0417301	0.343	0.659265	-0.0401696	-0.107685	0.0340289	0.277	0.700419	-0.052321	-2.14504	1.63147	0.718	0.999
2-NAP	IL-1β	Inflammatory	-0.00322238	-0.0172848	0.00416368	0.499	0.999	0.00176832	-0.0729944	0.0297821	0.678	0.773046	0.00499071	-0.0658221	0.0329648	0.608	0.774359	-0.013464	-2.01468	2.04208	0.877	0.999
BPB	TXB2	Cyclooxygenase Pathway	-0.00150289	-0.00770553	0.00241358	0.5	0.999	-0.0169322	-0.0480672	0.0132773	0.295	0.640029	-0.0154293	-0.0467155	0.0142861	0.335	0.707991	0.0394361	-1.09834	1.07221	0.625	0.999
9-PHE	13,14DHK-PGF2𝝰	Cyclooxygenase Pathway	-0.00735967	-0.0344683	0.0151567	0.5	0.999	-0.105393	-0.155415	-0.00272846	0.046	0.393461	-0.0980338	-0.153811	0.00246321	0.056	0.489356	0.0588102	-0.318067	0.502049	0.514	0.999
Zn	PGD3	Cyclooxygenase Pathway	0.0047501	-0.0115678	0.0253814	0.5	0.999	-0.0188861	-0.0917651	0.021257	0.876	0.925088	-0.0236362	-0.0989415	0.0198057	0.77	0.860588	0.00385884	-3.30502	3.10573	0.978	0.999
MEHP	14(15)-EET	Cytochrome p450 Pathway	0.00200866	-0.00337389	0.0101822	0.501	0.999	0.020644	-0.026612	0.0507308	0.296	0.640029	0.0186353	-0.0284777	0.0496492	0.341	0.707991	0.0366493	-0.826785	1.36394	0.617	0.999
MCPP	CAA	Cytochrome p450 Pathway	-0.00267833	-0.0129079	0.00396667	0.501	0.999	0.0146904	-0.0403311	0.0662796	0.574	0.727464	0.0173687	-0.0392145	0.069596	0.512	0.7502	-0.0199834	-2.0536	1.81255	0.813	0.999
EPB	PGD3	Cyclooxygenase Pathway	-0.0023653	-0.011482	0.0044208	0.501	0.999	-0.0283843	-0.0736745	0.0105557	0.163	0.640029	-0.026019	-0.0695904	0.0124713	0.206	0.700419	0.0594886	-0.789647	1.42539	0.54	0.999
1-NAP	PGD3	Cyclooxygenase Pathway	-0.0049911	-0.0248919	0.00854285	0.501	0.999	-0.0313867	-0.112867	0.0237559	0.524	0.720089	-0.0263956	-0.10669	0.0266951	0.623	0.780156	0.0625401	-1.8972	2.25697	0.693	0.999
Tl	PGE3	Cyclooxygenase Pathway	-0.00230374	-0.0125844	0.00501203	0.501	0.999	-0.0267406	-0.0422001	0.0160237	0.104	0.61454	-0.0244369	-0.0423586	0.0210759	0.134	0.656685	0.045036	-0.381138	0.669695	0.557	0.999
MEOHP	PGE1	Cyclooxygenase Pathway	0.00209397	-0.0034347	0.0112459	0.503	0.999	0.0208093	-0.023555	0.0444468	0.235	0.640029	0.0187154	-0.0269556	0.0432463	0.28	0.700419	0.0409586	-0.589941	1.03338	0.602	0.999
Cu	CRP	Inflammatory	0.00340672	-0.00620283	0.0171359	0.503	0.999	0.0365909	-0.0166185	0.0615933	0.108	0.61454	0.0331842	-0.0256937	0.0605025	0.141	0.664305	0.0515437	-0.480348	0.809742	0.571	0.999
2-FLU	12-oxoETE	Lipoxygenase Pathway	-0.00772132	-0.0368164	0.0124177	0.505	0.999	-0.0498524	-0.109646	0.0209595	0.346	0.663381	-0.0421311	-0.108238	0.0247971	0.417	0.717721	0.0962519	-1.77745	2.48945	0.603	0.999
2- and 3-PHE	PGD2	Cyclooxygenase Pathway	0.00644293	-0.0101711	0.0356476	0.505	0.999	-0.0888373	-0.137714	0.0129793	0.09	0.61454	-0.0952802	-0.152507	0.00877557	0.074	0.539907	-0.0351781	-0.931404	0.316772	0.567	0.999
2,5-DCP	PGE1	Cyclooxygenase Pathway	-0.00266211	-0.0128673	0.00535936	0.507	0.999	-0.0474364	-0.0914884	-0.00628165	0.025	0.371281	-0.0447743	-0.0898106	-0.00294744	0.033	0.485163	0.0429567	-0.18685	0.478213	0.516	0.999
BPB	PGE3	Cyclooxygenase Pathway	-0.00236612	-0.0111745	0.00481692	0.507	0.999	-0.0165132	-0.0479066	0.0135241	0.308	0.640581	-0.014147	-0.0465101	0.017026	0.388	0.715147	0.0756326	-2.24599	2.17968	0.667	0.999
MPB	PGA2	Cyclooxygenase Pathway	0.00197426	-0.00377056	0.0102315	0.507	0.999	0.00514402	-0.037195	0.0238707	0.567	0.726537	0.00316976	-0.0396339	0.0228931	0.651	0.787999	0.0460508	-1.41318	2.04608	0.76	0.999
MBP	TXB2	Cyclooxygenase Pathway	-0.00263629	-0.0137122	0.00410592	0.508	0.999	0.0156083	-0.0479897	0.0444404	0.404	0.697731	0.0182446	-0.0445546	0.0471999	0.36	0.712622	-0.0292989	-1.37278	1.53776	0.716	0.999
Ba	5,6-DHET	Cytochrome p450 Pathway	0.00303058	-0.00531648	0.0152044	0.508	0.999	0.00298277	-0.0517567	0.0560475	0.895	0.933668	-4.78125e-05	-0.0551225	0.0516916	0.987	0.991706	0.0217221	-2.492	2.24925	0.875	0.999
Ni	CY	Protein Damage	-0.00517584	-0.0250858	0.00993128	0.508	0.999	-0.0253337	-0.129734	0.0663184	0.626	0.745667	-0.0201579	-0.125316	0.0709989	0.716	0.827775	0.0405589	-1.64383	2.60157	0.792	0.999
Zn	9S-HODE	Cytochrome p450 Pathway	-0.00428953	-0.0237245	0.00584792	0.508	0.999	-0.0197511	-0.0912275	0.0210142	0.84	0.902698	-0.0154616	-0.087363	0.0253316	0.919	0.951851	0.0184223	-1.72045	2.06737	0.854	0.999
2- and 3-PHE	17-HETE	Cytochrome p450 Pathway	-0.00496305	-0.0271084	0.0094866	0.509	0.999	-0.0896899	-0.137547	0.0134399	0.082	0.597723	-0.0847268	-0.135498	0.0153126	0.098	0.600738	0.0327016	-0.229226	0.474736	0.537	0.999
2,4-DCP	14(15)-EET	Cytochrome p450 Pathway	-0.00196902	-0.00990197	0.00383475	0.51	0.999	-0.0513166	-0.085471	-0.00808336	0.026	0.371281	-0.0493476	-0.0841295	-0.00473458	0.033	0.485163	0.0247604	-0.0965028	0.304462	0.526	0.999
2- and 3-PHE	CRP	Inflammatory	-0.00573416	-0.0300296	0.0107809	0.51	0.999	-0.0858231	-0.137166	0.0159213	0.111	0.61454	-0.0800889	-0.135798	0.021526	0.137	0.662977	0.0355276	-0.447983	0.648924	0.573	0.999
4-PHE	8-OHdG	Oxidative Stress	-0.00811254	-0.0402225	0.0180692	0.51	0.999	-0.154153	-0.220334	-0.0281634	0.021	0.371281	-0.14604	-0.217612	-0.0191888	0.023	0.485163	0.0406082	-0.183848	0.345378	0.517	0.999
1-NAP	NY	Protein Damage	-0.00479818	-0.0248273	0.00787299	0.511	0.999	-0.0310151	-0.112252	0.0232404	0.523	0.720089	-0.026217	-0.107092	0.0268868	0.61	0.774359	0.0452177	-2.02935	1.92212	0.74	0.999
2-FLU	LA	Parent Compound	0.00747788	-0.0177885	0.0370881	0.511	0.999	-0.0457155	-0.108596	0.0214731	0.407	0.697731	-0.0531934	-0.12402	0.0180646	0.303	0.700419	-0.0461946	-2.35309	2.90938	0.816	0.999
Pb	12,13-DiHOME	Cytochrome p450 Pathway	0.00289829	-0.00536078	0.0146623	0.511	0.999	-0.0153021	-0.0502654	0.0367313	0.432	0.703213	-0.0182004	-0.0525899	0.032777	0.374	0.715147	-0.0395574	-2.74011	1.49924	0.773	0.999
As	20-HETE	Cytochrome p450 Pathway	-0.00411229	-0.019957	0.00716811	0.512	0.999	-0.0507815	-0.132257	0.0162538	0.194	0.640029	-0.0466692	-0.125817	0.0191	0.232	0.700419	0.0536352	-0.687042	1.18986	0.582	0.999
BPA	BCPGE2	Cyclooxygenase Pathway	-0.00329131	-0.0168686	0.00567348	0.513	0.999	-0.0364447	-0.103623	0.0386977	0.328	0.647618	-0.0331534	-0.102685	0.0423187	0.376	0.715147	0.0326304	-1.10521	1.42418	0.675	0.999
TCS	DHA	Parent Compound	-0.00405192	-0.0178545	0.0075625	0.513	0.999	-0.0463969	-0.0987045	-0.00218858	0.038	0.373237	-0.042345	-0.0915934	-0.000148354	0.05	0.489356	0.0809443	-0.398558	0.669576	0.511	0.999
BP3	PGD3	Cyclooxygenase Pathway	-0.00187107	-0.00940652	0.00352677	0.514	0.999	-0.00998269	-0.0462656	0.0159093	0.606	0.738543	-0.00811162	-0.0448497	0.0172673	0.691	0.81224	0.0491281	-2.38992	2.11458	0.76	0.999
1-NAP	11-HETE	Cytochrome p450 Pathway	-0.00369927	-0.0196372	0.00597482	0.514	0.999	-0.0294104	-0.111318	0.0235193	0.559	0.726074	-0.0257111	-0.107396	0.0263851	0.623	0.780156	0.0393069	-1.80261	1.61309	0.747	0.999
MCPP	13-oxoODE	Lipoxygenase Pathway	-0.00303933	-0.0154976	0.00530396	0.515	0.999	0.0125778	-0.0416676	0.0637048	0.623	0.745157	0.0156171	-0.0370679	0.0662335	0.529	0.752855	-0.0179241	-2.0275	2.23032	0.874	0.999
BPA	8(9)-EET	Cytochrome p450 Pathway	0.00572479	-0.0119941	0.0263244	0.515	0.999	-0.0313149	-0.102366	0.0470329	0.401	0.697731	-0.0370397	-0.107201	0.038339	0.328	0.706131	-0.0531212	-2.66201	1.86494	0.764	0.999
BPA	9,10-DiHOME	Cytochrome p450 Pathway	0.00570417	-0.0122124	0.0260543	0.516	0.999	-0.0313358	-0.102299	0.0471011	0.4	0.697731	-0.0370399	-0.108025	0.0387588	0.328	0.706131	-0.0537393	-2.93844	1.90567	0.768	0.999
BPA	LTC4-ME	Lipoxygenase Pathway	-0.00525126	-0.0260166	0.0118433	0.516	0.999	-0.0421441	-0.107622	0.0322455	0.246	0.640029	-0.0368929	-0.103332	0.035017	0.302	0.700419	0.0777953	-1.57501	1.66024	0.594	0.999
4-PHE	IL-1β	Inflammatory	-0.00804552	-0.0427759	0.018318	0.516	0.999	-0.15453	-0.218762	-0.0208632	0.025	0.371281	-0.146484	-0.219166	-0.012349	0.033	0.485163	0.0372203	-0.201371	0.389893	0.527	0.999
MECPP	RVD2	Lipoxygenase Pathway	-0.00240179	-0.0128998	0.00435629	0.517	0.999	0.0143625	-0.0303177	0.0336826	0.318	0.643215	0.0167643	-0.0250001	0.0362703	0.257	0.700419	-0.0466245	-1.65909	1.48924	0.683	0.999
BP3	9(10)-EpoME	Cytochrome p450 Pathway	-0.00323586	-0.014984	0.00611358	0.517	0.999	-0.0129568	-0.0504061	0.0146438	0.483	0.720089	-0.00972097	-0.0447949	0.0156781	0.589	0.774359	0.139998	-2.86906	2.42665	0.654	0.999
9-PHE	12-HETE	Lipoxygenase Pathway	0.00685934	-0.0146464	0.0341445	0.518	0.999	-0.100531	-0.154755	0.00320337	0.06	0.465151	-0.10739	-0.166135	-0.0034236	0.041	0.485676	-0.0431917	-0.753358	0.283667	0.56	0.999
MEP	NY	Protein Damage	0.00202996	-0.00346752	0.0112752	0.519	0.999	0.00764814	-0.0375774	0.0251872	0.456	0.718784	0.00561818	-0.0406505	0.0244872	0.534	0.753385	0.0406083	-1.14932	2.03013	0.723	0.999
BPB	PGJ2	Cyclooxygenase Pathway	-0.00161765	-0.00789185	0.00312067	0.519	0.999	-0.0156864	-0.0481689	0.013726	0.329	0.647937	-0.0140687	-0.0463345	0.0154784	0.389	0.715147	0.0526	-1.04612	2.00437	0.626	0.999
Sn	TXB2	Cyclooxygenase Pathway	-0.00212536	-0.0111932	0.00355882	0.519	0.999	-0.0243041	-0.0632278	0.021204	0.265	0.640029	-0.0221788	-0.0608724	0.0254607	0.297	0.700419	0.032792	-0.89747	0.997171	0.65	0.999
Se	5(6)-EET	Cytochrome p450 Pathway	-0.0108274	-0.0573375	0.0199278	0.52	0.999	-0.0172481	-0.137514	0.0352292	0.893	0.933465	-0.00642068	-0.127466	0.0527449	0.774	0.864225	0.0271872	-3.35867	3.5701	0.915	0.999
MCPP	DHA	Parent Compound	-0.00566775	-0.0255839	0.0116998	0.521	0.999	0.011037	-0.0425691	0.0612283	0.667	0.763509	0.0167048	-0.0334576	0.0646271	0.493	0.745449	-0.00795851	-3.78468	4.68119	0.978	0.999
MCPP	11,12-DHET	Cytochrome p450 Pathway	0.00591937	-0.0131364	0.0263093	0.521	0.999	0.00690058	-0.0509307	0.0614128	0.79	0.856912	0.000981208	-0.0539319	0.0528144	0.939	0.96652	0.148834	-4.25889	4.91746	0.733	0.999
Se	CRP	Inflammatory	-0.00593358	-0.0323981	0.0095083	0.521	0.999	-0.0239695	-0.14107	0.0348446	0.99	0.993429	-0.018036	-0.136261	0.042757	0.932	0.961021	0.00524026	-1.70683	1.80431	0.953	0.999
MPB	13-oxoODE	Lipoxygenase Pathway	0.00168698	-0.00346404	0.00877304	0.522	0.999	0.00698514	-0.032493	0.0237901	0.49	0.720089	0.00529817	-0.0359244	0.0229535	0.55	0.757993	0.0543256	-1.78342	1.55356	0.69	0.999
TCS	5-oxoETE	Lipoxygenase Pathway	0.00270435	-0.00564463	0.0125368	0.522	0.999	-0.0499045	-0.101626	-0.0037137	0.025	0.371281	-0.0526089	-0.103251	-0.00748886	0.017	0.485163	-0.045664	-0.606578	0.140956	0.539	0.999
MBZP	PGE1	Cyclooxygenase Pathway	-0.00260927	-0.0137523	0.00464143	0.523	0.999	0.0141287	-0.0469552	0.0547859	0.527	0.7207	0.016738	-0.0442935	0.0582398	0.473	0.737545	-0.0255294	-1.61399	1.26866	0.782	0.999
9-PHE	17-HETE	Cytochrome p450 Pathway	-0.00460021	-0.0240084	0.00953151	0.523	0.999	-0.104931	-0.15372	-0.00131228	0.046	0.393461	-0.100331	-0.151663	0.00167636	0.055	0.489356	0.0296457	-0.173931	0.3295	0.541	0.999
Tl	AA	Parent Compound	0.00433081	-0.00633685	0.0226285	0.523	0.999	-0.0279212	-0.0438476	0.00923029	0.092	0.61454	-0.0322521	-0.0513479	0.0021719	0.058	0.493726	-0.0763718	-1.32972	0.786549	0.593	0.999
Mo	LTD4	Lipoxygenase Pathway	0.0101112	-0.0242814	0.0473727	0.524	0.999	-0.049927	-0.133068	0.0282343	0.416	0.697731	-0.0600382	-0.147079	0.0216256	0.289	0.700419	-0.0652697	-4.06156	3.92869	0.838	0.999
MEHP	PGD2	Cyclooxygenase Pathway	0.00205316	-0.00409256	0.0113264	0.525	0.999	0.0203453	-0.0278563	0.0507102	0.302	0.640029	0.0182921	-0.0295154	0.0487857	0.359	0.712622	0.0376716	-0.871944	1.32279	0.629	0.999
BP3	PGE3	Cyclooxygenase Pathway	-0.00138051	-0.0071541	0.00274846	0.525	0.999	-0.010905	-0.047314	0.0153531	0.582	0.730019	-0.00952447	-0.0475758	0.0170442	0.636	0.781665	0.0185515	-2.07669	1.62857	0.809	0.999
2-FLU	9S-HODE	Cytochrome p450 Pathway	0.00444036	-0.00830628	0.0252122	0.525	0.999	-0.0476926	-0.109142	0.02113	0.379	0.688156	-0.0521329	-0.117143	0.0197404	0.339	0.707991	-0.0244842	-1.60638	1.22176	0.742	0.999
Ni	13,14DHK-PGF2𝝰	Cyclooxygenase Pathway	-0.00702693	-0.0317914	0.0151831	0.525	0.999	-0.0174527	-0.121683	0.0710346	0.736	0.812404	-0.0104258	-0.113051	0.0791515	0.855	0.918392	0.0714567	-3.17384	3.62146	0.779	0.999
2,4-DCP	IL-1β	Inflammatory	0.00215244	-0.00345169	0.0112908	0.526	0.999	-0.0525844	-0.0872199	-0.00843131	0.026	0.371281	-0.0547368	-0.0888415	-0.0107446	0.023	0.485163	-0.0260138	-0.367168	0.0994094	0.538	0.999
Ba	PGE2	Cyclooxygenase Pathway	-0.00360136	-0.0174051	0.00799296	0.527	0.999	0.00449879	-0.0491632	0.0583539	0.867	0.919353	0.00810015	-0.0461859	0.0613104	0.754	0.851741	0.00256077	-2.48179	4.05701	0.978	0.999
Mn	11,12-DHET	Cytochrome p450 Pathway	-0.00642214	-0.0262355	0.0145718	0.527	0.999	-0.0200158	-0.0715977	0.0467893	0.473	0.720089	-0.0135937	-0.0665581	0.0521333	0.6	0.774359	0.170057	-2.68589	4.13221	0.606	0.999
Mo	9S-HODE	Cytochrome p450 Pathway	0.00467067	-0.00870295	0.0263458	0.528	0.999	-0.0433953	-0.132251	0.0288738	0.516	0.720089	-0.0480659	-0.137967	0.0263492	0.455	0.729385	-0.0182397	-1.38928	1.49601	0.828	0.999
Zn	9-oxoODE	Cyclooxygenase Pathway	-0.00686225	-0.0330506	0.0127455	0.528	0.999	-0.0199208	-0.0912153	0.0216539	0.847	0.906857	-0.0130586	-0.0851895	0.0305173	0.964	0.982653	0.0821159	-4.45244	3.23359	0.803	0.999
2,5-DCP	8-IP	Oxidative Stress	0.00274181	-0.00468557	0.0132434	0.529	0.999	-0.0474692	-0.0940548	-0.0053903	0.026	0.371281	-0.0502111	-0.0964849	-0.00812043	0.015	0.485163	-0.0402048	-0.727433	0.161668	0.549	0.999
2-FLU	17-HETE	Cytochrome p450 Pathway	-0.00418296	-0.0228684	0.0070506	0.529	0.999	-0.049581	-0.109548	0.0207154	0.357	0.668438	-0.0453981	-0.107455	0.0230298	0.395	0.715147	0.0350766	-0.802959	1.32891	0.656	0.999
Zn	12(13)-EpoME	Cytochrome p450 Pathway	-0.0068567	-0.032805	0.0126952	0.529	0.999	-0.0199235	-0.0912523	0.0215901	0.842	0.904009	-0.0130668	-0.0849336	0.0301331	0.971	0.985175	0.0844235	-3.84576	3.40477	0.797	0.999
MECPP	IL-1β	Inflammatory	0.00198402	-0.00392221	0.0116948	0.53	0.999	0.0148683	-0.030259	0.0336453	0.299	0.640029	0.0128842	-0.0318305	0.033116	0.359	0.712622	0.0341442	-1.20339	1.30225	0.683	0.999
MECPP	8-OHdG	Oxidative Stress	0.00206749	-0.00564951	0.0112937	0.53	0.999	0.016625	-0.0229705	0.0337814	0.246	0.640029	0.0145575	-0.0255566	0.0329755	0.292	0.700419	0.0700633	-0.928746	1.43584	0.568	0.999
Ni	11-HETE	Cytochrome p450 Pathway	-0.00428675	-0.0214982	0.00776569	0.53	0.999	-0.02556	-0.129718	0.0669094	0.612	0.740792	-0.0212733	-0.122788	0.0683052	0.698	0.815506	0.0341524	-1.64455	1.99504	0.74	0.999
Ni	PGD3	Cyclooxygenase Pathway	0.00549403	-0.0121543	0.027814	0.531	0.999	-0.024038	-0.129425	0.0667104	0.644	0.750147	-0.029532	-0.134717	0.0613095	0.557	0.759532	-0.014881	-2.40217	2.40384	0.909	0.999
Pb	CY	Protein Damage	-0.00268427	-0.0136828	0.00650294	0.531	0.999	-0.0161643	-0.0510424	0.03454	0.428	0.702126	-0.0134801	-0.0508761	0.0395023	0.493	0.745449	0.053407	-1.58721	1.99956	0.727	0.999
Zn	8-HETE	Lipoxygenase Pathway	0.00459843	-0.0127907	0.0266215	0.531	0.999	-0.0189412	-0.0905329	0.0208276	0.849	0.907741	-0.0235397	-0.0982281	0.020018	0.745	0.844455	0.00588117	-3.11939	3.10401	0.976	0.999
2-FLU	BCPGE2	Cyclooxygenase Pathway	-0.00429185	-0.0230412	0.00671652	0.532	0.999	-0.0476752	-0.10939	0.0207184	0.386	0.6929	-0.0433833	-0.107224	0.0232614	0.428	0.720301	0.0323334	-1.25956	1.05201	0.686	0.999
2- and 3-PHE	BCPGE2	Cyclooxygenase Pathway	-0.00481319	-0.027204	0.00877801	0.532	0.999	-0.0875233	-0.137258	0.0145845	0.101	0.61454	-0.0827101	-0.13657	0.0184648	0.122	0.641261	0.0292806	-0.28256	0.49608	0.575	0.999
9-PHE	15DO12,14-PGJ2	Cyclooxygenase Pathway	-0.00833598	-0.0399609	0.0185212	0.532	0.999	-0.0979769	-0.153409	0.00568747	0.059	0.462034	-0.089641	-0.152191	0.00952831	0.075	0.539907	0.073956	-0.538975	0.683071	0.541	0.999
MEHHP	LTC4-ME	Lipoxygenase Pathway	-0.00309944	-0.0166485	0.00606002	0.533	0.999	0.0168821	-0.0252194	0.0385439	0.283	0.640029	0.0199816	-0.0211038	0.0414476	0.222	0.700419	-0.0581261	-2.52928	1.66322	0.692	0.999
Ba	15-HETE	Lipoxygenase Pathway	-0.00474265	-0.0216448	0.011258	0.533	0.999	0.00512239	-0.0472634	0.0583368	0.839	0.902042	0.00986505	-0.042243	0.0605836	0.683	0.808577	0.0231755	-3.81086	4.11712	0.938	0.999
PPB	LTD4	Lipoxygenase Pathway	0.00240962	-0.00655811	0.0115838	0.534	0.999	0.0191994	-0.014267	0.0366011	0.149	0.640029	0.0167898	-0.0164596	0.0349582	0.204	0.700419	0.101306	-0.900351	1.39088	0.551	0.999
Mo	12-oxoETE	Lipoxygenase Pathway	-0.00714982	-0.0366428	0.0149285	0.534	0.999	-0.045228	-0.132898	0.0286209	0.474	0.720089	-0.0380782	-0.128184	0.0334243	0.562	0.760531	0.0761058	-1.90437	2.46676	0.662	0.999
2-FLU	RVD1	Lipoxygenase Pathway	0.00968007	-0.0224233	0.045529	0.535	0.999	-0.0495411	-0.109758	0.0221683	0.356	0.668438	-0.0592212	-0.129275	0.0164641	0.231	0.700419	-0.0608636	-3.94621	2.97871	0.813	0.999
2- and 3-PHE	DHA	Parent Compound	0.0130031	-0.0243661	0.0601894	0.535	0.999	-0.0900482	-0.13952	0.0113785	0.09	0.61454	-0.103051	-0.167225	-0.00207747	0.044	0.485676	-0.0821778	-1.96989	0.927419	0.611	0.999
Mn	15DO12,14-PGJ2	Cyclooxygenase Pathway	0.00553529	-0.0102372	0.0262054	0.535	0.999	-0.0148365	-0.069791	0.0540352	0.607	0.738984	-0.0203717	-0.0747514	0.0450838	0.467	0.735398	-0.0306737	-3.30312	3.03956	0.912	0.999
MBZP	IL-10	Inflammatory	0.00266565	-0.00522401	0.0142385	0.536	0.999	0.0125168	-0.0500419	0.0545983	0.573	0.72739	0.00985112	-0.053139	0.0533071	0.649	0.787222	0.0276943	-1.51431	1.68787	0.799	0.999
2,5-DCP	14(15)-EET	Cytochrome p450 Pathway	-0.00179708	-0.0094177	0.00405919	0.536	0.999	-0.0476572	-0.0920095	-0.00586295	0.019	0.371281	-0.0458601	-0.0897923	-0.00368004	0.03	0.485163	0.0276199	-0.112891	0.356157	0.545	0.999
BPB	11-HETE	Cytochrome p450 Pathway	-0.00139297	-0.00715676	0.00258911	0.536	0.999	-0.0169256	-0.049634	0.0131711	0.291	0.640029	-0.0155326	-0.0480221	0.0146071	0.344	0.708793	0.0394326	-0.808991	1.15079	0.637	0.999
TCS	PGE2	Cyclooxygenase Pathway	-0.00245504	-0.0121769	0.00515918	0.536	0.999	-0.054582	-0.108565	-0.00554989	0.024	0.371281	-0.052127	-0.105769	-0.00419901	0.026	0.485163	0.0361466	-0.183782	0.34383	0.54	0.999
Mo	CAA	Cytochrome p450 Pathway	-0.00470774	-0.0259535	0.0072666	0.536	0.999	-0.041391	-0.130945	0.0293112	0.542	0.723461	-0.0366833	-0.128422	0.0329173	0.596	0.774359	0.0288238	-1.23253	1.48827	0.748	0.999
2-FLU	PGD2	Cyclooxygenase Pathway	0.00470027	-0.00998348	0.0265806	0.537	0.999	-0.0484318	-0.109515	0.0209418	0.373	0.685528	-0.0531321	-0.11709	0.0192749	0.317	0.701096	-0.0265799	-1.50212	1.44386	0.756	0.999
Ba	CRP	Inflammatory	-0.00236744	-0.0122469	0.00392034	0.537	0.999	0.00490689	-0.0546182	0.062676	0.85	0.908391	0.00727433	-0.0524063	0.0654639	0.794	0.878097	-0.00191934	-1.7504	1.36858	0.965	0.999
1-NAP	9S-HODE	Cytochrome p450 Pathway	0.00329348	-0.0064812	0.0181738	0.538	0.999	-0.0323677	-0.112218	0.0225776	0.497	0.720089	-0.0356612	-0.115819	0.0217217	0.436	0.724999	-0.0214065	-1.59898	1.97551	0.801	0.999
MEOHP	DHA	Parent Compound	0.00355682	-0.0108186	0.0175264	0.539	0.999	0.0218979	-0.0227129	0.0447661	0.215	0.640029	0.018341	-0.0229222	0.042715	0.261	0.700419	0.12442	-1.61497	1.91796	0.546	0.999
MEHHP	5-oxoETE	Lipoxygenase Pathway	0.00214825	-0.00584098	0.0114742	0.54	0.999	0.018179	-0.023462	0.0388346	0.253	0.640029	0.0160307	-0.0269968	0.0375324	0.303	0.700419	0.0607146	-1.00122	1.3809	0.605	0.999
Mn	17-HETE	Cytochrome p450 Pathway	0.00233849	-0.00448684	0.0127326	0.54	0.999	-0.0228919	-0.0772806	0.04435	0.416	0.697731	-0.0252304	-0.0789455	0.0415651	0.384	0.715147	-0.0176073	-1.30064	1.17608	0.782	0.999
Pb	PGB2	Cyclooxygenase Pathway	-0.00327352	-0.0162711	0.00840762	0.541	0.999	-0.0191745	-0.0527269	0.0327116	0.352	0.667705	-0.0159009	-0.0497334	0.0350705	0.425	0.718563	0.0794396	-1.66952	1.97203	0.639	0.999
BP3	IL-10	Inflammatory	0.00139825	-0.00319441	0.00727851	0.542	0.999	-0.0109506	-0.0467168	0.0150319	0.561	0.726074	-0.0123488	-0.0493379	0.0134368	0.486	0.742247	-0.018504	-1.88307	1.94915	0.849	0.999
MEOHP	8,9-DHET	Cytochrome p450 Pathway	-0.00395231	-0.0204755	0.00806309	0.544	0.999	0.0210505	-0.0244811	0.0452268	0.237	0.640029	0.0250028	-0.0160498	0.0496241	0.167	0.691261	-0.0721921	-2.60466	1.79291	0.697	0.999
MBZP	NY	Protein Damage	0.0028111	-0.00509969	0.0147074	0.544	0.999	0.013706	-0.0481757	0.0552183	0.553	0.723477	0.0108949	-0.0506404	0.0530162	0.616	0.778969	0.0326858	-1.56457	1.6453	0.753	0.999
1-PHE	CRP	Inflammatory	-0.00411508	-0.0233798	0.00857373	0.545	0.999	-0.0566974	-0.10198	0.0173283	0.204	0.640029	-0.0525823	-0.101174	0.0204872	0.246	0.700419	0.0318476	-0.723735	0.999964	0.647	0.999
4-PHE	BCPGE2	Cyclooxygenase Pathway	-0.00685926	-0.0382002	0.016814	0.545	0.999	-0.152691	-0.219455	-0.0169837	0.025	0.371281	-0.145832	-0.220259	-0.0100298	0.04	0.485676	0.0323488	-0.187823	0.379616	0.56	0.999
1-PYR	CAA	Cytochrome p450 Pathway	0.00374107	-0.00810186	0.0224587	0.545	0.999	-0.0309252	-0.104439	0.0234705	0.61	0.739916	-0.0346662	-0.108483	0.0217248	0.552	0.758045	-0.0118495	-1.75002	1.83574	0.881	0.999
As	IL-1β	Inflammatory	-0.00312557	-0.0166855	0.00561093	0.545	0.999	-0.0550459	-0.135277	0.0158539	0.174	0.640029	-0.0519203	-0.132471	0.0178127	0.2	0.700419	0.0292228	-0.525637	0.823889	0.619	0.999
MEP	15-HETE	Lipoxygenase Pathway	0.00252153	-0.0079623	0.0140691	0.547	0.999	0.00873998	-0.033562	0.0256054	0.426	0.701327	0.00621845	-0.0360248	0.0247048	0.518	0.750535	0.102327	-2.12357	2.01747	0.641	0.999
MECPP	12-oxoETE	Lipoxygenase Pathway	0.00208801	-0.00666254	0.0120399	0.548	0.999	0.0168914	-0.0261798	0.0340737	0.235	0.640029	0.0148033	-0.0266216	0.0330232	0.279	0.700419	0.0700791	-1.18917	1.50698	0.581	0.999
MCPP	18-HETE	Cytochrome p450 Pathway	0.00232356	-0.00446555	0.0128315	0.548	0.999	0.0142204	-0.0407174	0.0661095	0.576	0.728406	0.0118968	-0.0416056	0.0635308	0.649	0.787222	0.0267822	-1.51324	2.05311	0.752	0.999
TCS	15DO12,14-PGJ2	Cyclooxygenase Pathway	0.00355343	-0.00870917	0.0165823	0.548	0.999	-0.0538017	-0.106349	-0.00736083	0.02	0.371281	-0.0573551	-0.106542	-0.0118853	0.009	0.485163	-0.0610448	-0.738782	0.178734	0.564	0.999
2-FLU	PGE3	Cyclooxygenase Pathway	0.00366698	-0.00764427	0.0219095	0.548	0.999	-0.0463041	-0.108436	0.0210853	0.395	0.697731	-0.0499711	-0.11481	0.0200205	0.356	0.712622	-0.0175264	-1.23898	1.15208	0.755	0.999
1-PYR	BCPGE2	Cyclooxygenase Pathway	-0.00379359	-0.0207995	0.00589276	0.548	0.999	-0.0322314	-0.104303	0.023187	0.585	0.731013	-0.0284378	-0.101014	0.0255142	0.643	0.783635	0.0247826	-1.56838	1.35452	0.789	0.999
Hg	15-HETE	Lipoxygenase Pathway	-0.00386281	-0.0177588	0.0103661	0.55	0.999	-0.0243131	-0.06412	0.0270709	0.294	0.640029	-0.0204503	-0.0600852	0.0307829	0.353	0.712622	0.10543	-1.55485	2.39966	0.596	0.999
Sn	𝝰LA	Parent Compound	-0.00428118	-0.0197553	0.011886	0.55	0.999	-0.0290484	-0.0651881	0.0145664	0.184	0.640029	-0.0247673	-0.0603494	0.0174189	0.218	0.700419	0.124112	-1.37522	1.74964	0.572	0.999
2-FLU	RVD2	Lipoxygenase Pathway	-0.00558963	-0.0284978	0.0114193	0.551	0.999	-0.0498634	-0.109983	0.0209801	0.356	0.668438	-0.0442738	-0.108587	0.0237932	0.407	0.715259	0.0623748	-1.41877	1.69369	0.645	0.999
Hg	CY	Protein Damage	-0.00233648	-0.012529	0.00578104	0.551	0.999	-0.0257074	-0.06397	0.0237756	0.261	0.640029	-0.0233709	-0.0626239	0.0286652	0.305	0.700419	0.0394362	-1.10249	1.11601	0.682	0.999
Zn	RVD2	Lipoxygenase Pathway	0.0036338	-0.012045	0.0227404	0.551	0.999	-0.017532	-0.0905617	0.0211884	0.905	0.939449	-0.0211658	-0.0963358	0.0206957	0.817	0.894993	0.00668683	-2.66375	2.58387	0.956	0.999
BP3	PGD2	Cyclooxygenase Pathway	-0.00137084	-0.00768654	0.00268889	0.553	0.999	-0.0118621	-0.0481158	0.0146149	0.525	0.720089	-0.0104913	-0.0465574	0.0157938	0.577	0.769112	0.0328325	-1.33893	1.93492	0.73	0.999
9-PHE	PGD3	Cyclooxygenase Pathway	-0.00508483	-0.0281318	0.012408	0.553	0.999	-0.104876	-0.154681	0.000182176	0.051	0.419213	-0.0997911	-0.153469	0.00290415	0.056	0.489356	0.0356991	-0.274892	0.37597	0.572	0.999
Ba	NY	Protein Damage	0.0028451	-0.00501808	0.0152507	0.553	0.999	0.00354374	-0.0556547	0.0616638	0.894	0.933465	0.000698639	-0.058268	0.057578	0.972	0.985175	0.00370269	-2.45765	2.1134	0.969	0.999
Ni	IL-10	Inflammatory	0.00432553	-0.00931136	0.0237026	0.553	0.999	-0.0210201	-0.124873	0.0679981	0.679	0.773046	-0.0253456	-0.130269	0.0635366	0.626	0.780564	-0.00919678	-1.79089	2.35977	0.908	0.999
1-NAP	13-oxoODE	Lipoxygenase Pathway	0.00346948	-0.00803427	0.0184618	0.554	0.999	-0.0294504	-0.113344	0.0240156	0.566	0.726537	-0.0329199	-0.114367	0.0225833	0.492	0.745449	-0.0195993	-1.70117	2.00373	0.864	0.999
Tl	IL-10	Inflammatory	0.00249197	-0.00435335	0.0166569	0.555	0.999	-0.025901	-0.0429108	0.0205767	0.13	0.6344	-0.028393	-0.0475925	0.0150877	0.101	0.601846	-0.0316039	-1.1632	0.517935	0.625	0.999
MEHP	12-HETE	Lipoxygenase Pathway	0.00267378	-0.0075473	0.0141431	0.556	0.999	0.0236485	-0.0221704	0.0517457	0.226	0.640029	0.0209747	-0.0229823	0.0495267	0.27	0.700419	0.0736981	-1.41578	1.53894	0.592	0.999
EPB	EPA	Parent Compound	-0.00348556	-0.0166782	0.00812467	0.556	0.999	-0.027311	-0.0722682	0.0102212	0.183	0.640029	-0.0238255	-0.0661415	0.012947	0.229	0.700419	0.116936	-1.0692	1.78237	0.549	0.999
MEOHP	PGB2	Cyclooxygenase Pathway	0.00251212	-0.00789625	0.0142319	0.557	0.999	0.0218648	-0.0209065	0.0455711	0.205	0.640029	0.0193527	-0.0238922	0.0438871	0.256	0.700419	0.0697835	-1.1356	1.32942	0.592	0.999
MBP	12-oxoETE	Lipoxygenase Pathway	0.00317736	-0.00944361	0.0176887	0.557	0.999	0.0144437	-0.0461006	0.0441701	0.432	0.703213	0.0112663	-0.0509355	0.0419418	0.513	0.750242	0.0716063	-1.97007	2.27121	0.681	0.999
MPB	NY	Protein Damage	-0.00170462	-0.0101968	0.00288016	0.558	0.999	0.00583636	-0.0353939	0.0237468	0.537	0.723461	0.00754098	-0.0349341	0.025562	0.476	0.737545	-0.0198985	-1.83947	1.65476	0.803	0.999
MEHP	5(6)-EET	Cytochrome p450 Pathway	0.00280819	-0.0087993	0.0146616	0.559	0.999	0.0187023	-0.0302164	0.0502786	0.343	0.659265	0.0158941	-0.0320231	0.0479097	0.404	0.715259	0.0890805	-1.76498	2.21765	0.596	0.999
MBP	IL-1β	Inflammatory	0.00234721	-0.00525129	0.0140178	0.559	0.999	0.0152201	-0.0477694	0.044175	0.425	0.701327	0.0128729	-0.053132	0.0436784	0.48	0.740279	0.0305477	-1.16431	1.41035	0.714	0.999
MPB	LTC4-ME	Lipoxygenase Pathway	-0.00264149	-0.0148062	0.00544451	0.559	0.999	0.00461225	-0.039829	0.023728	0.592	0.733043	0.00725374	-0.0339702	0.0263171	0.497	0.746144	-0.0298087	-2.78973	2.67576	0.897	0.999
MECPP	IL-10	Inflammatory	0.00157671	-0.00400451	0.00929211	0.56	0.999	0.0163492	-0.0284489	0.0343111	0.256	0.640029	0.0147724	-0.0281829	0.0330245	0.292	0.700419	0.0370545	-0.910407	0.912433	0.636	0.999
BPB	12-HETE	Lipoxygenase Pathway	-0.00197643	-0.0100392	0.00467608	0.56	0.999	-0.0187261	-0.0494844	0.0120841	0.246	0.640029	-0.0167497	-0.0471105	0.0127477	0.279	0.700419	0.0736874	-1.22124	1.7294	0.596	0.999
MBZP	PGE3	Cyclooxygenase Pathway	-0.00206316	-0.0116334	0.00391765	0.561	0.999	0.0137069	-0.0483954	0.0548526	0.541	0.723461	0.0157701	-0.045807	0.0570474	0.501	0.746348	-0.0188718	-1.21496	1.21498	0.798	0.999
2,5-DCP	CRP	Inflammatory	-0.0016526	-0.00910916	0.00356465	0.561	0.999	-0.0469512	-0.0902753	-0.00577042	0.019	0.371281	-0.0452986	-0.0889493	-0.00374707	0.031	0.485163	0.0223155	-0.114019	0.352544	0.568	0.999
MEHP	5,6-DHET	Cytochrome p450 Pathway	0.00198513	-0.00538682	0.0112276	0.563	0.999	0.0207784	-0.0274178	0.0505651	0.282	0.640029	0.0187933	-0.028068	0.0490429	0.325	0.703408	0.047573	-0.874541	1.42155	0.619	0.999
MiBP	5,6-DHET	Cytochrome p450 Pathway	0.00344853	-0.00912821	0.0194779	0.563	0.999	0.00464165	-0.0953002	0.0598655	0.748	0.822516	0.00119312	-0.0940166	0.0579346	0.812	0.891623	0.0247462	-1.89901	1.98401	0.837	0.999
MEP	14(15)-EET	Cytochrome p450 Pathway	0.00125043	-0.00285568	0.00774882	0.564	0.999	0.00745115	-0.0369507	0.0249919	0.485	0.720089	0.00620072	-0.0390346	0.024839	0.524	0.751204	0.0207454	-1.05435	1.14092	0.747	0.999
Mn	CRP	Inflammatory	0.00226534	-0.00426649	0.0120304	0.564	0.999	-0.0247486	-0.0784829	0.0436145	0.38	0.688156	-0.027014	-0.079703	0.0407412	0.345	0.709592	-0.0190156	-1.34178	1.26603	0.752	0.999
Mn	PGE3	Cyclooxygenase Pathway	-0.00211681	-0.0119696	0.00425636	0.564	0.999	-0.0236523	-0.0770489	0.0438682	0.406	0.697731	-0.0215355	-0.0755898	0.0476679	0.451	0.7275	0.0195013	-0.927011	1.14067	0.762	0.999
Mo	PGE1	Cyclooxygenase Pathway	0.00455961	-0.0100801	0.0266532	0.564	0.999	-0.0477666	-0.134342	0.0285681	0.459	0.718893	-0.0523262	-0.139697	0.0267273	0.403	0.715259	-0.0223279	-1.37885	1.82148	0.799	0.999
Se	LTC4-ME	Lipoxygenase Pathway	-0.0101453	-0.0581541	0.01951	0.564	0.999	-0.0214669	-0.142096	0.035491	0.968	0.981121	-0.0113216	-0.133102	0.0519244	0.85	0.915993	0.0356708	-2.92779	3.39966	0.864	0.999
MEHP	17-HETE	Cytochrome p450 Pathway	0.00215623	-0.00556118	0.012238	0.565	0.999	0.0205773	-0.0274411	0.0509357	0.298	0.640029	0.018421	-0.0309521	0.0493015	0.36	0.712622	0.0365754	-1.18529	1.51407	0.699	0.999
2,5-DCP	IL-1β	Inflammatory	-0.00152613	-0.00882707	0.00339118	0.566	0.999	-0.0478116	-0.0919879	-0.00647404	0.019	0.371281	-0.0462855	-0.0910825	-0.00458028	0.025	0.485163	0.0182143	-0.130007	0.309159	0.575	0.999
1-PHE	12-oxoETE	Lipoxygenase Pathway	-0.00594021	-0.0330425	0.0147139	0.566	0.999	-0.0584802	-0.103427	0.0178076	0.194	0.640029	-0.05254	-0.103208	0.0206529	0.232	0.700419	0.0679914	-0.890964	1.35269	0.604	0.999
1-PYR	LTC4-ME	Lipoxygenase Pathway	0.00543131	-0.0182232	0.0315057	0.566	0.999	-0.0329852	-0.105551	0.0233111	0.573	0.72739	-0.0384165	-0.112328	0.0206451	0.469	0.736546	-0.0240306	-3.06311	3.17717	0.915	0.999
Ni	CRP	Inflammatory	-0.00352907	-0.0198834	0.00692067	0.566	0.999	-0.0286338	-0.133291	0.0630113	0.566	0.726537	-0.0251047	-0.126059	0.0651217	0.635	0.781665	0.0277757	-1.17313	1.69346	0.748	0.999
BPA	15DO12,14-PGJ2	Cyclooxygenase Pathway	-0.00536404	-0.027935	0.0148245	0.567	0.999	-0.0313936	-0.102971	0.047599	0.403	0.697731	-0.0260295	-0.0975006	0.049853	0.471	0.737545	0.0909642	-2.18772	1.91956	0.676	0.999
1-PYR	PGA2	Cyclooxygenase Pathway	-0.00496484	-0.0277983	0.00954045	0.567	0.999	-0.0338811	-0.104425	0.0230662	0.566	0.726537	-0.0289163	-0.102114	0.0263177	0.639	0.78324	0.0503484	-2.02279	2.01393	0.751	0.999
TCS	RVD2	Lipoxygenase Pathway	-0.0020395	-0.0108636	0.00493473	0.568	0.999	-0.0537079	-0.108106	-0.00486271	0.025	0.371281	-0.0516684	-0.104944	-0.00398894	0.027	0.485163	0.0301041	-0.175927	0.297192	0.573	0.999
1-NAP	5-HETE	Lipoxygenase Pathway	-0.00669826	-0.0328626	0.0138622	0.568	0.999	-0.0332517	-0.111869	0.0227857	0.446	0.710175	-0.0265535	-0.102715	0.0252591	0.55	0.757993	0.139038	-2.9527	2.9311	0.646	0.999
Hg	13,14DHK-PGD2	Cyclooxygenase Pathway	-0.00492398	-0.0229269	0.0136672	0.568	0.999	-0.0227738	-0.0625833	0.0281882	0.319	0.643553	-0.0178498	-0.0572347	0.0325725	0.398	0.715147	0.157281	-2.17416	2.90458	0.575	0.999
EPB	IL-1β	Inflammatory	-0.00163905	-0.0093364	0.00314902	0.569	0.999	-0.0299491	-0.0770386	0.00967436	0.143	0.640029	-0.02831	-0.073281	0.0111494	0.168	0.691694	0.0301753	-0.4291	0.839825	0.604	0.999
Tl	CRP	Inflammatory	-0.001635	-0.0103213	0.00341538	0.569	0.999	-0.026577	-0.0424766	0.0169958	0.107	0.61454	-0.024942	-0.0421059	0.021293	0.122	0.641261	0.026651	-0.286345	0.635839	0.596	0.999
TCS	CRP	Inflammatory	-0.00159005	-0.00845376	0.00288058	0.57	0.999	-0.0509368	-0.105237	-0.00359285	0.026	0.371281	-0.0493468	-0.103576	-0.00262753	0.035	0.485163	0.0200522	-0.107958	0.280455	0.584	0.999
2-NAP	CAA	Cytochrome p450 Pathway	-0.0024049	-0.014368	0.00466191	0.57	0.999	0.00268865	-0.0717277	0.0299598	0.646	0.75059	0.00509355	-0.0678718	0.0320752	0.594	0.774359	-0.0122005	-1.78714	1.65627	0.87	0.999
Ni	5-oxoETE	Lipoxygenase Pathway	0.00538094	-0.0143024	0.0295398	0.57	0.999	-0.0353142	-0.135335	0.0555633	0.471	0.720089	-0.0406951	-0.140357	0.0515927	0.394	0.715147	-0.0307986	-2.5772	2.35428	0.847	0.999
Tl	DHA	Parent Compound	0.00515878	-0.0083989	0.0282065	0.57	0.999	-0.0271508	-0.0431533	0.0104011	0.1	0.61454	-0.0323095	-0.053107	0.0015075	0.054	0.489356	-0.086501	-1.7589	1.36054	0.652	0.999
Zn	5-HETE	Lipoxygenase Pathway	0.00540769	-0.0206545	0.0324065	0.57	0.999	-0.0227711	-0.0928132	0.0208521	0.777	0.845183	-0.0281788	-0.103401	0.0199353	0.653	0.788361	0.0277439	-3.23793	4.13146	0.941	0.999
MEHHP	TXB2	Cyclooxygenase Pathway	0.00148208	-0.00332677	0.00946385	0.571	0.999	0.0181265	-0.0241647	0.0383434	0.25	0.640029	0.0166444	-0.0263668	0.0374976	0.278	0.700419	0.0282545	-0.647674	0.946874	0.653	0.999
MPB	8-IP	Oxidative Stress	0.00187694	-0.00506899	0.0106463	0.571	0.999	0.00760893	-0.0316815	0.0244551	0.459	0.718893	0.00573199	-0.0331367	0.0230999	0.539	0.754926	0.0570631	-1.92172	1.84539	0.704	0.999
1-PHE	5(6)-EET	Cytochrome p450 Pathway	-0.00571193	-0.0324511	0.0193846	0.571	0.999	-0.0594292	-0.104101	0.0170458	0.166	0.640029	-0.0537173	-0.106013	0.0198623	0.206	0.700419	0.0717656	-1.09278	1.17436	0.597	0.999
MiBP	RVD2	Lipoxygenase Pathway	0.00388284	-0.0100799	0.0215189	0.572	0.999	0.00295891	-0.0964872	0.0594499	0.785	0.852685	-0.00092393	-0.0999184	0.0574377	0.863	0.922284	0.0296453	-2.53405	2.20265	0.839	0.999
BPB	PGE2	Cyclooxygenase Pathway	-0.00176591	-0.00940501	0.00422321	0.572	0.999	-0.0170471	-0.0480028	0.0133337	0.29	0.640029	-0.0152811	-0.04588	0.014183	0.332	0.706681	0.063808	-1.15843	1.56367	0.63	0.999
4-PHE	PGE2	Cyclooxygenase Pathway	-0.0072766	-0.0406184	0.0194672	0.572	0.999	-0.15847	-0.222556	-0.0258995	0.02	0.371281	-0.151193	-0.221715	-0.021749	0.023	0.485163	0.0349129	-0.216415	0.308539	0.58	0.999
MBZP	17-HETE	Cytochrome p450 Pathway	0.00210622	-0.00479333	0.0122897	0.573	0.999	0.0122644	-0.0495891	0.0540595	0.588	0.731215	0.0101582	-0.0521285	0.0531432	0.636	0.781665	0.0206716	-1.26418	1.50416	0.799	0.999
BPA	12,13-DiHOME	Cytochrome p450 Pathway	0.00358066	-0.00900785	0.0185555	0.573	0.999	-0.0377676	-0.105924	0.0396663	0.321	0.645671	-0.0413483	-0.109492	0.0349323	0.269	0.700419	-0.0350619	-1.50405	1.55988	0.734	0.999
9-PHE	TXB2	Cyclooxygenase Pathway	-0.00401091	-0.0225203	0.00742892	0.573	0.999	-0.104005	-0.153156	0.000383821	0.051	0.419213	-0.099994	-0.151984	0.00233562	0.056	0.489356	0.0214829	-0.171182	0.303887	0.596	0.999
Pb	18-HETE	Cytochrome p450 Pathway	0.00207373	-0.00422008	0.0118482	0.573	0.999	-0.0171127	-0.0515402	0.0336552	0.4	0.697731	-0.0191864	-0.0531559	0.0301081	0.36	0.712622	-0.0215622	-1.15564	1.40546	0.781	0.999
Pb	TXB2	Cyclooxygenase Pathway	-0.00180917	-0.0104265	0.00392975	0.573	0.999	-0.0169649	-0.0515642	0.0330177	0.399	0.697731	-0.0151558	-0.0503308	0.0368942	0.45	0.7275	0.0268547	-1.17124	1.43926	0.724	0.999
Se	5-HETE	Lipoxygenase Pathway	-0.012125	-0.0635535	0.0262087	0.573	0.999	-0.031514	-0.146938	0.0351183	0.898	0.934694	-0.019389	-0.139454	0.0528969	0.978	0.986083	0.0774919	-3.9716	3.83659	0.791	0.999
Sn	13,14DHK-PGF2𝝰	Cyclooxygenase Pathway	-0.00306167	-0.0150453	0.00859224	0.573	0.999	-0.0217943	-0.0600025	0.0244034	0.304	0.640029	-0.0187326	-0.0568638	0.0268273	0.368	0.714122	0.089263	-1.82479	1.49492	0.641	0.999
MiBP	CRP	Inflammatory	-0.00295268	-0.0170801	0.00584894	0.574	0.999	0.00878323	-0.0867352	0.0614576	0.669	0.765421	0.0117359	-0.0790943	0.0636295	0.618	0.778969	-0.0086573	-1.28401	1.44626	0.887	0.999
MiBP	LTD4	Lipoxygenase Pathway	0.00678921	-0.0197751	0.03459	0.574	0.999	-0.000624423	-0.105947	0.0600921	0.864	0.918272	-0.00741364	-0.105645	0.055201	0.996	0.997861	0.0980922	-4.29203	3.63893	0.788	0.999
Se	14(15)-EET	Cytochrome p450 Pathway	-0.00494143	-0.0304622	0.00985221	0.574	0.999	-0.0255172	-0.141866	0.0351268	0.979	0.987091	-0.0205757	-0.138223	0.041321	0.963	0.982497	0.00433144	-1.78941	1.45594	0.949	0.999
Tl	9(10)-EpoME	Cytochrome p450 Pathway	-0.00311375	-0.0179067	0.0132611	0.574	0.999	-0.0266818	-0.0430563	0.0150162	0.114	0.61454	-0.0235681	-0.042972	0.0215707	0.136	0.660897	0.0963945	-1.18613	1.14341	0.58	0.999
Mn	NY	Protein Damage	-0.00277219	-0.0148214	0.00569803	0.575	0.999	-0.0226704	-0.0759354	0.0443828	0.431	0.703213	-0.0198982	-0.0745132	0.0484323	0.494	0.745503	0.0254051	-1.32795	1.39765	0.764	0.999
MEOHP	14(15)-EET	Cytochrome p450 Pathway	0.00145154	-0.00336761	0.00860441	0.576	0.999	0.0208531	-0.0246377	0.0446832	0.229	0.640029	0.0194015	-0.0257632	0.0442954	0.258	0.700419	0.0263102	-0.559925	0.766554	0.651	0.999
MBZP	LA	Parent Compound	-0.00399597	-0.0212089	0.0101481	0.576	0.999	0.00722424	-0.0568714	0.0529477	0.727	0.807081	0.0112202	-0.0508712	0.0558996	0.623	0.780156	-0.00405347	-2.60211	3.85743	0.989	0.999
Pb	9S-HODE	Cytochrome p450 Pathway	-0.00196971	-0.0112198	0.00413019	0.576	0.999	-0.015507	-0.0509789	0.0358434	0.442	0.706103	-0.0135373	-0.0492498	0.0399215	0.5	0.746348	0.0228826	-1.38101	1.30718	0.772	0.999
Hg	13-oxoODE	Lipoxygenase Pathway	0.0023645	-0.00548094	0.0127637	0.577	0.999	-0.0236613	-0.0623862	0.0295689	0.293	0.640029	-0.0260258	-0.0645971	0.0251394	0.258	0.700419	-0.0272601	-1.55884	1.02778	0.74	0.999
Mo	NY	Protein Damage	-0.005052	-0.0286216	0.00864831	0.577	0.999	-0.04385	-0.131974	0.0285969	0.503	0.720089	-0.038798	-0.128738	0.0326133	0.564	0.760531	0.0292574	-1.23958	1.44816	0.76	0.999
EPB	PGE3	Cyclooxygenase Pathway	-0.00141669	-0.0082917	0.00299531	0.578	0.999	-0.0291221	-0.0750701	0.00980852	0.151	0.640029	-0.0277054	-0.0726919	0.0109285	0.177	0.700419	0.0254824	-0.36563	0.758029	0.623	0.999
PPB	IL-1β	Inflammatory	0.00110745	-0.00250072	0.00663183	0.578	0.999	0.0156022	-0.0193104	0.033714	0.239	0.640029	0.0144947	-0.0195509	0.0331291	0.264	0.700419	0.0283412	-0.612233	0.843711	0.655	0.999
1-NAP	13,14DHK-PGF2𝝰	Cyclooxygenase Pathway	-0.00518911	-0.0282202	0.0121913	0.578	0.999	-0.031087	-0.111343	0.0230828	0.503	0.720089	-0.0258979	-0.102524	0.0258124	0.593	0.774359	0.0925581	-2.4326	2.78098	0.695	0.999
Mn	CY	Protein Damage	-0.00497012	-0.0249288	0.0133275	0.578	0.999	-0.0235227	-0.0774106	0.0423764	0.417	0.697731	-0.0185525	-0.0761161	0.0534372	0.535	0.75342	0.0856506	-3.11876	3.00976	0.773	0.999
Cu	13-oxoODE	Lipoxygenase Pathway	0.00248393	-0.00739565	0.0145665	0.579	0.999	0.037516	-0.0135675	0.0619954	0.099	0.61454	0.0350321	-0.0158501	0.0607771	0.113	0.626636	0.0406541	-0.362418	0.623812	0.592	0.999
Mo	EPA	Parent Compound	0.00757748	-0.0261149	0.0412851	0.579	0.999	-0.0402963	-0.13164	0.0293327	0.538	0.723461	-0.0478738	-0.140949	0.0253319	0.401	0.715147	-0.0183009	-3.45927	4.08094	0.953	0.999
As	BCPGE2	Cyclooxygenase Pathway	-0.00255138	-0.0144059	0.00521494	0.58	0.999	-0.0538661	-0.135761	0.0165351	0.185	0.640029	-0.0513147	-0.133507	0.0183172	0.207	0.700419	0.0221953	-0.727379	0.661505	0.663	0.999
Ni	BCPGE2	Cyclooxygenase Pathway	0.00346323	-0.00700075	0.0195411	0.58	0.999	-0.0224532	-0.128311	0.0664446	0.662	0.761925	-0.0259165	-0.131464	0.0647614	0.624	0.780156	-0.00777674	-1.60593	1.59844	0.9	0.999
Pb	8-IP	Oxidative Stress	0.00344955	-0.00722576	0.0189769	0.58	0.999	-0.0184507	-0.0515206	0.03104	0.357	0.668438	-0.0219003	-0.0546425	0.026216	0.269	0.700419	-0.0446963	-2.59694	2.0551	0.781	0.999
MEHHP	PGE3	Cyclooxygenase Pathway	0.00157202	-0.0037717	0.00971829	0.581	0.999	0.0175408	-0.025383	0.038027	0.268	0.640029	0.0159688	-0.0277551	0.0375025	0.312	0.701096	0.0275693	-0.91864	0.998304	0.689	0.999
MPB	RVD2	Lipoxygenase Pathway	0.00149956	-0.00495031	0.00964585	0.581	0.999	0.00570136	-0.0373092	0.0237593	0.543	0.723461	0.00420181	-0.0391968	0.0231026	0.605	0.774359	0.0435523	-1.36906	2.17047	0.756	0.999
Cu	14(15)-EET	Cytochrome p450 Pathway	-0.00231277	-0.0142146	0.00472952	0.581	0.999	0.0367522	-0.0182318	0.0617993	0.113	0.61454	0.039065	-0.0121098	0.0655027	0.092	0.582667	-0.0220087	-0.541581	0.386003	0.652	0.999
MEOHP	11(12)-EET	Cytochrome p450 Pathway	-0.00355115	-0.0194339	0.00844606	0.583	0.999	0.0213186	-0.0232566	0.0452511	0.23	0.640029	0.0248697	-0.0167218	0.0495	0.17	0.692548	-0.06402	-2.30093	1.68633	0.725	0.999
PPB	TXB2	Cyclooxygenase Pathway	-0.00111644	-0.00692516	0.00237733	0.583	0.999	0.0151626	-0.0191047	0.0334522	0.256	0.640029	0.016279	-0.0161956	0.0349995	0.226	0.700419	-0.0232088	-0.965319	0.841912	0.681	0.999
4-PHE	9(10)-EpoME	Cytochrome p450 Pathway	-0.0101528	-0.0535219	0.0283379	0.583	0.999	-0.150708	-0.220889	-0.0122083	0.03	0.371281	-0.140555	-0.220961	-0.00770118	0.037	0.485676	0.0579834	-0.468301	0.462491	0.591	0.999
MEOHP	TXB2	Cyclooxygenase Pathway	0.00148653	-0.00363408	0.00936443	0.585	0.999	0.0214639	-0.0230084	0.0446134	0.223	0.640029	0.0199774	-0.0243461	0.0440893	0.248	0.700419	0.026836	-0.492897	0.85578	0.65	0.999
2- and 3-PHE	13,14DHK-PGD2	Cyclooxygenase Pathway	-0.0105512	-0.0555978	0.0291801	0.585	0.999	-0.0859551	-0.138331	0.0174246	0.117	0.616045	-0.0754038	-0.141602	0.0201838	0.134	0.656685	0.111819	-1.098	1.2001	0.586	0.999
As	IL-6	Inflammatory	-0.00388095	-0.0208681	0.0104669	0.585	0.999	-0.0553043	-0.134625	0.0145591	0.159	0.640029	-0.0514234	-0.129818	0.0160655	0.19	0.700419	0.0486143	-0.959881	1.10661	0.624	0.999
Cu	CY	Protein Damage	-0.00249349	-0.0155669	0.004609	0.585	0.999	0.0361772	-0.018951	0.0612947	0.118	0.616045	0.0386707	-0.0152022	0.0646861	0.1	0.601846	-0.0263138	-0.770268	0.422356	0.639	0.999
TCS	LTD4	Lipoxygenase Pathway	-0.00378115	-0.0177613	0.0088779	0.586	0.999	-0.062924	-0.118308	-0.011154	0.013	0.371281	-0.0591429	-0.113027	-0.00994425	0.012	0.485163	0.0587153	-0.25152	0.351922	0.581	0.999
Ni	LTD4	Lipoxygenase Pathway	0.00797726	-0.0226885	0.0405901	0.586	0.999	-0.0281334	-0.129545	0.0624605	0.577	0.728875	-0.0361107	-0.135057	0.0531239	0.43	0.720301	-0.00782557	-3.99021	3.34569	0.977	0.999
2,4-DCP	BCPGE2	Cyclooxygenase Pathway	-0.00243012	-0.0136634	0.00746624	0.587	0.999	-0.0509036	-0.0857697	-0.00846942	0.029	0.371281	-0.0484735	-0.0836509	-0.00309285	0.035	0.485163	0.0363574	-0.222413	0.465259	0.596	0.999
BP3	12(13)-EpoME	Cytochrome p450 Pathway	-0.00215136	-0.0111514	0.00527283	0.587	0.999	-0.0124061	-0.0523772	0.0143532	0.508	0.720089	-0.0102547	-0.0477102	0.0154031	0.567	0.761917	0.102555	-2.89864	2.60998	0.691	0.999
BPB	IL-1β	Inflammatory	-0.00118323	-0.00700518	0.00258694	0.587	0.999	-0.016907	-0.0484173	0.0133466	0.301	0.640029	-0.0157237	-0.0469173	0.0138432	0.325	0.703408	0.0267971	-1.06824	0.961752	0.694	0.999
BP3	9-oxoODE	Cyclooxygenase Pathway	-0.00215517	-0.0111281	0.00517839	0.588	0.999	-0.0124083	-0.0525477	0.0143756	0.504	0.720089	-0.0102531	-0.0478614	0.0153634	0.564	0.760531	0.0999482	-2.76306	2.77473	0.694	0.999
Se	PGE3	Cyclooxygenase Pathway	0.00474042	-0.0114259	0.0315547	0.588	0.999	-0.0278737	-0.143775	0.0349111	0.938	0.961222	-0.0326141	-0.150597	0.0344605	0.893	0.937064	0.000705592	-1.54062	1.65126	0.988	0.999
MBP	5-HETE	Lipoxygenase Pathway	0.00355576	-0.012634	0.0202839	0.589	0.999	0.0168027	-0.0446642	0.0451705	0.374	0.685528	0.013247	-0.0511653	0.043221	0.454	0.728285	0.101718	-2.10636	2.567	0.651	0.999
MiBP	13,14DHK-PGD2	Cyclooxygenase Pathway	0.0071715	-0.0221795	0.0368185	0.59	0.999	0.00155226	-0.103243	0.0610535	0.822	0.887056	-0.00561924	-0.104018	0.0560023	0.978	0.986083	0.123271	-4.8198	4.21123	0.744	0.999
2-NAP	5-HETE	Lipoxygenase Pathway	-0.00465868	-0.0253517	0.0101035	0.591	0.999	0.00633048	-0.060895	0.0304253	0.537	0.723461	0.0109892	-0.0516339	0.0363305	0.453	0.727688	-0.0381028	-3.36992	3.20317	0.912	0.999
MEP	IL-1β	Inflammatory	-0.00154497	-0.0100114	0.00307268	0.592	0.999	0.00697103	-0.0409466	0.0252302	0.496	0.720089	0.008516	-0.0384426	0.0270163	0.448	0.7275	-0.0159278	-1.48254	1.39001	0.83	0.999
2,4-DCP	TXB2	Cyclooxygenase Pathway	-0.00195831	-0.010816	0.00492553	0.592	0.999	-0.0509701	-0.0861282	-0.00737397	0.026	0.371281	-0.0490118	-0.0838424	-0.00406691	0.03	0.485163	0.0246772	-0.144186	0.354073	0.602	0.999
1-NAP	PGA2	Cyclooxygenase Pathway	-0.00393633	-0.0229835	0.00906277	0.592	0.999	-0.0356068	-0.11508	0.0223483	0.438	0.704223	-0.0316705	-0.109114	0.0242957	0.49	0.744312	0.0536712	-1.36665	1.98169	0.698	0.999
As	5-HETE	Lipoxygenase Pathway	-0.00524692	-0.0272104	0.0145061	0.592	0.999	-0.0539337	-0.134052	0.0143609	0.175	0.640029	-0.0486867	-0.127931	0.0168073	0.21	0.700419	0.0803303	-1.49892	1.49441	0.615	0.999
2-NAP	RVD2	Lipoxygenase Pathway	0.00235192	-0.00853145	0.016114	0.594	0.999	0.00176598	-0.0717725	0.0298886	0.681	0.773803	-0.000585938	-0.0735409	0.0286935	0.743	0.843838	0.0332769	-1.96862	2.35242	0.831	0.999
Zn	5-oxoETE	Lipoxygenase Pathway	0.00336945	-0.0142465	0.0229837	0.594	0.999	-0.0145149	-0.0891332	0.021621	0.972	0.983026	-0.0178844	-0.0947299	0.021622	0.881	0.930368	0.0256204	-3.20669	3.39771	0.902	0.999
MBZP	5(6)-EET	Cytochrome p450 Pathway	0.00317016	-0.0100316	0.0174701	0.595	0.999	0.0141252	-0.0477932	0.055585	0.544	0.723461	0.010955	-0.0471621	0.052261	0.607	0.774359	0.0812947	-2.05075	2.25381	0.679	0.999
MEP	8-HETE	Lipoxygenase Pathway	-0.00214136	-0.0132196	0.00526109	0.595	0.999	0.0078511	-0.0363128	0.0250403	0.458	0.718784	0.00999246	-0.0316995	0.0276993	0.392	0.715147	-0.028516	-1.79586	1.79038	0.831	0.999
2-FLU	IL-6	Inflammatory	-0.00558508	-0.0309278	0.0135936	0.595	0.999	-0.0483078	-0.108751	0.021103	0.365	0.676856	-0.0427227	-0.108265	0.0235454	0.415	0.717721	0.0678127	-1.47841	2.09	0.66	0.999
9-PHE	CRP	Inflammatory	-0.00368666	-0.0216289	0.00888561	0.595	0.999	-0.100367	-0.15217	0.00442134	0.06	0.465151	-0.0966801	-0.15239	0.0077909	0.069	0.5244	0.0195638	-0.167993	0.443395	0.625	0.999
EPB	15DO12,14-PGJ2	Cyclooxygenase Pathway	-0.00292751	-0.0154482	0.00761228	0.596	0.999	-0.0275601	-0.0720975	0.0107014	0.183	0.640029	-0.0246326	-0.0674507	0.0125268	0.214	0.700419	0.0952509	-0.878727	1.59575	0.587	0.999
As	CY	Protein Damage	-0.00350802	-0.0201228	0.0108769	0.596	0.999	-0.0535319	-0.133774	0.0151607	0.181	0.640029	-0.0500239	-0.133074	0.0200001	0.219	0.700419	0.0420199	-1.01619	1.27218	0.681	0.999
MEHP	LA	Parent Compound	0.00268982	-0.0090256	0.015597	0.597	0.999	0.0218814	-0.0254518	0.0514603	0.274	0.640029	0.0191916	-0.0271802	0.0492025	0.332	0.706681	0.0792566	-1.83127	1.68818	0.625	0.999
2,4-DCP	CRP	Inflammatory	-0.00152732	-0.00884173	0.00331857	0.597	0.999	-0.0509421	-0.0853805	-0.00842515	0.028	0.371281	-0.0494148	-0.0836272	-0.00525893	0.031	0.485163	0.0160492	-0.0963593	0.264744	0.607	0.999
TCS	LTC4-ME	Lipoxygenase Pathway	0.00260165	-0.00834584	0.0145654	0.598	0.999	-0.0573384	-0.113422	-0.00696907	0.017	0.371281	-0.05994	-0.113508	-0.0103736	0.011	0.485163	-0.0401132	-0.56551	0.155729	0.605	0.999
MEP	12-oxoETE	Lipoxygenase Pathway	-0.0023366	-0.0138445	0.00546965	0.599	0.999	0.00899119	-0.0348547	0.025338	0.414	0.697731	0.0113278	-0.031051	0.028971	0.336	0.707991	-0.0366262	-2.17824	1.98466	0.817	0.999
EPB	TXB2	Cyclooxygenase Pathway	-0.00145047	-0.00863258	0.00301427	0.599	0.999	-0.0286486	-0.0743454	0.0102213	0.164	0.640029	-0.0271982	-0.0722125	0.0116879	0.191	0.700419	0.0245107	-0.467289	0.806803	0.643	0.999
1-NAP	12-oxoETE	Lipoxygenase Pathway	-0.00455054	-0.0269333	0.0113993	0.599	0.999	-0.0324053	-0.112485	0.0230733	0.48	0.720089	-0.0278548	-0.105259	0.0257618	0.558	0.759532	0.0721525	-2.35046	2.18173	0.713	0.999
MBP	PGD2	Cyclooxygenase Pathway	0.00199459	-0.00572596	0.0129483	0.601	0.999	0.0174644	-0.0416995	0.0441114	0.359	0.671098	0.0154699	-0.0456525	0.0436704	0.393	0.715147	0.0325179	-1.04317	1.33616	0.708	0.999
2,4-DCP	PGD2	Cyclooxygenase Pathway	-0.00156726	-0.00948757	0.00379309	0.602	0.999	-0.0514004	-0.086241	-0.00759256	0.03	0.371281	-0.0498332	-0.0840747	-0.00517863	0.03	0.485163	0.0172109	-0.120964	0.302072	0.608	0.999
BP3	12,13-DiHOME	Cytochrome p450 Pathway	-0.00141817	-0.00837046	0.00353713	0.602	0.999	-0.0115477	-0.0472686	0.014568	0.529	0.722582	-0.0101295	-0.045651	0.0154575	0.586	0.773547	0.0428081	-1.41877	1.63714	0.759	0.999
Se	IL-6	Inflammatory	-0.00791805	-0.0488215	0.0193894	0.602	0.999	-0.028485	-0.144005	0.0353967	0.922	0.951318	-0.0205669	-0.138323	0.0466989	0.996	0.997861	0.0299082	-2.76216	2.12996	0.846	0.999
MEHHP	8-HETE	Lipoxygenase Pathway	-0.00233503	-0.0139963	0.0057408	0.603	0.999	0.019721	-0.0171926	0.0383434	0.19	0.640029	0.0220561	-0.0144361	0.041274	0.144	0.666251	-0.048331	-1.38288	1.26203	0.703	0.999
MECPP	PGB2	Cyclooxygenase Pathway	0.00200899	-0.00765739	0.0126045	0.603	0.999	0.0167416	-0.024029	0.0343556	0.239	0.640029	0.0147326	-0.0257957	0.0337756	0.295	0.700419	0.0639733	-1.60215	1.47471	0.63	0.999
MBP	CRP	Inflammatory	0.00181382	-0.0041597	0.0111034	0.603	0.999	0.0152306	-0.049225	0.0442729	0.42	0.698894	0.0134168	-0.0502035	0.0442915	0.46	0.731916	0.0206294	-1.10982	1.20437	0.747	0.999
TCS	17-HETE	Cytochrome p450 Pathway	0.00134918	-0.00311588	0.00799661	0.603	0.999	-0.0496487	-0.103795	-0.00291585	0.038	0.373237	-0.0509978	-0.104999	-0.0039529	0.028	0.485163	-0.016072	-0.309861	0.113424	0.623	0.999
TCS	CAA	Cytochrome p450 Pathway	0.00147029	-0.00348357	0.00863731	0.603	0.999	-0.0479954	-0.102858	-0.000824054	0.046	0.393461	-0.0494657	-0.103634	-0.00217485	0.034	0.485163	-0.0163693	-0.375919	0.140984	0.631	0.999
2-NAP	IL-10	Inflammatory	0.00212149	-0.00691806	0.0138147	0.603	0.999	0.00212777	-0.0728196	0.0301314	0.667	0.763509	6.27566e-06	-0.0756587	0.0287933	0.724	0.831631	0.0195943	-1.49635	1.74632	0.848	0.999
Ba	CY	Protein Damage	-0.00192055	-0.0112916	0.00478969	0.603	0.999	0.00362687	-0.053743	0.0602348	0.888	0.93076	0.00554742	-0.0521664	0.0623796	0.835	0.906996	0.000203562	-1.82976	1.80487	0.997	0.999
EPB	15-HETE	Lipoxygenase Pathway	-0.00268844	-0.0144689	0.00720955	0.604	0.999	-0.0259952	-0.0700984	0.0112059	0.194	0.640029	-0.0233067	-0.0656853	0.0125484	0.233	0.700419	0.0920435	-0.860244	1.77441	0.598	0.999
4-PHE	17-HETE	Cytochrome p450 Pathway	-0.004282	-0.0253911	0.010176	0.604	0.999	-0.159453	-0.220428	-0.0258014	0.02	0.371281	-0.155171	-0.220173	-0.0246831	0.021	0.485163	0.0157803	-0.105298	0.208646	0.606	0.999
TCS	PGE3	Cyclooxygenase Pathway	-0.00147568	-0.00884564	0.00389461	0.605	0.999	-0.0495199	-0.104211	-0.00269784	0.037	0.371281	-0.0480443	-0.101906	-0.00108068	0.042	0.485676	0.018649	-0.14025	0.331251	0.612	0.999
As	12-oxoETE	Lipoxygenase Pathway	-0.00400498	-0.0227416	0.0116445	0.606	0.999	-0.0554115	-0.134685	0.013284	0.153	0.640029	-0.0514065	-0.128768	0.0148239	0.178	0.700419	0.0521758	-0.864744	1.20244	0.633	0.999
MCPP	5-oxoETE	Lipoxygenase Pathway	-0.00286498	-0.0155222	0.00832312	0.607	0.999	0.0161529	-0.036895	0.0662612	0.523	0.720089	0.0190179	-0.0347204	0.0690044	0.457	0.730066	-0.0275384	-2.92202	2.24829	0.856	0.999
1-NAP	CRP	Inflammatory	0.00235809	-0.00653122	0.0149559	0.607	0.999	-0.0334012	-0.114015	0.0230871	0.497	0.720089	-0.0357593	-0.11587	0.0215215	0.442	0.7275	-0.0121766	-1.19442	1.38197	0.842	0.999
1-NAP	PGJ2	Cyclooxygenase Pathway	0.00315584	-0.00970222	0.018794	0.607	0.999	-0.0350124	-0.115339	0.0224594	0.466	0.720089	-0.0381682	-0.116665	0.0208406	0.387	0.715147	-0.0253346	-1.95149	2.13687	0.845	0.999
MEHHP	CRP	Inflammatory	0.00124509	-0.00325459	0.00769406	0.609	0.999	0.0183771	-0.0220343	0.0383887	0.231	0.640029	0.017132	-0.0251258	0.0378273	0.266	0.700419	0.0264196	-0.496842	0.891305	0.656	0.999
2,5-DCP	TXB2	Cyclooxygenase Pathway	-0.00144269	-0.00887913	0.0037821	0.609	0.999	-0.0472289	-0.0918142	-0.00606491	0.026	0.371281	-0.0457862	-0.0905859	-0.00418151	0.027	0.485163	0.0184726	-0.125245	0.313904	0.617	0.999
Pb	𝝰LA	Parent Compound	-0.00372987	-0.020299	0.0133056	0.609	0.999	-0.0133982	-0.0488586	0.0390059	0.493	0.720089	-0.00966836	-0.0465416	0.0406841	0.591	0.774359	0.139011	-3.02339	4.50659	0.642	0.999
MiBP	PGE3	Cyclooxygenase Pathway	0.00251131	-0.00664743	0.0156984	0.61	0.999	0.00587846	-0.0887756	0.0596327	0.726	0.806357	0.00336715	-0.092796	0.0579482	0.777	0.867157	0.0123791	-1.36758	1.20211	0.854	0.999
MPB	20-HETE	Cytochrome p450 Pathway	0.00131258	-0.00509181	0.00872832	0.61	0.999	0.00508482	-0.0368576	0.0234744	0.582	0.730019	0.00377225	-0.0394161	0.0230631	0.625	0.780156	0.0453293	-1.97062	1.80059	0.752	0.999
EPB	9S-HODE	Cytochrome p450 Pathway	-0.00143213	-0.00856688	0.00304747	0.611	0.999	-0.0282114	-0.074324	0.0105083	0.165	0.640029	-0.0267792	-0.0718331	0.0121081	0.194	0.700419	0.0232545	-0.577878	0.755625	0.664	0.999
Mo	14(15)-EET	Cytochrome p450 Pathway	0.00311634	-0.00869744	0.0201318	0.611	0.999	-0.0429258	-0.130554	0.0284879	0.508	0.720089	-0.0460421	-0.134417	0.0270356	0.474	0.737545	-0.0114991	-1.23468	1.26897	0.847	0.999
MBP	9S-HODE	Cytochrome p450 Pathway	0.00190356	-0.00487239	0.0119173	0.612	0.999	0.0161538	-0.045473	0.0442214	0.391	0.695578	0.0142502	-0.0492568	0.0433701	0.429	0.720301	0.0235279	-0.867875	1.34411	0.729	0.999
MCPP	PGE1	Cyclooxygenase Pathway	0.0019603	-0.00485262	0.0116854	0.612	0.999	0.0117939	-0.0412923	0.0625555	0.641	0.749288	0.0098336	-0.0435092	0.0607615	0.705	0.819965	0.0161264	-1.37578	1.98109	0.837	0.999
Pb	17-HETE	Cytochrome p450 Pathway	0.0016713	-0.00388694	0.0100037	0.612	0.999	-0.0172986	-0.0516547	0.0327935	0.388	0.6929	-0.0189699	-0.0532082	0.0306816	0.354	0.712622	-0.0166078	-1.0228	1.0685	0.786	0.999
MECPP	PGA2	Cyclooxygenase Pathway	-0.00187802	-0.0117563	0.00481737	0.613	0.999	0.0170322	-0.023689	0.0340406	0.226	0.640029	0.0189102	-0.0193357	0.0369363	0.193	0.700419	-0.0393838	-1.46184	0.964985	0.703	0.999
As	CRP	Inflammatory	-0.00242829	-0.0142134	0.00517632	0.613	0.999	-0.0560776	-0.13753	0.0149995	0.168	0.640029	-0.0536493	-0.133041	0.0161902	0.18	0.700419	0.0209741	-0.451174	0.631291	0.663	0.999
2,5-DCP	NY	Protein Damage	-0.00194966	-0.0117737	0.00554711	0.614	0.999	-0.0474535	-0.0908801	-0.00635237	0.023	0.371281	-0.0455038	-0.0902962	-0.00444093	0.029	0.485163	0.0277079	-0.18749	0.405054	0.625	0.999
MPB	PGE3	Cyclooxygenase Pathway	-0.00118214	-0.00767965	0.00252911	0.615	0.999	0.00616834	-0.035406	0.0236173	0.521	0.720089	0.00735048	-0.0331285	0.0249707	0.472	0.737545	-0.0152467	-1.71375	1.32348	0.816	0.999
TCS	9S-HODE	Cytochrome p450 Pathway	-0.00145938	-0.00876054	0.00308033	0.615	0.999	-0.0491091	-0.102687	-0.00274663	0.037	0.371281	-0.0476497	-0.101634	-0.00181489	0.04	0.485676	0.0162319	-0.120521	0.291396	0.626	0.999
Ni	PGE3	Cyclooxygenase Pathway	-0.00281857	-0.0180713	0.00759164	0.615	0.999	-0.0242605	-0.130765	0.0680907	0.641	0.749288	-0.0214419	-0.128158	0.0682591	0.689	0.811948	0.00998839	-1.32992	1.31975	0.85	0.999
Pb	12(13)-EpoME	Cytochrome p450 Pathway	-0.00278305	-0.015502	0.00964899	0.615	0.999	-0.0160454	-0.0519226	0.0408756	0.441	0.704992	-0.0132624	-0.0484033	0.0401527	0.496	0.745608	0.0985378	-1.7628	2.82635	0.654	0.999
Pb	9-oxoODE	Cyclooxygenase Pathway	-0.0027837	-0.0153567	0.00964897	0.616	0.999	-0.0160399	-0.0520824	0.040719	0.441	0.704992	-0.0132562	-0.0484205	0.0402237	0.501	0.746348	0.0981067	-1.80539	2.82967	0.655	0.999
Mo	11,12-DHET	Cytochrome p450 Pathway	0.00845589	-0.0289427	0.0477299	0.617	0.999	-0.0581477	-0.13774	0.0274028	0.347	0.663652	-0.0666036	-0.15117	0.0221828	0.249	0.700419	-0.0520539	-3.5566	2.63204	0.862	0.999
Ni	5-HETE	Lipoxygenase Pathway	-0.00656745	-0.0348973	0.0197777	0.617	0.999	-0.025821	-0.128593	0.065321	0.619	0.743056	-0.0192535	-0.121718	0.0703367	0.714	0.827526	0.102402	-2.96213	2.8222	0.726	0.999
Pb	11-HETE	Cytochrome p450 Pathway	0.00181363	-0.00478585	0.0110407	0.617	0.999	-0.017807	-0.0522486	0.0351537	0.4	0.697731	-0.0196206	-0.0530512	0.0327038	0.34	0.707991	-0.0160485	-1.3039	1.80764	0.819	0.999
Tl	PGE2	Cyclooxygenase Pathway	-0.00189807	-0.0126929	0.00827162	0.617	0.999	-0.0269025	-0.0425356	0.0151149	0.106	0.61454	-0.0250044	-0.0425182	0.0181231	0.117	0.636634	0.0445671	-0.593497	0.641634	0.637	0.999
MBZP	13-oxoODE	Lipoxygenase Pathway	0.00217369	-0.00644407	0.0131109	0.618	0.999	0.0130784	-0.0506061	0.0544389	0.566	0.726537	0.0109047	-0.0496526	0.0527978	0.617	0.778969	0.0350364	-1.63486	1.54801	0.768	0.999
MEP	9(10)-EpoME	Cytochrome p450 Pathway	0.00220298	-0.0101037	0.0149431	0.618	0.999	0.00880922	-0.0351472	0.0254772	0.409	0.697731	0.00660624	-0.0364838	0.0250943	0.503	0.746928	0.105423	-2.25018	2.75359	0.659	0.999
BP3	IL-1β	Inflammatory	0.00107917	-0.00284356	0.00671969	0.618	0.999	-0.0120938	-0.0479999	0.0147959	0.516	0.720089	-0.013173	-0.0503811	0.0134445	0.461	0.731916	-0.0124525	-1.73926	1.50443	0.872	0.999
Mo	17-HETE	Cytochrome p450 Pathway	0.00342624	-0.0087585	0.0215626	0.619	0.999	-0.0426964	-0.131477	0.0289138	0.518	0.720089	-0.0461227	-0.135418	0.0272669	0.48	0.740279	-0.0113782	-1.5235	1.16084	0.871	0.999
MEHHP	PGE1	Cyclooxygenase Pathway	0.00127408	-0.00392503	0.0086309	0.62	0.999	0.0176681	-0.0248474	0.0380941	0.259	0.640029	0.0163941	-0.0267997	0.0376407	0.29	0.700419	0.0236851	-0.621192	1.04919	0.693	0.999
MBP	NY	Protein Damage	0.00212011	-0.00515532	0.0135016	0.62	0.999	0.0156829	-0.0483326	0.0445608	0.406	0.697731	0.0135628	-0.0501019	0.043868	0.452	0.727594	0.0237599	-1.11842	1.42766	0.738	0.999
Cu	RVD1	Lipoxygenase Pathway	0.00403506	-0.0182465	0.0239837	0.62	0.999	0.0414097	-0.0110893	0.0675123	0.076	0.561045	0.0373747	-0.0119791	0.0670805	0.09	0.5795	0.0962435	-0.917917	0.916448	0.62	0.999
Sn	PGA2	Cyclooxygenase Pathway	0.00222057	-0.00592725	0.0131921	0.62	0.999	-0.0241611	-0.0613672	0.0204346	0.261	0.640029	-0.0263817	-0.0627811	0.0184033	0.218	0.700419	-0.0289301	-1.24976	1.28105	0.769	0.999
MBP	17-HETE	Cytochrome p450 Pathway	-0.00185818	-0.0118457	0.00404796	0.621	0.999	0.0149719	-0.0505944	0.0444182	0.431	0.703213	0.0168301	-0.0479837	0.0466019	0.392	0.715147	-0.0164829	-1.05395	1.09028	0.794	0.999
MiBP	PGD3	Cyclooxygenase Pathway	-0.00371803	-0.0230549	0.0110838	0.621	0.999	0.00905095	-0.0877951	0.0610388	0.666	0.763509	0.012769	-0.082415	0.0651212	0.597	0.774359	-0.00981487	-2.01088	2.00368	0.933	0.999
BPA	CAA	Cytochrome p450 Pathway	0.00257653	-0.00676239	0.015862	0.621	0.999	-0.0353924	-0.103784	0.0409809	0.342	0.659265	-0.037969	-0.10544	0.0373378	0.308	0.701096	-0.0191834	-0.957854	1.16403	0.769	0.999
1-PHE	IL-6	Inflammatory	-0.00474948	-0.0294146	0.0153495	0.621	0.999	-0.0594376	-0.102958	0.0174091	0.177	0.640029	-0.0546882	-0.104285	0.0189824	0.199	0.700419	0.0527996	-0.672059	1.17952	0.638	0.999
MECPP	9-oxoODE	Cyclooxygenase Pathway	-0.00278342	-0.0160081	0.00641545	0.623	0.999	0.0167407	-0.0232508	0.0342582	0.237	0.640029	0.0195241	-0.0176347	0.0379551	0.175	0.700419	-0.0473093	-2.02704	1.98292	0.776	0.999
MECPP	12(13)-EpoME	Cytochrome p450 Pathway	-0.00278166	-0.0162229	0.00649588	0.623	0.999	0.016743	-0.022593	0.03435	0.24	0.640029	0.0195247	-0.0174065	0.03794	0.175	0.700419	-0.0464951	-2.06058	1.95926	0.781	0.999
MPB	9(10)-EpoME	Cytochrome p450 Pathway	-0.00301069	-0.0175228	0.0075644	0.623	0.999	0.00360185	-0.0404703	0.0237199	0.642	0.749323	0.00661255	-0.0348237	0.0261888	0.54	0.75499	-0.00544522	-3.33432	3.30572	0.987	0.999
2-NAP	PGD2	Cyclooxygenase Pathway	-0.0022066	-0.014321	0.00566549	0.623	0.999	0.00452581	-0.0683382	0.030112	0.59	0.732131	0.00673241	-0.0636815	0.0323638	0.549	0.757993	-0.016077	-1.91264	1.24593	0.869	0.999
Tl	LTC4-ME	Lipoxygenase Pathway	0.00319806	-0.00687354	0.0210034	0.623	0.999	-0.0255397	-0.0425929	0.022214	0.141	0.640029	-0.0287377	-0.048204	0.0160484	0.099	0.600738	-0.0420572	-1.4002	1.13325	0.716	0.999
EPB	13S-HODE	Lipoxygenase Pathway	-0.00203381	-0.0119718	0.00608352	0.624	0.999	-0.0283305	-0.0735309	0.010312	0.161	0.640029	-0.0262966	-0.0702046	0.0112789	0.183	0.700419	0.057838	-0.931288	1.38041	0.619	0.999
MEHHP	11-HETE	Cytochrome p450 Pathway	-0.0016015	-0.010128	0.00383726	0.625	0.999	0.0175937	-0.0263252	0.0383516	0.249	0.640029	0.0191952	-0.0240091	0.0403865	0.228	0.700419	-0.0225959	-1.18389	0.881545	0.748	0.999
MEOHP	11,12-DHET	Cytochrome p450 Pathway	0.00306359	-0.011996	0.0175223	0.625	0.999	0.0224426	-0.0214292	0.0458153	0.205	0.640029	0.019379	-0.021599	0.0439591	0.241	0.700419	0.113601	-1.95884	1.78751	0.614	0.999
BP3	5,6-DHET	Cytochrome p450 Pathway	0.00114243	-0.00403538	0.00724547	0.625	0.999	-0.0125735	-0.0498583	0.0138769	0.483	0.720089	-0.0137159	-0.0509713	0.0134449	0.423	0.717799	-0.0155797	-1.89537	1.9455	0.876	0.999
TCS	PGD2	Cyclooxygenase Pathway	-0.00133356	-0.00829335	0.00350005	0.625	0.999	-0.0486891	-0.103624	-0.00166085	0.042	0.381788	-0.0473556	-0.100684	-0.000308072	0.05	0.489356	0.0149303	-0.142473	0.332603	0.633	0.999
Pb	PGE1	Cyclooxygenase Pathway	0.00179648	-0.00466519	0.0112045	0.625	0.999	-0.015639	-0.0508514	0.0363114	0.432	0.703213	-0.0174354	-0.0521804	0.0344417	0.401	0.715147	-0.0156915	-1.27334	1.14095	0.819	0.999
Tl	TXB2	Cyclooxygenase Pathway	0.00166321	-0.00390013	0.0112523	0.625	0.999	-0.0274387	-0.0425836	0.0132321	0.09	0.61454	-0.0291019	-0.0460598	0.0104398	0.078	0.552917	-0.0219364	-0.56466	0.27294	0.669	0.999
MBP	15-oxoETE	Lipoxygenase Pathway	-0.00235579	-0.01509	0.00680563	0.626	0.999	0.0158078	-0.0473799	0.0446376	0.394	0.697731	0.0181636	-0.0441778	0.0480164	0.361	0.713383	-0.0281091	-1.71454	1.72092	0.774	0.999
2,5-DCP	5,6-DHET	Cytochrome p450 Pathway	0.00155761	-0.00519745	0.00983967	0.626	0.999	-0.0468871	-0.0892964	-0.00650358	0.016	0.371281	-0.0484447	-0.0900931	-0.00858173	0.009	0.485163	-0.0215035	-0.44005	0.144687	0.638	0.999
9-PHE	PGB2	Cyclooxygenase Pathway	-0.00515625	-0.0310576	0.0173164	0.626	0.999	-0.109182	-0.155031	-0.0129774	0.025	0.371281	-0.104026	-0.1554	-0.0113568	0.032	0.485163	0.0371074	-0.305835	0.379782	0.631	0.999
Cu	IL-1β	Inflammatory	0.00223725	-0.00642411	0.0152466	0.626	0.999	0.0363235	-0.0198647	0.0618353	0.122	0.617459	0.0340862	-0.0227261	0.0608625	0.135	0.657416	0.0237282	-0.322583	0.672647	0.666	0.999
BP3	5(6)-EET	Cytochrome p450 Pathway	-0.00177797	-0.0103179	0.00503382	0.627	0.999	-0.0118228	-0.0513931	0.0145592	0.532	0.72327	-0.0100448	-0.0472713	0.0157351	0.586	0.773547	0.0783854	-2.65397	2.35812	0.725	0.999
MPB	𝝰LA	Parent Compound	0.0021964	-0.0107163	0.014469	0.627	0.999	0.00378543	-0.0407209	0.0238584	0.632	0.748238	0.00158903	-0.0420542	0.0225596	0.727	0.833747	0.112707	-2.81832	4.46376	0.719	0.999
Cu	DHA	Parent Compound	0.00399725	-0.0192584	0.0246099	0.627	0.999	0.0369598	-0.0161874	0.0633873	0.119	0.616763	0.0329625	-0.0204302	0.0623513	0.127	0.651296	0.103816	-1.01894	1.43718	0.616	0.999
Cu	CAA	Cytochrome p450 Pathway	0.00202803	-0.00571036	0.0138615	0.629	0.999	0.0371065	-0.0174962	0.0619642	0.11	0.61454	0.0350785	-0.0199698	0.0601941	0.121	0.640361	0.0223378	-0.28433	0.522504	0.673	0.999
Mn	PGE2	Cyclooxygenase Pathway	0.00303848	-0.00820943	0.017901	0.629	0.999	-0.0215985	-0.0744949	0.0456418	0.447	0.710175	-0.024637	-0.0775101	0.04134	0.383	0.715147	-0.023574	-2.31869	2.12249	0.862	0.999
MBP	PGE3	Cyclooxygenase Pathway	0.0016512	-0.00459123	0.0114596	0.63	0.999	0.0155524	-0.0480986	0.0441711	0.419	0.697731	0.0139012	-0.0512733	0.0436604	0.447	0.7275	0.0195787	-0.968743	1.10801	0.747	0.999
MEP	LA	Parent Compound	0.00194451	-0.00822896	0.013453	0.63	0.999	0.0066185	-0.041507	0.0254062	0.503	0.720089	0.00467399	-0.0422955	0.0248068	0.597	0.774359	0.0716491	-2.04308	2.37253	0.707	0.999
BPB	EPA	Parent Compound	-0.00231722	-0.0124736	0.00717477	0.63	0.999	-0.0170764	-0.0474901	0.0146371	0.286	0.640029	-0.0147592	-0.0449537	0.0137696	0.329	0.706131	0.105894	-2.161	1.94234	0.636	0.999
BPB	PGD2	Cyclooxygenase Pathway	-0.0011039	-0.0068991	0.00304619	0.63	0.999	-0.0154873	-0.0469814	0.01504	0.348	0.664468	-0.0143834	-0.0462337	0.015606	0.382	0.715147	0.025906	-1.25833	1.07504	0.738	0.999
EPB	NY	Protein Damage	0.00136459	-0.00385441	0.00874405	0.63	0.999	-0.0279428	-0.0730348	0.010782	0.172	0.640029	-0.0293074	-0.0745862	0.00950544	0.15	0.672534	-0.0187247	-0.926561	0.694174	0.714	0.999
Se	18-HETE	Cytochrome p450 Pathway	-0.00494359	-0.0345347	0.0111935	0.63	0.999	-0.0216947	-0.141664	0.0355342	0.973	0.98318	-0.0167512	-0.138323	0.0437753	0.903	0.942438	0.00297552	-1.71454	1.81858	0.965	0.999
Zn	RVD1	Lipoxygenase Pathway	-0.00779022	-0.0434056	0.0178818	0.63	0.999	-0.0190445	-0.0899477	0.0225916	0.857	0.914186	-0.0112543	-0.0855636	0.0328043	0.992	0.996298	0.128232	-3.92854	3.79641	0.743	0.999
Zn	8,9-DHET	Cytochrome p450 Pathway	0.00444736	-0.023244	0.0313895	0.63	0.999	-0.0206372	-0.0919933	0.0212572	0.817	0.883305	-0.0250845	-0.100532	0.0212898	0.694	0.814115	0.0362089	-3.2724	4.3003	0.915	0.999
Zn	13-oxoODE	Lipoxygenase Pathway	0.00277531	-0.00966839	0.0198618	0.63	0.999	-0.0155503	-0.0891539	0.0215551	0.954	0.972032	-0.0183256	-0.0932694	0.021413	0.868	0.924643	0.00822564	-2.11582	2.86469	0.94	0.999
MCPP	12,13-DiHOME	Cytochrome p450 Pathway	-0.00235807	-0.0139804	0.00717011	0.631	0.999	0.0160055	-0.0391806	0.0669958	0.537	0.723461	0.0183636	-0.0373867	0.0709498	0.488	0.742247	-0.0172003	-2.1609	1.93718	0.868	0.999
MPB	LA	Parent Compound	0.00179661	-0.00845096	0.0124965	0.631	0.999	0.00277527	-0.0404194	0.0235213	0.684	0.774554	0.000978667	-0.0429065	0.0221393	0.762	0.856481	0.0641209	-2.72454	3.13473	0.779	0.999
TCS	BCPGE2	Cyclooxygenase Pathway	-0.00119779	-0.00747997	0.00306682	0.631	0.999	-0.0490294	-0.103864	-0.0026116	0.039	0.375112	-0.0478316	-0.1007	-0.000870317	0.042	0.485676	0.013309	-0.127517	0.302124	0.638	0.999
Zn	13,14DHK-PGF2𝝰	Cyclooxygenase Pathway	-0.00534567	-0.0318499	0.0145018	0.631	0.999	-0.022389	-0.0922996	0.020849	0.775	0.8438	-0.0170433	-0.0896731	0.0272733	0.87	0.925073	0.0733539	-3.19725	3.33174	0.77	0.999
Hg	8-OHdG	Oxidative Stress	0.00258661	-0.00735424	0.0153891	0.632	0.999	-0.0249229	-0.0644203	0.0307344	0.28	0.640029	-0.0275095	-0.0665962	0.024905	0.245	0.700419	-0.0289397	-1.7783	1.29563	0.804	0.999
Pb	IL-10	Inflammatory	0.00206316	-0.0053278	0.0125894	0.632	0.999	-0.016747	-0.0513117	0.0354696	0.403	0.697731	-0.0188102	-0.0527886	0.0312335	0.363	0.714122	-0.021657	-1.69695	1.33772	0.821	0.999
Tl	PGB2	Cyclooxygenase Pathway	-0.00217853	-0.0150585	0.0102502	0.632	0.999	-0.0262507	-0.0433059	0.0205993	0.126	0.630816	-0.0240722	-0.0425383	0.0227465	0.145	0.669442	0.052103	-0.7735	0.939835	0.646	0.999
1-PYR	PGB2	Cyclooxygenase Pathway	-0.00573351	-0.0334141	0.0152791	0.633	0.999	-0.0394505	-0.105499	0.0222856	0.455	0.718454	-0.033717	-0.101943	0.025206	0.525	0.751204	0.084042	-1.77397	2.40147	0.694	0.999
Mo	PGE3	Cyclooxygenase Pathway	0.00320569	-0.00894166	0.0207642	0.633	0.999	-0.0440188	-0.132151	0.0284909	0.49	0.720089	-0.0472245	-0.135403	0.027173	0.458	0.730154	-0.0120981	-1.20633	1.19969	0.849	0.999
Pb	BCPGE2	Cyclooxygenase Pathway	0.00155831	-0.00394538	0.0103925	0.634	0.999	-0.0162668	-0.0511727	0.034381	0.412	0.697731	-0.0178251	-0.0525885	0.0328009	0.383	0.715147	-0.0140182	-1.0962	1.01722	0.802	0.999
2,5-DCP	BCPGE2	Cyclooxygenase Pathway	-0.00134006	-0.00865838	0.00441956	0.635	0.999	-0.0465397	-0.0912478	-0.00537488	0.025	0.371281	-0.0451997	-0.0903975	-0.00301426	0.03	0.485163	0.0175912	-0.146545	0.351691	0.648	0.999
PPB	13,14DHK-PGD2	Cyclooxygenase Pathway	-0.00264811	-0.015607	0.00754991	0.635	0.999	0.0144698	-0.0206924	0.0338413	0.288	0.640029	0.0171179	-0.0157632	0.0367899	0.21	0.700419	-0.0539755	-3.10889	2.72545	0.821	0.999
As	17-HETE	Cytochrome p450 Pathway	0.00228866	-0.00593713	0.0141387	0.635	0.999	-0.0563736	-0.137036	0.0142452	0.164	0.640029	-0.0586622	-0.139044	0.0123719	0.142	0.664962	-0.0179708	-0.778647	0.447121	0.723	0.999
Mo	IL-1β	Inflammatory	-0.003505	-0.0237791	0.00893244	0.635	0.999	-0.0433186	-0.132138	0.0289531	0.514	0.720089	-0.0398136	-0.129356	0.0313066	0.553	0.758045	0.0194837	-1.1202	1.27598	0.787	0.999
2,4-DCP	17-HETE	Cytochrome p450 Pathway	-0.00168034	-0.0104518	0.00560795	0.636	0.999	-0.0509579	-0.0850588	-0.00790518	0.024	0.371281	-0.0492776	-0.0838464	-0.00420437	0.03	0.485163	0.0214142	-0.161303	0.356985	0.644	0.999
MPB	8-HETE	Lipoxygenase Pathway	-0.00177402	-0.0121033	0.00534357	0.636	0.999	0.00406863	-0.0386755	0.0234117	0.612	0.740792	0.00584265	-0.0356021	0.024895	0.558	0.759532	-0.0118534	-2.82036	2.14032	0.934	0.999
2-FLU	20-HETE	Cytochrome p450 Pathway	0.00459854	-0.0141304	0.0279718	0.636	0.999	-0.0509069	-0.108362	0.0206576	0.329	0.647937	-0.0555054	-0.119202	0.0188732	0.27	0.700419	-0.0320295	-2.01714	1.3822	0.817	0.999
1-PYR	12-HETE	Lipoxygenase Pathway	-0.00516075	-0.0321832	0.0134864	0.636	0.999	-0.0321664	-0.104978	0.0230559	0.589	0.731281	-0.0270057	-0.101286	0.0264681	0.669	0.79894	0.0709132	-1.9281	2.52638	0.753	0.999
Sn	IL-1β	Inflammatory	0.00173633	-0.00457169	0.0107509	0.636	0.999	-0.0257522	-0.0639506	0.0200962	0.232	0.640029	-0.0274885	-0.0647629	0.0182339	0.208	0.700419	-0.0193825	-0.985984	0.997563	0.76	0.999
MEOHP	13,14DHK-PGD2	Cyclooxygenase Pathway	0.00318253	-0.0132563	0.0189363	0.637	0.999	0.0181524	-0.0283171	0.0439694	0.299	0.640029	0.0149699	-0.028897	0.0422065	0.373	0.715147	0.129773	-2.8309	3.09196	0.628	0.999
BPB	𝝰LA	Parent Compound	-0.00238145	-0.0135756	0.00736753	0.637	0.999	-0.0166455	-0.0471404	0.0146832	0.296	0.640029	-0.014264	-0.043988	0.0142938	0.35	0.711043	0.113984	-1.75036	2.24625	0.627	0.999
Zn	PGD2	Cyclooxygenase Pathway	-0.0031293	-0.0220453	0.00761412	0.638	0.999	-0.0165452	-0.0901344	0.0212577	0.923	0.951318	-0.0134159	-0.0879576	0.0251703	0.987	0.991706	0.0110796	-1.66699	1.6239	0.899	0.999
MEP	9-oxoODE	Cyclooxygenase Pathway	0.001757	-0.00869169	0.0116521	0.639	0.999	0.0081433	-0.0350002	0.0253969	0.457	0.718784	0.0063863	-0.0386318	0.0248208	0.496	0.745608	0.0909289	-2.62101	2.36421	0.66	0.999
MEP	12(13)-EpoME	Cytochrome p450 Pathway	0.0017584	-0.00854058	0.0117407	0.639	0.999	0.00814063	-0.0347355	0.0252745	0.447	0.710175	0.00638223	-0.0380457	0.0246462	0.493	0.745449	0.0906315	-2.46056	2.14536	0.66	0.999
1-NAP	11(12)-EET	Cytochrome p450 Pathway	0.00430592	-0.0191254	0.028414	0.639	0.999	-0.0281529	-0.10713	0.024671	0.564	0.726537	-0.0324588	-0.110635	0.0215906	0.463	0.732083	-0.0125502	-3.40394	3.32143	0.963	0.999
2- and 3-PHE	9(10)-EpoME	Cytochrome p450 Pathway	-0.00759943	-0.0467011	0.0288593	0.639	0.999	-0.0881364	-0.138753	0.0157026	0.111	0.61454	-0.080537	-0.142984	0.0187911	0.119	0.637048	0.0748358	-0.840272	0.908849	0.642	0.999
9-PHE	5-HETE	Lipoxygenase Pathway	-0.00595281	-0.0354759	0.020751	0.639	0.999	-0.104217	-0.155905	9.85112e-05	0.051	0.419213	-0.098264	-0.157247	0.00335384	0.059	0.493726	0.0501895	-0.478693	0.520141	0.648	0.999
MEHHP	8-IP	Oxidative Stress	0.00192919	-0.00700012	0.0125177	0.64	0.999	0.0193261	-0.0204982	0.0387372	0.209	0.640029	0.0173969	-0.0218192	0.0376159	0.243	0.700419	0.0527561	-0.96002	1.28562	0.653	0.999
MBZP	CY	Protein Damage	-0.00175052	-0.0107146	0.00430206	0.64	0.999	0.0143794	-0.0466665	0.0552401	0.532	0.72327	0.0161299	-0.0445645	0.0574787	0.493	0.745449	-0.0157425	-1.12367	1.13416	0.808	0.999
As	NY	Protein Damage	-0.00251953	-0.0159451	0.00672024	0.64	0.999	-0.0546477	-0.135643	0.0150925	0.167	0.640029	-0.0521281	-0.131814	0.0163914	0.184	0.700419	0.0204709	-0.440121	0.78917	0.687	0.999
Se	9(10)-EpoME	Cytochrome p450 Pathway	-0.0119503	-0.0691219	0.033415	0.64	0.999	-0.0430623	-0.14928	0.0350596	0.741	0.816368	-0.031112	-0.144982	0.0510887	0.842	0.912036	0.103939	-3.30068	3.45261	0.731	0.999
Sn	8(9)-EET	Cytochrome p450 Pathway	-0.00257035	-0.0150704	0.00925661	0.64	0.999	-0.0238066	-0.0618947	0.0227567	0.267	0.640029	-0.0212362	-0.0594279	0.0240158	0.304	0.700419	0.0707809	-1.50388	1.5231	0.677	0.999
MEHHP	LTD4	Lipoxygenase Pathway	0.00242565	-0.0113048	0.015674	0.641	0.999	0.0193072	-0.0206122	0.0395936	0.212	0.640029	0.0168816	-0.0235288	0.0385109	0.263	0.700419	0.105548	-1.86077	1.78965	0.625	0.999
MEOHP	9(10)-EpoME	Cytochrome p450 Pathway	0.00256795	-0.011389	0.0160237	0.641	0.999	0.0204384	-0.0252728	0.0446671	0.246	0.640029	0.0178705	-0.0251882	0.0433686	0.295	0.700419	0.0923335	-1.63782	1.77115	0.639	0.999
Sn	9,10-DiHOME	Cytochrome p450 Pathway	-0.00257371	-0.0150167	0.00960589	0.641	0.999	-0.0238096	-0.0618519	0.0226429	0.269	0.640029	-0.0212359	-0.0592532	0.0238964	0.304	0.700419	0.0721357	-1.3943	1.55452	0.676	0.999
Zn	11(12)-EET	Cytochrome p450 Pathway	0.00417481	-0.0231015	0.0309567	0.641	0.999	-0.0208411	-0.0916067	0.0214755	0.802	0.869521	-0.0250159	-0.100778	0.0212313	0.698	0.815506	0.0301072	-4.31304	3.77328	0.919	0.999
MiBP	LTC4-ME	Lipoxygenase Pathway	0.00397815	-0.0157007	0.0253398	0.642	0.999	0.000580686	-0.100118	0.0591111	0.845	0.905552	-0.00339747	-0.101774	0.0569771	0.928	0.958176	0.046547	-2.02879	4.24233	0.807	0.999
9-PHE	5,6-DHET	Cytochrome p450 Pathway	-0.00363167	-0.0229022	0.0126539	0.642	0.999	-0.102104	-0.152711	-0.000728894	0.046	0.393461	-0.0984721	-0.153225	0.00294699	0.059	0.493726	0.0219702	-0.250737	0.367017	0.654	0.999
1-PHE	5-HETE	Lipoxygenase Pathway	-0.00570172	-0.0361992	0.0218972	0.642	0.999	-0.0609872	-0.104524	0.0167579	0.173	0.640029	-0.0552855	-0.108487	0.0192187	0.187	0.700419	0.0816639	-0.847923	1.3848	0.639	0.999
Mn	5-HETE	Lipoxygenase Pathway	-0.00358087	-0.0196785	0.0131563	0.642	0.999	-0.0272032	-0.077388	0.0386245	0.34	0.659265	-0.0236223	-0.0752805	0.0403341	0.395	0.715147	0.0923061	-1.72464	1.92925	0.666	0.999
MEOHP	13,14DHK-PGF2𝝰	Cyclooxygenase Pathway	0.00199566	-0.00842704	0.0126817	0.643	0.999	0.0222066	-0.020915	0.0449218	0.201	0.640029	0.020211	-0.021819	0.043807	0.225	0.700419	0.0617695	-1.05241	1.26056	0.652	0.999
MiBP	14(15)-EET	Cytochrome p450 Pathway	0.00214211	-0.00662012	0.014223	0.643	0.999	0.00455137	-0.0938101	0.0603587	0.756	0.82817	0.00240927	-0.0937199	0.0591751	0.799	0.881944	0.00898059	-0.964612	1.26099	0.865	0.999
1-PYR	TXB2	Cyclooxygenase Pathway	0.00276155	-0.00872238	0.019292	0.643	0.999	-0.0331194	-0.105073	0.0232243	0.57	0.72739	-0.035881	-0.108345	0.0219203	0.537	0.75349	-0.00850778	-1.5024	1.37074	0.887	0.999
EPB	18-HETE	Cytochrome p450 Pathway	-0.001196	-0.00825785	0.00339086	0.644	0.999	-0.0282154	-0.0737337	0.0104713	0.172	0.640029	-0.0270194	-0.0715481	0.0115969	0.191	0.700419	0.0193333	-0.587892	0.769121	0.692	0.999
Mo	8-HETE	Lipoxygenase Pathway	0.00421364	-0.0180319	0.0301353	0.644	0.999	-0.0421538	-0.131114	0.0288573	0.503	0.720089	-0.0463674	-0.137416	0.0270763	0.45	0.7275	-0.014291	-2.24873	1.76099	0.909	0.999
MEP	CY	Protein Damage	-0.00119902	-0.00832419	0.00288936	0.645	0.999	0.0071843	-0.0393077	0.0249356	0.479	0.720089	0.00838333	-0.0372064	0.0264541	0.448	0.7275	-0.0142902	-1.11652	0.934877	0.806	0.999
2,4-DCP	13S-HODE	Lipoxygenase Pathway	-0.00208261	-0.012774	0.00772207	0.645	0.999	-0.0502479	-0.0835568	-0.00799115	0.026	0.371281	-0.0481653	-0.0820831	-0.00651315	0.026	0.485163	0.0299447	-0.300286	0.380858	0.649	0.999
2-NAP	NY	Protein Damage	0.00198657	-0.00548784	0.0137359	0.645	0.999	0.00152972	-0.0726402	0.0297778	0.69	0.778298	-0.000456851	-0.0770027	0.029067	0.734	0.837309	0.00844548	-1.5412	1.57565	0.901	0.999
1-NAP	8,9-DHET	Cytochrome p450 Pathway	0.00423791	-0.0200347	0.0291052	0.645	0.999	-0.0281283	-0.106698	0.024504	0.561	0.726074	-0.0323662	-0.110482	0.0219585	0.461	0.731916	-0.00843099	-3.12259	3.63986	0.974	0.999
2-NAP	5(6)-EET	Cytochrome p450 Pathway	0.0023527	-0.0122157	0.0171101	0.647	0.999	0.00206208	-0.0750347	0.0297457	0.678	0.773046	-0.000290621	-0.0776969	0.0298246	0.727	0.833747	0.07539	-2.01139	1.92385	0.749	0.999
MPB	14(15)-EET	Cytochrome p450 Pathway	-0.00101624	-0.00670007	0.00278688	0.648	0.999	0.00650972	-0.0352469	0.0237158	0.507	0.720089	0.00752597	-0.0338044	0.0247456	0.469	0.736546	-0.0093432	-1.10759	1.5366	0.865	0.999
Cu	5(6)-EET	Cytochrome p450 Pathway	0.00231127	-0.0130587	0.0178391	0.648	0.999	0.0395433	-0.00633155	0.062416	0.07	0.526818	0.0372321	-0.00735407	0.0628545	0.073	0.535487	0.0539604	-0.452047	0.666103	0.632	0.999
Mn	IL-6	Inflammatory	0.00288332	-0.00884226	0.017483	0.648	0.999	-0.0256516	-0.07717	0.0403935	0.371	0.683607	-0.0285349	-0.0795848	0.0370343	0.323	0.703018	-0.0256881	-1.64279	1.96048	0.849	0.999
Mo	AA	Parent Compound	0.00532472	-0.0233121	0.0367089	0.648	0.999	-0.0465279	-0.132215	0.0287959	0.458	0.718784	-0.0518527	-0.140728	0.0261221	0.378	0.715147	-0.0195314	-2.70627	2.38596	0.928	0.999
MECPP	BCPGE2	Cyclooxygenase Pathway	-0.0011398	-0.0081	0.00321241	0.649	0.999	0.0152697	-0.0272671	0.0334226	0.287	0.640029	0.0164095	-0.0250008	0.0347484	0.262	0.700419	-0.0161844	-0.986342	0.684336	0.756	0.999
MEP	PGE3	Cyclooxygenase Pathway	-0.00110019	-0.00832375	0.00314021	0.649	0.999	0.0065807	-0.0414581	0.024857	0.506	0.720089	0.00768089	-0.0392548	0.0261259	0.476	0.737545	-0.0103368	-1.32041	1.26313	0.847	0.999
MPB	12(13)-EpoME	Cytochrome p450 Pathway	0.00152997	-0.00773699	0.0104726	0.649	0.999	0.00615606	-0.0349366	0.0238369	0.525	0.720089	0.00462609	-0.036476	0.0236026	0.571	0.76375	0.0905264	-2.17908	2.77812	0.692	0.999
1-NAP	TXB2	Cyclooxygenase Pathway	0.00219146	-0.00745699	0.0157602	0.649	0.999	-0.0329563	-0.112886	0.022539	0.496	0.720089	-0.0351477	-0.114441	0.0224677	0.449	0.7275	-0.0121081	-1.27906	1.48786	0.861	0.999
1-PHE	12-HETE	Lipoxygenase Pathway	0.00513723	-0.0176188	0.0324841	0.649	0.999	-0.0592094	-0.103292	0.0174367	0.18	0.640029	-0.0643466	-0.117545	0.0143203	0.147	0.669442	-0.0332526	-2.02748	1.21496	0.759	0.999
Hg	TXB2	Cyclooxygenase Pathway	0.00158731	-0.0044968	0.0106313	0.649	0.999	-0.0285375	-0.0660754	0.0217641	0.213	0.640029	-0.0301249	-0.0672323	0.0204592	0.188	0.700419	-0.0191786	-0.9277	0.656977	0.75	0.999
Mn	9-oxoODE	Cyclooxygenase Pathway	-0.00322579	-0.0190484	0.0112519	0.649	0.999	-0.0206232	-0.0754383	0.0493367	0.474	0.720089	-0.0173975	-0.0721892	0.0496785	0.524	0.751204	0.0797415	-2.58312	2.01364	0.697	0.999
Mn	12(13)-EpoME	Cytochrome p450 Pathway	-0.00322469	-0.0188481	0.0114188	0.649	0.999	-0.0206247	-0.0756897	0.0498163	0.473	0.720089	-0.0174	-0.0718678	0.0497488	0.528	0.752855	0.0793816	-2.56443	1.95925	0.7	0.999
2,4-DCP	LA	Parent Compound	-0.00237825	-0.0143249	0.00864498	0.65	0.999	-0.0523437	-0.0872352	-0.00804007	0.032	0.371281	-0.0499654	-0.0851854	-0.00682567	0.031	0.485163	0.0361702	-0.281425	0.41195	0.648	0.999
MPB	9-oxoODE	Cyclooxygenase Pathway	0.00152752	-0.00754998	0.0105949	0.65	0.999	0.00615791	-0.0358781	0.0238705	0.52	0.720089	0.00463039	-0.0366692	0.0235649	0.582	0.771783	0.0875668	-2.19067	3.08978	0.696	0.999
MEOHP	17-HETE	Cytochrome p450 Pathway	0.00124481	-0.00392232	0.00903154	0.651	0.999	0.0206964	-0.0236873	0.044593	0.237	0.640029	0.0194516	-0.0257081	0.0439031	0.272	0.700419	0.0181767	-0.561667	0.92421	0.716	0.999
PPB	RVD1	Lipoxygenase Pathway	0.0018082	-0.00816002	0.011422	0.651	0.999	0.016184	-0.0189883	0.035218	0.25	0.640029	0.0143758	-0.0222514	0.0344617	0.303	0.700419	0.0893006	-1.36935	2.28906	0.655	0.999
Pb	IL-6	Inflammatory	-0.00207452	-0.0131057	0.00857045	0.652	0.999	-0.0175062	-0.0517067	0.0346895	0.384	0.691618	-0.0154317	-0.0503118	0.0354554	0.441	0.726537	0.0528094	-1.53622	1.77167	0.726	0.999
Se	11,12-DHET	Cytochrome p450 Pathway	-0.0128713	-0.075156	0.0289248	0.652	0.999	-0.0202805	-0.142592	0.0370914	0.92	0.950762	-0.00740922	-0.133868	0.0620144	0.784	0.872031	0.0928832	-3.65205	5.10936	0.818	0.999
BPA	PGA2	Cyclooxygenase Pathway	0.0032772	-0.0105612	0.0196752	0.653	0.999	-0.0437974	-0.109934	0.0316076	0.238	0.640029	-0.0470746	-0.113674	0.0276984	0.202	0.700419	-0.0342852	-1.31557	0.960548	0.747	0.999
2- and 3-PHE	LTC4-ME	Lipoxygenase Pathway	-0.00538804	-0.0363928	0.0224	0.653	0.999	-0.0909361	-0.137819	0.00870407	0.08	0.586835	-0.085548	-0.141486	0.0146852	0.086	0.569566	0.0437566	-0.534147	0.590194	0.665	0.999
MiBP	9-oxoODE	Cyclooxygenase Pathway	0.00386947	-0.0170883	0.0242435	0.655	0.999	0.00764047	-0.0928475	0.06252	0.695	0.782044	0.003771	-0.0911566	0.0592458	0.766	0.858187	0.0762221	-2.84944	2.32143	0.756	0.999
MiBP	12(13)-EpoME	Cytochrome p450 Pathway	0.00387269	-0.016755	0.0241542	0.656	0.999	0.00763866	-0.0931079	0.0624356	0.691	0.778298	0.00376597	-0.0915344	0.0592242	0.766	0.858187	0.0797256	-2.47724	2.69498	0.749	0.999
2-NAP	8(9)-EET	Cytochrome p450 Pathway	-0.00341633	-0.0225625	0.0100921	0.656	0.999	0.00470829	-0.065394	0.0301677	0.588	0.731215	0.00812462	-0.0582058	0.0345243	0.532	0.752855	-0.0175821	-3.58092	2.67283	0.944	0.999
BPB	14(15)-EET	Cytochrome p450 Pathway	0.000834683	-0.00273114	0.00572592	0.657	0.999	-0.0164279	-0.0483137	0.0129832	0.306	0.640527	-0.0172626	-0.0493687	0.0122707	0.283	0.700419	-0.0131154	-1.14543	1.1474	0.793	0.999
PPB	8-HETE	Lipoxygenase Pathway	-0.00134388	-0.00927347	0.00445026	0.657	0.999	0.0132312	-0.0221781	0.0327505	0.316	0.642533	0.0145751	-0.0186157	0.0340779	0.279	0.700419	-0.0271548	-1.83765	1.39326	0.795	0.999
Sn	13,14DHK-PGD2	Cyclooxygenase Pathway	0.00417303	-0.0128391	0.0246052	0.657	0.999	-0.017013	-0.0557541	0.0303955	0.413	0.697731	-0.021186	-0.0576396	0.0209552	0.281	0.700419	-0.0305615	-4.21763	4.91914	0.932	0.999
EPB	LTB4	Lipoxygenase Pathway	0.00138807	-0.00409301	0.00903093	0.658	0.999	-0.0293553	-0.0748695	0.00974364	0.149	0.640029	-0.0307434	-0.0771711	0.00962628	0.147	0.669442	-0.0230008	-1.10217	0.571673	0.703	0.999
2-NAP	9,10-DiHOME	Cytochrome p450 Pathway	-0.00343387	-0.0224735	0.0102143	0.658	0.999	0.00470478	-0.066055	0.0301604	0.587	0.731215	0.00813864	-0.0571738	0.034496	0.532	0.752855	-0.0189563	-3.04694	2.76625	0.939	0.999
2- and 3-PHE	20-HETE	Cytochrome p450 Pathway	-0.0040096	-0.0286088	0.0179737	0.658	0.999	-0.0894891	-0.139701	0.0130148	0.087	0.61454	-0.0854795	-0.140388	0.0156505	0.094	0.58731	0.0285625	-0.444127	0.536364	0.681	0.999
MEOHP	BCPGE2	Cyclooxygenase Pathway	-0.00118663	-0.00835531	0.00350168	0.659	0.999	0.0210147	-0.022888	0.0446909	0.231	0.640029	0.0222013	-0.0217958	0.0457529	0.209	0.700419	-0.0162807	-0.794008	0.538957	0.736	0.999
EPB	IL-6	Inflammatory	-0.00163828	-0.0114944	0.00633303	0.659	0.999	-0.0307313	-0.0768915	0.00964411	0.144	0.640029	-0.029093	-0.073888	0.00975582	0.156	0.678439	0.0381245	-0.949389	0.804175	0.675	0.999
9-PHE	18-HETE	Cytochrome p450 Pathway	-0.00312553	-0.0204053	0.00854	0.659	0.999	-0.103738	-0.152694	0.000192673	0.052	0.421455	-0.100613	-0.152208	0.00199544	0.055	0.489356	0.015122	-0.177076	0.277622	0.677	0.999
Ba	PGB2	Cyclooxygenase Pathway	-0.00290856	-0.0176297	0.0106779	0.659	0.999	0.0019629	-0.0496967	0.0538471	0.923	0.951318	0.00487146	-0.0458604	0.0546002	0.839	0.910062	0.0218497	-3.42503	3.30324	0.922	0.999
Tl	PGA2	Cyclooxygenase Pathway	0.00203039	-0.00568447	0.0149503	0.659	0.999	-0.0267317	-0.0426229	0.0167059	0.11	0.61454	-0.0287621	-0.0469572	0.0129641	0.091	0.582667	-0.0250501	-0.890331	0.4625	0.717	0.999
MEOHP	12,13-DiHOME	Cytochrome p450 Pathway	0.00140756	-0.0060768	0.00966173	0.66	0.999	0.0232901	-0.019135	0.0454768	0.182	0.640029	0.0218825	-0.0210798	0.0446755	0.199	0.700419	0.0349754	-0.808186	0.803094	0.684	0.999
2,5-DCP	CAA	Cytochrome p450 Pathway	0.00125736	-0.00359188	0.00848064	0.661	0.999	-0.047731	-0.0927906	-0.00604743	0.024	0.371281	-0.0489884	-0.0934111	-0.00710134	0.017	0.485163	-0.0131625	-0.326265	0.106727	0.671	0.999
1-NAP	18-HETE	Cytochrome p450 Pathway	-0.00243233	-0.0168688	0.00715058	0.661	0.999	-0.0332	-0.113564	0.022859	0.491	0.720089	-0.0307677	-0.110518	0.0244676	0.533	0.752891	0.0198069	-1.31086	1.25785	0.794	0.999
Hg	5-oxoETE	Lipoxygenase Pathway	-0.00211866	-0.0130398	0.00811112	0.661	0.999	-0.0234716	-0.0636666	0.0291021	0.315	0.642533	-0.0213529	-0.0618094	0.0327659	0.341	0.707991	0.0444171	-1.09377	1.31505	0.718	0.999
Tl	8(9)-EET	Cytochrome p450 Pathway	-0.00181201	-0.0142416	0.0109358	0.661	0.999	-0.0266865	-0.0433331	0.0183332	0.116	0.616045	-0.0248744	-0.0431079	0.0203627	0.128	0.652886	0.0497247	-0.750109	0.917208	0.667	0.999
Mn	RVD1	Lipoxygenase Pathway	-0.00416373	-0.0245642	0.0160752	0.662	0.999	-0.0183577	-0.0722867	0.0502515	0.525	0.720089	-0.014194	-0.0682834	0.0524096	0.591	0.774359	0.122477	-2.61743	4.58149	0.681	0.999
Ni	9,10-DiHOME	Cytochrome p450 Pathway	-0.00471255	-0.0308396	0.0191285	0.662	0.999	-0.031561	-0.136358	0.0602647	0.538	0.723461	-0.0268484	-0.129738	0.0635319	0.592	0.774359	0.0680549	-2.25593	2.39088	0.748	0.999
MEOHP	LTD4	Lipoxygenase Pathway	0.0025413	-0.0120591	0.0168816	0.663	0.999	0.0203895	-0.0248868	0.0452548	0.244	0.640029	0.0178482	-0.0252522	0.0438871	0.297	0.700419	0.0977022	-1.92831	2.04795	0.651	0.999
BPB	5,6-DHET	Cytochrome p450 Pathway	0.00109731	-0.00420617	0.00761293	0.663	0.999	-0.015692	-0.047981	0.0136936	0.334	0.653343	-0.0167893	-0.0475692	0.0126942	0.291	0.700419	-0.0180323	-1.35335	1.81545	0.829	0.999
Ni	8(9)-EET	Cytochrome p450 Pathway	-0.00471893	-0.03155	0.0193089	0.663	0.999	-0.0315647	-0.135428	0.0611085	0.537	0.723461	-0.0268458	-0.1297	0.0633894	0.59	0.774359	0.0700815	-2.14101	2.73449	0.74	0.999
Tl	9,10-DiHOME	Cytochrome p450 Pathway	-0.00180981	-0.0142608	0.0107956	0.663	0.999	-0.0266855	-0.0432462	0.017646	0.118	0.616045	-0.0248757	-0.0432205	0.020027	0.128	0.652886	0.0491535	-0.699464	0.905842	0.671	0.999
Zn	20-HETE	Cytochrome p450 Pathway	0.00267472	-0.0124528	0.0210777	0.663	0.999	-0.0176757	-0.0897771	0.0214117	0.884	0.929724	-0.0203504	-0.0945821	0.0217438	0.822	0.898772	0.0102285	-2.69021	2.91635	0.959	0.999
MECPP	9(10)-EpoME	Cytochrome p450 Pathway	0.00200314	-0.0116523	0.0150352	0.666	0.999	0.0144757	-0.0332738	0.0338897	0.316	0.642533	0.0124726	-0.0309772	0.0334243	0.368	0.714122	0.0929573	-1.95265	2.38633	0.656	0.999
MPB	18-HETE	Cytochrome p450 Pathway	-0.00110344	-0.00780398	0.00325385	0.666	0.999	0.00709352	-0.0343288	0.0239793	0.488	0.720089	0.00819695	-0.0324217	0.0253088	0.44	0.726537	-0.0148264	-1.08727	1.37565	0.85	0.999
2-NAP	12,13-DiHOME	Cytochrome p450 Pathway	0.00175894	-0.00871201	0.0138199	0.666	0.999	0.00319495	-0.0710272	0.0299238	0.628	0.746515	0.00143601	-0.0723431	0.0291871	0.674	0.802843	0.025761	-1.80115	1.82108	0.84	0.999
Zn	LA	Parent Compound	-0.00521657	-0.0332913	0.0151756	0.666	0.999	-0.021475	-0.0929777	0.0212149	0.821	0.886802	-0.0162584	-0.0904439	0.0283444	0.893	0.937064	0.0707139	-2.89452	3.07511	0.781	0.999
MEHHP	EPA	Parent Compound	0.0020628	-0.0114595	0.0148635	0.667	0.999	0.0184148	-0.0228175	0.0387507	0.235	0.640029	0.016352	-0.0236877	0.0377214	0.277	0.700419	0.0904669	-1.76885	1.65556	0.646	0.999
2,4-DCP	PGA2	Cyclooxygenase Pathway	0.00186331	-0.00673314	0.012223	0.667	0.999	-0.0540746	-0.0874758	-0.0119671	0.024	0.371281	-0.0559379	-0.0897603	-0.014659	0.015	0.485163	-0.0236276	-0.362128	0.160661	0.679	0.999
2-FLU	15DO12,14-PGJ2	Cyclooxygenase Pathway	-0.00647996	-0.0391189	0.0207838	0.667	0.999	-0.0510427	-0.111105	0.0208671	0.326	0.646423	-0.0445628	-0.112454	0.0235007	0.381	0.715147	0.104746	-2.37542	2.56831	0.669	0.999
Tl	20-HETE	Cytochrome p450 Pathway	0.00208776	-0.00598114	0.0152321	0.667	0.999	-0.0264782	-0.0422713	0.0177117	0.105	0.61454	-0.0285659	-0.0464959	0.012265	0.088	0.571384	-0.0274913	-0.979301	0.480997	0.732	0.999
2-FLU	IL-1β	Inflammatory	-0.003221	-0.0216377	0.00877931	0.668	0.999	-0.0480968	-0.109053	0.0206143	0.377	0.688099	-0.0448758	-0.10825	0.0227255	0.4	0.715147	0.0223177	-1.26146	1.00227	0.761	0.999
2-FLU	14(15)-EET	Cytochrome p450 Pathway	-0.00252586	-0.0185196	0.00835765	0.668	0.999	-0.0474463	-0.108551	0.021264	0.38	0.688156	-0.0449205	-0.107541	0.0226552	0.405	0.715259	0.0157883	-0.655775	1.2022	0.768	0.999
As	5,6-DHET	Cytochrome p450 Pathway	0.00237758	-0.00889104	0.0160945	0.668	0.999	-0.0527548	-0.133123	0.0144859	0.171	0.640029	-0.0551323	-0.131669	0.0117316	0.14	0.664305	-0.0208553	-0.845789	0.81863	0.765	0.999
MEHP	CY	Protein Damage	-0.00133929	-0.00881821	0.00379912	0.67	0.999	0.0211524	-0.0248491	0.0507085	0.278	0.640029	0.0224917	-0.0228127	0.0521798	0.254	0.700419	-0.0154761	-0.803621	0.736345	0.766	0.999
Zn	PGJ2	Cyclooxygenase Pathway	-0.00306936	-0.021823	0.0098854	0.67	0.999	-0.0173728	-0.0894319	0.0217237	0.882	0.928885	-0.0143035	-0.0867322	0.0254082	0.945	0.970971	0.0219779	-2.4024	1.99917	0.872	0.999
BPB	CY	Protein Damage	-0.000865744	-0.00588239	0.00256693	0.671	0.999	-0.0168899	-0.047611	0.0126873	0.297	0.640029	-0.0160241	-0.0470903	0.0134823	0.317	0.701096	0.0178139	-0.835593	0.852885	0.758	0.999
Se	CY	Protein Damage	0.00402825	-0.0124169	0.0301488	0.671	0.999	-0.0246956	-0.142662	0.0351312	0.978	0.986512	-0.0287238	-0.14659	0.0345341	0.929	0.958781	0.0024503	-1.47282	1.54345	0.971	0.999
Sn	NY	Protein Damage	-0.00169186	-0.0109202	0.00464842	0.672	0.999	-0.0231241	-0.0617036	0.0227956	0.278	0.640029	-0.0214322	-0.0604382	0.0259087	0.312	0.701096	0.0206422	-0.837627	1.03549	0.762	0.999
BP3	9S-HODE	Cytochrome p450 Pathway	-0.000968639	-0.00668783	0.00263912	0.673	0.999	-0.0114401	-0.0476335	0.0144238	0.535	0.723461	-0.0104715	-0.0467074	0.0155315	0.572	0.764646	0.0156427	-1.1484	1.40083	0.832	0.999
Hg	5,6-DHET	Cytochrome p450 Pathway	0.00181469	-0.00637183	0.0124958	0.673	0.999	-0.0237564	-0.0620426	0.028883	0.279	0.640029	-0.0255711	-0.0630537	0.0235867	0.251	0.700419	-0.019104	-1.57636	0.954403	0.812	0.999
Ni	11,12-DHET	Cytochrome p450 Pathway	0.00700267	-0.0254604	0.0420147	0.673	0.999	-0.0250413	-0.128971	0.0667533	0.635	0.748766	-0.0320439	-0.133362	0.0569819	0.51	0.750157	0.0165958	-3.91698	3.87586	0.954	0.999
MBZP	5-oxoETE	Lipoxygenase Pathway	0.00231698	-0.00936924	0.0156678	0.674	0.999	0.00855509	-0.0559163	0.0526966	0.678	0.773046	0.0062381	-0.0566261	0.0509612	0.75	0.847635	0.0344883	-2.04278	2.62674	0.836	0.999
2,4-DCP	NY	Protein Damage	-0.00133842	-0.00934173	0.00411786	0.674	0.999	-0.0511039	-0.0854794	-0.00834326	0.028	0.371281	-0.0497654	-0.0836821	-0.00610804	0.028	0.485163	0.0116511	-0.133281	0.276096	0.68	0.999
PPB	13S-HODE	Lipoxygenase Pathway	-0.00139951	-0.0099948	0.00524413	0.674	0.999	0.0137015	-0.0212608	0.0331379	0.309	0.640581	0.015101	-0.0183325	0.0346477	0.263	0.700419	-0.028153	-1.69563	1.78415	0.823	0.999
1-NAP	15-oxoETE	Lipoxygenase Pathway	0.00262734	-0.00863333	0.0188978	0.674	0.999	-0.0328593	-0.113377	0.022567	0.504	0.720089	-0.0354866	-0.118237	0.022447	0.452	0.727594	-0.0192802	-1.50085	1.74948	0.818	0.999
Ni	13,14DHK-PGD2	Cyclooxygenase Pathway	0.00737814	-0.0275188	0.0444564	0.674	0.999	-0.0314723	-0.132073	0.0580433	0.524	0.720089	-0.0388504	-0.134289	0.0481318	0.387	0.715147	0.00614189	-4.36683	3.93545	0.98	0.999
Sn	15-HETE	Lipoxygenase Pathway	-0.00253467	-0.0156906	0.0113421	0.674	0.999	-0.0206007	-0.0582123	0.025171	0.324	0.646423	-0.018066	-0.0560826	0.0272483	0.369	0.714122	0.0857137	-1.89873	2.16654	0.688	0.999
Zn	CRP	Inflammatory	0.00222689	-0.00753461	0.0162936	0.674	0.999	-0.019558	-0.0902207	0.021091	0.836	0.900069	-0.0217849	-0.0938072	0.0213917	0.786	0.873546	-0.00270834	-1.60419	1.80272	0.954	0.999
MEHHP	CY	Protein Damage	0.00113087	-0.00375747	0.00834942	0.675	0.999	0.0183173	-0.0227276	0.0381406	0.239	0.640029	0.0171864	-0.0244666	0.0377794	0.263	0.700419	0.0205729	-0.552802	0.819514	0.712	0.999
MEHHP	PGD2	Cyclooxygenase Pathway	0.00120103	-0.00438906	0.00869581	0.677	0.999	0.018396	-0.0231865	0.0383873	0.234	0.640029	0.017195	-0.0243008	0.0377131	0.263	0.700419	0.0259331	-0.59432	1.10063	0.711	0.999
Hg	CAA	Cytochrome p450 Pathway	0.00150032	-0.00456507	0.0102688	0.677	0.999	-0.0254804	-0.0634755	0.0240747	0.251	0.640029	-0.0269807	-0.0640042	0.0218444	0.23	0.700419	-0.0141466	-0.870817	0.93975	0.798	0.999
Sn	5-oxoETE	Lipoxygenase Pathway	0.00201497	-0.0075567	0.014125	0.677	0.999	-0.0240572	-0.0620718	0.0228445	0.272	0.640029	-0.0260722	-0.0636606	0.0188604	0.225	0.700419	-0.0273737	-1.40414	1.66053	0.821	0.999
TCS	DY	Protein Damage	0.00162457	-0.00701025	0.0116125	0.678	0.999	-0.0502261	-0.105282	-0.00301191	0.031	0.371281	-0.0518506	-0.105818	-0.00417435	0.028	0.485163	-0.0264295	-0.440507	0.295641	0.691	0.999
2-FLU	13,14DHK-PGF2𝝰	Cyclooxygenase Pathway	-0.00510652	-0.0324734	0.0177205	0.678	0.999	-0.0505891	-0.111009	0.0211741	0.347	0.663652	-0.0454826	-0.111382	0.0238973	0.387	0.715147	0.0757316	-2.1108	1.93287	0.697	0.999
9-PHE	PGE2	Cyclooxygenase Pathway	-0.00403049	-0.0288642	0.0168311	0.678	0.999	-0.107637	-0.155607	-0.00561329	0.041	0.378637	-0.103607	-0.156354	-0.00548012	0.041	0.485676	0.0280953	-0.280077	0.342406	0.687	0.999
2,4-DCP	11-HETE	Cytochrome p450 Pathway	-0.00131148	-0.00888114	0.00458463	0.679	0.999	-0.0508044	-0.0856435	-0.00677827	0.029	0.371281	-0.0494929	-0.0842098	-0.00565917	0.032	0.485163	0.0148258	-0.165921	0.272041	0.682	0.999
EPB	8-IP	Oxidative Stress	0.00167786	-0.00634215	0.0112155	0.679	0.999	-0.027672	-0.0739364	0.0114093	0.184	0.640029	-0.0293498	-0.074149	0.00939652	0.144	0.666251	-0.0222207	-1.28752	1.49422	0.785	0.999
2-FLU	LTB4	Lipoxygenase Pathway	0.0033614	-0.0132251	0.0251248	0.679	0.999	-0.0474164	-0.108839	0.0205196	0.381	0.688891	-0.0507778	-0.116036	0.0206157	0.348	0.71088	-0.0222162	-1.52796	1.27587	0.804	0.999
Ni	9-oxoODE	Cyclooxygenase Pathway	-0.00502946	-0.0301912	0.0178055	0.679	0.999	-0.0185631	-0.120691	0.071765	0.723	0.804522	-0.0135337	-0.113883	0.0731173	0.805	0.886294	0.0764671	-3.24932	2.94926	0.782	0.999
Ni	12(13)-EpoME	Cytochrome p450 Pathway	-0.00502729	-0.0302027	0.0179247	0.679	0.999	-0.0185657	-0.119607	0.0715153	0.719	0.80127	-0.0135384	-0.114232	0.0730444	0.802	0.884413	0.0746026	-3.90252	2.79804	0.786	0.999
MBZP	PGA2	Cyclooxygenase Pathway	0.00202647	-0.00747936	0.0138549	0.68	0.999	0.0120171	-0.0498026	0.053847	0.581	0.730019	0.00999067	-0.0512919	0.0526792	0.635	0.781665	0.0248378	-1.52975	1.77245	0.835	0.999
BP3	IL-6	Inflammatory	-0.00128365	-0.00876834	0.00462301	0.68	0.999	-0.00969782	-0.0453989	0.016006	0.618	0.743056	-0.00841417	-0.0434404	0.0164829	0.675	0.803621	0.03878	-2.51636	2.01748	0.812	0.999
2,4-DCP	18-HETE	Cytochrome p450 Pathway	-0.00118649	-0.00861314	0.00370007	0.681	0.999	-0.0497845	-0.083948	-0.00693523	0.029	0.371281	-0.048598	-0.0826846	-0.00408869	0.029	0.485163	0.0109871	-0.121527	0.296415	0.684	0.999
2-NAP	CY	Protein Damage	0.00145207	-0.0049895	0.0117998	0.681	0.999	0.00342396	-0.0678372	0.0297993	0.639	0.748838	0.00197189	-0.0706876	0.0291604	0.666	0.796999	0.0165523	-0.882018	1.23934	0.834	0.999
Pb	DHA	Parent Compound	-0.00292212	-0.0190264	0.0141109	0.682	0.999	-0.0141388	-0.0489109	0.0381114	0.481	0.720089	-0.0112167	-0.0470433	0.0392161	0.543	0.755507	0.126176	-2.61759	3.32395	0.683	0.999
Se	PGE2	Cyclooxygenase Pathway	0.00442801	-0.0271491	0.0391081	0.682	0.999	-0.0250651	-0.144229	0.0355055	0.986	0.992422	-0.0294931	-0.15144	0.0366648	0.925	0.956356	0.0184244	-2.44442	2.38013	0.914	0.999
1-PYR	PGD3	Cyclooxygenase Pathway	0.00289267	-0.0158162	0.0232101	0.683	0.999	-0.0302169	-0.105313	0.0235189	0.649	0.751815	-0.0331096	-0.108681	0.0223016	0.58	0.770894	-0.0023429	-1.81412	2.68895	0.98	0.999
MPB	RVD1	Lipoxygenase Pathway	0.00164733	-0.0105448	0.0133362	0.684	0.999	0.0073473	-0.0365918	0.025186	0.488	0.720089	0.00569997	-0.0342025	0.0247871	0.537	0.75349	0.103342	-2.86039	2.50668	0.718	0.999
TCS	NY	Protein Damage	0.00120758	-0.00383609	0.00828875	0.684	0.999	-0.0489858	-0.104125	-0.00191188	0.038	0.373237	-0.0501934	-0.105259	-0.00311516	0.034	0.485163	-0.0120685	-0.373572	0.137572	0.702	0.999
9-PHE	RVD2	Lipoxygenase Pathway	-0.0034204	-0.0245364	0.0144871	0.684	0.999	-0.104688	-0.153987	-0.00235784	0.046	0.393461	-0.101267	-0.15525	0.00024146	0.051	0.489356	0.0229609	-0.251621	0.339831	0.692	0.999
Se	LTD4	Lipoxygenase Pathway	-0.0111736	-0.0715298	0.029619	0.684	0.999	-0.0210308	-0.142411	0.0366789	0.953	0.972032	-0.00985718	-0.134306	0.0557462	0.833	0.906098	0.0886844	-3.60632	4.17634	0.807	0.999
MBZP	RVD2	Lipoxygenase Pathway	0.00194295	-0.00807639	0.0135928	0.685	0.999	0.0136383	-0.0503867	0.0557182	0.551	0.723477	0.0116954	-0.0516186	0.0547996	0.594	0.774359	0.0278497	-2.11114	1.41382	0.83	0.999
Mn	8,9-DHET	Cytochrome p450 Pathway	0.00348996	-0.0125895	0.0236351	0.685	0.999	-0.0216934	-0.0732819	0.0449149	0.437	0.704223	-0.0251834	-0.0772479	0.0383306	0.362	0.714122	-0.0185638	-2.8944	2.71634	0.932	0.999
BPA	RVD1	Lipoxygenase Pathway	0.00506702	-0.0198445	0.0310121	0.686	0.999	-0.0488212	-0.117495	0.0268394	0.192	0.640029	-0.0538882	-0.121254	0.0183327	0.14	0.664305	-0.0609061	-2.40158	1.80593	0.8	0.999
2-NAP	LTC4-ME	Lipoxygenase Pathway	-0.00303538	-0.0220247	0.010595	0.686	0.999	0.00238681	-0.0710986	0.0299228	0.667	0.763509	0.00542219	-0.0656008	0.0333627	0.603	0.774359	-0.0073573	-3.07403	2.39848	0.963	0.999
Cu	𝝰LA	Parent Compound	0.00312622	-0.0212755	0.0241727	0.686	0.999	0.0378459	-0.0163673	0.0647933	0.108	0.61454	0.0347197	-0.0168443	0.0643911	0.118	0.637048	0.0838259	-1.15814	1.24139	0.674	0.999
Mo	15DO12,14-PGJ2	Cyclooxygenase Pathway	0.00566642	-0.0274317	0.0412993	0.687	0.999	-0.0548518	-0.135665	0.0269671	0.35	0.666092	-0.0605182	-0.144156	0.0232893	0.275	0.700419	-0.0234696	-3.10303	2.46598	0.915	0.999
Sn	LTC4-ME	Lipoxygenase Pathway	0.00233097	-0.00889091	0.016681	0.687	0.999	-0.0206972	-0.0590607	0.0256209	0.328	0.647618	-0.0230282	-0.0599456	0.0215896	0.265	0.700419	-0.0230098	-2.1499	1.88995	0.873	0.999
1-NAP	5-oxoETE	Lipoxygenase Pathway	-0.0031471	-0.0223542	0.0123139	0.688	0.999	-0.033136	-0.113905	0.0237853	0.498	0.720089	-0.0299889	-0.11041	0.0255708	0.538	0.754437	0.0473976	-2.04546	2.27866	0.764	0.999
2-FLU	12,13-DiHOME	Cytochrome p450 Pathway	0.00366765	-0.0140629	0.0257369	0.688	0.999	-0.0481347	-0.108942	0.0214257	0.379	0.688156	-0.0518024	-0.117003	0.0198606	0.329	0.706131	-0.0168105	-1.97367	1.5429	0.875	0.999
Mn	11(12)-EET	Cytochrome p450 Pathway	0.00338385	-0.0126192	0.0232391	0.688	0.999	-0.0218299	-0.0734863	0.0455301	0.436	0.703304	-0.0252137	-0.0776	0.0392393	0.366	0.714122	-0.0186908	-2.86498	2.91136	0.928	0.999
EPB	PGB2	Cyclooxygenase Pathway	-0.00173462	-0.0123026	0.00673204	0.69	0.999	-0.0263516	-0.0706933	0.0114328	0.184	0.640029	-0.024617	-0.0672833	0.0126238	0.205	0.700419	0.0493423	-0.790104	1.58807	0.67	0.999
PPB	12-HETE	Lipoxygenase Pathway	0.00108282	-0.00574221	0.00849104	0.69	0.999	0.014401	-0.0199436	0.0333718	0.269	0.640029	0.0133181	-0.0205935	0.0327079	0.306	0.700419	0.0438154	-1.51227	1.6504	0.725	0.999
2-FLU	NY	Protein Damage	-0.00312131	-0.022556	0.00968157	0.69	0.999	-0.0455366	-0.108164	0.0215858	0.411	0.697731	-0.0424153	-0.107278	0.023335	0.446	0.7275	0.0158827	-1.39474	1.17549	0.795	0.999
Hg	11(12)-EET	Cytochrome p450 Pathway	-0.00271949	-0.0171584	0.0122373	0.69	0.999	-0.0277128	-0.0638789	0.0191803	0.212	0.640029	-0.0249933	-0.0605087	0.021556	0.235	0.700419	0.0786568	-1.25599	1.70777	0.692	0.999
Mo	DHA	Parent Compound	0.00520354	-0.0299898	0.0403738	0.69	0.999	-0.0376628	-0.131005	0.0297104	0.582	0.730019	-0.0428663	-0.138466	0.0274819	0.488	0.742247	0.0104471	-3.98727	4.1073	0.966	0.999
Ni	NY	Protein Damage	0.00310624	-0.00929212	0.0214629	0.69	0.999	-0.0244523	-0.130619	0.0664682	0.637	0.748766	-0.0275586	-0.13146	0.0647451	0.601	0.774359	-0.00673288	-1.55753	1.80388	0.913	0.999
MPB	IL-1β	Inflammatory	0.000835113	-0.00354151	0.00686883	0.691	0.999	0.00675907	-0.0355491	0.023964	0.503	0.720089	0.00592396	-0.0367347	0.0238277	0.52	0.750535	0.0156694	-0.846209	1.00359	0.808	0.999
2- and 3-PHE	𝝰LA	Parent Compound	-0.00604018	-0.0467826	0.0320688	0.691	0.999	-0.0895286	-0.137886	0.0128789	0.094	0.61454	-0.0834884	-0.145077	0.0146936	0.094	0.58731	0.0629935	-0.94363	0.845649	0.687	0.999
Hg	8,9-DHET	Cytochrome p450 Pathway	-0.00278352	-0.0178332	0.012601	0.691	0.999	-0.0277612	-0.0639336	0.0189297	0.213	0.640029	-0.0249777	-0.060638	0.0210403	0.236	0.700419	0.079956	-1.42266	1.64606	0.696	0.999
MEP	13,14DHK-PGF2𝝰	Cyclooxygenase Pathway	0.00137483	-0.00816539	0.0114861	0.692	0.999	0.00937306	-0.0345367	0.0253106	0.403	0.697731	0.00799822	-0.0351858	0.0253037	0.436	0.724999	0.0588589	-1.82203	1.76709	0.731	0.999
BP3	17-HETE	Cytochrome p450 Pathway	-0.000725157	-0.0054155	0.00232304	0.692	0.999	-0.011805	-0.0482042	0.0146707	0.524	0.720089	-0.0110798	-0.0478309	0.0154921	0.553	0.758045	0.010729	-0.95215	1.41511	0.854	0.999
1-PYR	15DO12,14-PGJ2	Cyclooxygenase Pathway	-0.00565033	-0.0380844	0.0180089	0.692	0.999	-0.0270019	-0.103288	0.0233279	0.683	0.774554	-0.0213516	-0.0987898	0.0285032	0.761	0.856481	0.101485	-2.80495	3.37475	0.771	0.999
Hg	LTB4	Lipoxygenase Pathway	0.00171272	-0.00617152	0.0116949	0.692	0.999	-0.0257222	-0.0642674	0.0254572	0.262	0.640029	-0.0274349	-0.0657123	0.0240388	0.241	0.700419	-0.0211347	-1.04642	1.05053	0.776	0.999
Pb	CAA	Cytochrome p450 Pathway	0.00148564	-0.0046685	0.0102947	0.692	0.999	-0.0167201	-0.0511445	0.0335199	0.41	0.697731	-0.0182058	-0.0526503	0.0332331	0.374	0.715147	-0.0135967	-1.1068	1.10168	0.85	0.999
MEHP	IL-10	Inflammatory	0.00133097	-0.00580293	0.00990142	0.693	0.999	0.0226174	-0.0252122	0.0529153	0.263	0.640029	0.0212864	-0.0257692	0.0512967	0.297	0.700419	0.02417	-0.724827	0.954497	0.736	0.999
2-FLU	CY	Protein Damage	0.0027053	-0.00841222	0.0203737	0.693	0.999	-0.0455495	-0.108175	0.0209286	0.412	0.697731	-0.0482548	-0.112109	0.020417	0.37	0.714122	-0.00844927	-0.956529	1.39967	0.875	0.999
4-PHE	CRP	Inflammatory	-0.00322598	-0.0229591	0.0105786	0.693	0.999	-0.150997	-0.219139	-0.0135135	0.028	0.371281	-0.147771	-0.219429	-0.0119726	0.033	0.485163	0.00939142	-0.124476	0.253828	0.709	0.999
4-PHE	15-HETE	Lipoxygenase Pathway	-0.00636448	-0.0452796	0.0278366	0.693	0.999	-0.145732	-0.21925	-0.00794382	0.034	0.371281	-0.139368	-0.219491	-0.00715148	0.033	0.485163	0.0371693	-0.430097	0.423313	0.697	0.999
Ba	𝝰LA	Parent Compound	0.00355931	-0.0152252	0.0245054	0.693	0.999	0.0116047	-0.0469415	0.0690397	0.679	0.773046	0.00804541	-0.0491703	0.0629396	0.765	0.857896	0.114654	-3.06315	3.85322	0.718	0.999
MBP	PGD3	Cyclooxygenase Pathway	-0.00220531	-0.0168605	0.00850798	0.694	0.999	0.0153854	-0.0495182	0.0454796	0.415	0.697731	0.0175907	-0.046828	0.0476518	0.37	0.714122	-0.0205385	-1.81819	1.4407	0.861	0.999
1-PYR	5-oxoETE	Lipoxygenase Pathway	0.00299853	-0.0171979	0.0242096	0.694	0.999	-0.0297278	-0.103914	0.0234282	0.638	0.748838	-0.0327263	-0.107958	0.0221505	0.571	0.76375	-0.00398615	-2.55809	2.20345	0.968	0.999
MiBP	12-oxoETE	Lipoxygenase Pathway	-0.00377279	-0.0247449	0.0131662	0.695	0.999	0.00696154	-0.0890027	0.0602062	0.713	0.796115	0.0107343	-0.0853346	0.0642274	0.635	0.781665	-0.0043236	-2.51134	2.64093	0.974	0.999
Mn	PGJ2	Cyclooxygenase Pathway	-0.0018921	-0.0132673	0.00756394	0.695	0.999	-0.0196761	-0.0758672	0.0500102	0.495	0.720089	-0.017784	-0.0736951	0.0518023	0.532	0.752855	0.0289078	-1.19304	1.91	0.764	0.999
2-FLU	5-HETE	Lipoxygenase Pathway	0.0055336	-0.0226975	0.0368964	0.696	0.999	-0.0522329	-0.111798	0.0207146	0.312	0.640581	-0.0577665	-0.125671	0.0177946	0.241	0.700419	-0.0263409	-2.11051	2.99262	0.906	0.999
MBP	PGE1	Cyclooxygenase Pathway	0.00142522	-0.00597885	0.0116113	0.697	0.999	0.0145418	-0.0515452	0.0446062	0.439	0.704223	0.0131166	-0.0539838	0.0443087	0.477	0.737616	0.0138165	-0.96634	1.14484	0.812	0.999
MCPP	AA	Parent Compound	0.00264104	-0.0114517	0.0181107	0.697	0.999	0.0114283	-0.0451751	0.0644684	0.667	0.763509	0.00878728	-0.0467538	0.0602514	0.736	0.838765	0.0737964	-2.18014	3.31915	0.764	0.999
1-PYR	9S-HODE	Cytochrome p450 Pathway	0.00229267	-0.00992548	0.0185328	0.697	0.999	-0.0320908	-0.104366	0.0230007	0.595	0.734795	-0.0343835	-0.10762	0.0220892	0.555	0.759532	-0.00508427	-1.42	1.41899	0.93	0.999
2,4-DCP	AA	Parent Compound	-0.00203569	-0.0138438	0.00915279	0.698	0.999	-0.0516072	-0.0875163	-0.00513614	0.038	0.373237	-0.0495715	-0.08604	-0.00416352	0.036	0.485163	0.0313886	-0.300705	0.45728	0.692	0.999
MPB	15-HETE	Lipoxygenase Pathway	-0.00207666	-0.0142405	0.00718182	0.698	0.999	0.00639697	-0.0351784	0.0240975	0.518	0.720089	0.00847363	-0.0309623	0.0266068	0.44	0.726537	-0.0167507	-2.87016	2.60494	0.952	0.999
1-PYR	20-HETE	Cytochrome p450 Pathway	-0.00312842	-0.0234461	0.0130474	0.698	0.999	-0.0331414	-0.104466	0.022564	0.569	0.72709	-0.030013	-0.101091	0.0257319	0.607	0.774359	0.0320389	-2.01877	1.85686	0.795	0.999
Sn	LTD4	Lipoxygenase Pathway	-0.00269632	-0.018132	0.0137725	0.698	0.999	-0.01934	-0.0576939	0.027361	0.352	0.667705	-0.0166436	-0.0542103	0.0278132	0.4	0.715147	0.11468	-2.4676	3.38627	0.676	0.999
1-NAP	LA	Parent Compound	0.00319596	-0.0183694	0.0242113	0.699	0.999	-0.0296356	-0.109867	0.0239586	0.539	0.723461	-0.0328315	-0.11139	0.0215656	0.457	0.730066	-0.00723759	-2.47038	3.27041	0.978	0.999
EPB	PGD2	Cyclooxygenase Pathway	-0.000984465	-0.00770766	0.0042441	0.7	0.999	-0.0274307	-0.0735875	0.0115578	0.195	0.640029	-0.0264463	-0.0716351	0.0126018	0.21	0.700419	0.0171674	-0.591884	1.02106	0.739	0.999
2-NAP	12-oxoETE	Lipoxygenase Pathway	0.00195431	-0.0130018	0.0182484	0.7	0.999	-0.000941392	-0.075468	0.0291794	0.765	0.83566	-0.0028957	-0.0765835	0.028673	0.806	0.886294	0.0349879	-2.3529	2.12932	0.847	0.999
Sn	CY	Protein Damage	-0.00105795	-0.00828879	0.00426952	0.7	0.999	-0.0230365	-0.0615343	0.0222946	0.282	0.640029	-0.0219786	-0.0611833	0.0253298	0.301	0.700419	0.0118027	-0.617594	0.87833	0.782	0.999
PPB	8-IP	Oxidative Stress	0.00110334	-0.0052336	0.00849251	0.701	0.999	0.0151438	-0.0176128	0.0333696	0.256	0.640029	0.0140404	-0.018478	0.032774	0.285	0.700419	0.0316691	-1.59941	1.26614	0.739	0.999
TCS	EPA	Parent Compound	-0.00248805	-0.0160545	0.0095936	0.701	0.999	-0.0529661	-0.106611	-0.00629823	0.021	0.371281	-0.0504781	-0.100191	-0.00546463	0.021	0.485163	0.0426389	-0.397904	0.405184	0.696	0.999
2-FLU	13,14DHK-PGD2	Cyclooxygenase Pathway	0.00687187	-0.028208	0.0450037	0.701	0.999	-0.0486713	-0.110406	0.0216138	0.347	0.663652	-0.0555432	-0.127093	0.0175312	0.246	0.700419	-0.0155078	-3.29341	3.04077	0.956	0.999
MEOHP	8-IP	Oxidative Stress	0.00163284	-0.0081185	0.012626	0.703	0.999	0.0218339	-0.021143	0.0450852	0.207	0.640029	0.020201	-0.02124	0.0439616	0.236	0.700419	0.0374737	-1.0235	1.11728	0.71	0.999
2-FLU	8(9)-EET	Cytochrome p450 Pathway	0.00429568	-0.0198722	0.0308685	0.703	0.999	-0.042575	-0.107675	0.0221661	0.471	0.720089	-0.0468707	-0.118503	0.0203249	0.398	0.715147	-0.0100161	-1.95982	2.29988	0.95	0.999
Mn	14(15)-EET	Cytochrome p450 Pathway	0.00138425	-0.00509982	0.00983803	0.703	0.999	-0.0252055	-0.079341	0.0430993	0.37	0.682307	-0.0265897	-0.0799803	0.0416529	0.358	0.712622	-0.0102665	-1.06922	0.796865	0.843	0.999
Mo	13,14DHK-PGF2𝝰	Cyclooxygenase Pathway	0.00370448	-0.0224631	0.0311001	0.703	0.999	-0.0406098	-0.132635	0.029283	0.568	0.727015	-0.0443143	-0.137982	0.0286013	0.516	0.750369	-0.0035947	-3.19884	2.3791	0.979	0.999
Sn	PGJ2	Cyclooxygenase Pathway	-0.00147629	-0.0106754	0.00631038	0.703	0.999	-0.0229367	-0.0611839	0.0244442	0.286	0.640029	-0.0214604	-0.060292	0.024866	0.305	0.700419	0.0307752	-1.14353	1.21826	0.721	0.999
1-PYR	IL-6	Inflammatory	0.00301103	-0.0179252	0.0246906	0.704	0.999	-0.0316612	-0.104463	0.0233276	0.601	0.737268	-0.0346722	-0.108972	0.0219773	0.541	0.75499	-0.00447916	-2.28735	2.43348	0.967	0.999
BPA	LTD4	Lipoxygenase Pathway	-0.00421985	-0.0273483	0.0192538	0.705	0.999	-0.0426909	-0.11254	0.033711	0.26	0.640029	-0.038471	-0.105873	0.0361052	0.288	0.700419	0.0761351	-1.9724	1.6303	0.725	0.999
BPB	9S-HODE	Cytochrome p450 Pathway	0.000812168	-0.00323111	0.00592753	0.705	0.999	-0.0163945	-0.0476211	0.0136612	0.315	0.642533	-0.0172067	-0.0489597	0.0127756	0.276	0.700419	-0.00996834	-0.830129	1.02299	0.842	0.999
Zn	BCPGE2	Cyclooxygenase Pathway	0.00189301	-0.00777134	0.0164725	0.705	0.999	-0.0184861	-0.091222	0.0208243	0.872	0.922545	-0.0203791	-0.0935854	0.0203349	0.83	0.903682	-0.000604201	-1.77608	1.36903	0.989	0.999
MEP	12-HETE	Lipoxygenase Pathway	-0.00187046	-0.0135425	0.00643654	0.706	0.999	0.00777211	-0.037882	0.0252893	0.462	0.720089	0.00964256	-0.0336573	0.0279422	0.411	0.716853	-0.0195027	-1.97326	1.8748	0.906	0.999
BPA	LTB4	Lipoxygenase Pathway	0.00263823	-0.0101936	0.0188024	0.706	0.999	-0.0358092	-0.10501	0.0395893	0.328	0.647618	-0.0384474	-0.106481	0.0368323	0.302	0.700419	-0.0172046	-1.35007	1.29833	0.836	0.999
2,5-DCP	8,9-DHET	Cytochrome p450 Pathway	0.0020809	-0.00906884	0.0146107	0.706	0.999	-0.0517584	-0.099547	-0.00703401	0.02	0.371281	-0.0538393	-0.101732	-0.0102497	0.011	0.485163	-0.0348138	-0.684243	0.219659	0.718	0.999
BP3	CY	Protein Damage	0.000724045	-0.00271004	0.00550684	0.706	0.999	-0.0118717	-0.0480942	0.0146654	0.517	0.720089	-0.0125957	-0.0495693	0.013921	0.482	0.740408	-0.00695401	-1.36511	1.21862	0.897	0.999
2-FLU	9,10-DiHOME	Cytochrome p450 Pathway	0.00426906	-0.0199806	0.0305664	0.707	0.999	-0.0426347	-0.108127	0.0222378	0.462	0.720089	-0.0469038	-0.118753	0.0203324	0.395	0.715147	-0.0114544	-2.49149	2.25594	0.947	0.999
Sn	PGE3	Cyclooxygenase Pathway	-0.00102109	-0.0077514	0.00425324	0.707	0.999	-0.0240946	-0.0632559	0.0221588	0.274	0.640029	-0.0230735	-0.0615444	0.0247631	0.283	0.700419	0.0135616	-0.601577	0.738109	0.767	0.999
Sn	14(15)-EET	Cytochrome p450 Pathway	-0.00107037	-0.00822624	0.00397313	0.707	0.999	-0.022838	-0.0616251	0.0252157	0.292	0.640029	-0.0217676	-0.0606301	0.0261753	0.305	0.700419	0.0147689	-0.736787	0.891418	0.743	0.999
2,5-DCP	PGE3	Cyclooxygenase Pathway	-0.000835373	-0.00682864	0.00357717	0.708	0.999	-0.0466421	-0.0913964	-0.00549062	0.025	0.371281	-0.0458068	-0.0903429	-0.0041443	0.028	0.485163	0.00834866	-0.11873	0.262044	0.717	0.999
MCPP	LTD4	Lipoxygenase Pathway	0.0033237	-0.0144993	0.0218425	0.709	0.999	0.00158045	-0.0562791	0.0586813	0.933	0.959066	-0.00174325	-0.0565233	0.0511402	0.964	0.982653	0.0909073	-2.79114	5.10186	0.81	0.999
MBP	8-HETE	Lipoxygenase Pathway	0.00182029	-0.0102853	0.0152592	0.71	0.999	0.0143868	-0.0470409	0.0443063	0.439	0.704223	0.0125665	-0.0493717	0.0429928	0.481	0.740408	0.0337032	-2.14644	1.81517	0.785	0.999
BPB	8-OHdG	Oxidative Stress	0.00123824	-0.00557901	0.00855116	0.71	0.999	-0.0170789	-0.049291	0.0119676	0.284	0.640029	-0.0183171	-0.0491439	0.010303	0.242	0.700419	-0.0199493	-1.68959	1.74203	0.86	0.999
9-PHE	IL-10	Inflammatory	-0.00276901	-0.0220179	0.0110047	0.71	0.999	-0.101006	-0.152984	0.00189168	0.057	0.452486	-0.098237	-0.152787	0.00395279	0.06	0.494947	0.013798	-0.240106	0.328948	0.729	0.999
Se	8,9-DHET	Cytochrome p450 Pathway	0.00482411	-0.0419523	0.0489576	0.71	0.999	-0.0255989	-0.143447	0.0362067	0.962	0.976748	-0.030423	-0.154195	0.0390701	0.878	0.928046	0.061892	-3.15231	4.24997	0.846	0.999
BPA	PGE1	Cyclooxygenase Pathway	-0.00179296	-0.014857	0.00755742	0.711	0.999	-0.0400024	-0.107904	0.0356854	0.28	0.640029	-0.0382094	-0.105862	0.037581	0.3	0.700419	0.0138828	-0.655873	0.839201	0.785	0.999
1-NAP	IL-1β	Inflammatory	0.00187643	-0.0078843	0.0153137	0.711	0.999	-0.032287	-0.112377	0.0232398	0.505	0.720089	-0.0341634	-0.113332	0.0227328	0.468	0.735973	-0.00870676	-1.40819	1.32202	0.886	0.999
2-FLU	8,9-DHET	Cytochrome p450 Pathway	-0.00572753	-0.0384412	0.0242381	0.711	0.999	-0.0525829	-0.111154	0.0207158	0.308	0.640581	-0.0468554	-0.112714	0.0223904	0.349	0.71088	0.0963562	-1.64618	2.41546	0.689	0.999
Hg	20-HETE	Cytochrome p450 Pathway	-0.00154549	-0.0120023	0.00736067	0.711	0.999	-0.0236848	-0.0630469	0.0305826	0.293	0.640029	-0.0221394	-0.0614353	0.029773	0.324	0.703213	0.0313758	-1.14168	1.30171	0.74	0.999
As	PGE3	Cyclooxygenase Pathway	-0.00148345	-0.0121288	0.005813	0.712	0.999	-0.0540625	-0.13458	0.0156826	0.184	0.640029	-0.0525791	-0.133276	0.0171574	0.196	0.700419	0.00946174	-0.438463	0.492831	0.766	0.999
MEP	8-OHdG	Oxidative Stress	-0.00155817	-0.0127083	0.00564268	0.713	0.999	0.00831533	-0.03337	0.0250341	0.434	0.703304	0.00987349	-0.0315618	0.0272948	0.383	0.715147	-0.010405	-2.23149	1.59797	0.915	0.999
PPB	CY	Protein Damage	-0.000680621	-0.00516487	0.0023242	0.713	0.999	0.0153886	-0.0188935	0.0336515	0.245	0.640029	0.0160692	-0.0163885	0.0348142	0.224	0.700419	-0.010687	-0.646467	0.669915	0.796	0.999
Se	11(12)-EET	Cytochrome p450 Pathway	0.00460205	-0.0423044	0.0497408	0.713	0.999	-0.0257822	-0.144219	0.0364361	0.966	0.979951	-0.0303842	-0.15404	0.0389761	0.881	0.930368	0.0601256	-2.91117	4.25449	0.845	0.999
Sn	12,13-DiHOME	Cytochrome p450 Pathway	-0.00134772	-0.0105349	0.00713668	0.713	0.999	-0.0231305	-0.0613924	0.0229811	0.283	0.640029	-0.0217828	-0.0597255	0.0247395	0.3	0.700419	0.0283742	-0.937899	1.11827	0.752	0.999
MBZP	CRP	Inflammatory	0.0012866	-0.00503379	0.0097876	0.714	0.999	0.011972	-0.0512789	0.0541827	0.593	0.733889	0.0106854	-0.0513875	0.0535949	0.619	0.779382	0.0115586	-0.952683	0.942831	0.837	0.999
Cu	15-HETE	Lipoxygenase Pathway	0.00226566	-0.0172377	0.0196532	0.714	0.999	0.0388531	-0.0093059	0.0633854	0.089	0.61454	0.0365875	-0.011469	0.06362	0.089	0.576263	0.056994	-0.834862	0.889813	0.711	0.999
Cu	LTB4	Lipoxygenase Pathway	-0.00188259	-0.0147127	0.00702382	0.714	0.999	0.0364893	-0.0180121	0.0611744	0.117	0.616045	0.0383719	-0.0170558	0.0647867	0.1	0.601846	-0.0180962	-0.712934	0.489415	0.753	0.999
Se	PGB2	Cyclooxygenase Pathway	0.00389149	-0.0345009	0.0418791	0.714	0.999	-0.0213912	-0.141392	0.0360265	0.972	0.983026	-0.0252826	-0.147317	0.0383806	0.972	0.985175	0.0383436	-3.01483	3.15657	0.866	0.999
Sn	17-HETE	Cytochrome p450 Pathway	-0.000946456	-0.00767935	0.0042641	0.714	0.999	-0.0237535	-0.0625091	0.022217	0.272	0.640029	-0.022807	-0.0609746	0.0237778	0.279	0.700419	0.0117054	-0.556751	0.708258	0.784	0.999
MEHHP	17-HETE	Cytochrome p450 Pathway	0.000902812	-0.00365309	0.00748798	0.715	0.999	0.0174379	-0.0253625	0.0382359	0.27	0.640029	0.0165351	-0.0263606	0.0380399	0.298	0.700419	0.0128373	-0.519158	0.907468	0.773	0.999
MECPP	17-HETE	Cytochrome p450 Pathway	0.000838532	-0.00365506	0.0070797	0.715	0.999	0.0150653	-0.028264	0.0334552	0.299	0.640029	0.0142268	-0.0295306	0.033399	0.313	0.701096	0.0114774	-0.669468	0.867405	0.782	0.999
Pb	LTD4	Lipoxygenase Pathway	0.0032266	-0.0117344	0.0216327	0.715	0.999	-0.0191694	-0.0539966	0.0339069	0.354	0.668438	-0.022396	-0.0561288	0.0274677	0.273	0.700419	-0.034585	-3.21061	2.61514	0.915	0.999
MECPP	8,9-DHET	Cytochrome p450 Pathway	-0.00249487	-0.0182722	0.00862777	0.716	0.999	0.0139576	-0.0343216	0.0339055	0.338	0.65839	0.0164525	-0.0257792	0.0374533	0.28	0.700419	-0.0298531	-2.82631	2.11855	0.876	0.999
2-NAP	TXB2	Cyclooxygenase Pathway	-0.00152202	-0.0119247	0.00534949	0.717	0.999	0.00207044	-0.0718019	0.0296776	0.667	0.763509	0.00359246	-0.0695363	0.0309358	0.632	0.781665	-0.00374181	-1.27328	1.53326	0.944	0.999
2-FLU	11(12)-EET	Cytochrome p450 Pathway	-0.00540669	-0.0379765	0.0237816	0.717	0.999	-0.0524188	-0.110865	0.0204802	0.304	0.640029	-0.0470121	-0.113853	0.022335	0.344	0.708793	0.0917472	-1.77408	2.5335	0.693	0.999
Ba	IL-6	Inflammatory	-0.00205599	-0.0148004	0.00966562	0.717	0.999	0.00498677	-0.0513911	0.0603728	0.851	0.909041	0.00704277	-0.0472227	0.0605799	0.795	0.878784	0.00953778	-2.47	3.22619	0.962	0.999
MEP	5,6-DHET	Cytochrome p450 Pathway	0.000900715	-0.00590334	0.00813552	0.718	0.999	0.00699867	-0.0402503	0.0250915	0.505	0.720089	0.00609795	-0.0411012	0.0251043	0.521	0.750618	0.0279369	-1.20427	1.52583	0.783	0.999
BPA	DHA	Parent Compound	-0.0040338	-0.0284192	0.0194143	0.718	0.999	-0.0379835	-0.104319	0.0334587	0.286	0.640029	-0.0339497	-0.0996363	0.0366898	0.32	0.701096	0.0803058	-2.44008	1.9788	0.722	0.999
1-PYR	CY	Protein Damage	0.00217776	-0.00828565	0.0178791	0.718	0.999	-0.0315139	-0.104258	0.0232183	0.601	0.737268	-0.0336916	-0.107641	0.0223113	0.567	0.761917	-0.00445251	-1.2468	1.25282	0.929	0.999
BP3	RVD2	Lipoxygenase Pathway	-0.00101981	-0.00800107	0.00441032	0.719	0.999	-0.0118595	-0.0477275	0.014961	0.526	0.720608	-0.0108397	-0.0468748	0.0154582	0.561	0.760531	0.0309077	-1.69422	1.59652	0.819	0.999
Cu	PGE2	Cyclooxygenase Pathway	-0.00263854	-0.020623	0.0101443	0.719	0.999	0.0378759	-0.0126101	0.0624429	0.096	0.61454	0.0405144	-0.00761062	0.0668468	0.072	0.535487	-0.0299487	-1.04884	0.515144	0.757	0.999
1-NAP	12(13)-EpoME	Cytochrome p450 Pathway	-0.00365095	-0.0253572	0.0140524	0.72	0.999	-0.0247019	-0.109458	0.0246648	0.639	0.748838	-0.0210509	-0.100458	0.0268787	0.691	0.81224	0.0837177	-2.67979	3.05429	0.735	0.999
Ba	BCPGE2	Cyclooxygenase Pathway	-0.00126856	-0.00966383	0.00522282	0.72	0.999	0.00463218	-0.0525372	0.0607726	0.86	0.916543	0.00590074	-0.0513948	0.0619533	0.832	0.905435	-0.000376292	-1.53935	1.66819	0.994	0.999
1-NAP	9-oxoODE	Cyclooxygenase Pathway	-0.00365714	-0.0251645	0.0138216	0.721	0.999	-0.0246919	-0.109822	0.0246028	0.637	0.748766	-0.0210347	-0.10053	0.0267713	0.691	0.81224	0.0845357	-2.4463	2.99399	0.736	0.999
1-PYR	9,10-DiHOME	Cytochrome p450 Pathway	0.00324917	-0.0205812	0.0269338	0.721	0.999	-0.0307852	-0.103949	0.0232942	0.61	0.739916	-0.0340343	-0.108733	0.0220756	0.55	0.757993	0.00349286	-3.03883	2.55075	0.981	0.999
Ba	PGD2	Cyclooxygenase Pathway	0.0015529	-0.00610778	0.0119701	0.721	0.999	0.00191143	-0.0540903	0.0579325	0.942	0.963617	0.000358533	-0.056458	0.0554229	0.975	0.985201	0.00551464	-1.62648	2.11366	0.939	0.999
Hg	IL-10	Inflammatory	-0.00139806	-0.010562	0.00621047	0.722	0.999	-0.0260552	-0.0643923	0.0241346	0.26	0.640029	-0.0246572	-0.0635586	0.0273992	0.283	0.700419	0.0222357	-0.741037	1.00394	0.764	0.999
MCPP	CY	Protein Damage	-0.0011661	-0.00886068	0.00485262	0.723	0.999	0.0140067	-0.0401424	0.0659655	0.58	0.730019	0.0151728	-0.0398643	0.0669697	0.556	0.759532	-0.00417598	-1.24717	1.35054	0.905	0.999
1-PYR	8(9)-EET	Cytochrome p450 Pathway	0.00327353	-0.0199584	0.0269828	0.723	0.999	-0.0307364	-0.103629	0.0232311	0.621	0.743916	-0.03401	-0.108419	0.0221136	0.551	0.757993	0.00634043	-3.04495	3.12487	0.97	0.999
MEHHP	11,12-DHET	Cytochrome p450 Pathway	0.00184474	-0.0126675	0.0155287	0.724	0.999	0.0193415	-0.0218629	0.0395518	0.216	0.640029	0.0174967	-0.0210598	0.0387544	0.242	0.700419	0.0917766	-2.13382	1.85451	0.694	0.999
MiBP	9(10)-EpoME	Cytochrome p450 Pathway	-0.0050636	-0.034467	0.0191675	0.725	0.999	0.00360013	-0.0989986	0.0601448	0.777	0.845183	0.00866372	-0.0870676	0.0646266	0.696	0.815506	0.025268	-4.40313	3.69143	0.936	0.999
MPB	11-HETE	Cytochrome p450 Pathway	-0.000916405	-0.0072096	0.00369379	0.725	0.999	0.00624116	-0.0358888	0.0236265	0.518	0.720089	0.00715757	-0.0339396	0.0248448	0.476	0.737545	-0.00527775	-1.20949	1.25728	0.917	0.999
MEHP	BCPGE2	Cyclooxygenase Pathway	-0.00100658	-0.00824726	0.00432566	0.726	0.999	0.0203663	-0.0274837	0.0503987	0.307	0.640527	0.0213729	-0.0252842	0.0517566	0.284	0.700419	-0.00944191	-0.784028	0.711529	0.829	0.999
2,5-DCP	17-HETE	Cytochrome p450 Pathway	-0.00130121	-0.00967141	0.00654067	0.726	0.999	-0.047195	-0.0911556	-0.00615059	0.02	0.371281	-0.0458938	-0.090826	-0.0037309	0.03	0.485163	0.0196577	-0.198524	0.386903	0.734	0.999
2-NAP	13-oxoODE	Lipoxygenase Pathway	0.00127615	-0.00850018	0.0121951	0.726	0.999	0.00266928	-0.0737447	0.0297671	0.656	0.756898	0.00139313	-0.074206	0.0298888	0.676	0.804398	0.0248119	-1.52758	1.48125	0.824	0.999
Sn	12(13)-EpoME	Cytochrome p450 Pathway	-0.00195131	-0.0145597	0.0103128	0.726	0.999	-0.0204736	-0.0586165	0.0254555	0.322	0.645671	-0.0185223	-0.055589	0.024282	0.348	0.71088	0.0817474	-1.78629	2.29782	0.688	0.999
MiBP	18-HETE	Cytochrome p450 Pathway	-0.00192253	-0.0152611	0.00795616	0.727	0.999	0.00895138	-0.0838584	0.0601457	0.665	0.763509	0.0108739	-0.0832581	0.0635703	0.632	0.781665	-0.00508937	-1.25263	1.66216	0.92	0.999
TCS	TXB2	Cyclooxygenase Pathway	-0.000889052	-0.00711902	0.00380006	0.727	0.999	-0.0516174	-0.106491	-0.00384508	0.028	0.371281	-0.0507283	-0.10506	-0.00335495	0.033	0.485163	0.0081786	-0.11695	0.222856	0.727	0.999
2-FLU	PGA2	Cyclooxygenase Pathway	-0.00329088	-0.025246	0.0146578	0.727	0.999	-0.0483668	-0.108847	0.0212073	0.365	0.676856	-0.0450759	-0.108872	0.0229085	0.4	0.715147	0.0355002	-1.60324	1.53874	0.762	0.999
1-PYR	9(10)-EpoME	Cytochrome p450 Pathway	0.0042313	-0.0266456	0.0351299	0.727	0.999	-0.0355588	-0.106053	0.0229975	0.523	0.720089	-0.0397901	-0.114128	0.0210019	0.425	0.718563	0.00215375	-3.82601	3.46846	0.992	0.999
BPA	11,12-DHET	Cytochrome p450 Pathway	-0.0041948	-0.0299517	0.0212053	0.728	0.999	-0.0392833	-0.109441	0.0377924	0.296	0.640029	-0.0350884	-0.104126	0.0384957	0.327	0.706131	0.0863985	-1.96547	2.26787	0.72	0.999
PPB	11,12-DHET	Cytochrome p450 Pathway	-0.00185283	-0.0130768	0.00747988	0.728	0.999	0.0165172	-0.0186524	0.0348505	0.223	0.640029	0.01837	-0.0135938	0.0373114	0.176	0.700419	-0.0335831	-1.87429	2.33672	0.865	0.999
Sn	9-oxoODE	Cyclooxygenase Pathway	-0.00195036	-0.0147066	0.0103164	0.728	0.999	-0.0204716	-0.0585654	0.025302	0.319	0.643553	-0.0185212	-0.0555246	0.0244636	0.349	0.71088	0.0820381	-1.72949	2.29049	0.691	0.999
MEHHP	9(10)-EpoME	Cytochrome p450 Pathway	0.00166572	-0.0120789	0.0145599	0.73	0.999	0.0176606	-0.0237313	0.0383844	0.255	0.640029	0.0159948	-0.0246902	0.0380447	0.291	0.700419	0.0780573	-1.79556	2.44837	0.707	0.999
Cu	12,13-DiHOME	Cytochrome p450 Pathway	-0.00209843	-0.0172076	0.00885567	0.73	0.999	0.0368945	-0.0152264	0.0619756	0.113	0.61454	0.038993	-0.0126619	0.0658761	0.091	0.582667	-0.0221481	-0.919016	0.508959	0.771	0.999
Mn	CAA	Cytochrome p450 Pathway	0.00148141	-0.00585159	0.0112503	0.73	0.999	-0.0225927	-0.0753192	0.044809	0.417	0.697731	-0.0240741	-0.0771284	0.0427958	0.399	0.715147	-0.00790448	-1.15072	0.993463	0.879	0.999
2,5-DCP	15-oxoETE	Lipoxygenase Pathway	0.00101282	-0.00362793	0.00745031	0.731	0.999	-0.0487257	-0.0929519	-0.0074785	0.016	0.371281	-0.0497386	-0.093803	-0.00737816	0.017	0.485163	-0.00893065	-0.269235	0.109868	0.733	0.999
BP3	12-oxoETE	Lipoxygenase Pathway	0.000883588	-0.00642315	0.00793913	0.731	0.999	-0.0115672	-0.0470429	0.0149211	0.524	0.720089	-0.0124508	-0.0478201	0.0132772	0.463	0.732083	-0.00513338	-1.9024	2.50776	0.979	0.999
2-FLU	11-HETE	Cytochrome p450 Pathway	-0.00265728	-0.0210762	0.010732	0.731	0.999	-0.0453134	-0.107586	0.0215389	0.408	0.697731	-0.0426561	-0.107544	0.0231104	0.433	0.722602	0.0186262	-0.987433	1.42359	0.797	0.999
MiBP	15-HETE	Lipoxygenase Pathway	-0.0041692	-0.0296972	0.0169902	0.732	0.999	0.00681138	-0.091323	0.0608125	0.711	0.794264	0.0109806	-0.0822355	0.0651492	0.638	0.782478	0.00997437	-2.97057	3.39378	0.971	0.999
2,4-DCP	PGE3	Cyclooxygenase Pathway	-0.000937839	-0.00769157	0.00428763	0.732	0.999	-0.049988	-0.0852429	-0.00526295	0.029	0.371281	-0.0490501	-0.0844994	-0.00376775	0.03	0.485163	0.00784081	-0.124222	0.285792	0.743	0.999
9-PHE	PGE1	Cyclooxygenase Pathway	-0.00231045	-0.0198655	0.0112796	0.732	0.999	-0.10595	-0.154135	-0.00293389	0.042	0.381788	-0.103639	-0.154704	-0.00247407	0.044	0.485676	0.0111117	-0.184528	0.251475	0.742	0.999
MiBP	IL-6	Inflammatory	-0.00314321	-0.0228971	0.0131044	0.733	0.999	0.00463483	-0.0931504	0.0594741	0.758	0.829969	0.00777804	-0.0867471	0.0625028	0.708	0.822629	-0.000228945	-1.99955	2.32093	0.997	0.999
1-PYR	RVD1	Lipoxygenase Pathway	0.00457998	-0.0267879	0.0367858	0.734	0.999	-0.0349813	-0.10502	0.0236178	0.548	0.723477	-0.0395612	-0.114026	0.0213145	0.45	0.7275	0.0228135	-3.16047	3.687	0.936	0.999
Se	EPA	Parent Compound	-0.00936243	-0.0650473	0.0324551	0.734	0.999	-0.0283212	-0.145561	0.0354927	0.938	0.961222	-0.0189588	-0.139896	0.0534486	0.975	0.985201	0.0840152	-5.29583	3.43227	0.798	0.999
MEP	9,10-DiHOME	Cytochrome p450 Pathway	0.00119016	-0.00874722	0.0113368	0.735	0.999	0.00852027	-0.0373931	0.0254233	0.436	0.703304	0.00733011	-0.0376441	0.0254714	0.476	0.737545	0.0504618	-1.78807	2.14577	0.763	0.999
MEP	8(9)-EET	Cytochrome p450 Pathway	0.00120037	-0.00875233	0.0112716	0.735	0.999	0.00852558	-0.0367971	0.0254467	0.432	0.703213	0.00732521	-0.0368269	0.0255752	0.475	0.737545	0.0503543	-1.90068	1.94457	0.767	0.999
2- and 3-PHE	LTB4	Lipoxygenase Pathway	0.00308014	-0.0115732	0.0258202	0.735	0.999	-0.0872376	-0.137209	0.0140752	0.1	0.61454	-0.0903177	-0.14561	0.0142755	0.094	0.58731	-0.0118806	-0.657767	0.328716	0.769	0.999
Mo	PGJ2	Cyclooxygenase Pathway	-0.00305342	-0.0242816	0.014015	0.735	0.999	-0.0449429	-0.131747	0.0285034	0.485	0.720089	-0.0418895	-0.128453	0.0306263	0.519	0.750535	0.026296	-1.22768	1.62355	0.804	0.999
Sn	IL-10	Inflammatory	-0.00112778	-0.0094942	0.00621836	0.735	0.999	-0.0256055	-0.0639418	0.0210099	0.256	0.640029	-0.0244777	-0.0620082	0.0223023	0.266	0.700419	0.0180379	-0.746692	0.834204	0.771	0.999
9-PHE	20-HETE	Cytochrome p450 Pathway	0.00331513	-0.0154405	0.0263151	0.736	0.999	-0.106367	-0.154878	-0.00503193	0.037	0.371281	-0.109682	-0.163808	-0.00958845	0.033	0.485163	-0.017917	-0.495764	0.200209	0.759	0.999
2,5-DCP	11(12)-EET	Cytochrome p450 Pathway	0.00185992	-0.00920188	0.0143771	0.738	0.999	-0.0519926	-0.0999125	-0.00762434	0.02	0.371281	-0.0538525	-0.101603	-0.00987272	0.011	0.485163	-0.0299579	-0.628197	0.228462	0.75	0.999
Pb	15DO12,14-PGJ2	Cyclooxygenase Pathway	0.00259253	-0.0108571	0.0194515	0.738	0.999	-0.0189926	-0.0512625	0.0303525	0.341	0.659265	-0.0215852	-0.0532346	0.0234753	0.268	0.700419	-0.0264619	-3.0401	2.63544	0.913	0.999
BPA	AA	Parent Compound	0.00303431	-0.0162858	0.0236625	0.739	0.999	-0.0363341	-0.105568	0.0399763	0.32	0.644448	-0.0393684	-0.107556	0.0343798	0.283	0.700419	-0.0238533	-1.82605	1.83911	0.893	0.999
PPB	PGJ2	Cyclooxygenase Pathway	-0.000860169	-0.00694324	0.00401184	0.74	0.999	0.014652	-0.0201555	0.0331246	0.255	0.640029	0.0155122	-0.0174483	0.0337335	0.233	0.700419	-0.0112994	-1.10064	1.04885	0.875	0.999
Ni	9S-HODE	Cytochrome p450 Pathway	0.00216927	-0.0100149	0.0180978	0.74	0.999	-0.0258715	-0.130449	0.0645867	0.61	0.739916	-0.0280408	-0.131978	0.0629561	0.582	0.771783	-0.00303666	-1.54264	1.39116	0.94	0.999
TCS	8,9-DHET	Cytochrome p450 Pathway	0.00178334	-0.0105013	0.0144742	0.741	0.999	-0.0517719	-0.105811	-0.00310389	0.024	0.371281	-0.0535552	-0.104327	-0.007283	0.017	0.485163	-0.0298821	-0.728971	0.266022	0.751	0.999
As	13S-HODE	Lipoxygenase Pathway	-0.00276705	-0.0218386	0.0135727	0.741	0.999	-0.0549642	-0.134939	0.0158659	0.172	0.640029	-0.0521971	-0.132127	0.0159326	0.191	0.700419	0.0368729	-1.13172	1.12258	0.743	0.999
Tl	CAA	Cytochrome p450 Pathway	-0.000812915	-0.00826936	0.00531849	0.741	0.999	-0.0264307	-0.04252	0.0193048	0.113	0.61454	-0.0256177	-0.0425878	0.0196297	0.124	0.643025	0.0110446	-0.339322	0.475075	0.776	0.999
MEHP	PGA2	Cyclooxygenase Pathway	0.00128283	-0.00704122	0.0108867	0.743	0.999	0.0226471	-0.0244592	0.0521027	0.257	0.640029	0.0213642	-0.0245035	0.0505055	0.284	0.700419	0.0274644	-1.02524	1.16734	0.754	0.999
2-NAP	DHA	Parent Compound	-0.00370609	-0.0272076	0.0131086	0.743	0.999	0.0075664	-0.0557103	0.0306245	0.505	0.720089	0.0112725	-0.0481069	0.0361627	0.435	0.724999	-0.000960023	-3.74	2.86952	0.998	0.999
Mo	PGE2	Cyclooxygenase Pathway	-0.00364636	-0.0308449	0.0185897	0.743	0.999	-0.0463754	-0.132823	0.0288874	0.468	0.720089	-0.042729	-0.131421	0.0308633	0.503	0.746928	0.0408543	-1.5871	1.95744	0.763	0.999
PPB	TNF-a	Inflammatory	-0.000696215	-0.00581895	0.00353344	0.744	0.999	0.0153446	-0.0179545	0.0335013	0.254	0.640029	0.0160408	-0.017861	0.0350118	0.233	0.700419	-0.0139905	-0.974462	0.687765	0.796	0.999
MEOHP	PGE3	Cyclooxygenase Pathway	0.000823098	-0.00388394	0.00713005	0.745	0.999	0.0208583	-0.023546	0.0444887	0.233	0.640029	0.0200352	-0.0247735	0.0441369	0.252	0.700419	0.0107767	-0.474278	0.699479	0.786	0.999
1-PHE	5-oxoETE	Lipoxygenase Pathway	0.00379724	-0.0167969	0.0301808	0.745	0.999	-0.0605916	-0.103035	0.0169976	0.168	0.640029	-0.0643888	-0.114787	0.0144482	0.14	0.664305	-0.0211846	-1.25139	0.855376	0.833	0.999
MEHHP	PGB2	Cyclooxygenase Pathway	0.00127927	-0.00928075	0.0117246	0.747	0.999	0.0177532	-0.0235141	0.0387555	0.253	0.640029	0.0164739	-0.0237526	0.0385528	0.291	0.700419	0.0419595	-1.30234	1.34326	0.754	0.999
MiBP	11-HETE	Cytochrome p450 Pathway	-0.00192013	-0.0168447	0.00898136	0.747	0.999	0.00454756	-0.0953026	0.0598405	0.75	0.823934	0.00646769	-0.0867161	0.0610981	0.728	0.833747	0.000677194	-1.36088	1.42997	0.989	0.999
Zn	NY	Protein Damage	0.00160332	-0.0094175	0.0169106	0.747	0.999	-0.0163638	-0.0899898	0.0211163	0.922	0.951318	-0.0179671	-0.0921449	0.0214381	0.884	0.931838	0.000170595	-1.66759	1.76204	0.993	0.999
MCPP	NY	Protein Damage	-0.00130548	-0.0113397	0.00587847	0.748	0.999	0.013654	-0.0407191	0.064162	0.592	0.733043	0.0149595	-0.0390986	0.0661469	0.558	0.759532	-0.00417002	-1.93399	1.37129	0.934	0.999
4-PHE	5-HETE	Lipoxygenase Pathway	0.00620822	-0.0320624	0.0454574	0.748	0.999	-0.147677	-0.221632	-0.0102117	0.033	0.371281	-0.153885	-0.23523	-0.0201567	0.023	0.485163	-0.0298731	-0.807724	0.247637	0.767	0.999
As	8-IP	Oxidative Stress	0.00218687	-0.0130946	0.0190165	0.748	0.999	-0.0500688	-0.128005	0.0169889	0.206	0.640029	-0.0522556	-0.130251	0.0140828	0.163	0.684482	-0.01427	-1.40884	1.38237	0.85	0.999
Zn	13,14DHK-PGD2	Cyclooxygenase Pathway	-0.00627322	-0.0432121	0.0222996	0.748	0.999	-0.0207369	-0.0912314	0.0219596	0.823	0.887309	-0.0144637	-0.0900954	0.030602	0.918	0.951665	0.143203	-2.93086	4.73983	0.727	0.999
9-PHE	9S-HODE	Cytochrome p450 Pathway	0.00242656	-0.0101149	0.0194269	0.749	0.999	-0.0997445	-0.151938	0.0039614	0.06	0.465151	-0.102171	-0.156133	0.000740998	0.052	0.489356	-0.00736803	-0.392365	0.189336	0.773	0.999
Mo	CY	Protein Damage	0.00229186	-0.00936444	0.0194499	0.749	0.999	-0.0428074	-0.130805	0.0286487	0.499	0.720089	-0.0450993	-0.133839	0.0280364	0.472	0.737545	-0.0049999	-1.08309	1.05814	0.912	0.999
4-PHE	IL-6	Inflammatory	-0.00364127	-0.0340246	0.0225437	0.75	0.999	-0.149453	-0.218122	-0.0156772	0.029	0.371281	-0.145812	-0.218371	-0.0137118	0.028	0.485163	0.0164557	-0.331398	0.29301	0.757	0.999
4-PHE	5-oxoETE	Lipoxygenase Pathway	0.00502605	-0.0240094	0.0380969	0.75	0.999	-0.162702	-0.221687	-0.0353315	0.017	0.371281	-0.167728	-0.236845	-0.0428646	0.014	0.485163	-0.0193932	-0.397579	0.156617	0.757	0.999
MECPP	8-IP	Oxidative Stress	0.00116971	-0.00819357	0.0112424	0.751	0.999	0.0155157	-0.0264256	0.0341103	0.283	0.640029	0.014346	-0.0274694	0.033629	0.313	0.701096	0.0311839	-1.27133	2.0119	0.75	0.999
EPB	8-HETE	Lipoxygenase Pathway	0.00110072	-0.00761927	0.0102991	0.751	0.999	-0.0280453	-0.0714083	0.00970424	0.153	0.640029	-0.029146	-0.0719243	0.00865498	0.132	0.656601	-0.017485	-1.14147	0.800256	0.828	0.999
TCS	11(12)-EET	Cytochrome p450 Pathway	0.00168181	-0.0104779	0.0141791	0.751	0.999	-0.0519641	-0.106551	-0.00376992	0.026	0.371281	-0.0536459	-0.104227	-0.00659605	0.018	0.485163	-0.0276768	-0.666969	0.269699	0.761	0.999
MCPP	5,6-DHET	Cytochrome p450 Pathway	-0.00149625	-0.0125734	0.00749614	0.752	0.999	0.0124116	-0.0427551	0.064951	0.626	0.745667	0.0139078	-0.0402924	0.066261	0.592	0.774359	-0.00215691	-1.56487	1.40117	0.974	0.999
EPB	20-HETE	Cytochrome p450 Pathway	0.00105432	-0.00639754	0.00918576	0.752	0.999	-0.0295271	-0.0769471	0.00941991	0.145	0.640029	-0.0305814	-0.0754187	0.00770021	0.125	0.645323	-0.0177518	-1.29485	0.728926	0.825	0.999
Ba	PGD3	Cyclooxygenase Pathway	-0.00173105	-0.014066	0.00924115	0.753	0.999	0.00252362	-0.0521683	0.057295	0.924	0.951925	0.00425468	-0.0509388	0.0576772	0.868	0.924643	0.00978781	-3.02558	2.21952	0.939	0.999
TCS	IL-6	Inflammatory	-0.00128682	-0.0111621	0.00694283	0.754	0.999	-0.0478221	-0.102617	-0.0015816	0.043	0.387837	-0.0465353	-0.0992465	-0.00112591	0.044	0.485676	0.0174809	-0.356647	0.352874	0.753	0.999
1-NAP	8-IP	Oxidative Stress	0.00239879	-0.0154174	0.0212353	0.754	0.999	-0.0319852	-0.111548	0.0232657	0.496	0.720089	-0.034384	-0.112491	0.0219537	0.443	0.7275	-0.00800629	-2.2924	2.42623	0.942	0.999
2- and 3-PHE	PGE2	Cyclooxygenase Pathway	-0.00321571	-0.0312398	0.02254	0.754	0.999	-0.0910596	-0.139031	0.011773	0.082	0.597723	-0.0878438	-0.142892	0.0125425	0.083	0.565865	0.0261184	-0.51497	0.475764	0.758	0.999
Zn	LTD4	Lipoxygenase Pathway	0.00261511	-0.0279337	0.031324	0.754	0.999	-0.0206706	-0.0915045	0.0218366	0.826	0.890129	-0.0232858	-0.0994367	0.0227901	0.75	0.847635	0.0705535	-3.85767	3.4943	0.854	0.999
MPB	9S-HODE	Cytochrome p450 Pathway	-0.000752796	-0.00712882	0.00376918	0.756	0.999	0.00495373	-0.0370976	0.0235412	0.571	0.72739	0.00570653	-0.0369592	0.0242348	0.546	0.757408	-0.00491432	-1.26879	1.1329	0.923	0.999
Ba	13,14DHK-PGD2	Cyclooxygenase Pathway	-0.00315208	-0.0242831	0.0177206	0.756	0.999	0.00216051	-0.0468825	0.0520788	0.92	0.950762	0.0053126	-0.0413638	0.0511334	0.823	0.899441	0.125003	-5.7698	4.72034	0.794	0.999
MPB	13,14DHK-PGD2	Cyclooxygenase Pathway	0.00130779	-0.0130257	0.0141388	0.757	0.999	0.00511814	-0.0370746	0.0240657	0.584	0.731013	0.00381035	-0.0354091	0.0236818	0.633	0.781665	0.122663	-3.14193	3.49887	0.717	0.999
Ba	15-oxoETE	Lipoxygenase Pathway	-0.00135287	-0.0115172	0.00604969	0.757	0.999	0.00499944	-0.0527448	0.0610135	0.844	0.904899	0.00635232	-0.0512777	0.0621219	0.814	0.893396	-0.00248038	-2.01282	1.40361	0.967	0.999
Hg	12-HETE	Lipoxygenase Pathway	-0.00161312	-0.0128767	0.00961203	0.757	0.999	-0.024662	-0.0654272	0.0291425	0.298	0.640029	-0.0230489	-0.0634769	0.0306011	0.313	0.701096	0.0363367	-1.13197	1.47414	0.783	0.999
1-PYR	IL-1β	Inflammatory	-0.00206709	-0.0182558	0.00880704	0.758	0.999	-0.031878	-0.104534	0.0231436	0.604	0.737268	-0.029811	-0.10262	0.0249457	0.63	0.781665	0.0141303	-1.2204	1.23082	0.846	0.999
Ni	PGJ2	Cyclooxygenase Pathway	0.0021458	-0.0135856	0.0196466	0.758	0.999	-0.0249528	-0.127462	0.066886	0.633	0.748238	-0.0270986	-0.130289	0.062692	0.598	0.774359	-0.00123244	-1.59137	1.77328	0.981	0.999
Se	BCPGE2	Cyclooxygenase Pathway	0.00261256	-0.0150792	0.0261699	0.758	0.999	-0.027609	-0.144381	0.035091	0.936	0.960872	-0.0302215	-0.14756	0.0349539	0.911	0.94695	0.000636531	-1.1441	1.58881	0.988	0.999
MiBP	15DO12,14-PGJ2	Cyclooxygenase Pathway	-0.00406683	-0.0303924	0.018327	0.759	0.999	0.00491642	-0.0934959	0.060539	0.761	0.831682	0.00898325	-0.0849415	0.064392	0.687	0.810415	0.0215712	-2.7557	3.25326	0.932	0.999
2- and 3-PHE	12-oxoETE	Lipoxygenase Pathway	0.00456314	-0.0218229	0.035675	0.759	0.999	-0.0849246	-0.137569	0.0179234	0.128	0.631285	-0.0894877	-0.149688	0.0142163	0.103	0.607517	-0.0175459	-0.92752	0.891591	0.843	0.999
Cu	TXB2	Cyclooxygenase Pathway	-0.00126537	-0.0127287	0.00613044	0.759	0.999	0.035766	-0.0196271	0.061382	0.129	0.632182	0.0370314	-0.0175585	0.063017	0.113	0.626636	-0.0078755	-0.534747	0.444685	0.804	0.999
Mn	IL-10	Inflammatory	-0.00133227	-0.0115697	0.00796196	0.759	0.999	-0.0273108	-0.0793247	0.0400621	0.339	0.65923	-0.0259785	-0.0780138	0.0412302	0.361	0.713383	0.0181795	-1.00814	1.09076	0.808	0.999
Pb	5-HETE	Lipoxygenase Pathway	-0.00186099	-0.0157151	0.0131033	0.759	0.999	-0.0149691	-0.0505408	0.0385124	0.458	0.718784	-0.0131081	-0.0493734	0.0384544	0.496	0.745608	0.0779596	-2.11013	3.54897	0.759	0.999
Tl	13S-HODE	Lipoxygenase Pathway	0.00216923	-0.00787045	0.0184253	0.759	0.999	-0.0268155	-0.042981	0.0130264	0.107	0.61454	-0.0289847	-0.047353	0.0103163	0.083	0.565865	-0.0283684	-1.12357	0.688931	0.818	0.999
MECPP	11(12)-EET	Cytochrome p450 Pathway	-0.0021476	-0.0172387	0.00902477	0.76	0.999	0.0141947	-0.0335072	0.0339116	0.334	0.653343	0.0163423	-0.0264427	0.0368974	0.274	0.700419	-0.0214337	-2.56885	2.35373	0.908	0.999
MEP	18-HETE	Cytochrome p450 Pathway	-0.000845856	-0.00781722	0.00415656	0.76	0.999	0.00713858	-0.0399648	0.0250726	0.482	0.720089	0.00798444	-0.0381172	0.0260627	0.471	0.737545	-0.0066357	-1.05426	1.09475	0.888	0.999
2-FLU	CRP	Inflammatory	-0.00203789	-0.0177125	0.00926912	0.76	0.999	-0.0465478	-0.108033	0.0211536	0.386	0.6929	-0.0445099	-0.107945	0.022641	0.411	0.716853	0.0128569	-0.654168	1.19727	0.806	0.999
2- and 3-PHE	15-oxoETE	Lipoxygenase Pathway	0.00257233	-0.0107891	0.0229369	0.76	0.999	-0.0882052	-0.137123	0.0152034	0.091	0.61454	-0.0907775	-0.145007	0.0121044	0.09	0.5795	-0.00851377	-0.585928	0.26399	0.781	0.999
Zn	CY	Protein Damage	-0.00155058	-0.0152856	0.00736539	0.76	0.999	-0.0167111	-0.0900199	0.0211259	0.909	0.941914	-0.0151605	-0.0885178	0.0230271	0.933	0.961625	0.00325863	-1.1703	1.18968	0.947	0.999
MBP	LA	Parent Compound	-0.00255865	-0.020507	0.0115533	0.761	0.999	0.017015	-0.0400605	0.0442971	0.35	0.666092	0.0195737	-0.0362127	0.0480638	0.307	0.700419	-0.0225445	-2.62205	1.79052	0.911	0.999
MECPP	RVD1	Lipoxygenase Pathway	0.00142574	-0.0129776	0.0143807	0.762	0.999	0.0181085	-0.0230163	0.0361026	0.209	0.640029	0.0166828	-0.0238939	0.0361653	0.243	0.700419	0.0791811	-1.52978	1.92823	0.719	0.999
MPB	PGE1	Cyclooxygenase Pathway	-0.000725225	-0.00708843	0.00388985	0.762	0.999	0.00701751	-0.033723	0.0239197	0.478	0.720089	0.00774273	-0.0329841	0.0250623	0.451	0.7275	-0.00692585	-1.21333	1.1529	0.898	0.999
1-PYR	15-oxoETE	Lipoxygenase Pathway	0.00203205	-0.00912102	0.0185792	0.762	0.999	-0.0314937	-0.104336	0.0231064	0.605	0.737712	-0.0335258	-0.106776	0.0225535	0.577	0.769112	-0.00294705	-1.36143	1.6189	0.947	0.999
Sn	LA	Parent Compound	0.00197404	-0.00992751	0.0164282	0.762	0.999	-0.031262	-0.0676828	0.0123847	0.157	0.640029	-0.033236	-0.0686398	0.00948244	0.117	0.636634	-0.0263957	-1.55712	1.29369	0.853	0.999
Tl	15-oxoETE	Lipoxygenase Pathway	0.00131834	-0.0049362	0.0115052	0.762	0.999	-0.0262383	-0.0425708	0.0194327	0.117	0.616045	-0.0275566	-0.0453297	0.0155047	0.103	0.607517	-0.00967448	-0.624039	0.449501	0.823	0.999
Zn	LTC4-ME	Lipoxygenase Pathway	0.00155146	-0.0195484	0.0218373	0.762	0.999	-0.0117478	-0.0879358	0.0221479	0.954	0.972032	-0.0132993	-0.0913299	0.0234258	0.997	0.997861	0.0401571	-2.20658	2.81601	0.852	0.999
MEHP	RVD2	Lipoxygenase Pathway	-0.00138239	-0.0116302	0.00725615	0.763	0.999	0.0205244	-0.0291507	0.0508541	0.305	0.640389	0.0219068	-0.0251826	0.0524484	0.278	0.700419	-0.0164914	-1.10078	1.36032	0.87	0.999
MBP	13S-HODE	Lipoxygenase Pathway	0.00161358	-0.012504	0.0157057	0.763	0.999	0.016711	-0.0451111	0.0447754	0.378	0.688156	0.0150974	-0.0463698	0.0442673	0.399	0.715147	0.0462603	-1.606	1.44448	0.787	0.999
Cu	12-oxoETE	Lipoxygenase Pathway	-0.00257163	-0.0221853	0.0109224	0.763	0.999	0.0359826	-0.0202098	0.0622789	0.122	0.617459	0.0385542	-0.0139992	0.06658	0.099	0.600738	-0.0274652	-1.25494	0.784659	0.813	0.999
Mn	15-oxoETE	Lipoxygenase Pathway	0.00137067	-0.0058714	0.0113615	0.763	0.999	-0.0233919	-0.0770187	0.0438135	0.41	0.697731	-0.0247625	-0.0782947	0.0435357	0.391	0.715147	-0.00499008	-1.16608	1.06479	0.907	0.999
Sn	PGE1	Cyclooxygenase Pathway	-0.000962168	-0.0087498	0.00531454	0.763	0.999	-0.0227564	-0.0618838	0.0232595	0.286	0.640029	-0.0217942	-0.060636	0.025267	0.307	0.700419	0.0126932	-0.625509	0.992154	0.811	0.999
Zn	PGA2	Cyclooxygenase Pathway	-0.00258417	-0.0227423	0.0112249	0.763	0.999	-0.0147326	-0.0889751	0.021603	0.974	0.983761	-0.0121485	-0.0879365	0.026478	0.97	0.984871	0.0153201	-1.90487	2.32298	0.895	0.999
BPA	TNF-a	Inflammatory	0.00191395	-0.00897114	0.0156787	0.764	0.999	-0.0378783	-0.105428	0.0379322	0.312	0.640581	-0.0397922	-0.108687	0.0365045	0.3	0.700419	-0.0156836	-0.863371	1.05747	0.828	0.999
Ba	LTD4	Lipoxygenase Pathway	-0.00275936	-0.0212321	0.0156932	0.764	0.999	0.00413492	-0.0459957	0.055574	0.867	0.919353	0.00689428	-0.0409706	0.0543061	0.768	0.859181	0.0780242	-4.26921	4.38609	0.849	0.999
2,4-DCP	IL-6	Inflammatory	0.00128914	-0.00736302	0.0114274	0.765	0.999	-0.0516012	-0.0868441	-0.00487472	0.035	0.371281	-0.0528904	-0.0887894	-0.00831502	0.027	0.485163	-0.0160002	-0.469795	0.211663	0.776	0.999
PPB	17-HETE	Cytochrome p450 Pathway	0.000455067	-0.00274404	0.00461128	0.766	0.999	0.015911	-0.01756	0.0339277	0.217	0.640029	0.0154559	-0.0172107	0.0339895	0.231	0.700419	0.00841502	-0.479124	0.596797	0.797	0.999
1-PYR	15-HETE	Lipoxygenase Pathway	0.00308869	-0.0245951	0.030052	0.766	0.999	-0.0319036	-0.104299	0.0230553	0.565	0.726537	-0.0349923	-0.109828	0.0218524	0.502	0.746399	0.00943058	-3.37192	2.89002	0.969	0.999
Se	PGA2	Cyclooxygenase Pathway	-0.00432622	-0.0408025	0.0211183	0.766	0.999	-0.0283624	-0.144454	0.035008	0.937	0.961047	-0.0240362	-0.141678	0.0424326	0.977	0.986083	0.0134655	-1.62057	2.13133	0.897	0.999
1-NAP	8(9)-EET	Cytochrome p450 Pathway	-0.0027862	-0.0248196	0.0149983	0.767	0.999	-0.0290822	-0.109655	0.023772	0.542	0.723461	-0.0262959	-0.10448	0.0250578	0.582	0.771783	0.0643915	-2.8079	2.80953	0.767	0.999
Se	12,13-DiHOME	Cytochrome p450 Pathway	0.00263851	-0.0266187	0.0338572	0.767	0.999	-0.03169	-0.145876	0.0352413	0.897	0.934073	-0.0343285	-0.15094	0.0362859	0.858	0.919909	0.00954325	-1.75168	2.34271	0.942	0.999
Zn	9(10)-EpoME	Cytochrome p450 Pathway	-0.00477964	-0.036986	0.0220316	0.767	0.999	-0.026701	-0.0946024	0.0211228	0.689	0.778298	-0.0219213	-0.093787	0.026441	0.749	0.847635	0.103975	-3.39365	2.98609	0.744	0.999
MEOHP	5,6-DHET	Cytochrome p450 Pathway	0.000838857	-0.00660498	0.00859131	0.768	0.999	0.0212352	-0.0235857	0.0446377	0.217	0.640029	0.0203964	-0.0232989	0.0439321	0.23	0.700419	0.0233907	-0.727164	0.826698	0.753	0.999
4-PHE	NY	Protein Damage	-0.0029062	-0.0248127	0.0133275	0.768	0.999	-0.153001	-0.219305	-0.017175	0.026	0.371281	-0.150095	-0.219356	-0.0141979	0.029	0.485163	0.00631776	-0.175668	0.216398	0.78	0.999
1-NAP	9,10-DiHOME	Cytochrome p450 Pathway	-0.00280729	-0.0257215	0.014953	0.769	0.999	-0.0291112	-0.109018	0.0240928	0.545	0.723477	-0.0263039	-0.104655	0.025032	0.579	0.770891	0.0632475	-2.60588	2.86388	0.764	0.999
MBZP	IL-1β	Inflammatory	0.00101538	-0.00620045	0.00982204	0.77	0.999	0.012951	-0.0493094	0.0551531	0.568	0.727015	0.0119356	-0.0501863	0.0545865	0.594	0.774359	0.0078236	-1.15461	1.04389	0.87	0.999
BPA	13,14DHK-PGF2𝝰	Cyclooxygenase Pathway	0.00244786	-0.0156314	0.0209428	0.771	0.999	-0.0389362	-0.106351	0.0372073	0.297	0.640029	-0.0413841	-0.109886	0.0308304	0.26	0.700419	-0.0222707	-1.79892	1.66103	0.892	0.999
9-PHE	13S-HODE	Lipoxygenase Pathway	0.0039594	-0.0201911	0.0313189	0.771	0.999	-0.102495	-0.154015	-0.000389217	0.05	0.416906	-0.106454	-0.163874	-0.00581987	0.034	0.485163	-0.022459	-0.694638	0.290697	0.795	0.999
1-PHE	15-HETE	Lipoxygenase Pathway	-0.00335017	-0.0327731	0.0246778	0.771	0.999	-0.0599231	-0.103565	0.0173392	0.179	0.640029	-0.056573	-0.110001	0.0182444	0.176	0.700419	0.0519666	-1.05062	1.26825	0.748	0.999
Se	CAA	Cytochrome p450 Pathway	-0.00318154	-0.0298065	0.0143761	0.771	0.999	-0.0263033	-0.142989	0.0353325	0.969	0.981277	-0.0231217	-0.140869	0.040625	0.998	0.998431	0.00316369	-1.22038	1.43355	0.94	0.999
Se	LA	Parent Compound	0.00305033	-0.0368591	0.0425367	0.771	0.999	-0.030171	-0.145753	0.0359101	0.936	0.960872	-0.0332213	-0.15442	0.0400377	0.888	0.935204	0.0311015	-2.60298	2.81524	0.873	0.999
2,4-DCP	RVD1	Lipoxygenase Pathway	-0.0019453	-0.0157743	0.0127532	0.772	0.999	-0.0584357	-0.0938252	-0.0143629	0.024	0.371281	-0.0564904	-0.091276	-0.0143916	0.021	0.485163	0.0313092	-0.3485	0.350605	0.764	0.999
Ba	CAA	Cytochrome p450 Pathway	0.00110178	-0.00581333	0.00982155	0.772	0.999	0.00505938	-0.0493905	0.0596121	0.837	0.900727	0.0039576	-0.0508007	0.0578139	0.867	0.924428	0.00580953	-1.50028	1.77004	0.919	0.999
Mo	RVD1	Lipoxygenase Pathway	-0.00551434	-0.044253	0.0281533	0.772	0.999	-0.038992	-0.131636	0.0310993	0.62	0.743487	-0.0334776	-0.129257	0.0359156	0.65	0.787999	0.0894519	-3.87436	3.09471	0.742	0.999
Hg	IL-6	Inflammatory	0.00160583	-0.00865208	0.0144609	0.773	0.999	-0.0259865	-0.0640115	0.0234544	0.253	0.640029	-0.0275924	-0.0652321	0.0216661	0.225	0.700419	-0.0161557	-1.43829	1.42527	0.882	0.999
Mo	8-IP	Oxidative Stress	0.00297854	-0.0229129	0.0317895	0.773	0.999	-0.04586	-0.131969	0.0289083	0.464	0.720089	-0.0488385	-0.135687	0.0266198	0.414	0.717721	-0.00104758	-1.79263	1.87077	0.985	0.999
Sn	PGD2	Cyclooxygenase Pathway	0.0011132	-0.00588834	0.0103775	0.774	0.999	-0.0271351	-0.0649042	0.0187818	0.226	0.640029	-0.0282483	-0.065617	0.0176886	0.202	0.700419	-0.00938134	-0.826981	0.915839	0.864	0.999
MEHHP	PGA2	Cyclooxygenase Pathway	0.000879721	-0.00668575	0.00866528	0.775	0.999	0.0194094	-0.0208029	0.038616	0.209	0.640029	0.0185297	-0.020727	0.038126	0.22	0.700419	0.0240272	-0.719107	0.985411	0.78	0.999
MEP	PGJ2	Cyclooxygenase Pathway	0.000683254	-0.00610049	0.00758221	0.775	0.999	0.00849617	-0.0340185	0.0252215	0.44	0.704851	0.00781292	-0.0355664	0.0251069	0.456	0.729978	0.029293	-1.24033	2.00815	0.789	0.999
1-PHE	RVD1	Lipoxygenase Pathway	0.00585225	-0.0244712	0.0425	0.775	0.999	-0.0632848	-0.103469	0.0137506	0.128	0.631285	-0.069137	-0.125494	0.00810623	0.084	0.566023	-0.0338521	-1.51442	1.36921	0.853	0.999
1-PYR	12-oxoETE	Lipoxygenase Pathway	0.00223583	-0.019956	0.0239146	0.775	0.999	-0.0264739	-0.102549	0.0235348	0.691	0.778298	-0.0287098	-0.106111	0.0229218	0.643	0.783635	0.00763772	-2.89851	2.53618	0.96	0.999
Mn	12-oxoETE	Lipoxygenase Pathway	-0.00179527	-0.0148834	0.0118358	0.775	0.999	-0.0236238	-0.0744978	0.0425638	0.398	0.697731	-0.0218286	-0.074492	0.0427851	0.429	0.720301	0.0412104	-1.67891	2.02844	0.775	0.999
Zn	18-HETE	Cytochrome p450 Pathway	0.00127164	-0.0102655	0.0154889	0.775	0.999	-0.0176889	-0.0906544	0.0210447	0.889	0.93076	-0.0189606	-0.0925485	0.0211582	0.859	0.92013	0.000721689	-1.43331	1.39929	0.986	0.999
9-PHE	BCPGE2	Cyclooxygenase Pathway	-0.00167087	-0.0157239	0.00918581	0.776	0.999	-0.103408	-0.152976	-0.00070995	0.05	0.416906	-0.101737	-0.153199	0.000980571	0.053	0.489356	0.0070484	-0.170421	0.226447	0.792	0.999
1-PHE	13S-HODE	Lipoxygenase Pathway	-0.00243976	-0.0277292	0.0223245	0.778	0.999	-0.0637902	-0.10377	0.0157027	0.129	0.632182	-0.0613504	-0.111099	0.01448	0.131	0.655849	0.0346607	-0.695004	0.849426	0.769	0.999
1-PYR	17-HETE	Cytochrome p450 Pathway	-0.00157329	-0.0145729	0.00814572	0.779	0.999	-0.0335114	-0.105136	0.023253	0.565	0.726537	-0.0319382	-0.103771	0.0240787	0.586	0.773547	0.010294	-1.02568	1.1142	0.86	0.999
Ba	11,12-DHET	Cytochrome p450 Pathway	-0.00275675	-0.022519	0.017413	0.779	0.999	0.00158705	-0.0479277	0.0514387	0.94	0.96242	0.0043438	-0.0424253	0.0502551	0.842	0.912036	0.121636	-5.42684	4.10549	0.799	0.999
MBZP	PGE2	Cyclooxygenase Pathway	0.001445	-0.0102005	0.0141011	0.78	0.999	0.0141826	-0.0467335	0.0549712	0.522	0.720089	0.0127376	-0.0482148	0.0543152	0.562	0.760531	0.0275154	-2.37148	1.74709	0.838	0.999
MCPP	LA	Parent Compound	0.00191528	-0.0124225	0.0167554	0.781	0.999	0.0157872	-0.0392746	0.0666591	0.543	0.723461	0.0138719	-0.0395182	0.0630057	0.59	0.774359	0.062795	-2.59515	2.5766	0.774	0.999
BPB	8(9)-EET	Cytochrome p450 Pathway	-0.00098078	-0.00962431	0.00643548	0.781	0.999	-0.0135985	-0.0451814	0.0181868	0.401	0.697731	-0.0126177	-0.0440911	0.0168701	0.436	0.724999	0.0457653	-2.1566	1.60986	0.774	0.999
1-NAP	BCPGE2	Cyclooxygenase Pathway	-0.00128952	-0.0122665	0.0074146	0.781	0.999	-0.0302209	-0.111287	0.0232568	0.545	0.723477	-0.0289314	-0.109574	0.0244459	0.562	0.760531	0.00941588	-1.21812	1.03705	0.866	0.999
BPB	9,10-DiHOME	Cytochrome p450 Pathway	-0.0009895	-0.00946663	0.00657644	0.782	0.999	-0.0136087	-0.044838	0.0177971	0.403	0.697731	-0.0126192	-0.0438201	0.0162924	0.436	0.724999	0.0452445	-1.92877	1.76785	0.769	0.999
BPB	LTB4	Lipoxygenase Pathway	0.000563873	-0.00295219	0.00518996	0.782	0.999	-0.0170974	-0.0482514	0.0128504	0.3	0.640029	-0.0176613	-0.0499399	0.0124025	0.277	0.700419	-0.00798321	-0.81589	0.851332	0.852	0.999
Ba	LTC4-ME	Lipoxygenase Pathway	0.00183775	-0.0116387	0.0169625	0.782	0.999	0.00701474	-0.0464537	0.0602436	0.79	0.856912	0.00517699	-0.0476448	0.0564713	0.836	0.907657	0.0512787	-2.43103	2.70912	0.824	0.999
MECPP	TXB2	Cyclooxygenase Pathway	0.000657487	-0.00420059	0.00685414	0.783	0.999	0.0153422	-0.0274367	0.0335619	0.288	0.640029	0.0146847	-0.0284012	0.0334107	0.293	0.700419	0.00944876	-0.648019	0.742088	0.819	0.999
As	14(15)-EET	Cytochrome p450 Pathway	-0.00124336	-0.0116149	0.00662311	0.783	0.999	-0.0540851	-0.135028	0.0162185	0.181	0.640029	-0.0528418	-0.132496	0.0161675	0.189	0.700419	0.0100584	-0.377392	0.589569	0.794	0.999
Zn	IL-1β	Inflammatory	0.00126358	-0.0101852	0.0151456	0.783	0.999	-0.0178206	-0.0907252	0.0211036	0.881	0.928676	-0.0190842	-0.0925295	0.0216873	0.853	0.917519	0.000976434	-1.55407	1.62259	0.984	0.999
EPB	PGE1	Cyclooxygenase Pathway	0.000719031	-0.00496375	0.00731522	0.784	0.999	-0.029039	-0.0744779	0.00977559	0.152	0.640029	-0.029758	-0.0749848	0.00896251	0.147	0.669442	-0.0100349	-0.866836	0.402676	0.824	0.999
MBZP	BCPGE2	Cyclooxygenase Pathway	0.000852924	-0.00564775	0.00896544	0.785	0.999	0.0141637	-0.048013	0.0552845	0.542	0.723461	0.0133108	-0.0489735	0.054851	0.559	0.759532	0.00733789	-0.975974	0.988301	0.869	0.999
MCPP	PGB2	Cyclooxygenase Pathway	0.00174927	-0.0113431	0.0158946	0.785	0.999	0.0116268	-0.0421101	0.0631949	0.648	0.751408	0.00987749	-0.04246	0.0588193	0.695	0.814876	0.0501885	-2.21007	2.87745	0.805	0.999
EPB	CY	Protein Damage	0.000673634	-0.00368856	0.00655442	0.785	0.999	-0.0284043	-0.0725762	0.00956935	0.155	0.640029	-0.0290779	-0.073627	0.00950898	0.148	0.672534	-0.00759789	-0.738894	0.471759	0.824	0.999
BP3	TXB2	Cyclooxygenase Pathway	0.000439481	-0.00324278	0.00480747	0.786	0.999	-0.0111293	-0.0475697	0.0153649	0.565	0.726537	-0.0115688	-0.0481731	0.0149323	0.53	0.752855	-0.000597125	-1.14984	1.3643	0.993	0.999
MEOHP	9-oxoODE	Cyclooxygenase Pathway	0.00115489	-0.010348	0.0118704	0.787	0.999	0.0229112	-0.0198088	0.0452991	0.185	0.640029	0.0217564	-0.0194314	0.0451463	0.204	0.700419	0.0561115	-0.880586	1.35204	0.722	0.999
MEOHP	12(13)-EpoME	Cytochrome p450 Pathway	0.00115626	-0.0104233	0.0118497	0.787	0.999	0.0229132	-0.0199888	0.0453598	0.184	0.640029	0.0217569	-0.0190369	0.045221	0.208	0.700419	0.0565421	-0.834194	1.3274	0.719	0.999
Ba	IL-10	Inflammatory	-0.00114621	-0.011137	0.007409	0.787	0.999	0.00399357	-0.0526462	0.0604259	0.875	0.924453	0.00513977	-0.0505674	0.0597744	0.846	0.913806	0.00104969	-1.79723	1.9383	0.982	0.999
MBZP	TXB2	Cyclooxygenase Pathway	-0.000983451	-0.00945598	0.00571197	0.788	0.999	0.0124904	-0.0496561	0.054176	0.577	0.728875	0.0134738	-0.0490642	0.055259	0.553	0.758045	-0.00575946	-1.23968	0.95408	0.897	0.999
MBP	PGJ2	Cyclooxygenase Pathway	-0.00157087	-0.0138055	0.00764944	0.789	0.999	0.0164837	-0.0466204	0.0439894	0.388	0.6929	0.0180546	-0.0430499	0.0467551	0.343	0.707991	-0.00605035	-1.40524	1.51838	0.951	0.999
MEP	8-IP	Oxidative Stress	-0.00138535	-0.0132983	0.00697057	0.79	0.999	0.0052816	-0.0429737	0.0248658	0.576	0.728406	0.00666695	-0.038355	0.0269133	0.52	0.750535	-0.000632523	-2.14582	2.57201	0.988	0.999
MPB	12-oxoETE	Lipoxygenase Pathway	-0.00119158	-0.0109291	0.00649777	0.79	0.999	0.00677185	-0.0340765	0.0240137	0.498	0.720089	0.00796343	-0.031549	0.0254878	0.448	0.7275	-0.00540258	-1.88717	2.03948	0.968	0.999
PPB	EPA	Parent Compound	0.00086291	-0.00895502	0.010181	0.79	0.999	0.0140702	-0.0192416	0.0332616	0.279	0.640029	0.0132073	-0.0181612	0.0326375	0.294	0.700419	0.0595145	-1.95243	2.0903	0.755	0.999
Mo	5-oxoETE	Lipoxygenase Pathway	-0.00292057	-0.0281007	0.018072	0.79	0.999	-0.0414674	-0.130917	0.0292014	0.52	0.720089	-0.0385468	-0.12986	0.0311046	0.559	0.759532	0.0309753	-2.06718	2.1983	0.804	0.999
MCPP	12-oxoETE	Lipoxygenase Pathway	-0.00175744	-0.0152837	0.0105821	0.791	0.999	0.0129222	-0.0411824	0.0645781	0.619	0.743056	0.0146797	-0.039606	0.0654654	0.566	0.761456	-0.00432587	-2.68502	2.52866	0.976	0.999
TCS	LTB4	Lipoxygenase Pathway	0.000748412	-0.00348462	0.00691416	0.791	0.999	-0.0506915	-0.105669	-0.0036348	0.034	0.371281	-0.0514399	-0.106172	-0.00439721	0.03	0.485163	-0.00542492	-0.22377	0.128223	0.803	0.999
Mn	13,14DHK-PGF2𝝰	Cyclooxygenase Pathway	-0.0017188	-0.0158724	0.0128687	0.791	0.999	-0.0240956	-0.0759281	0.0435275	0.396	0.697731	-0.0223768	-0.0759597	0.0446143	0.428	0.720301	0.044719	-2.67598	1.59343	0.789	0.999
2- and 3-PHE	5-HETE	Lipoxygenase Pathway	0.00564993	-0.026675	0.0434431	0.792	0.999	-0.0913292	-0.139411	0.00985795	0.08	0.586835	-0.0969792	-0.159306	0.00502272	0.06	0.494947	-0.0284237	-1.24323	0.48088	0.828	0.999
Mo	9(10)-EpoME	Cytochrome p450 Pathway	-0.00482076	-0.0416945	0.0288259	0.792	0.999	-0.0517518	-0.135802	0.0281782	0.425	0.701327	-0.046931	-0.135792	0.0308294	0.447	0.7275	0.0776579	-2.55159	2.35424	0.745	0.999
Ni	12-HETE	Lipoxygenase Pathway	0.00241071	-0.0187442	0.0265066	0.792	0.999	-0.0269477	-0.127647	0.0626994	0.588	0.731215	-0.0293584	-0.128147	0.0598221	0.543	0.755507	0.00903635	-2.41493	2.54443	0.95	0.999
BP3	PGA2	Cyclooxygenase Pathway	0.000543886	-0.00524952	0.00658914	0.793	0.999	-0.0119167	-0.0480193	0.0143361	0.516	0.720089	-0.0124606	-0.0488456	0.0133967	0.481	0.740408	-0.00248297	-1.55293	2.11676	0.981	0.999
MEP	BCPGE2	Cyclooxygenase Pathway	-0.000661813	-0.00673802	0.00380947	0.794	0.999	0.0075755	-0.0385075	0.0250599	0.466	0.720089	0.00823731	-0.0374813	0.0260157	0.452	0.727594	-0.00453856	-0.812527	0.901006	0.91	0.999
Se	17-HETE	Cytochrome p450 Pathway	-0.00240952	-0.0231661	0.012797	0.794	0.999	-0.0248363	-0.142885	0.0353935	0.994	0.996289	-0.0224268	-0.141288	0.0393812	0.979	0.986233	0.00122588	-1.03913	1.29687	0.966	0.999
MEHHP	13,14DHK-PGF2𝝰	Cyclooxygenase Pathway	-0.00156267	-0.0138485	0.00818616	0.795	0.999	0.0188564	-0.020928	0.0386189	0.212	0.640029	0.020419	-0.0182052	0.040682	0.188	0.700419	-0.027292	-1.54331	1.25482	0.865	0.999
Cu	NY	Protein Damage	0.00103099	-0.00681886	0.0117345	0.796	0.999	0.0360333	-0.0185684	0.0610025	0.128	0.631285	0.0350024	-0.0187554	0.0612909	0.131	0.655849	0.00690902	-0.391913	0.473494	0.816	0.999
BPA	8-HETE	Lipoxygenase Pathway	-0.00192975	-0.0197638	0.0134552	0.797	0.999	-0.0396652	-0.105946	0.035468	0.286	0.640029	-0.0377354	-0.104025	0.0357033	0.3	0.700419	0.0247561	-1.06868	1.45512	0.821	0.999
2-NAP	14(15)-EET	Cytochrome p450 Pathway	-0.00100119	-0.0102312	0.00522026	0.797	0.999	0.00268833	-0.071587	0.02969	0.652	0.753784	0.00368952	-0.0694501	0.0309423	0.629	0.781665	-0.000562365	-0.99942	1.05535	0.985	0.999
9-PHE	PGD2	Cyclooxygenase Pathway	-0.00173685	-0.0185911	0.0130007	0.797	0.999	-0.104801	-0.153933	-0.00106101	0.048	0.406073	-0.103064	-0.155107	-0.000528083	0.05	0.489356	0.00753409	-0.223392	0.252527	0.807	0.999
9-PHE	9(10)-EpoME	Cytochrome p450 Pathway	-0.00324377	-0.0345238	0.0280716	0.797	0.999	-0.11121	-0.157448	-0.0132177	0.027	0.371281	-0.107966	-0.163375	-0.013956	0.028	0.485163	0.02905	-0.475596	0.37572	0.794	0.999
Mo	18-HETE	Cytochrome p450 Pathway	-0.00191233	-0.0204881	0.0117771	0.797	0.999	-0.0457295	-0.132086	0.0286174	0.47	0.720089	-0.0438172	-0.131641	0.0295083	0.495	0.745556	0.0107254	-0.965521	1.26727	0.843	0.999
MEP	5-oxoETE	Lipoxygenase Pathway	-0.00123252	-0.0115486	0.00665648	0.798	0.999	0.00830377	-0.0348542	0.0256142	0.449	0.711403	0.00953629	-0.0337294	0.0273108	0.407	0.715259	-0.010024	-1.84418	1.58166	0.947	0.999
Ba	TXB2	Cyclooxygenase Pathway	-0.000930772	-0.00919835	0.00553598	0.798	0.999	0.0031096	-0.0556982	0.0602908	0.908	0.941299	0.00404037	-0.0542446	0.0606303	0.877	0.927835	0.000124894	-1.52683	1.44219	0.994	0.999
PPB	DY	Protein Damage	-0.000476172	-0.00534205	0.0035887	0.799	0.999	0.0152124	-0.0198345	0.0334581	0.249	0.640029	0.0156886	-0.0166547	0.0346139	0.238	0.700419	-0.00802215	-0.763452	0.634831	0.844	0.999
2-NAP	5-oxoETE	Lipoxygenase Pathway	-0.00171265	-0.0171439	0.0104791	0.799	0.999	0.00191489	-0.0755014	0.0296969	0.673	0.769238	0.00362754	-0.0688063	0.0319444	0.642	0.78324	-0.00132191	-2.48136	1.92859	0.988	0.999
Cu	13,14DHK-PGD2	Cyclooxygenase Pathway	0.00155748	-0.0246423	0.0224891	0.799	0.999	0.0404816	-0.00836231	0.0655759	0.071	0.52919	0.0389241	-0.00462344	0.0676686	0.064	0.506321	0.0632972	-1.15945	1.10065	0.772	0.999
MBZP	LTD4	Lipoxygenase Pathway	0.00190273	-0.0167575	0.0197403	0.8	0.999	0.0103535	-0.0522669	0.0552324	0.641	0.749288	0.00845075	-0.0529288	0.0522077	0.688	0.811182	0.087	-2.7114	3.23866	0.777	0.999
MBZP	DHA	Parent Compound	0.00181565	-0.0175814	0.0204186	0.801	0.999	0.00931558	-0.0518237	0.0534716	0.661	0.761152	0.00749994	-0.0539019	0.0514812	0.705	0.819965	0.0854162	-3.46422	3.3511	0.774	0.999
MCPP	5(6)-EET	Cytochrome p450 Pathway	-0.00165761	-0.0158032	0.0114627	0.801	0.999	0.00970299	-0.0462064	0.0612793	0.698	0.784277	0.0113606	-0.04093	0.0610953	0.653	0.788361	0.0227054	-2.49228	2.97523	0.923	0.999
BPA	15-oxoETE	Lipoxygenase Pathway	-0.0013237	-0.0127988	0.00800805	0.801	0.999	-0.0382089	-0.106351	0.0367289	0.306	0.640527	-0.0368852	-0.103653	0.0384778	0.322	0.702821	0.0101994	-0.732284	0.808156	0.829	0.999
2,5-DCP	9S-HODE	Cytochrome p450 Pathway	-0.000654272	-0.00732446	0.0046564	0.801	0.999	-0.0491573	-0.0925512	-0.00793138	0.017	0.371281	-0.0485031	-0.0925343	-0.00765682	0.017	0.485163	0.00556974	-0.160283	0.204637	0.806	0.999
MBP	PGB2	Cyclooxygenase Pathway	-0.0020224	-0.0193588	0.0118717	0.802	0.999	0.0100693	-0.0574595	0.0440532	0.572	0.72739	0.0120917	-0.0540423	0.0465136	0.522	0.750618	-0.000390819	-3.06414	2.51484	0.998	0.999
MBZP	15-oxoETE	Lipoxygenase Pathway	0.00108142	-0.00662312	0.0107626	0.803	0.999	0.0128655	-0.0483305	0.0543345	0.57	0.72739	0.0117841	-0.0494638	0.0537648	0.601	0.774359	0.00936208	-1.46097	1.38396	0.889	0.999
EPB	BCPGE2	Cyclooxygenase Pathway	0.000548074	-0.00397408	0.00609215	0.803	0.999	-0.0278329	-0.0728494	0.0106919	0.176	0.640029	-0.028381	-0.0731239	0.0105789	0.161	0.681018	-0.00590035	-0.754545	0.545901	0.851	0.999
Mn	PGB2	Cyclooxygenase Pathway	0.00174438	-0.0120388	0.0178272	0.803	0.999	-0.016973	-0.0704532	0.0494812	0.551	0.723477	-0.0187174	-0.0720843	0.0454377	0.495	0.745556	-0.00027777	-2.1906	2.434	0.998	0.999
BPB	17-HETE	Cytochrome p450 Pathway	-0.00041965	-0.00456148	0.00280701	0.804	0.999	-0.0162244	-0.0474658	0.0139782	0.316	0.642533	-0.0158047	-0.0472565	0.0140113	0.32	0.701096	0.005893	-0.693433	0.662076	0.864	0.999
MEP	12,13-DiHOME	Cytochrome p450 Pathway	-0.000955546	-0.00955821	0.00597195	0.805	0.999	0.00719314	-0.0402592	0.0251423	0.475	0.720089	0.00814868	-0.0380533	0.0264927	0.451	0.7275	-0.00783816	-1.35518	1.78759	0.94	0.999
BPB	15-oxoETE	Lipoxygenase Pathway	-0.000594704	-0.00639269	0.00401715	0.805	0.999	-0.0167099	-0.048643	0.0134208	0.301	0.640029	-0.0161152	-0.0476828	0.0138085	0.317	0.701096	0.0107621	-1.16078	0.899372	0.846	0.999
9-PHE	9,10-DiHOME	Cytochrome p450 Pathway	0.0034316	-0.0224987	0.0314366	0.805	0.999	-0.0966859	-0.152655	0.00439142	0.066	0.499961	-0.100117	-0.161065	-0.000430674	0.048	0.489356	-0.0181021	-1.03521	0.371512	0.837	0.999
MiBP	11,12-DHET	Cytochrome p450 Pathway	-0.00434293	-0.0349118	0.0220609	0.806	0.999	0.00864393	-0.0910199	0.0629251	0.691	0.778298	0.0129869	-0.0801158	0.0667478	0.595	0.774359	0.03393	-3.86353	3.88818	0.927	0.999
9-PHE	8(9)-EET	Cytochrome p450 Pathway	0.00346083	-0.0222515	0.0314822	0.806	0.999	-0.0966344	-0.152475	0.00426982	0.066	0.499961	-0.100095	-0.160499	-0.00123034	0.049	0.489356	-0.0182356	-0.882263	0.378629	0.84	0.999
BP3	18-HETE	Cytochrome p450 Pathway	-0.000542859	-0.00556199	0.0032324	0.807	0.999	-0.0113115	-0.0476642	0.0151948	0.549	0.723477	-0.0107687	-0.0471896	0.01554	0.563	0.760531	0.00718179	-1.13523	1.44886	0.896	0.999
TCS	12-oxoETE	Lipoxygenase Pathway	-0.00113647	-0.0117454	0.00756285	0.807	0.999	-0.0507283	-0.104656	-0.00419883	0.029	0.371281	-0.0495918	-0.101007	-0.00427689	0.028	0.485163	0.015965	-0.345411	0.331346	0.802	0.999
BPB	12(13)-EpoME	Cytochrome p450 Pathway	-0.00085873	-0.00921832	0.00692902	0.809	0.999	-0.0162928	-0.0495578	0.0139003	0.316	0.642533	-0.0154341	-0.0477178	0.0138128	0.33	0.706681	0.0501957	-1.75767	1.87232	0.767	0.999
Pb	12-oxoETE	Lipoxygenase Pathway	-0.00118686	-0.0122664	0.0106398	0.809	0.999	-0.0195882	-0.0525451	0.0310636	0.341	0.659265	-0.0184014	-0.0515632	0.0316406	0.35	0.711043	0.0399303	-1.4591	1.38176	0.804	0.999
MiBP	PGE2	Cyclooxygenase Pathway	0.00168648	-0.0149121	0.0196936	0.81	0.999	0.00460627	-0.0924544	0.059615	0.751	0.824251	0.00291979	-0.0929416	0.0591626	0.789	0.873818	0.0239391	-2.19587	2.50542	0.857	0.999
BPB	9-oxoODE	Cyclooxygenase Pathway	-0.000862134	-0.00932466	0.00689762	0.81	0.999	-0.0162932	-0.0493907	0.0139882	0.318	0.643215	-0.015431	-0.0475521	0.0138086	0.329	0.706131	0.0514226	-1.5482	1.95897	0.764	0.999
PPB	8-OHdG	Oxidative Stress	-0.000692993	-0.00781483	0.00495571	0.81	0.999	0.0148201	-0.0184092	0.0332565	0.262	0.640029	0.0155131	-0.0177022	0.0338604	0.243	0.700419	-0.00755227	-1.13071	1.19446	0.926	0.999
PPB	11-HETE	Cytochrome p450 Pathway	-0.000511195	-0.00558457	0.00351969	0.811	0.999	0.0159106	-0.0182472	0.0339551	0.224	0.640029	0.0164218	-0.0165403	0.0342645	0.212	0.700419	-0.00576583	-0.848649	0.675782	0.897	0.999
9-PHE	IL-6	Inflammatory	-0.00228264	-0.0247073	0.0183104	0.811	0.999	-0.102977	-0.154165	-0.00147661	0.048	0.406073	-0.100695	-0.156062	-0.00175028	0.048	0.489356	0.0154134	-0.389316	0.355212	0.813	0.999
4-PHE	18-HETE	Cytochrome p450 Pathway	0.00231537	-0.0174505	0.0264959	0.812	0.999	-0.154953	-0.219147	-0.0200453	0.024	0.371281	-0.157269	-0.226329	-0.0228946	0.02	0.485163	-0.00546423	-0.262187	0.126551	0.822	0.999
MBZP	18-HETE	Cytochrome p450 Pathway	0.000840584	-0.00648714	0.00963616	0.813	0.999	0.0131139	-0.049228	0.0539529	0.554	0.723477	0.0122733	-0.0487621	0.0540145	0.575	0.767771	0.00774301	-1.19319	1.01586	0.895	0.999
2,5-DCP	CY	Protein Damage	0.000643897	-0.00366952	0.00663411	0.813	0.999	-0.0481261	-0.0939658	-0.00676389	0.021	0.371281	-0.04877	-0.0939539	-0.00714333	0.017	0.485163	-0.00442737	-0.232139	0.118846	0.818	0.999
MEHP	TXB2	Cyclooxygenase Pathway	0.000690622	-0.00476027	0.00753556	0.814	0.999	0.0212054	-0.0261512	0.0513044	0.286	0.640029	0.0205148	-0.0258178	0.0503532	0.303	0.700419	0.00832152	-0.534057	0.777542	0.828	0.999
MBP	5(6)-EET	Cytochrome p450 Pathway	0.0011136	-0.0140141	0.0152825	0.815	0.999	0.0145454	-0.0527542	0.0445946	0.443	0.706727	0.0134318	-0.0489305	0.0449163	0.463	0.732083	0.0528096	-1.76696	1.92002	0.77	0.999
As	9S-HODE	Cytochrome p450 Pathway	-0.00110769	-0.0122909	0.00775083	0.815	0.999	-0.0552587	-0.136545	0.0152361	0.168	0.640029	-0.054151	-0.134312	0.0146802	0.173	0.69985	0.00646386	-0.574067	0.560989	0.829	0.999
MEOHP	8-OHdG	Oxidative Stress	0.000853333	-0.00838421	0.0101534	0.816	0.999	0.0213594	-0.0220068	0.0446691	0.222	0.640029	0.0205061	-0.022243	0.0447325	0.239	0.700419	0.0322036	-0.852479	1.19585	0.766	0.999
MiBP	LTB4	Lipoxygenase Pathway	0.00131573	-0.011114	0.0160668	0.816	0.999	0.00505969	-0.0908168	0.0597419	0.737	0.81312	0.00374395	-0.0903175	0.0595024	0.78	0.868415	0.00692909	-1.11272	1.53533	0.903	0.999
MCPP	12-HETE	Lipoxygenase Pathway	0.00124873	-0.0109206	0.0142838	0.816	0.999	0.0144826	-0.0396513	0.065877	0.573	0.72739	0.0132339	-0.0403425	0.0633668	0.608	0.774359	0.0396038	-2.41003	2.95928	0.827	0.999
Cu	PGE3	Cyclooxygenase Pathway	-0.000868266	-0.0106351	0.00601444	0.816	0.999	0.0369309	-0.016047	0.0612798	0.108	0.61454	0.0377991	-0.0152503	0.0627632	0.102	0.604696	-0.00554442	-0.423227	0.283072	0.84	0.999
MECPP	DY	Protein Damage	-0.000751138	-0.00870969	0.00582358	0.817	0.999	0.0155195	-0.026143	0.0334386	0.274	0.640029	0.0162706	-0.0255781	0.0352428	0.267	0.700419	-0.0102308	-1.00282	0.910174	0.873	0.999
BPA	14(15)-EET	Cytochrome p450 Pathway	-0.00103561	-0.0112087	0.00716048	0.817	0.999	-0.0362265	-0.104523	0.0413343	0.342	0.659265	-0.0351909	-0.103591	0.0400971	0.353	0.712622	0.00889756	-0.756798	0.761974	0.837	0.999
As	PGE1	Cyclooxygenase Pathway	-0.00120433	-0.0122868	0.00815629	0.817	0.999	-0.0537056	-0.134224	0.0159615	0.183	0.640029	-0.0525013	-0.133289	0.0160328	0.192	0.700419	0.00746634	-0.511643	0.701511	0.846	0.999
Cu	8-HETE	Lipoxygenase Pathway	0.00108816	-0.0134231	0.0147424	0.818	0.999	0.0380301	-0.0122287	0.0622363	0.093	0.61454	0.0369419	-0.0128243	0.0623381	0.094	0.58731	0.020235	-0.684917	0.629614	0.819	0.999
Cu	LA	Parent Compound	-0.00265419	-0.0250437	0.0135147	0.818	0.999	0.034418	-0.0263531	0.0633551	0.15	0.640029	0.0370722	-0.0195717	0.0672535	0.123	0.643025	-0.0247815	-2.03353	1.05408	0.868	0.999
MECPP	8-HETE	Lipoxygenase Pathway	0.000745462	-0.00819376	0.00934142	0.819	0.999	0.0178186	-0.0213013	0.0338363	0.189	0.640029	0.0170731	-0.019612	0.0339552	0.201	0.700419	0.0263257	-1.07254	1.09806	0.806	0.999
MCPP	PGD3	Cyclooxygenase Pathway	0.00108256	-0.00960817	0.0130128	0.819	0.999	0.0131118	-0.0406296	0.0639826	0.611	0.740354	0.0120293	-0.0419265	0.0628224	0.642	0.78324	0.0281838	-2.5027	1.96975	0.864	0.999
2-FLU	PGE2	Cyclooxygenase Pathway	0.00266765	-0.0202728	0.0272151	0.819	0.999	-0.0512674	-0.11024	0.0205662	0.331	0.650219	-0.053935	-0.119155	0.0193295	0.301	0.700419	-0.00764761	-1.95072	1.49838	0.946	0.999
2-FLU	11,12-DHET	Cytochrome p450 Pathway	-0.00397679	-0.0397692	0.029682	0.82	0.999	-0.0507287	-0.11171	0.0214582	0.331	0.650219	-0.0467519	-0.117591	0.0226274	0.349	0.71088	0.0950497	-2.35649	2.68837	0.747	0.999
Mn	PGD3	Cyclooxygenase Pathway	0.00138004	-0.00985072	0.0144854	0.82	0.999	-0.0235722	-0.0764709	0.0431399	0.403	0.697731	-0.0249522	-0.0774401	0.0409542	0.378	0.715147	-0.00565879	-1.75	1.59981	0.961	0.999
MEHHP	8-OHdG	Oxidative Stress	-0.00115244	-0.0117675	0.00701276	0.821	0.999	0.01748	-0.0244898	0.0381024	0.253	0.640029	0.0186324	-0.0225003	0.0397773	0.237	0.700419	-0.00576361	-1.37725	1.19626	0.936	0.999
MEHHP	BCPGE2	Cyclooxygenase Pathway	-0.000594919	-0.00665151	0.00434833	0.821	0.999	0.0177266	-0.0248764	0.038223	0.256	0.640029	0.0183216	-0.023237	0.038748	0.239	0.700419	-0.00497496	-0.620245	0.673171	0.877	0.999
BPB	13,14DHK-PGF2𝝰	Cyclooxygenase Pathway	-0.000804987	-0.00898722	0.00664577	0.822	0.999	-0.0162501	-0.0481486	0.0157091	0.31	0.640581	-0.0154451	-0.0467	0.0143733	0.332	0.706681	0.0420473	-1.34106	1.71436	0.788	0.999
BPB	18-HETE	Cytochrome p450 Pathway	-0.00046176	-0.00528207	0.00355894	0.822	0.999	-0.015711	-0.0469771	0.0147847	0.335	0.654195	-0.0152493	-0.0468102	0.0148222	0.342	0.707991	0.00739252	-0.725199	0.909113	0.865	0.999
Mn	RVD2	Lipoxygenase Pathway	0.00126194	-0.00936691	0.0140015	0.822	0.999	-0.0248832	-0.0767417	0.0424039	0.38	0.688156	-0.0261452	-0.0783035	0.0410309	0.356	0.712622	-0.00611763	-1.52989	1.43602	0.952	0.999
Se	12-HETE	Lipoxygenase Pathway	-0.00493172	-0.0470228	0.0270845	0.822	0.999	-0.0274045	-0.14481	0.0353913	0.951	0.970682	-0.0224728	-0.142225	0.0443698	0.997	0.997861	0.0293779	-2.31824	2.64286	0.871	0.999
MiBP	PGE1	Cyclooxygenase Pathway	-0.00137567	-0.0147272	0.00925087	0.823	0.999	0.00489344	-0.0915282	0.0596009	0.753	0.826055	0.00626911	-0.088763	0.0615412	0.732	0.835439	-0.0018403	-1.237	1.56317	0.968	0.999
MiBP	𝝰LA	Parent Compound	0.00217376	-0.0261147	0.0289503	0.823	0.999	0.00247473	-0.101925	0.0600194	0.806	0.872226	0.000300966	-0.0986821	0.0596541	0.847	0.91446	0.0766082	-3.06015	4.29831	0.793	0.999
MPB	PGJ2	Cyclooxygenase Pathway	-0.000786885	-0.00782393	0.0050204	0.823	0.999	0.00576607	-0.0349712	0.0235361	0.552	0.723477	0.00655296	-0.03412	0.0245872	0.508	0.750028	-0.000773157	-1.4978	1.42404	0.991	0.999
PPB	PGE1	Cyclooxygenase Pathway	-0.000428528	-0.0055475	0.00356757	0.823	0.999	0.0158548	-0.0185896	0.0337167	0.23	0.640029	0.0162834	-0.0159418	0.0345072	0.218	0.700419	-0.00584168	-0.770928	0.805947	0.883	0.999
As	PGJ2	Cyclooxygenase Pathway	-0.00140943	-0.0148691	0.0106102	0.823	0.999	-0.0552952	-0.137225	0.014832	0.161	0.640029	-0.0538858	-0.132095	0.0142483	0.17	0.692548	0.0153698	-0.561263	0.784967	0.818	0.999
2-FLU	12(13)-EpoME	Cytochrome p450 Pathway	-0.00295908	-0.0306195	0.0234617	0.824	0.999	-0.0491757	-0.109076	0.0213373	0.369	0.681547	-0.0462166	-0.11196	0.0230545	0.385	0.715147	0.054369	-2.01505	1.872	0.779	0.999
9-PHE	11-HETE	Cytochrome p450 Pathway	0.00165558	-0.0128346	0.0191164	0.824	0.999	-0.104204	-0.153498	-0.00238807	0.044	0.390774	-0.10586	-0.158379	-0.00388061	0.043	0.485676	-0.00668224	-0.348285	0.179662	0.844	0.999
9-PHE	LA	Parent Compound	-0.00236174	-0.0290617	0.022471	0.824	0.999	-0.104716	-0.155058	-0.00188267	0.044	0.390774	-0.102354	-0.157646	-0.00292566	0.047	0.489356	0.0190283	-0.53683	0.395564	0.824	0.999
4-PHE	LTB4	Lipoxygenase Pathway	0.00196116	-0.0136613	0.0228372	0.824	0.999	-0.152451	-0.218884	-0.0192219	0.029	0.371281	-0.154412	-0.223272	-0.0208733	0.026	0.485163	-0.00354681	-0.226424	0.125605	0.839	0.999
1-PYR	13,14DHK-PGD2	Cyclooxygenase Pathway	0.00296534	-0.0315402	0.0364027	0.824	0.999	-0.0314097	-0.103504	0.0235885	0.604	0.737268	-0.034375	-0.109518	0.0223004	0.508	0.750028	0.0593707	-3.1787	4.60255	0.876	0.999
MCPP	17-HETE	Cytochrome p450 Pathway	0.000793725	-0.00506365	0.00819612	0.825	0.999	0.0137859	-0.0399658	0.065308	0.585	0.731013	0.0129922	-0.0402615	0.0641749	0.621	0.780156	0.00675863	-1.34987	1.1766	0.89	0.999
1-NAP	15-HETE	Lipoxygenase Pathway	-0.00261517	-0.0271781	0.0180426	0.825	0.999	-0.0340096	-0.112205	0.0228432	0.446	0.710175	-0.0313945	-0.106698	0.0231076	0.461	0.731916	0.073748	-2.54525	2.32185	0.771	0.999
2-FLU	9-oxoODE	Cyclooxygenase Pathway	-0.00297762	-0.0312787	0.023487	0.825	0.999	-0.0492018	-0.108668	0.0211249	0.366	0.677626	-0.0462241	-0.112002	0.0229094	0.383	0.715147	0.0538001	-1.86213	1.84675	0.779	0.999
2- and 3-PHE	NY	Protein Damage	-0.00187486	-0.021721	0.0132983	0.825	0.999	-0.0861525	-0.136822	0.0165403	0.112	0.61454	-0.0842776	-0.13874	0.0170947	0.118	0.637048	0.00649993	-0.389478	0.410841	0.837	0.999
4-PHE	TNF-a	Inflammatory	0.00274643	-0.0242475	0.0319009	0.825	0.999	-0.154088	-0.220521	-0.0206647	0.024	0.371281	-0.156834	-0.230779	-0.0218845	0.025	0.485163	-0.0112762	-0.342311	0.220804	0.823	0.999
Mo	5-HETE	Lipoxygenase Pathway	0.00284819	-0.0282553	0.0347909	0.826	0.999	-0.0526375	-0.136066	0.0279845	0.412	0.697731	-0.0554857	-0.14251	0.0263993	0.355	0.712622	0.00134556	-2.47645	2.35228	0.992	0.999
MEHHP	9-oxoODE	Cyclooxygenase Pathway	0.000766718	-0.0104658	0.0110341	0.827	0.999	0.0188565	-0.0220347	0.0387063	0.225	0.640029	0.0180898	-0.02232	0.038895	0.234	0.700419	0.0529087	-1.26051	1.36954	0.754	0.999
MEHHP	12(13)-EpoME	Cytochrome p450 Pathway	0.000768175	-0.0105077	0.0109786	0.827	0.999	0.0188573	-0.0223529	0.0387282	0.225	0.640029	0.0180891	-0.0220671	0.0389727	0.237	0.700419	0.0541822	-1.15606	1.45348	0.748	0.999
Sn	CRP	Inflammatory	-0.000654276	-0.00765684	0.0048876	0.827	0.999	-0.0249592	-0.0632924	0.0233911	0.243	0.640029	-0.0243049	-0.0623436	0.023009	0.255	0.700419	0.00790558	-0.71466	0.728936	0.838	0.999
2- and 3-PHE	DY	Protein Damage	0.00195467	-0.0146484	0.024772	0.828	0.999	-0.0873512	-0.137007	0.0140895	0.105	0.61454	-0.0893059	-0.14383	0.0154194	0.094	0.58731	-0.00741387	-0.49366	0.387455	0.843	0.999
Mn	LTD4	Lipoxygenase Pathway	0.0023883	-0.0162567	0.0230045	0.828	0.999	-0.0252795	-0.0751517	0.0397236	0.374	0.685528	-0.0276678	-0.0760442	0.0358194	0.303	0.700419	0.00333383	-2.19726	2.82894	0.988	0.999
Zn	12,13-DiHOME	Cytochrome p450 Pathway	-0.00186977	-0.0210725	0.0137091	0.828	0.999	-0.0211246	-0.0919823	0.0209359	0.816	0.882636	-0.0192548	-0.0915169	0.0235693	0.845	0.913577	0.0162135	-2.40307	1.7513	0.894	0.999
MEOHP	PGD2	Cyclooxygenase Pathway	0.000660554	-0.00565783	0.00798052	0.829	0.999	0.0210392	-0.0234202	0.0446185	0.231	0.640029	0.0203786	-0.02455	0.0446142	0.243	0.700419	0.0106633	-0.644728	0.791562	0.832	0.999
9-PHE	RVD1	Lipoxygenase Pathway	-0.00273589	-0.0347341	0.0288927	0.829	0.999	-0.106109	-0.15551	-0.00728779	0.036	0.371281	-0.103373	-0.162165	-0.00711685	0.036	0.485163	0.0295484	-0.633604	0.42697	0.819	0.999
MEHHP	LTB4	Lipoxygenase Pathway	-0.000550952	-0.00633275	0.00374906	0.831	0.999	0.0182856	-0.0237532	0.0382567	0.232	0.640029	0.0188366	-0.0224963	0.0388977	0.23	0.700419	-0.00482379	-0.606445	0.522781	0.873	0.999
BPA	PGE2	Cyclooxygenase Pathway	0.0015011	-0.0142775	0.0176994	0.831	0.999	-0.0372343	-0.104353	0.0371094	0.311	0.640581	-0.0387354	-0.106027	0.0345767	0.282	0.700419	-0.009502	-1.38102	1.59029	0.922	0.999
Mn	AA	Parent Compound	0.00175613	-0.0131075	0.0188476	0.831	0.999	-0.0250386	-0.0787639	0.0445048	0.394	0.697731	-0.0267948	-0.0801798	0.0417283	0.356	0.712622	-0.00514418	-2.73208	1.98921	0.983	0.999
Mn	PGA2	Cyclooxygenase Pathway	0.00116624	-0.00896649	0.0134979	0.831	0.999	-0.0241473	-0.0770569	0.042508	0.398	0.697731	-0.0253135	-0.0779494	0.0420177	0.375	0.715147	-0.00553882	-2.07322	1.3083	0.941	0.999
Tl	12-oxoETE	Lipoxygenase Pathway	0.0015264	-0.00840384	0.0169699	0.831	0.999	-0.0261888	-0.0424346	0.0161745	0.121	0.617459	-0.0277152	-0.045901	0.0156013	0.099	0.600738	-0.0162127	-1.20995	0.709543	0.88	0.999
BPA	𝝰LA	Parent Compound	-0.00244219	-0.0267111	0.0209389	0.832	0.999	-0.0482119	-0.116026	0.0266767	0.19	0.640029	-0.0457697	-0.111115	0.0257425	0.205	0.700419	0.0439207	-1.62095	1.36864	0.81	0.999
2-NAP	LTD4	Lipoxygenase Pathway	-0.00266267	-0.0254201	0.0157643	0.832	0.999	0.00153765	-0.069387	0.0303683	0.701	0.786504	0.00420032	-0.0632198	0.0339701	0.637	0.781665	0.0553382	-2.70651	3.32784	0.879	0.999
MEP	13S-HODE	Lipoxygenase Pathway	0.000680839	-0.0092832	0.0100997	0.833	0.999	0.00759771	-0.0371471	0.0252291	0.472	0.720089	0.00691688	-0.03778	0.0256791	0.494	0.745503	0.0355055	-1.85947	1.88894	0.835	0.999
9-PHE	13,14DHK-PGD2	Cyclooxygenase Pathway	-0.00259389	-0.036633	0.0336301	0.833	0.999	-0.111655	-0.156507	-0.0143024	0.022	0.371281	-0.109061	-0.165532	-0.0176142	0.021	0.485163	0.0306006	-0.58785	0.37981	0.827	0.999
Pb	PGD3	Cyclooxygenase Pathway	-0.000936463	-0.0110162	0.00930163	0.833	0.999	-0.0162769	-0.0513481	0.0382456	0.417	0.697731	-0.0153404	-0.0502399	0.0375845	0.45	0.7275	0.0248454	-1.73827	1.6959	0.852	0.999
Se	PGD3	Cyclooxygenase Pathway	0.00168028	-0.0289917	0.0319812	0.833	0.999	-0.0275542	-0.14469	0.0359628	0.963	0.977335	-0.0292345	-0.1491	0.0388151	0.937	0.964889	0.0151989	-2.1682	2.17368	0.908	0.999
MPB	15-oxoETE	Lipoxygenase Pathway	-0.000550021	-0.00583758	0.00318136	0.836	0.999	0.00611013	-0.0356963	0.0237189	0.525	0.720089	0.00666015	-0.0348734	0.0245267	0.501	0.746348	-0.00339758	-0.945862	1.17514	0.935	0.999
Sn	EPA	Parent Compound	-0.00142814	-0.0160738	0.0147218	0.836	0.999	-0.0233512	-0.0598844	0.0208137	0.267	0.640029	-0.0219231	-0.0581263	0.0217007	0.275	0.700419	0.0625204	-2.14579	1.93591	0.787	0.999
Zn	PGE3	Cyclooxygenase Pathway	0.00075949	-0.00897604	0.0128686	0.836	0.999	-0.0177036	-0.0905634	0.0211088	0.889	0.93076	-0.0184631	-0.0920168	0.0213665	0.867	0.924428	0.000804214	-1.09854	1.3837	0.981	0.999
MiBP	CAA	Cytochrome p450 Pathway	0.00111866	-0.00898824	0.0132679	0.837	0.999	0.00566339	-0.0883386	0.059184	0.734	0.811355	0.00454474	-0.0886722	0.0592397	0.76	0.856432	0.00691975	-1.26164	1.36374	0.905	0.999
MBZP	LTC4-ME	Lipoxygenase Pathway	0.00102124	-0.0132139	0.0151629	0.838	0.999	0.0133382	-0.0482854	0.0559624	0.558	0.726074	0.012317	-0.0489017	0.054925	0.58	0.770894	0.0303546	-2.33917	2.21831	0.846	0.999
MCPP	PGE2	Cyclooxygenase Pathway	-0.00116937	-0.0135646	0.010121	0.838	0.999	0.0127732	-0.0408026	0.0635685	0.63	0.747359	0.0139425	-0.0400807	0.0647258	0.592	0.774359	0.00107274	-1.84352	3.0872	0.99	0.999
BP3	12-HETE	Lipoxygenase Pathway	-0.000736224	-0.00863797	0.00585522	0.839	0.999	-0.0114488	-0.047893	0.015448	0.551	0.723477	-0.0107126	-0.0471596	0.0156231	0.564	0.760531	0.032061	-1.95318	2.1757	0.84	0.999
BPB	RVD2	Lipoxygenase Pathway	0.000534038	-0.00574394	0.00709015	0.839	0.999	-0.0179474	-0.0494402	0.0133356	0.27	0.640029	-0.0184814	-0.0498083	0.0114123	0.241	0.700419	-0.00693759	-0.98248	1.53441	0.939	0.999
MPB	TXB2	Cyclooxygenase Pathway	-0.000480948	-0.00616879	0.00379362	0.839	0.999	0.00575323	-0.0366355	0.0236206	0.544	0.723461	0.00623418	-0.0356092	0.0244587	0.516	0.750369	-0.00172729	-1.1479	1.04287	0.955	0.999
BPB	NY	Protein Damage	-0.000397703	-0.00543438	0.00362605	0.84	0.999	-0.0163168	-0.0478404	0.0138612	0.315	0.642533	-0.0159191	-0.0469857	0.013681	0.318	0.701096	0.00515657	-0.90991	0.890189	0.869	0.999
MCPP	5-HETE	Lipoxygenase Pathway	0.00139958	-0.0141857	0.0175654	0.841	0.999	0.0161144	-0.0369664	0.0660989	0.524	0.720089	0.0147148	-0.0365285	0.0630655	0.547	0.757435	0.0731895	-2.38558	3.06013	0.783	0.999
Tl	IL-6	Inflammatory	0.00135523	-0.00791922	0.015402	0.841	0.999	-0.0275183	-0.0433841	0.0149662	0.102	0.61454	-0.0288736	-0.047213	0.0106837	0.086	0.569566	-0.0152339	-0.893311	0.460391	0.879	0.999
MEP	PGB2	Cyclooxygenase Pathway	-0.00116744	-0.0129372	0.00833955	0.842	0.999	0.00612106	-0.0401777	0.0253243	0.544	0.723461	0.00728849	-0.0373979	0.0271392	0.505	0.747981	0.00275583	-2.25341	3.19706	0.988	0.999
Se	5,6-DHET	Cytochrome p450 Pathway	-0.00283164	-0.0342122	0.0208118	0.842	0.999	-0.0206784	-0.139032	0.0352414	0.962	0.976748	-0.0178468	-0.136769	0.0409233	0.926	0.956963	0.0156285	-1.74679	1.90901	0.88	0.999
TCS	CY	Protein Damage	-0.00106402	-0.0119507	0.00972902	0.843	0.999	-0.0495727	-0.104222	-0.00294229	0.034	0.371281	-0.0485086	-0.102952	-0.00141003	0.042	0.485676	0.0172394	-0.345257	0.545331	0.853	0.999
Se	PGD2	Cyclooxygenase Pathway	-0.00261616	-0.0308337	0.0185159	0.843	0.999	-0.024019	-0.142947	0.0357563	0.99	0.993429	-0.0214028	-0.140917	0.0405523	0.975	0.985201	0.00519914	-1.87086	1.33225	0.937	0.999
MEP	11-HETE	Cytochrome p450 Pathway	-0.000687274	-0.00799218	0.00455528	0.844	0.999	0.00752173	-0.0385277	0.0249322	0.479	0.720089	0.008209	-0.0354426	0.0261378	0.454	0.728285	-0.00051506	-1.3516	1.29341	0.993	0.999
BPA	8-IP	Oxidative Stress	-0.00139535	-0.0191421	0.0139615	0.844	0.999	-0.0372948	-0.105782	0.0381833	0.316	0.642533	-0.0358995	-0.104435	0.0383591	0.33	0.706681	0.0162034	-1.13133	1.69209	0.842	0.999
2-NAP	RVD1	Lipoxygenase Pathway	0.0010075	-0.0207502	0.0208944	0.844	0.999	0.0014933	-0.0713888	0.0309006	0.702	0.786865	0.0004858	-0.0720664	0.0321773	0.73	0.8348	0.0946716	-2.28161	3.56688	0.786	0.999
Sn	LTB4	Lipoxygenase Pathway	-0.000462269	-0.00644686	0.00470308	0.844	0.999	-0.0243705	-0.0625844	0.0222146	0.258	0.640029	-0.0239082	-0.0624071	0.0231801	0.262	0.700419	0.00501838	-0.450894	0.560116	0.856	0.999
MPB	PGD2	Cyclooxygenase Pathway	0.000402978	-0.00533202	0.00641298	0.845	0.999	0.00705034	-0.0337435	0.0238686	0.494	0.720089	0.00664736	-0.0336508	0.0238031	0.495	0.745556	0.0123635	-0.966775	1.2451	0.859	0.999
1-NAP	CY	Protein Damage	-0.00077655	-0.0106059	0.00728827	0.845	0.999	-0.0316744	-0.112156	0.0228558	0.52	0.720089	-0.0308979	-0.111638	0.023755	0.525	0.751204	0.00507296	-0.987841	0.84987	0.897	0.999
1-PYR	13S-HODE	Lipoxygenase Pathway	0.00181433	-0.0217702	0.024643	0.845	0.999	-0.0357501	-0.105521	0.0225548	0.517	0.720089	-0.0375645	-0.110243	0.0219317	0.483	0.740472	0.0105594	-2.21839	2.10651	0.956	0.999
MEHP	15-oxoETE	Lipoxygenase Pathway	0.000531006	-0.00457559	0.00691543	0.846	0.999	0.0210363	-0.0261265	0.0509143	0.29	0.640029	0.0205053	-0.0265268	0.0505289	0.312	0.701096	0.00519263	-0.589083	0.707444	0.874	0.999
2-FLU	PGD3	Cyclooxygenase Pathway	0.00193814	-0.0187648	0.0243293	0.846	0.999	-0.0473214	-0.108765	0.021375	0.387	0.6929	-0.0492596	-0.115798	0.0206617	0.358	0.712622	-0.00469394	-1.67141	1.49522	0.961	0.999
1-PHE	18-HETE	Cytochrome p450 Pathway	-0.0011643	-0.0172162	0.0132216	0.847	0.999	-0.058695	-0.102674	0.0172041	0.19	0.640029	-0.0575307	-0.104	0.0176017	0.186	0.700419	0.0074448	-0.530708	0.618057	0.855	0.999
EPB	RVD2	Lipoxygenase Pathway	-0.000633643	-0.00867235	0.00643027	0.848	0.999	-0.0264289	-0.0720184	0.0120501	0.206	0.640029	-0.0257952	-0.0702271	0.0119763	0.198	0.700419	0.0170063	-0.754251	1.30245	0.82	0.999
Ni	PGD2	Cyclooxygenase Pathway	-0.00126246	-0.0177845	0.0138774	0.848	0.999	-0.031293	-0.135548	0.0633082	0.536	0.723461	-0.0300306	-0.135351	0.0630818	0.553	0.758045	0.00942028	-1.34812	1.42573	0.88	0.999
Se	NY	Protein Damage	-0.00221055	-0.0281651	0.0172778	0.848	0.999	-0.0238309	-0.142312	0.0351335	0.995	0.996289	-0.0216204	-0.140714	0.0396193	0.987	0.991706	0.00101407	-1.57316	1.20585	0.977	0.999
MPB	TNF-a	Inflammatory	-0.000546667	-0.00619533	0.00414884	0.849	0.999	0.00614358	-0.0362713	0.0236339	0.522	0.720089	0.00669025	-0.0361464	0.0245847	0.505	0.747981	-0.0055859	-1.29123	1.01219	0.907	0.999
1-PYR	PGE1	Cyclooxygenase Pathway	0.00119581	-0.012584	0.0158481	0.849	0.999	-0.031719	-0.104269	0.0230353	0.601	0.737268	-0.0329148	-0.10667	0.0226315	0.578	0.770002	-0.000218403	-1.6075	1.3319	0.994	0.999
9-PHE	DHA	Parent Compound	-0.00267927	-0.0360509	0.0301712	0.85	0.999	-0.0981262	-0.153591	0.00349558	0.061	0.471327	-0.0954469	-0.158885	0.00174247	0.056	0.489356	0.0268574	-0.798507	0.589504	0.837	0.999
2,5-DCP	AA	Parent Compound	-0.00108435	-0.0126848	0.010257	0.851	0.999	-0.0563707	-0.104527	-0.0110011	0.014	0.371281	-0.0552863	-0.102246	-0.0102027	0.013	0.485163	0.0160892	-0.325486	0.278995	0.845	0.999
MEOHP	15-oxoETE	Lipoxygenase Pathway	0.000494238	-0.00441165	0.00649689	0.852	0.999	0.0214272	-0.0226857	0.0445459	0.22	0.640029	0.020933	-0.0233481	0.0443592	0.233	0.700419	0.0048786	-0.386913	0.763614	0.886	0.999
MEP	16-HETE	Cytochrome p450 Pathway	-0.000970986	-0.0114444	0.00907671	0.853	0.999	0.00746998	-0.0389031	0.025265	0.467	0.720089	0.00844096	-0.0390129	0.0281936	0.458	0.730154	-0.0243963	-2.51573	2.78765	0.888	0.999
MPB	5-HETE	Lipoxygenase Pathway	0.000510372	-0.0106127	0.0109451	0.853	0.999	0.00482499	-0.0371085	0.0236713	0.585	0.731013	0.00431462	-0.0369944	0.0235591	0.618	0.778969	0.0634923	-2.34644	2.52878	0.804	0.999
2-FLU	PGJ2	Cyclooxygenase Pathway	0.00135816	-0.0169583	0.0209689	0.853	0.999	-0.0527575	-0.109621	0.0200025	0.312	0.640581	-0.0541157	-0.116023	0.0199828	0.287	0.700419	-0.00483084	-1.16035	1.1367	0.951	0.999
Pb	14(15)-EET	Cytochrome p450 Pathway	-0.000537698	-0.00726697	0.00527641	0.853	0.999	-0.0168113	-0.0515866	0.0363049	0.411	0.697731	-0.0162736	-0.0508732	0.0356904	0.423	0.717799	0.0104477	-0.732755	1.16353	0.84	0.999
Zn	17-HETE	Cytochrome p450 Pathway	-0.000898425	-0.0130168	0.00795193	0.853	0.999	-0.0174889	-0.0908615	0.0211535	0.89	0.931386	-0.0165905	-0.0897604	0.022763	0.902	0.942242	0.00289397	-1.03215	1.12241	0.935	0.999
BPA	RVD2	Lipoxygenase Pathway	-0.00117499	-0.0164089	0.0122907	0.854	0.999	-0.0399533	-0.106905	0.0362978	0.28	0.640029	-0.0387783	-0.106205	0.0364342	0.291	0.700419	0.0149965	-1.0371	1.04059	0.876	0.999
BPB	9(10)-EpoME	Cytochrome p450 Pathway	-0.000809788	-0.0110435	0.00917603	0.855	0.999	-0.0186003	-0.0498751	0.0135115	0.253	0.640029	-0.0177905	-0.0485438	0.0116802	0.254	0.700419	0.054754	-1.55558	2.30279	0.778	0.999
Mn	DY	Protein Damage	0.00160762	-0.0181103	0.0217639	0.856	0.999	-0.0240097	-0.078302	0.0425792	0.402	0.697731	-0.0256173	-0.0832917	0.0485288	0.406	0.715259	-0.0303625	-3.08838	3.16385	0.906	0.999
Sn	5(6)-EET	Cytochrome p450 Pathway	-0.000977122	-0.01324	0.0110134	0.856	0.999	-0.0196309	-0.058953	0.0288717	0.362	0.675073	-0.0186537	-0.057372	0.0270664	0.37	0.714122	0.0479566	-1.74716	2.59764	0.788	0.999
MEP	PGD3	Cyclooxygenase Pathway	0.000503028	-0.00790472	0.00891227	0.857	0.999	0.00753499	-0.0388179	0.025142	0.476	0.720089	0.00703196	-0.0391954	0.0253843	0.49	0.744312	0.0196681	-1.51377	1.39151	0.881	0.999
4-PHE	EPA	Parent Compound	0.00456959	-0.0376786	0.0478425	0.857	0.999	-0.153542	-0.222378	-0.0182141	0.029	0.371281	-0.158111	-0.238221	-0.0269074	0.016	0.485163	-0.0194232	-0.716	0.275186	0.866	0.999
MEP	17-HETE	Cytochrome p450 Pathway	0.000386193	-0.00391749	0.00577246	0.858	0.999	0.00764482	-0.0388776	0.0251566	0.465	0.720089	0.00725863	-0.0390013	0.0250111	0.483	0.740472	0.00419104	-0.715325	0.855072	0.889	0.999
As	IL-10	Inflammatory	-0.00114246	-0.0140441	0.01002	0.858	0.999	-0.0558919	-0.134677	0.0145788	0.158	0.640029	-0.0547494	-0.133818	0.014182	0.163	0.684482	0.00828007	-0.684013	0.721982	0.86	0.999
MPB	PGE2	Cyclooxygenase Pathway	0.000390605	-0.00753682	0.00824393	0.86	0.999	0.00716057	-0.032716	0.0240834	0.485	0.720089	0.00676997	-0.0333544	0.0241194	0.485	0.741577	0.0274637	-1.56569	1.56733	0.849	0.999
Ba	AA	Parent Compound	-0.0013084	-0.0167528	0.0140221	0.86	0.999	0.00482739	-0.0495311	0.0593023	0.848	0.90709	0.00613579	-0.0473409	0.0588953	0.811	0.890947	0.0338777	-3.11369	2.98491	0.89	0.999
Mn	8-OHdG	Oxidative Stress	-0.000916177	-0.0134839	0.0113003	0.86	0.999	-0.0193387	-0.0734519	0.0488343	0.487	0.720089	-0.0184225	-0.0731577	0.0483737	0.507	0.749985	0.0275358	-1.6443	1.74266	0.811	0.999
Ni	LTB4	Lipoxygenase Pathway	-0.000971694	-0.0131129	0.0087616	0.86	0.999	-0.0258662	-0.132109	0.0669869	0.619	0.743056	-0.0248945	-0.130955	0.0652833	0.632	0.781665	0.00477829	-0.938539	0.944953	0.897	0.999
BP3	15-oxoETE	Lipoxygenase Pathway	-0.000402632	-0.00482507	0.00297758	0.861	0.999	-0.0119931	-0.0496599	0.0144843	0.525	0.720089	-0.0115905	-0.0489937	0.0151961	0.525	0.751204	0.00458751	-0.898547	1.05775	0.912	0.999
MEHP	LTC4-ME	Lipoxygenase Pathway	0.000889251	-0.0108876	0.012546	0.862	0.999	0.0196316	-0.0303126	0.0503211	0.322	0.645671	0.0187423	-0.0284332	0.0500012	0.346	0.710388	0.0308434	-1.27462	1.51459	0.834	0.999
PPB	CAA	Cytochrome p450 Pathway	-0.000317982	-0.00499377	0.00356963	0.863	0.999	0.0152055	-0.0195917	0.0337065	0.259	0.640029	0.0155234	-0.0186341	0.0345151	0.244	0.700419	-0.00343487	-0.826371	0.714498	0.906	0.999
1-NAP	PGE3	Cyclooxygenase Pathway	-0.000744749	-0.0112687	0.00811156	0.863	0.999	-0.0318462	-0.112457	0.0228766	0.516	0.720089	-0.0311015	-0.111677	0.0238229	0.526	0.751707	0.00562276	-1.17202	0.774278	0.891	0.999
9-PHE	LTD4	Lipoxygenase Pathway	0.00361973	-0.0270775	0.0363182	0.863	0.999	-0.109319	-0.157092	-0.0103593	0.031	0.371281	-0.112939	-0.171139	-0.0165666	0.02	0.485163	-0.0192994	-0.760312	0.300401	0.878	0.999
4-PHE	15-oxoETE	Lipoxygenase Pathway	0.00163353	-0.0130567	0.0200279	0.863	0.999	-0.155752	-0.21961	-0.0215488	0.023	0.371281	-0.157386	-0.22417	-0.0252507	0.021	0.485163	-0.00247515	-0.198056	0.10202	0.864	0.999
Se	RVD2	Lipoxygenase Pathway	-0.00325377	-0.0378472	0.0231487	0.863	0.999	-0.0249338	-0.143716	0.0351555	0.983	0.990262	-0.02168	-0.141627	0.0422344	0.974	0.985201	0.0147961	-2.2274	2.07974	0.904	0.999
MEHP	12,13-DiHOME	Cytochrome p450 Pathway	0.00066493	-0.00781683	0.00980099	0.864	0.999	0.0225234	-0.0271797	0.0518719	0.258	0.640029	0.0218584	-0.0244639	0.0513225	0.269	0.700419	0.0156179	-1.03999	1.03018	0.864	0.999
2- and 3-PHE	15-HETE	Lipoxygenase Pathway	0.0038284	-0.028898	0.0408768	0.864	0.999	-0.0882197	-0.138385	0.0141302	0.102	0.61454	-0.0920481	-0.153096	0.0107516	0.079	0.556602	-0.0119005	-1.08186	0.614307	0.916	0.999
MECPP	15-oxoETE	Lipoxygenase Pathway	0.000388073	-0.0039694	0.00554661	0.865	0.999	0.0157107	-0.0271427	0.0335336	0.271	0.640029	0.0153226	-0.0262053	0.0336185	0.282	0.700419	0.00413935	-0.519501	0.658821	0.884	0.999
MBZP	12,13-DiHOME	Cytochrome p450 Pathway	-0.000972797	-0.011856	0.008552	0.865	0.999	0.0164393	-0.0443508	0.0568805	0.467	0.720089	0.0174121	-0.0432358	0.0570254	0.449	0.7275	-0.00617176	-1.67113	1.1354	0.948	0.999
BPA	NY	Protein Damage	-0.000828072	-0.0125094	0.00808306	0.865	0.999	-0.036633	-0.103729	0.0388005	0.326	0.646423	-0.0358049	-0.103886	0.03959	0.343	0.707991	0.00341872	-0.893709	0.74878	0.907	0.999
2,4-DCP	16-HETE	Cytochrome p450 Pathway	0.000707064	-0.0075286	0.00994976	0.865	0.999	-0.0510426	-0.0853479	-0.00738734	0.026	0.371281	-0.0517497	-0.0867298	-0.0070389	0.023	0.485163	-0.00663102	-0.310999	0.237658	0.869	0.999
EPB	5,6-DHET	Cytochrome p450 Pathway	-0.000595036	-0.00781795	0.00598148	0.865	0.999	-0.0290979	-0.0747193	0.00950926	0.153	0.640029	-0.0285028	-0.0722514	0.00961215	0.153	0.676083	0.0127766	-0.635863	0.755063	0.838	0.999
1-NAP	15DO12,14-PGJ2	Cyclooxygenase Pathway	-0.00215361	-0.0269103	0.0182529	0.865	0.999	-0.024799	-0.106885	0.0250094	0.616	0.743056	-0.0226454	-0.102818	0.0262704	0.662	0.794263	0.0786454	-2.52685	2.90935	0.795	0.999
Se	5-oxoETE	Lipoxygenase Pathway	-0.00364793	-0.0392242	0.0235589	0.865	0.999	-0.0168309	-0.140302	0.0359144	0.886	0.930139	-0.013183	-0.136493	0.0454795	0.843	0.912266	0.0187853	-2.23602	2.79575	0.909	0.999
2-NAP	LTB4	Lipoxygenase Pathway	-0.000621191	-0.00831987	0.00521572	0.866	0.999	0.00315673	-0.0687279	0.029712	0.633	0.748238	0.00377792	-0.0696399	0.030366	0.622	0.780156	-0.00215227	-0.953135	0.864332	0.963	0.999
2-FLU	LTD4	Lipoxygenase Pathway	0.00271178	-0.0294356	0.0359249	0.867	0.999	-0.049899	-0.110593	0.0215936	0.354	0.668438	-0.0526108	-0.122502	0.0198407	0.301	0.700419	0.0180682	-2.41432	2.41063	0.943	0.999
Mo	IL-10	Inflammatory	-0.00142198	-0.0208171	0.0149086	0.867	0.999	-0.0408661	-0.131288	0.0292449	0.547	0.723477	-0.0394441	-0.131082	0.0306729	0.558	0.759532	0.00700743	-1.40763	1.15323	0.888	0.999
MiBP	NY	Protein Damage	0.000977629	-0.00931623	0.0137042	0.868	0.999	0.00754452	-0.0848934	0.0600078	0.7	0.785763	0.0065669	-0.0851348	0.0599892	0.719	0.829588	0.00611052	-1.36393	1.36817	0.912	0.999
TCS	IL-10	Inflammatory	0.00051467	-0.00670104	0.00789533	0.868	0.999	-0.049973	-0.102896	-0.00294387	0.036	0.371281	-0.0504876	-0.103358	-0.00402099	0.031	0.485163	-0.00447216	-0.323445	0.206897	0.872	0.999
1-PYR	LTB4	Lipoxygenase Pathway	-0.00123039	-0.0151444	0.00969913	0.868	0.999	-0.0317797	-0.104054	0.0231823	0.603	0.737268	-0.0305493	-0.103454	0.0243344	0.614	0.777309	0.00663	-1.62679	1.06643	0.907	0.999
Zn	11-HETE	Cytochrome p450 Pathway	-0.00122161	-0.0160303	0.0102816	0.868	0.999	-0.0153318	-0.0887703	0.0215737	0.939	0.961821	-0.0141102	-0.0883609	0.0235411	0.958	0.979984	0.00780344	-1.55314	1.74768	0.913	0.999
MEHHP	15-oxoETE	Lipoxygenase Pathway	0.000361484	-0.00402819	0.00558188	0.869	0.999	0.0180542	-0.0243344	0.0383133	0.242	0.640029	0.0176927	-0.0253163	0.0378841	0.252	0.700419	0.00377155	-0.409789	0.768045	0.893	0.999
MEP	TNF-a	Inflammatory	-0.000499349	-0.00609301	0.0040428	0.869	0.999	0.00769221	-0.0368898	0.0250071	0.458	0.718784	0.00819156	-0.0375556	0.0262335	0.459	0.731245	-0.00709186	-1.09032	0.862675	0.891	0.999
EPB	8-OHdG	Oxidative Stress	-0.000601424	-0.00940266	0.00735634	0.869	0.999	-0.0264952	-0.0736633	0.0113925	0.198	0.640029	-0.0258938	-0.0714993	0.0117028	0.191	0.700419	0.0159987	-1.45601	0.986282	0.835	0.999
MPB	DHA	Parent Compound	0.000424279	-0.0133457	0.0123233	0.869	0.999	0.00443512	-0.0386904	0.02389	0.597	0.736088	0.00401084	-0.0370495	0.0236737	0.631	0.781665	0.0812511	-2.76216	3.31452	0.79	0.999
BP3	11-HETE	Cytochrome p450 Pathway	0.000258063	-0.00467642	0.00539611	0.87	0.999	-0.0138743	-0.0521884	0.0136669	0.434	0.703304	-0.0141324	-0.0510539	0.0135029	0.422	0.717799	-0.000775355	-1.12042	1.44347	0.982	0.999
[truncated: 433 more rows]
