# Supplementary material for: Application of an analytical framework for multivariate mediation analysis of environmental data
Source: Nat Commun. 2020 Nov 6;11:5624. doi: 10.1038/s41467-020-19335-2 (PMC7648785; doi:10.1038/s41467-020-19335-2)
Supplement: Supplementary file 4 — Supplementary Data 1C [file 41467_2020_19335_MOESM4_ESM.xlsx]

## Sheet: Sheet1
Supplementary Data 1C. Pairwise mediation estimates for gestational age at delivery
Models adjusted for specific gravity, maternal age, race, education, health insurance, and BMI at initial study visit.
All p-values estimated using a two-sided test for t-statistics from linear regression models. Adjustments for multiple comparisons were accounted for by calculating q-values.
Exposure Analyte	Mediator Name	Mediator Group	Average Casaul Mediation Effect (ACME)	ACME lower 95% CI	ACME upper 95% CI	ACME p-value	ACME q-value	Total Effect (TE)	TE lower 95% CI	TE upper 95% CI	TE p-value	TE q-value	Average Direct Effect (ADE)	ADE lower 95% CI	ADE upper 95% CI	ADE p-value	ADE q-value	Proportion Mediated (PM)	PM lower 95% CI	PM upper 95% CI	PM p-value	PM q-value
MEHHP	5(6)-EET	Cytochrome p450 Pathway	0.0592647	0.0121397	0.127846	0.004	0.999	-0.215017	-0.440474	-0.00857022	0.045	0.383554	-0.274281	-0.5101	-0.0576587	0.012	0.234932	-0.255617	-1.80472	-0.00337159	0.049	0.999
Ba	RVD1	Lipoxygenase Pathway	0.153082	0.0245835	0.320939	0.007	0.999	-0.102171	-0.340555	0.11522	0.394	0.971773	-0.255253	-0.469672	-0.0509859	0.012	0.234932	-0.777087	-14.9021	13.2591	0.401	0.999
Mn	13,14DHK-PGD2	Cyclooxygenase Pathway	-0.0594647	-0.128457	-0.00962614	0.012	0.999	0.0623163	-0.194123	0.307005	0.61	0.971773	0.121781	-0.126058	0.364216	0.345	0.936429	-0.271854	-5.54447	7.01123	0.614	0.999
Sn	RVD1	Lipoxygenase Pathway	-0.113133	-0.2509	-0.0133603	0.016	0.999	0.0706672	-0.138417	0.274403	0.496	0.971773	0.183801	-0.0181773	0.381676	0.084	0.425957	-0.598499	-16.8769	13.2003	0.506	0.999
2,4-DCP	11,12-DHET	Cytochrome p450 Pathway	0.0910872	0.014524	0.195527	0.025	0.999	0.0700751	-0.127184	0.258977	0.47	0.971773	-0.0210121	-0.212397	0.159445	0.844	0.991496	0.674896	-9.71727	11.8965	0.469	0.999
BPB	RVD1	Lipoxygenase Pathway	0.0589348	0.00480695	0.136422	0.027	0.999	-0.00559238	-0.147099	0.13329	0.96	0.971773	-0.0645272	-0.197385	0.0610332	0.338	0.925011	-0.0683527	-15.7563	13.0325	0.971	0.999
1-PYR	5(6)-EET	Cytochrome p450 Pathway	0.0652845	0.00356466	0.159553	0.028	0.999	-0.099721	-0.476805	0.27833	0.599	0.971773	-0.165005	-0.537503	0.198901	0.398	0.986699	-0.193116	-4.32699	5.06176	0.615	0.999
1-NAP	RVD1	Lipoxygenase Pathway	0.0842146	0.00676622	0.199363	0.029	0.999	0.289118	-0.0376767	0.609373	0.09	0.413152	0.204903	-0.116615	0.528275	0.228	0.757169	0.261717	-1.12587	2.03008	0.115	0.999
4-PHE	5(6)-EET	Cytochrome p450 Pathway	0.104311	0.010904	0.235531	0.029	0.999	-0.0685771	-0.529435	0.380677	0.755	0.971773	-0.172888	-0.669432	0.309661	0.474	0.991496	-0.261078	-6.70756	5.51615	0.742	0.999
Mn	5(6)-EET	Cytochrome p450 Pathway	-0.0486254	-0.11799	-0.00248548	0.033	0.999	0.0615881	-0.180256	0.294213	0.603	0.971773	0.110214	-0.137363	0.343508	0.377	0.963921	-0.218119	-5.4174	5.73487	0.618	0.999
Cu	9(10)-EpoME	Cytochrome p450 Pathway	0.0939848	0.00502508	0.227624	0.034	0.999	-0.473764	-1.03588	0.0646134	0.078	0.413152	-0.567749	-1.15386	-0.0256749	0.041	0.414149	-0.172675	-1.62906	0.56758	0.108	0.999
Mo	5(6)-EET	Cytochrome p450 Pathway	-0.0817418	-0.196905	-0.00276051	0.036	0.999	0.534398	-0.0370079	1.06116	0.065	0.383554	0.61614	0.0436989	1.15369	0.032	0.38039	-0.136851	-1.30042	0.337177	0.099	0.999
As	12-HETE	Lipoxygenase Pathway	0.060309	0.00370148	0.138761	0.037	0.999	0.00287071	-0.222842	0.214053	0.961	0.971773	-0.0574383	-0.283583	0.155862	0.621	0.991496	0.139808	-9.94241	8.76891	0.956	0.999
Hg	12-oxoETE	Lipoxygenase Pathway	0.0652137	0.00190483	0.156209	0.038	0.999	-0.112707	-0.348261	0.119314	0.363	0.970743	-0.17792	-0.418781	0.055158	0.136	0.523668	-0.311755	-6.98414	6.74931	0.401	0.999
9-PHE	5(6)-EET	Cytochrome p450 Pathway	0.0590943	0.00219864	0.146399	0.039	0.999	0.0490374	-0.251346	0.350614	0.757	0.971773	-0.0100569	-0.330787	0.294838	0.945	0.991496	0.153768	-5.12197	5.82925	0.78	0.999
Sn	12-oxoETE	Lipoxygenase Pathway	0.0424627	0.00191035	0.10091	0.039	0.999	0.0709113	-0.134258	0.263635	0.488	0.971773	0.0284486	-0.174333	0.225868	0.764	0.991496	0.268086	-4.09099	4.85492	0.495	0.999
As	11,12-DHET	Cytochrome p450 Pathway	0.0627162	0.00215875	0.150609	0.041	0.999	0.00352712	-0.224056	0.209838	0.968	0.971773	-0.0591891	-0.281665	0.153081	0.619	0.991496	0.130806	-7.25054	7.64214	0.955	0.999
Tl	12-HETE	Lipoxygenase Pathway	-0.075916	-0.183086	-0.00133614	0.042	0.999	0.0589097	-0.265298	0.37	0.7	0.971773	0.134826	-0.17488	0.452232	0.41	0.991496	-0.233729	-6.19013	7.38217	0.71	0.999
4-PHE	IL-10	Inflammatory	0.12054	0.00129559	0.309657	0.047	0.999	-0.0672394	-0.564632	0.40415	0.78	0.971773	-0.187779	-0.675142	0.278406	0.404	0.991496	-0.163221	-9.10848	8.62795	0.807	0.999
1-PYR	8-OHdG	Oxidative Stress	0.141163	0.0019206	0.328921	0.047	0.999	-0.100111	-0.487132	0.294463	0.612	0.971773	-0.241273	-0.614548	0.123556	0.22	0.740145	-0.338426	-9.5621	14.9119	0.649	0.999
BPA	5(6)-EET	Cytochrome p450 Pathway	0.0765021	0.000958268	0.176916	0.048	0.999	0.0787057	-0.285412	0.437861	0.659	0.971773	0.00220355	-0.386716	0.388658	0.966	0.992842	0.193923	-5.98853	5.30155	0.699	0.999
As	13,14DHK-PGD2	Cyclooxygenase Pathway	0.0452285	0.000421797	0.110051	0.048	0.999	0.00319035	-0.218896	0.216251	0.957	0.971773	-0.0420381	-0.25706	0.160897	0.713	0.991496	0.106612	-5.55204	6.48606	0.947	0.999
2,4-DCP	13,14DHK-PGD2	Cyclooxygenase Pathway	0.0406156	0.000256679	0.0977525	0.049	0.999	0.0699797	-0.126312	0.250886	0.48	0.971773	0.0293641	-0.158445	0.204454	0.743	0.991496	0.278101	-3.74531	4.33909	0.479	0.999
TCS	11,12-DHET	Cytochrome p450 Pathway	0.0336146	6.71e-05	0.0852963	0.049	0.999	0.072189	-0.0570349	0.19212	0.278	0.829349	0.0385743	-0.0909454	0.159586	0.561	0.991496	0.330035	-3.56941	4.18954	0.309	0.999
MEP	5(6)-EET	Cytochrome p450 Pathway	-0.0335923	-0.0886787	-4.89e-05	0.05	0.999	-0.0543269	-0.257296	0.142823	0.6	0.971773	-0.0207346	-0.234713	0.184313	0.842	0.991496	0.161349	-4.22014	5.51373	0.626	0.999
As	9(10)-EpoME	Cytochrome p450 Pathway	0.0578188	0.000230636	0.142466	0.05	0.999	0.0029656	-0.236951	0.217297	0.957	0.971773	-0.0548532	-0.302149	0.178847	0.656	0.991496	0.0520371	-7.37784	7.14936	0.975	0.999
MBZP	8-HETE	Lipoxygenase Pathway	-0.0475231	-0.120938	0.000523398	0.053	0.999	-0.0286306	-0.27694	0.203365	0.838	0.971773	0.0188925	-0.214232	0.243483	0.86	0.991496	0.153344	-5.61158	7.44916	0.841	0.999
MiBP	5(6)-EET	Cytochrome p450 Pathway	0.043226	-0.000226185	0.113673	0.055	0.999	0.333369	-0.0832054	0.734818	0.113	0.438017	0.290143	-0.128013	0.689042	0.16	0.59723	0.107099	-0.762401	0.928204	0.164	0.999
1-PHE	IL-10	Inflammatory	0.0914181	-0.00091453	0.233696	0.055	0.999	-0.0630642	-0.500404	0.356775	0.767	0.971773	-0.154482	-0.575594	0.2537	0.471	0.991496	-0.142475	-7.14937	6.17941	0.802	0.999
Tl	5-oxoETE	Lipoxygenase Pathway	-0.0744497	-0.188659	0.000768877	0.056	0.999	0.0590144	-0.267089	0.374687	0.715	0.971773	0.133464	-0.172303	0.447706	0.409	0.991496	-0.203642	-5.67938	7.72789	0.731	0.999
2,4-DCP	9(10)-EpoME	Cytochrome p450 Pathway	0.071871	-0.00346783	0.175206	0.057	0.999	0.0692736	-0.134239	0.258785	0.501	0.971773	-0.00259743	-0.213517	0.202135	0.98	0.995162	0.453176	-7.54777	9.26152	0.53	0.999
BPA	LA	Parent Compound	-0.0945721	-0.233902	0.0023068	0.059	0.999	0.0782761	-0.294173	0.436252	0.661	0.971773	0.172848	-0.206253	0.547432	0.382	0.970917	-0.249413	-7.4106	5.01164	0.666	0.999
BPB	LA	Parent Compound	0.0333505	-0.00129046	0.0831553	0.063	0.999	-0.00675423	-0.137789	0.116739	0.934	0.971773	-0.0401047	-0.161858	0.0807233	0.542	0.991496	-0.0420172	-6.68826	7.89466	0.963	0.999
2- and 3-PHE	IL-10	Inflammatory	0.11032	-0.0035224	0.279752	0.063	0.999	-0.140619	-0.603094	0.294928	0.549	0.971773	-0.250938	-0.697175	0.181551	0.267	0.812962	-0.24015	-6.65587	9.13168	0.594	0.999
MBP	5-oxoETE	Lipoxygenase Pathway	0.0707511	-0.00297199	0.182028	0.064	0.999	-0.213523	-0.533719	0.0751433	0.18	0.665385	-0.284274	-0.619027	0.0238579	0.069	0.415434	-0.252729	-2.81192	2.93737	0.236	0.999
As	LTD4	Lipoxygenase Pathway	0.0476227	-0.00170009	0.12417	0.064	0.999	0.00330647	-0.224854	0.214712	0.954	0.971773	-0.0443162	-0.267028	0.16372	0.715	0.991496	0.0718244	-6.71358	6.48737	0.938	0.999
4-PHE	PGD3	Cyclooxygenase Pathway	-0.135821	-0.344234	0.00546022	0.066	0.999	-0.0681128	-0.552134	0.413752	0.784	0.971773	0.0677082	-0.410236	0.545856	0.76	0.991496	0.259121	-9.7223	7.04538	0.78	0.999
EPB	LA	Parent Compound	0.0411054	-0.00163843	0.105611	0.067	0.999	-0.0191627	-0.172439	0.133168	0.826	0.971773	-0.0602681	-0.214573	0.0960511	0.455	0.991496	-0.145669	-7.88866	7.32261	0.851	0.999
Ni	15DO12,14-PGJ2	Cyclooxygenase Pathway	-0.0750937	-0.194226	0.0053845	0.068	0.999	0.128005	-0.257904	0.487137	0.471	0.971773	0.203099	-0.175003	0.558715	0.285	0.843716	-0.232407	-5.09411	3.82721	0.507	0.999
4-PHE	8-HETE	Lipoxygenase Pathway	0.0882844	-0.00343701	0.234921	0.069	0.999	-0.0680202	-0.555113	0.38071	0.768	0.971773	-0.156305	-0.643132	0.311317	0.496	0.991496	-0.153103	-6.30749	5.17128	0.781	0.999
PPB	9(10)-EpoME	Cytochrome p450 Pathway	0.0243328	-0.0020983	0.0637039	0.074	0.999	-0.0242381	-0.153286	0.103366	0.736	0.971773	-0.0485709	-0.174221	0.0812461	0.469	0.991496	-0.140082	-5.2165	6.53472	0.764	0.999
Tl	LTD4	Lipoxygenase Pathway	0.0576718	-0.00389026	0.150835	0.074	0.999	0.0589762	-0.254874	0.369098	0.703	0.971773	0.00130437	-0.31113	0.309002	0.984	0.995162	0.202444	-5.57877	5.88791	0.699	0.999
2,5-DCP	12-oxoETE	Lipoxygenase Pathway	0.0286492	-0.00196697	0.0753673	0.075	0.999	0.180956	0.0349654	0.317474	0.02	0.254725	0.152307	0.0116379	0.287161	0.038	0.414149	0.144035	-0.0264462	0.653603	0.093	0.999
MCPP	IL-10	Inflammatory	-0.0474198	-0.123869	0.00387697	0.077	0.999	-0.207955	-0.432263	-0.000847283	0.049	0.383554	-0.160535	-0.388777	0.0450763	0.137	0.526643	0.207085	-0.174588	1.42512	0.126	0.999
Cu	8-OHdG	Oxidative Stress	0.139114	-0.0151529	0.383674	0.078	0.999	-0.477162	-1.02766	0.0312312	0.069	0.383554	-0.616276	-1.16702	-0.0877751	0.021	0.279759	-0.232042	-3.06107	0.999577	0.145	0.999
MEP	𝝰LA	Parent Compound	-0.0335967	-0.0903003	0.00238077	0.079	0.999	-0.0536969	-0.259276	0.13939	0.604	0.971773	-0.0201003	-0.229702	0.18382	0.848	0.991496	0.172576	-3.69627	4.61858	0.639	0.999
2-NAP	9(10)-EpoME	Cytochrome p450 Pathway	-0.0539518	-0.149031	0.00312234	0.081	0.999	0.0640243	-0.25471	0.372803	0.682	0.971773	0.117976	-0.196747	0.425785	0.475	0.991496	-0.140099	-4.80467	4.9263	0.727	0.999
2-FLU	AA	Parent Compound	-0.0721613	-0.192103	0.0113612	0.082	0.999	-0.0270384	-0.401987	0.320765	0.911	0.971773	0.0451229	-0.330867	0.405875	0.805	0.991496	0.0849748	-6.29444	5.30741	0.921	0.999
MBP	8-OHdG	Oxidative Stress	0.0823134	-0.00786155	0.226205	0.083	0.999	-0.215249	-0.536721	0.0897597	0.184	0.665385	-0.297562	-0.636165	0.00283004	0.056	0.414149	-0.256586	-5.2141	3.88323	0.255	0.999
MEHHP	13-oxoODE	Lipoxygenase Pathway	0.0434296	-0.00462737	0.110467	0.085	0.999	-0.214902	-0.446771	-0.00555949	0.042	0.383554	-0.258331	-0.496753	-0.0397263	0.019	0.266921	-0.178428	-1.42455	0.132221	0.123	0.999
Ni	5(6)-EET	Cytochrome p450 Pathway	-0.053973	-0.148557	0.00482218	0.087	0.999	0.126614	-0.240078	0.475495	0.487	0.971773	0.180587	-0.191848	0.528349	0.324	0.903769	-0.153077	-4.29932	3.59982	0.54	0.999
TCS	9(10)-EpoME	Cytochrome p450 Pathway	0.0282634	-0.00338491	0.0777095	0.088	0.999	0.0718777	-0.0539514	0.187816	0.264	0.813766	0.0436142	-0.085336	0.167409	0.523	0.991496	0.27291	-2.90187	4.75463	0.336	0.999
4-PHE	PGE3	Cyclooxygenase Pathway	-0.102695	-0.269713	0.0124361	0.088	0.999	-0.0686252	-0.560161	0.401019	0.777	0.971773	0.0340699	-0.452901	0.514407	0.86	0.991496	0.172467	-6.53383	7.39627	0.807	0.999
4-PHE	LTD4	Lipoxygenase Pathway	0.0723933	-0.00541484	0.190895	0.088	0.999	-0.0675348	-0.541014	0.395016	0.786	0.971773	-0.139928	-0.614456	0.313421	0.532	0.991496	-0.103767	-4.46985	6.848	0.818	0.999
1-NAP	AA	Parent Compound	-0.047615	-0.13163	0.00590997	0.089	0.999	0.289091	-0.047169	0.62008	0.091	0.413152	0.336706	0.0044511	0.662354	0.048	0.414149	-0.134151	-1.64325	0.782694	0.178	0.999
1-PHE	PGE3	Cyclooxygenase Pathway	-0.078043	-0.201391	0.00962017	0.089	0.999	-0.0640702	-0.484376	0.344178	0.755	0.971773	0.0139728	-0.426412	0.434283	0.952	0.991496	0.141265	-4.73802	5.87899	0.792	0.999
1-PYR	𝝰LA	Parent Compound	-0.05817	-0.162309	0.00433684	0.089	0.999	-0.0983757	-0.460499	0.253012	0.586	0.971773	-0.0402057	-0.398405	0.317575	0.821	0.991496	0.169629	-3.6153	4.18239	0.621	0.999
2,4-DCP	𝝰LA	Parent Compound	0.0320866	-0.00438851	0.0891992	0.091	0.999	0.0697975	-0.126179	0.254666	0.462	0.971773	0.0377109	-0.157998	0.220151	0.7	0.991496	0.196946	-3.40347	4.58878	0.497	0.999
Mn	8-HETE	Lipoxygenase Pathway	-0.0421317	-0.115776	0.00533383	0.092	0.999	0.0621267	-0.180699	0.301965	0.593	0.971773	0.104258	-0.15173	0.33969	0.412	0.991496	-0.176689	-4.68006	4.06947	0.633	0.999
BPB	CAA	Cytochrome p450 Pathway	0.0256057	-0.00236733	0.0664393	0.093	0.999	-0.00650507	-0.131732	0.114276	0.942	0.971773	-0.0321108	-0.158128	0.0936772	0.633	0.991496	-0.046848	-6.51272	6.6407	0.953	0.999
Hg	𝝰LA	Parent Compound	0.0340537	-0.00438061	0.0919827	0.094	0.999	-0.112499	-0.341369	0.107774	0.331	0.92664	-0.146553	-0.376272	0.0797196	0.205	0.707128	-0.159852	-3.54291	2.86297	0.403	0.999
1-PYR	AA	Parent Compound	-0.0813356	-0.211555	0.016549	0.095	0.999	-0.0984183	-0.467181	0.259726	0.593	0.971773	-0.0170827	-0.394946	0.342636	0.935	0.991496	0.253769	-8.66429	6.57449	0.626	0.999
1-PHE	CAA	Cytochrome p450 Pathway	-0.0790842	-0.202204	0.0107734	0.096	0.999	-0.0644063	-0.502479	0.355861	0.758	0.971773	0.0146779	-0.427251	0.451363	0.941	0.991496	0.14602	-4.36786	7.23841	0.794	0.999
1-PYR	5-HETE	Lipoxygenase Pathway	-0.0660702	-0.179815	0.00989981	0.096	0.999	-0.0982826	-0.465393	0.253258	0.599	0.971773	-0.0322124	-0.417848	0.33304	0.864	0.991496	0.180944	-6.24721	5.13289	0.655	0.999
2-FLU	8-OHdG	Oxidative Stress	0.109823	-0.0143156	0.289746	0.097	0.999	-0.0285892	-0.392797	0.3413	0.867	0.971773	-0.138412	-0.520567	0.233185	0.5	0.991496	-0.146147	-12.2075	9.94873	0.882	0.999
1-PHE	PGD3	Cyclooxygenase Pathway	-0.0974053	-0.258716	0.0132254	0.097	0.999	-0.063392	-0.480758	0.348704	0.765	0.971773	0.0340133	-0.387794	0.432404	0.867	0.991496	0.215376	-6.09638	6.76851	0.764	0.999
2,4-DCP	5-HETE	Lipoxygenase Pathway	0.0587532	-0.0113252	0.14309	0.098	0.999	0.0698164	-0.125295	0.248494	0.47	0.971773	0.0110632	-0.19123	0.205945	0.921	0.991496	0.383488	-7.84105	7.15975	0.53	0.999
2- and 3-PHE	AA	Parent Compound	-0.0851106	-0.222397	0.0198674	0.099	0.999	-0.141298	-0.579104	0.279947	0.51	0.971773	-0.0561871	-0.508823	0.381394	0.804	0.991496	0.223674	-4.91531	5.48561	0.571	0.999
Hg	PGD3	Cyclooxygenase Pathway	0.0447893	-0.00651032	0.122542	0.1	0.999	-0.112694	-0.345428	0.114424	0.351	0.959455	-0.157483	-0.389514	0.0693877	0.167	0.61838	-0.193252	-4.89998	4.97077	0.445	0.999
BPA	9(10)-EpoME	Cytochrome p450 Pathway	-0.0461697	-0.132866	0.00692449	0.101	0.999	0.0781587	-0.294508	0.436479	0.671	0.971773	0.124328	-0.254528	0.493076	0.516	0.991496	-0.105133	-3.41573	3.02059	0.72	0.999
PPB	5-HETE	Lipoxygenase Pathway	0.0208112	-0.00303635	0.0583199	0.101	0.999	-0.0242817	-0.151625	0.0993285	0.736	0.971773	-0.045093	-0.170101	0.0828849	0.501	0.991496	-0.109582	-5.3776	5.67589	0.763	0.999
2- and 3-PHE	12-HETE	Lipoxygenase Pathway	-0.0652292	-0.178802	0.00907893	0.101	0.999	-0.140641	-0.580009	0.272324	0.505	0.971773	-0.0754119	-0.512601	0.34878	0.722	0.991496	0.171591	-3.41811	3.84643	0.558	0.999
4-PHE	12-HETE	Lipoxygenase Pathway	-0.0782263	-0.210689	0.0112331	0.101	0.999	-0.0673173	-0.554972	0.401802	0.788	0.971773	0.010909	-0.472188	0.474311	0.941	0.991496	0.134958	-4.8049	4.12703	0.787	0.999
MEP	RVD1	Lipoxygenase Pathway	0.0611255	-0.00729728	0.165357	0.102	0.999	-0.0532504	-0.269557	0.160305	0.636	0.971773	-0.114376	-0.306352	0.0673574	0.243	0.785544	-0.18369	-8.354	8.52562	0.718	0.999
2-NAP	PGD3	Cyclooxygenase Pathway	0.0768661	-0.00895086	0.202146	0.102	0.999	0.0657796	-0.276484	0.388733	0.703	0.971773	-0.0110864	-0.328303	0.301798	0.983	0.995162	0.265922	-6.4597	5.67165	0.677	0.999
MEHP	15DO12,14-PGJ2	Cyclooxygenase Pathway	-0.0394573	-0.104174	0.00614111	0.103	0.999	-0.238863	-0.510854	0.0158798	0.068	0.383554	-0.199406	-0.463445	0.052536	0.112	0.464429	0.14844	-0.267302	0.965972	0.157	0.999
BP3	LTD4	Lipoxygenase Pathway	-0.0207027	-0.0568855	0.00279745	0.103	0.999	0.0520995	-0.0856348	0.182167	0.457	0.971773	0.0728022	-0.0668026	0.203614	0.303	0.880143	-0.162208	-4.19764	3.99272	0.504	0.999
1-PHE	8-HETE	Lipoxygenase Pathway	0.0934858	-0.0117025	0.259658	0.103	0.999	-0.0620481	-0.468402	0.321049	0.764	0.971773	-0.155534	-0.555787	0.245574	0.438	0.991496	-0.144496	-8.73775	6.61702	0.813	0.999
Tl	PGD2	Cyclooxygenase Pathway	0.045059	-0.00674605	0.122708	0.103	0.999	0.0594626	-0.240566	0.353108	0.681	0.971773	0.0144036	-0.286501	0.31992	0.929	0.991496	0.151027	-4.02638	4.5982	0.7	0.999
MBP	11,12-DHET	Cytochrome p450 Pathway	-0.0620412	-0.167167	0.00976483	0.104	0.999	-0.213653	-0.558967	0.100155	0.196	0.6832	-0.151612	-0.468885	0.150201	0.35	0.94447	0.229434	-1.39809	2.11308	0.258	0.999
BPB	PGE3	Cyclooxygenase Pathway	0.0284041	-0.00450063	0.0775361	0.104	0.999	-0.00648203	-0.135728	0.116745	0.96	0.971773	-0.0348861	-0.164401	0.0920837	0.616	0.991496	-0.0175677	-6.05994	8.52234	0.982	0.999
1-PHE	AA	Parent Compound	-0.0623987	-0.176467	0.0127533	0.104	0.999	-0.0635796	-0.489911	0.352365	0.773	0.971773	-0.00118089	-0.449655	0.428575	0.991	0.996157	0.100513	-4.61294	4.01249	0.803	0.999
4-PHE	13,14DHK-PGD2	Cyclooxygenase Pathway	0.0581071	-0.00935488	0.15576	0.105	0.999	-0.0674286	-0.545877	0.390055	0.764	0.971773	-0.125536	-0.589402	0.323393	0.575	0.991496	-0.0864358	-4.89757	4.57486	0.817	0.999
4-PHE	CAA	Cytochrome p450 Pathway	-0.0666893	-0.179591	0.00991105	0.105	0.999	-0.0687672	-0.558553	0.407985	0.785	0.971773	-0.00207785	-0.481863	0.457254	0.993	0.997302	0.116437	-4.9201	3.95178	0.79	0.999
MEOHP	𝝰LA	Parent Compound	-0.0316278	-0.0840413	0.0068296	0.106	0.999	-0.276502	-0.504169	-0.071681	0.008	0.179458	-0.244874	-0.474988	-0.0339485	0.02	0.27432	0.106902	-0.0297337	0.513963	0.11	0.999
MCPP	𝝰LA	Parent Compound	-0.028902	-0.0817566	0.00425018	0.106	0.999	-0.208017	-0.428757	-0.00101119	0.05	0.383554	-0.179115	-0.398298	0.0238049	0.087	0.426244	0.125713	-0.154232	0.825368	0.15	0.999
2,5-DCP	11,12-DHET	Cytochrome p450 Pathway	0.0271495	-0.00335893	0.0764926	0.106	0.999	0.181361	0.0380902	0.315456	0.016	0.209537	0.154211	0.0167874	0.283548	0.03	0.364084	0.137567	-0.0321229	0.557969	0.116	0.999
2- and 3-PHE	CAA	Cytochrome p450 Pathway	-0.0744454	-0.198266	0.0118217	0.106	0.999	-0.141924	-0.59574	0.293435	0.519	0.971773	-0.0674784	-0.521806	0.376681	0.764	0.991496	0.191241	-3.8013	4.57676	0.575	0.999
1-PHE	8-OHdG	Oxidative Stress	0.0906078	-0.0123889	0.251053	0.106	0.999	-0.0650757	-0.495239	0.374228	0.753	0.971773	-0.155683	-0.586037	0.267157	0.482	0.991496	-0.136404	-5.98363	6.08088	0.799	0.999
Ba	15DO12,14-PGJ2	Cyclooxygenase Pathway	-0.0310303	-0.0863454	0.00494039	0.106	0.999	-0.10209	-0.292912	0.0740861	0.268	0.8174	-0.0710597	-0.255716	0.106213	0.468	0.991496	0.200258	-2.10066	3.23241	0.344	0.999
MEHP	𝝰LA	Parent Compound	-0.0354699	-0.0979593	0.00667946	0.108	0.999	-0.238558	-0.503612	0.0104881	0.061	0.383554	-0.203088	-0.47071	0.0445016	0.114	0.466876	0.131686	-0.285932	1.06525	0.165	0.999
MCPP	8-HETE	Lipoxygenase Pathway	-0.0448742	-0.117674	0.0101796	0.108	0.999	-0.207994	-0.42639	-0.00186139	0.047	0.383554	-0.16312	-0.389627	0.0468906	0.141	0.537563	0.200042	-0.248045	1.43264	0.151	0.999
2- and 3-PHE	PGE3	Cyclooxygenase Pathway	-0.0863773	-0.238878	0.0159549	0.109	0.999	-0.141726	-0.583491	0.283421	0.509	0.971773	-0.055349	-0.519243	0.389907	0.805	0.991496	0.218593	-4.01976	5.65851	0.568	0.999
MBZP	RVD1	Lipoxygenase Pathway	-0.068389	-0.18015	0.0121321	0.11	0.999	-0.0275732	-0.280714	0.206977	0.848	0.971773	0.0408158	-0.17925	0.24754	0.707	0.991496	0.311148	-6.3053	7.69353	0.786	0.999
Mn	LA	Parent Compound	0.0496193	-0.0063467	0.134028	0.11	0.999	0.0623098	-0.174994	0.289494	0.594	0.971773	0.0126905	-0.217667	0.243341	0.901	0.991496	0.241106	-5.32276	4.65894	0.622	0.999
9-PHE	AA	Parent Compound	-0.049033	-0.141517	0.011056	0.111	0.999	0.050057	-0.283164	0.366463	0.753	0.971773	0.09909	-0.212041	0.402086	0.542	0.991496	-0.0946673	-4.9672	3.85976	0.806	0.999
Pb	8-HETE	Lipoxygenase Pathway	-0.0389425	-0.11199	0.00665734	0.111	0.999	-0.0104526	-0.23225	0.206779	0.955	0.971773	0.0284899	-0.198371	0.245854	0.791	0.991496	0.036964	-5.1825	4.96165	0.94	0.999
MEOHP	5(6)-EET	Cytochrome p450 Pathway	0.0261967	-0.00541126	0.0745221	0.113	0.999	-0.277253	-0.503487	-0.0720431	0.009	0.179458	-0.30345	-0.530174	-0.0991066	0.002	0.234932	-0.0841174	-0.482818	0.0238196	0.122	0.999
4-PHE	11,12-DHET	Cytochrome p450 Pathway	0.0705269	-0.0150027	0.196284	0.113	0.999	-0.067497	-0.555709	0.394408	0.768	0.971773	-0.138024	-0.601585	0.315156	0.535	0.991496	-0.0916773	-5.13021	4.47801	0.821	0.999
2,4-DCP	LTD4	Lipoxygenase Pathway	0.0378851	-0.00559335	0.11055	0.115	0.999	0.0698148	-0.12403	0.254479	0.481	0.971773	0.0319298	-0.161079	0.211869	0.742	0.991496	0.236727	-3.94218	4.20994	0.518	0.999
Ba	12-HETE	Lipoxygenase Pathway	-0.0279008	-0.0794647	0.00430259	0.115	0.999	-0.102505	-0.292349	0.0747253	0.271	0.821148	-0.0746043	-0.263355	0.101664	0.44	0.991496	0.172711	-2.03947	2.81513	0.352	0.999
MECPP	15DO12,14-PGJ2	Cyclooxygenase Pathway	-0.0369623	-0.100941	0.00799454	0.116	0.999	-0.26152	-0.471727	-0.0674687	0.008	0.179458	-0.224557	-0.425937	-0.0405436	0.018	0.257556	0.133013	-0.0439232	0.496758	0.12	0.999
EPB	IL-10	Inflammatory	0.024591	-0.00371619	0.0697985	0.116	0.999	-0.0192145	-0.166991	0.129333	0.823	0.971773	-0.0438055	-0.192784	0.108391	0.57	0.991496	-0.0729034	-5.25717	5.35686	0.881	0.999
EPB	12-oxoETE	Lipoxygenase Pathway	-0.0311956	-0.0848225	0.00568188	0.116	0.999	-0.0192419	-0.175501	0.139557	0.833	0.971773	0.0119538	-0.147395	0.170654	0.888	0.991496	0.134576	-6.1456	5.24472	0.825	0.999
Mn	𝝰LA	Parent Compound	-0.0354922	-0.100233	0.0066032	0.117	0.999	0.0624362	-0.17141	0.289405	0.586	0.971773	0.0979283	-0.143612	0.319594	0.421	0.991496	-0.147443	-4.33813	3.46748	0.635	0.999
4-PHE	AA	Parent Compound	-0.0671529	-0.194414	0.0182312	0.118	0.999	-0.0681143	-0.539369	0.394209	0.78	0.971773	-0.000961432	-0.469375	0.451583	0.988	0.995732	0.107679	-4.94827	4.2312	0.792	0.999
BPB	13,14DHK-PGD2	Cyclooxygenase Pathway	0.0243976	-0.00587418	0.0676295	0.119	0.999	-0.00637199	-0.129209	0.116382	0.935	0.971773	-0.0307696	-0.149162	0.0875818	0.636	0.991496	-0.00483946	-5.99483	5.90021	0.994	0.999
TCS	5(6)-EET	Cytochrome p450 Pathway	-0.017127	-0.0474581	0.00275435	0.119	0.999	0.0720235	-0.0492044	0.187231	0.252	0.813766	0.0891505	-0.0341287	0.208094	0.155	0.581375	-0.158565	-2.25171	2.24255	0.345	0.999
2-FLU	12-HETE	Lipoxygenase Pathway	-0.0548446	-0.152404	0.00863536	0.119	0.999	-0.0265427	-0.391863	0.311551	0.906	0.971773	0.028302	-0.324006	0.364823	0.86	0.991496	0.0695886	-4.35485	4.57328	0.891	0.999
2,5-DCP	IL-10	Inflammatory	0.0248407	-0.00380477	0.0726695	0.12	0.999	0.181232	0.0330877	0.318968	0.017	0.218922	0.156391	0.017034	0.29008	0.033	0.384392	0.122051	-0.0369434	0.541803	0.131	0.999
EPB	RVD1	Lipoxygenase Pathway	0.0465045	-0.0101035	0.125956	0.12	0.999	-0.0188398	-0.183125	0.149237	0.855	0.971773	-0.0653443	-0.221026	0.0912919	0.417	0.991496	-0.0750298	-6.8825	11.1421	0.923	0.999
TCS	5-HETE	Lipoxygenase Pathway	0.0285926	-0.00640266	0.0737661	0.12	0.999	0.072156	-0.0543156	0.18956	0.267	0.816499	0.0435634	-0.0902043	0.170689	0.515	0.991496	0.268839	-3.31406	3.76905	0.367	0.999
Pb	PGE3	Cyclooxygenase Pathway	0.0430743	-0.00773042	0.123836	0.12	0.999	-0.0103768	-0.23002	0.192469	0.941	0.971773	-0.0534511	-0.271444	0.151855	0.642	0.991496	-0.0267841	-6.0952	6.25684	0.961	0.999
MECPP	𝝰LA	Parent Compound	-0.0365771	-0.100165	0.0114404	0.121	0.999	-0.26133	-0.474096	-0.073918	0.009	0.179458	-0.224753	-0.432723	-0.0280807	0.021	0.279759	0.132137	-0.0547378	0.582857	0.128	0.999
PPB	12-oxoETE	Lipoxygenase Pathway	0.0246589	-0.00566069	0.066497	0.121	0.999	-0.0243237	-0.158809	0.105021	0.731	0.971773	-0.0489826	-0.175356	0.0781102	0.462	0.991496	-0.115904	-6.82252	5.5741	0.8	0.999
Pb	LA	Parent Compound	0.044455	-0.00710771	0.124631	0.121	0.999	-0.0105572	-0.239572	0.204086	0.954	0.971773	-0.0550122	-0.281063	0.159864	0.657	0.991496	-0.0120477	-5.22559	5.84703	0.989	0.999
9-PHE	CAA	Cytochrome p450 Pathway	-0.0503484	-0.142652	0.00849228	0.122	0.999	0.0496555	-0.282695	0.372228	0.772	0.971773	0.100004	-0.22788	0.414072	0.547	0.991496	-0.0921774	-3.26447	4.42878	0.822	0.999
Cu	5-oxoETE	Lipoxygenase Pathway	-0.0720941	-0.207718	0.0112327	0.122	0.999	-0.473884	-1.04596	0.0678032	0.086	0.413152	-0.40179	-0.974135	0.146287	0.144	0.545412	0.122524	-0.39398	1.13239	0.202	0.999
Tl	8-HETE	Lipoxygenase Pathway	-0.04754	-0.136665	0.00794681	0.123	0.999	0.0588689	-0.25921	0.369408	0.704	0.971773	0.106409	-0.197424	0.415273	0.501	0.991496	-0.122545	-4.7295	4.88095	0.745	0.999
BP3	CAA	Cytochrome p450 Pathway	-0.0168918	-0.0479741	0.00301326	0.124	0.999	0.0518815	-0.0823117	0.183865	0.446	0.971773	0.0687733	-0.0645851	0.201097	0.309	0.887561	-0.124111	-3.1456	3.54825	0.528	0.999
9-PHE	12-oxoETE	Lipoxygenase Pathway	-0.0660726	-0.174643	0.0139963	0.125	0.999	0.0501064	-0.283431	0.379375	0.771	0.971773	0.116179	-0.208008	0.429077	0.477	0.991496	-0.103763	-5.18469	6.73045	0.844	0.999
1-NAP	13,14DHK-PGD2	Cyclooxygenase Pathway	0.04552	-0.00975206	0.125937	0.127	0.999	0.289593	-0.0642901	0.629425	0.108	0.432169	0.244073	-0.104327	0.582106	0.167	0.61838	0.132271	-0.561206	1.08583	0.205	0.999
1-PYR	LA	Parent Compound	-0.067319	-0.190287	0.00965062	0.128	0.999	-0.097816	-0.463988	0.245318	0.599	0.971773	-0.030497	-0.390862	0.313848	0.845	0.991496	0.198583	-5.4792	4.56343	0.643	0.999
2- and 3-PHE	8-OHdG	Oxidative Stress	0.096062	-0.0164262	0.286975	0.129	0.999	-0.142946	-0.588858	0.313541	0.535	0.971773	-0.239008	-0.697599	0.214068	0.31	0.888232	-0.194796	-5.51613	5.06204	0.606	0.999
Ba	9(10)-EpoME	Cytochrome p450 Pathway	0.0277122	-0.0064575	0.0790177	0.129	0.999	-0.102858	-0.291985	0.0717668	0.266	0.814515	-0.13057	-0.318697	0.0468615	0.156	0.584181	-0.162682	-3.29332	2.49337	0.367	0.999
Zn	8-OHdG	Oxidative Stress	0.0763428	-0.0172447	0.231772	0.129	0.999	-0.0231962	-0.530578	0.450816	0.935	0.971773	-0.099539	-0.610586	0.368783	0.691	0.991496	-0.0190608	-5.42268	5.01401	0.968	0.999
2- and 3-PHE	8-HETE	Lipoxygenase Pathway	0.0772359	-0.0146722	0.224667	0.13	0.999	-0.140239	-0.566102	0.265978	0.514	0.971773	-0.217475	-0.637368	0.188338	0.301	0.87653	-0.172504	-5.81564	6.12811	0.6	0.999
2- and 3-PHE	5(6)-EET	Cytochrome p450 Pathway	0.0541477	-0.0117629	0.155982	0.13	0.999	-0.142577	-0.570082	0.284863	0.518	0.971773	-0.196724	-0.635283	0.226229	0.386	0.974671	-0.118563	-3.20785	3.24036	0.604	0.999
2,5-DCP	15DO12,14-PGJ2	Cyclooxygenase Pathway	0.0274648	-0.00688083	0.075747	0.132	0.999	0.181436	0.0397394	0.313867	0.012	0.179458	0.153972	0.0117485	0.288071	0.032	0.38039	0.141545	-0.0529518	0.679617	0.144	0.999
2,5-DCP	𝝰LA	Parent Compound	0.0188847	-0.00404546	0.0558547	0.132	0.999	0.181328	0.0385153	0.314783	0.012	0.179458	0.162443	0.0230927	0.293155	0.025	0.318407	0.0926764	-0.0368408	0.491893	0.14	0.999
Se	8-HETE	Lipoxygenase Pathway	-0.0898861	-0.258839	0.0158591	0.132	0.999	0.278029	-0.353771	0.868715	0.372	0.970743	0.367915	-0.280661	0.975609	0.266	0.812962	-0.162627	-3.61829	2.19102	0.452	0.999
BPA	8-OHdG	Oxidative Stress	0.074181	-0.0189547	0.205313	0.135	0.999	0.0783616	-0.292743	0.438094	0.673	0.971773	0.00418062	-0.362806	0.365763	0.952	0.991496	0.209009	-5.20176	4.77402	0.692	0.999
PPB	5-oxoETE	Lipoxygenase Pathway	0.0243584	-0.00615144	0.0724321	0.135	0.999	-0.024216	-0.152146	0.0990321	0.733	0.971773	-0.0485744	-0.171698	0.0742862	0.449	0.991496	-0.103241	-5.24661	5.42664	0.804	0.999
2-NAP	15DO12,14-PGJ2	Cyclooxygenase Pathway	-0.047865	-0.140073	0.0100613	0.137	0.999	0.065144	-0.246242	0.360232	0.671	0.971773	0.113009	-0.190362	0.408995	0.475	0.991496	-0.121536	-3.69563	3.98291	0.74	0.999
TCS	PGE3	Cyclooxygenase Pathway	0.0199274	-0.00447637	0.0578608	0.138	0.999	0.0723859	-0.0480505	0.185226	0.242	0.813766	0.0524584	-0.0643886	0.166314	0.391	0.977711	0.194581	-1.80236	2.82591	0.334	0.999
MECPP	8-HETE	Lipoxygenase Pathway	-0.0241105	-0.0733376	0.00681293	0.139	0.999	-0.261529	-0.467912	-0.0725282	0.009	0.179458	-0.237419	-0.444178	-0.0511931	0.014	0.234932	0.0801691	-0.0319798	0.389083	0.146	0.999
BPA	TXB2	Cyclooxygenase Pathway	-0.0553731	-0.164791	0.011645	0.139	0.999	0.078115	-0.297856	0.446192	0.673	0.971773	0.133488	-0.235115	0.499172	0.491	0.991496	-0.103	-3.72166	3.97593	0.742	0.999
BP3	15-HETE	Lipoxygenase Pathway	0.0156716	-0.00400313	0.0450123	0.139	0.999	0.0519347	-0.0840041	0.185122	0.459	0.971773	0.0362631	-0.0989785	0.169669	0.592	0.991496	0.130603	-2.54659	3.00683	0.532	0.999
2,5-DCP	5-HETE	Lipoxygenase Pathway	0.021203	-0.0059376	0.0639265	0.14	0.999	0.181132	0.0381983	0.313574	0.009	0.179458	0.15993	0.0220052	0.288596	0.024	0.314305	0.106801	-0.0500961	0.485243	0.149	0.999
Pb	9(10)-EpoME	Cytochrome p450 Pathway	0.0286861	-0.00686269	0.0850095	0.14	0.999	-0.0104031	-0.229146	0.190501	0.947	0.971773	-0.0390892	-0.255681	0.163763	0.731	0.991496	-0.00924136	-3.84874	4.62658	0.981	0.999
Sn	13,14DHK-PGD2	Cyclooxygenase Pathway	-0.0388346	-0.108254	0.0114723	0.14	0.999	0.0707952	-0.127917	0.267168	0.471	0.971773	0.10963	-0.0893402	0.300277	0.272	0.820958	-0.204717	-5.85928	5.92134	0.579	0.999
2- and 3-PHE	PGD3	Cyclooxygenase Pathway	-0.102772	-0.294727	0.027556	0.141	0.999	-0.14086	-0.587951	0.287927	0.521	0.971773	-0.0380877	-0.48923	0.400111	0.862	0.991496	0.280283	-4.95982	6.51346	0.56	0.999
2,4-DCP	CAA	Cytochrome p450 Pathway	-0.0306702	-0.0901999	0.00668099	0.142	0.999	0.0695665	-0.122668	0.254154	0.486	0.971773	0.100237	-0.0988491	0.290099	0.313	0.891319	-0.144163	-4.1031	4.76938	0.564	0.999
2-FLU	CAA	Cytochrome p450 Pathway	-0.0531713	-0.15537	0.00926579	0.142	0.999	-0.0274573	-0.402725	0.324948	0.911	0.971773	0.025714	-0.344673	0.385239	0.873	0.991496	0.0435579	-4.65563	3.67927	0.925	0.999
MEOHP	12-HETE	Lipoxygenase Pathway	-0.0319614	-0.0934869	0.00587721	0.143	0.999	-0.276447	-0.509534	-0.0663258	0.009	0.179458	-0.244485	-0.479544	-0.0342811	0.025	0.318407	0.1048	-0.0324932	0.511887	0.148	0.999
MiBP	5-oxoETE	Lipoxygenase Pathway	0.0484208	-0.0116326	0.142985	0.143	0.999	0.333683	-0.0720969	0.717385	0.099	0.419528	0.285262	-0.127889	0.678515	0.155	0.581375	0.12145	-0.423596	1.27139	0.216	0.999
Cu	5(6)-EET	Cytochrome p450 Pathway	-0.0516089	-0.156906	0.0110252	0.143	0.999	-0.47501	-1.07561	0.0749972	0.099	0.419528	-0.423401	-1.04896	0.146699	0.155	0.581375	0.086969	-0.659947	1.08733	0.232	0.999
Tl	PGE3	Cyclooxygenase Pathway	0.0472001	-0.00930529	0.134652	0.143	0.999	0.0591326	-0.241796	0.358504	0.693	0.971773	0.0119324	-0.284506	0.316723	0.941	0.991496	0.157181	-3.21077	4.94014	0.718	0.999
2-FLU	5(6)-EET	Cytochrome p450 Pathway	0.0427609	-0.0102823	0.128793	0.144	0.999	-0.0280843	-0.37623	0.317255	0.871	0.971773	-0.0708452	-0.42289	0.259936	0.697	0.991496	-0.0383871	-3.69089	3.4973	0.913	0.999
MEHP	5-HETE	Lipoxygenase Pathway	-0.0351658	-0.100088	0.0110443	0.145	0.999	-0.238859	-0.511795	0.00862	0.06	0.383554	-0.203693	-0.474087	0.0495145	0.118	0.475694	0.128689	-0.321032	1.12546	0.203	0.999
MEHHP	12-HETE	Lipoxygenase Pathway	-0.0291892	-0.0852672	0.00614636	0.145	0.999	-0.214364	-0.445507	-0.00580147	0.045	0.383554	-0.185174	-0.420714	0.0262498	0.081	0.424277	0.117359	-0.118786	0.821071	0.182	0.999
BPA	12-HETE	Lipoxygenase Pathway	-0.0488716	-0.142956	0.0136339	0.147	0.999	0.0779535	-0.308743	0.452303	0.668	0.971773	0.126825	-0.23628	0.48739	0.508	0.991496	-0.087607	-4.09332	2.96829	0.757	0.999
1-NAP	17-HETE	Cytochrome p450 Pathway	-0.0557551	-0.157564	0.0134431	0.148	0.999	0.288536	-0.0559361	0.632401	0.092	0.413152	0.344291	-0.00084157	0.695306	0.053	0.414149	-0.156713	-1.63796	0.909574	0.222	0.999
Tl	𝝰LA	Parent Compound	-0.051052	-0.157437	0.0136991	0.148	0.999	0.0595606	-0.258066	0.370384	0.712	0.971773	0.110613	-0.209743	0.431713	0.5	0.991496	-0.133256	-4.87708	6.13894	0.76	0.999
MEHHP	CAA	Cytochrome p450 Pathway	-0.0371723	-0.106059	0.012731	0.15	0.999	-0.214582	-0.445221	-0.000390979	0.05	0.383554	-0.17741	-0.413344	0.0339814	0.097	0.434905	0.15362	-0.192753	1.06067	0.188	0.999
MiBP	AA	Parent Compound	-0.0555084	-0.165197	0.0141117	0.152	0.999	0.334215	-0.106604	0.738509	0.117	0.447535	0.389724	-0.037992	0.789041	0.075	0.421455	-0.129576	-1.61295	0.874905	0.261	0.999
TCS	13-oxoODE	Lipoxygenase Pathway	-0.0173875	-0.0505268	0.00543304	0.154	0.999	0.0720421	-0.0481164	0.18605	0.261	0.813766	0.0894297	-0.0367635	0.210542	0.165	0.612933	-0.158764	-2.33041	2.49802	0.353	0.999
As	8-HETE	Lipoxygenase Pathway	0.0357633	-0.00962207	0.107233	0.154	0.999	0.00297656	-0.227946	0.222278	0.962	0.971773	-0.0327867	-0.260041	0.181183	0.8	0.991496	0.0412056	-4.50444	4.83358	0.94	0.999
Ni	13-oxoODE	Lipoxygenase Pathway	-0.0582039	-0.165847	0.0165344	0.155	0.999	0.127059	-0.235985	0.465982	0.483	0.971773	0.185263	-0.187549	0.536714	0.318	0.898932	-0.164897	-4.47723	4.63932	0.568	0.999
1-PYR	PGE3	Cyclooxygenase Pathway	-0.0668504	-0.196774	0.0157412	0.156	0.999	-0.098285	-0.477422	0.276341	0.596	0.971773	-0.0314346	-0.431862	0.352106	0.87	0.991496	0.156196	-4.20719	5.73703	0.674	0.999
MiBP	8(9)-EET	Cytochrome p450 Pathway	-0.0586587	-0.175788	0.018212	0.157	0.999	0.33355	-0.0713376	0.716167	0.099	0.419528	0.392209	-0.010433	0.762362	0.054	0.414149	-0.132947	-1.76231	0.887684	0.25	0.999
BPB	5(6)-EET	Cytochrome p450 Pathway	-0.0164855	-0.04883	0.00462825	0.157	0.999	-0.00650776	-0.133476	0.116049	0.946	0.971773	0.00997774	-0.108796	0.127614	0.844	0.991496	0.0364215	-4.49181	3.16528	0.929	0.999
MPB	8-OHdG	Oxidative Stress	0.0279157	-0.00755962	0.0846959	0.157	0.999	-0.0117383	-0.19497	0.171952	0.925	0.971773	-0.0396541	-0.233222	0.148855	0.707	0.991496	-0.0353248	-3.72721	4.67964	0.93	0.999
Mo	PGD3	Cyclooxygenase Pathway	-0.082906	-0.242646	0.0257898	0.157	0.999	0.536026	-0.0209817	1.06822	0.056	0.383554	0.618932	0.0460236	1.15159	0.03	0.364084	-0.132726	-1.04163	0.19439	0.209	0.999
MECPP	20-HETE	Cytochrome p450 Pathway	0.0295996	-0.0119802	0.0880061	0.158	0.999	-0.261407	-0.478061	-0.0671322	0.011	0.179458	-0.291007	-0.501375	-0.0908857	0.004	0.234932	-0.0985935	-0.658669	0.0517377	0.167	0.999
MBZP	15DO12,14-PGJ2	Cyclooxygenase Pathway	-0.0403479	-0.117106	0.0124505	0.16	0.999	-0.0284282	-0.275973	0.204754	0.86	0.971773	0.0119198	-0.216043	0.226883	0.905	0.991496	0.120017	-6.63128	4.28908	0.83	0.999
4-PHE	LA	Parent Compound	-0.071176	-0.206374	0.0179207	0.16	0.999	-0.0671535	-0.555771	0.390529	0.776	0.971773	0.00402251	-0.474785	0.463176	0.972	0.995162	0.0993673	-5.03981	4.6979	0.804	0.999
MiBP	9,10-DiHOME	Cytochrome p450 Pathway	-0.058777	-0.175711	0.0171521	0.161	0.999	0.333459	-0.069602	0.714478	0.101	0.426444	0.392236	-0.0137873	0.766616	0.055	0.414149	-0.130781	-1.80241	0.937899	0.256	0.999
EPB	AA	Parent Compound	0.0199431	-0.00504703	0.0631127	0.161	0.999	-0.0190392	-0.170849	0.131654	0.825	0.971773	-0.0389823	-0.185536	0.106917	0.615	0.991496	-0.035741	-4.32638	4.23585	0.9	0.999
Cu	5-HETE	Lipoxygenase Pathway	0.0698018	-0.0177709	0.207904	0.161	0.999	-0.473711	-1.01976	0.0743478	0.074	0.399841	-0.543513	-1.12001	-0.0134475	0.045	0.414149	-0.118818	-1.32341	0.409072	0.227	0.999
Tl	5-HETE	Lipoxygenase Pathway	-0.0477552	-0.143239	0.0117788	0.161	0.999	0.0589718	-0.254154	0.364083	0.695	0.971773	0.106727	-0.191724	0.411834	0.495	0.991496	-0.114044	-5.43382	5.1298	0.746	0.999
Mn	9(10)-EpoME	Cytochrome p450 Pathway	0.0408966	-0.0115371	0.123077	0.162	0.999	0.0623558	-0.189977	0.30029	0.605	0.971773	0.0214592	-0.226136	0.261629	0.849	0.991496	0.180027	-3.61112	4.85355	0.621	0.999
MEHP	11,12-DHET	Cytochrome p450 Pathway	-0.0370881	-0.110517	0.011635	0.163	0.999	-0.238752	-0.505586	0.010442	0.059	0.383554	-0.201664	-0.459796	0.0391371	0.11	0.46192	0.131222	-0.319393	1.01096	0.208	0.999
MEOHP	LA	Parent Compound	-0.0265735	-0.0806642	0.00665602	0.163	0.999	-0.276666	-0.506367	-0.0615717	0.008	0.179458	-0.250093	-0.483236	-0.0407019	0.021	0.279759	0.0869127	-0.0337336	0.431846	0.167	0.999
Pb	RVD1	Lipoxygenase Pathway	0.0500706	-0.0237013	0.145353	0.165	0.999	-0.0107344	-0.239707	0.214429	0.964	0.971773	-0.060805	-0.285652	0.152891	0.608	0.991496	0.0463466	-5.66272	7.149	0.961	0.999
MECPP	5-HETE	Lipoxygenase Pathway	-0.0314885	-0.0950458	0.0111236	0.169	0.999	-0.261527	-0.472243	-0.0695704	0.009	0.179458	-0.230038	-0.440094	-0.038112	0.021	0.279759	0.107649	-0.0515865	0.565261	0.178	0.999
2-FLU	IL-10	Inflammatory	0.0473321	-0.0136961	0.142783	0.169	0.999	-0.0269013	-0.396792	0.310381	0.893	0.971773	-0.0742334	-0.430772	0.271504	0.68	0.991496	-0.0139461	-4.13451	4.4373	0.978	0.999
Ba	12(13)-EpoME	Cytochrome p450 Pathway	0.047298	-0.0146668	0.154113	0.17	0.999	-0.103338	-0.290205	0.0735162	0.26	0.813766	-0.150636	-0.347084	0.0321037	0.107	0.459307	-0.243156	-5.85058	5.78619	0.404	0.999
MEOHP	15DO12,14-PGJ2	Cyclooxygenase Pathway	-0.027381	-0.0825423	0.00781782	0.171	0.999	-0.276595	-0.503617	-0.066755	0.007	0.179458	-0.249214	-0.470759	-0.050132	0.016	0.244	0.0887916	-0.0373996	0.393871	0.174	0.999
Tl	8-OHdG	Oxidative Stress	0.0544247	-0.0173211	0.1712	0.171	0.999	0.0584469	-0.258227	0.372074	0.706	0.971773	0.00402223	-0.311429	0.322485	0.967	0.992842	0.139948	-4.68101	4.73627	0.729	0.999
2,4-DCP	15DO12,14-PGJ2	Cyclooxygenase Pathway	0.0271766	-0.00777857	0.0850242	0.172	0.999	0.069983	-0.127892	0.249658	0.477	0.971773	0.0428064	-0.150226	0.218272	0.655	0.991496	0.16158	-3.15925	3.13434	0.511	0.999
BPA	PGD2	Cyclooxygenase Pathway	-0.0450219	-0.140259	0.0137162	0.173	0.999	0.0780428	-0.30577	0.444513	0.673	0.971773	0.123065	-0.25353	0.489618	0.514	0.991496	-0.0816555	-3.04838	3.22421	0.766	0.999
TCS	PGD3	Cyclooxygenase Pathway	0.0236336	-0.00781975	0.0728944	0.173	0.999	0.0724025	-0.0494122	0.187982	0.251	0.813766	0.0487688	-0.0687494	0.164107	0.417	0.991496	0.233045	-2.00935	3.28035	0.338	0.999
MBZP	CAA	Cytochrome p450 Pathway	0.0410092	-0.0119103	0.127225	0.175	0.999	-0.0291363	-0.291671	0.212737	0.852	0.971773	-0.0701456	-0.328891	0.183853	0.597	0.991496	-0.0686099	-6.34058	5.62148	0.867	0.999
1-PYR	13-oxoODE	Lipoxygenase Pathway	0.0403877	-0.0164843	0.123998	0.175	0.999	-0.0994977	-0.469386	0.267667	0.589	0.971773	-0.139885	-0.509127	0.228368	0.458	0.991496	-0.101317	-3.11012	3.05307	0.648	0.999
Ni	LA	Parent Compound	0.0572233	-0.0132154	0.173388	0.175	0.999	0.128276	-0.259682	0.491563	0.492	0.971773	0.071053	-0.303128	0.421846	0.673	0.991496	0.188348	-2.38369	3.59604	0.543	0.999
Ba	9-oxoODE	Cyclooxygenase Pathway	0.0472635	-0.0143502	0.153399	0.176	0.999	-0.103341	-0.290537	0.0741489	0.263	0.813766	-0.150604	-0.345251	0.0324715	0.11	0.46192	-0.250338	-5.31321	6.04194	0.409	0.999
2,5-DCP	12-HETE	Lipoxygenase Pathway	0.0157237	-0.00439017	0.0490956	0.177	0.999	0.181365	0.0404244	0.313544	0.01	0.179458	0.165641	0.0318215	0.294139	0.017	0.252603	0.0762957	-0.0404633	0.371766	0.183	0.999
BPB	5-HETE	Lipoxygenase Pathway	0.0175806	-0.00568224	0.0551671	0.178	0.999	-0.00669312	-0.137391	0.117212	0.942	0.971773	-0.0242738	-0.149144	0.0978865	0.722	0.991496	0.00150493	-4.03926	5.00859	0.994	0.999
1-NAP	PGD2	Cyclooxygenase Pathway	0.0282855	-0.00855938	0.0930366	0.178	0.999	0.289086	-0.047068	0.609657	0.084	0.413152	0.2608	-0.0641874	0.585227	0.12	0.480415	0.0787774	-0.193235	0.777915	0.24	0.999
MBP	IL-6	Inflammatory	-0.0368555	-0.11812	0.0102964	0.179	0.999	-0.214698	-0.553899	0.0874936	0.176	0.662286	-0.177842	-0.490137	0.113979	0.248	0.792832	0.131245	-0.741348	1.28033	0.311	0.999
2,5-DCP	IL-6	Inflammatory	0.0183244	-0.00538238	0.0593398	0.179	0.999	0.181122	0.0380354	0.319118	0.014	0.189778	0.162798	0.0254516	0.292859	0.025	0.318407	0.0888765	-0.0499999	0.439917	0.187	0.999
MEOHP	5-HETE	Lipoxygenase Pathway	-0.0350103	-0.102919	0.0146101	0.181	0.999	-0.276718	-0.504942	-0.0694612	0.007	0.179458	-0.241708	-0.474497	-0.0253049	0.025	0.318407	0.117156	-0.0561851	0.621065	0.186	0.999
As	9-oxoODE	Cyclooxygenase Pathway	0.0427927	-0.0165262	0.13303	0.181	0.999	0.00199009	-0.215785	0.211983	0.976	0.977265	-0.0408026	-0.264788	0.176032	0.746	0.991496	0.0213848	-5.67188	6.68334	0.965	0.999
Hg	LA	Parent Compound	0.0356663	-0.0118918	0.111318	0.181	0.999	-0.112571	-0.340988	0.111698	0.339	0.935479	-0.148237	-0.383237	0.0743678	0.197	0.691888	-0.147695	-3.93605	3.46409	0.486	0.999
Sn	12-HETE	Lipoxygenase Pathway	0.0242802	-0.0101822	0.0761282	0.181	0.999	0.0709326	-0.135897	0.268599	0.482	0.971773	0.0466525	-0.160264	0.244269	0.643	0.991496	0.141469	-2.19162	3.26542	0.545	0.999
2- and 3-PHE	LTD4	Lipoxygenase Pathway	0.0592867	-0.024101	0.18693	0.182	0.999	-0.14052	-0.586777	0.272637	0.542	0.971773	-0.199807	-0.628722	0.21322	0.367	0.961696	-0.107177	-4.34688	4.52805	0.664	0.999
As	12(13)-EpoME	Cytochrome p450 Pathway	0.0428637	-0.0144706	0.134827	0.183	0.999	0.00203639	-0.215989	0.212311	0.978	0.978845	-0.0408273	-0.266307	0.175627	0.743	0.991496	0.0127423	-5.96463	6.58165	0.979	0.999
Mo	IL-6	Inflammatory	0.0426699	-0.0121347	0.133915	0.183	0.999	0.535955	-0.0363642	1.06926	0.066	0.383554	0.493285	-0.0756605	1.01769	0.08	0.424277	0.0681824	-0.133094	0.46023	0.233	0.999
Ni	IL-6	Inflammatory	-0.0415247	-0.12984	0.0115001	0.183	0.999	0.127913	-0.259582	0.487328	0.48	0.971773	0.169438	-0.21899	0.529738	0.367	0.961696	-0.117353	-2.95835	2.3635	0.563	0.999
Tl	15-HETE	Lipoxygenase Pathway	-0.0359097	-0.112988	0.0126452	0.183	0.999	0.0594449	-0.253343	0.370681	0.702	0.971773	0.0953546	-0.208565	0.404085	0.543	0.991496	-0.0768083	-3.61586	3.29965	0.773	0.999
Ni	𝝰LA	Parent Compound	-0.0513312	-0.159731	0.0199175	0.184	0.999	0.128663	-0.242644	0.496887	0.484	0.971773	0.179994	-0.20418	0.547555	0.345	0.936429	-0.150814	-2.95339	3.51555	0.564	0.999
4-PHE	9-oxoODE	Cyclooxygenase Pathway	0.0559262	-0.0200877	0.175821	0.185	0.999	-0.0690678	-0.540555	0.392035	0.758	0.971773	-0.124994	-0.607484	0.335834	0.593	0.991496	-0.0801076	-4.33131	3.60897	0.797	0.999
4-PHE	12(13)-EpoME	Cytochrome p450 Pathway	0.0561076	-0.0199686	0.17521	0.185	0.999	-0.0689158	-0.533035	0.389973	0.759	0.971773	-0.125023	-0.605089	0.342247	0.599	0.991496	-0.0800052	-4.46511	3.05973	0.794	0.999
2-FLU	5-HETE	Lipoxygenase Pathway	-0.0446107	-0.142355	0.0157065	0.186	0.999	-0.0270412	-0.399996	0.312488	0.905	0.971773	0.0175696	-0.348556	0.371755	0.916	0.991496	0.036403	-4.61076	3.97117	0.911	0.999
Mn	13-oxoODE	Lipoxygenase Pathway	-0.0365305	-0.106677	0.0134248	0.186	0.999	0.0616554	-0.179829	0.29698	0.599	0.971773	0.0981859	-0.150237	0.338161	0.429	0.991496	-0.138409	-4.35763	4.40611	0.661	0.999
MEHP	PGD3	Cyclooxygenase Pathway	-0.0524483	-0.164405	0.0209672	0.187	0.999	-0.239148	-0.521295	0.0270692	0.075	0.403364	-0.1867	-0.456125	0.065665	0.15	0.566287	0.18445	-0.561161	1.24593	0.24	0.999
EPB	5-HETE	Lipoxygenase Pathway	0.0188944	-0.005842	0.0609873	0.187	0.999	-0.0193626	-0.169786	0.129601	0.833	0.971773	-0.038257	-0.185321	0.112646	0.623	0.991496	-0.0312991	-3.56278	4.31606	0.902	0.999
MECPP	LA	Parent Compound	-0.0294097	-0.0901192	0.00896883	0.189	0.999	-0.261435	-0.480823	-0.0694654	0.012	0.179458	-0.232026	-0.445431	-0.0402504	0.02	0.27432	0.101893	-0.0506705	0.486583	0.197	0.999
MBP	15-HETE	Lipoxygenase Pathway	-0.0392004	-0.124525	0.0134938	0.19	0.999	-0.213808	-0.538154	0.079602	0.179	0.665385	-0.174607	-0.492909	0.120296	0.267	0.812962	0.134268	-1.01059	1.61279	0.327	0.999
2-FLU	PGE3	Cyclooxygenase Pathway	-0.0438697	-0.135909	0.0158933	0.19	0.999	-0.0273386	-0.39247	0.31	0.898	0.971773	0.0165311	-0.345152	0.370801	0.911	0.991496	0.0353247	-3.91496	3.73291	0.894	0.999
1-NAP	5-HETE	Lipoxygenase Pathway	0.0410375	-0.0152987	0.128209	0.191	0.999	0.289008	-0.0664825	0.6309	0.109	0.432169	0.247971	-0.0982979	0.587724	0.168	0.620102	0.111903	-0.572071	1.1034	0.278	0.999
2-FLU	5-oxoETE	Lipoxygenase Pathway	0.0542822	-0.0235906	0.170583	0.191	0.999	-0.0271075	-0.392958	0.305368	0.889	0.971773	-0.0813896	-0.445272	0.260593	0.659	0.991496	-0.0172026	-5.46767	4.08093	0.964	0.999
Se	8-OHdG	Oxidative Stress	0.225378	-0.101929	0.65732	0.191	0.999	0.273129	-0.386745	0.914362	0.409	0.971773	0.0477505	-0.687068	0.759372	0.896	0.991496	0.410515	-6.93785	8.44388	0.516	0.999
MBZP	15-HETE	Lipoxygenase Pathway	-0.0279754	-0.0885925	0.0092707	0.194	0.999	-0.0286284	-0.271782	0.195539	0.838	0.971773	-0.000652969	-0.224746	0.216811	0.984	0.995162	0.0776437	-3.50606	3.94735	0.816	0.999
MEHHP	LA	Parent Compound	-0.0236741	-0.0738655	0.00841632	0.195	0.999	-0.214424	-0.444408	-0.00340144	0.049	0.383554	-0.19075	-0.422717	0.019058	0.071	0.416783	0.0943258	-0.13096	0.674368	0.232	0.999
MBZP	PGD3	Cyclooxygenase Pathway	0.0433097	-0.0169341	0.132611	0.195	0.999	-0.028297	-0.280404	0.200202	0.851	0.971773	-0.0716067	-0.310216	0.158406	0.563	0.991496	-0.0500749	-5.67789	6.62498	0.92	0.999
1-PHE	LA	Parent Compound	-0.0620012	-0.193119	0.0247438	0.195	0.999	-0.0624033	-0.494649	0.347943	0.775	0.971773	-0.000402119	-0.440744	0.423589	0.988	0.995732	0.0981221	-3.82733	4.99218	0.802	0.999
EPB	CAA	Cytochrome p450 Pathway	0.0208056	-0.00850767	0.0650115	0.196	0.999	-0.0192657	-0.170565	0.128551	0.826	0.971773	-0.0400714	-0.185894	0.107521	0.602	0.991496	-0.0308909	-3.70564	4.36237	0.914	0.999
4-PHE	15DO12,14-PGJ2	Cyclooxygenase Pathway	0.0577524	-0.0233354	0.19317	0.196	0.999	-0.0669945	-0.554686	0.398915	0.783	0.971773	-0.124747	-0.592355	0.326791	0.587	0.991496	-0.0400937	-3.97186	4.38268	0.885	0.999
4-PHE	13-oxoODE	Lipoxygenase Pathway	0.0578585	-0.0278909	0.171603	0.196	0.999	-0.0685159	-0.534628	0.387925	0.764	0.971773	-0.126374	-0.622584	0.347365	0.601	0.991496	-0.119301	-4.04489	3.65996	0.744	0.999
Mo	12-HETE	Lipoxygenase Pathway	0.0506796	-0.016654	0.160307	0.196	0.999	0.536196	-0.0456445	1.08252	0.068	0.383554	0.485516	-0.0841502	1.01007	0.085	0.425957	0.0795393	-0.144759	0.49969	0.236	0.999
MEOHP	15-HETE	Lipoxygenase Pathway	-0.0268121	-0.0824791	0.0113939	0.197	0.999	-0.276554	-0.500956	-0.0731691	0.008	0.179458	-0.249742	-0.478232	-0.0428831	0.014	0.234932	0.0869312	-0.0531931	0.473182	0.203	0.999
BP3	IL-10	Inflammatory	-0.016334	-0.0515088	0.00673856	0.198	0.999	0.0518572	-0.0853624	0.185101	0.437	0.971773	0.0681911	-0.0665103	0.197526	0.305	0.882634	-0.107554	-3.89967	2.4541	0.581	0.999
MECPP	15-HETE	Lipoxygenase Pathway	-0.0290144	-0.0903808	0.012811	0.199	0.999	-0.261462	-0.470832	-0.0728553	0.01	0.179458	-0.232447	-0.436252	-0.0400012	0.017	0.252603	0.0996151	-0.0651693	0.503594	0.207	0.999
TCS	RVD1	Lipoxygenase Pathway	0.0262137	-0.014002	0.0816609	0.199	0.999	0.0724607	-0.061379	0.195853	0.276	0.826574	0.046247	-0.0819708	0.168051	0.48	0.991496	0.255175	-2.04449	4.1197	0.345	0.999
MBZP	PGE3	Cyclooxygenase Pathway	0.0351342	-0.0127156	0.113383	0.2	0.999	-0.0289163	-0.275487	0.196929	0.847	0.971773	-0.0640505	-0.307039	0.170239	0.616	0.991496	-0.0587314	-5.0312	5.64799	0.881	0.999
2,4-DCP	5(6)-EET	Cytochrome p450 Pathway	0.0260338	-0.0115636	0.0834682	0.201	0.999	0.0701427	-0.127559	0.26114	0.492	0.971773	0.0441088	-0.148952	0.229034	0.647	0.991496	0.140717	-3.59465	2.95561	0.567	0.999
TCS	5-oxoETE	Lipoxygenase Pathway	-0.0199488	-0.0626451	0.00897993	0.202	0.999	0.0722268	-0.0569455	0.191982	0.28	0.832103	0.0921757	-0.0360137	0.212117	0.158	0.590716	-0.155414	-2.84524	3.35936	0.452	0.999
Cu	20-HETE	Cytochrome p450 Pathway	0.0664613	-0.0339757	0.202042	0.202	0.999	-0.473917	-1.03599	0.0701879	0.088	0.413152	-0.540378	-1.14869	0.0160308	0.059	0.414149	-0.114701	-1.1166	0.619651	0.258	0.999
2,4-DCP	9-oxoODE	Cyclooxygenase Pathway	0.034096	-0.0163762	0.105795	0.203	0.999	0.0695362	-0.130887	0.256442	0.481	0.971773	0.0354402	-0.155535	0.219803	0.713	0.991496	0.19839	-4.13714	4.06953	0.566	0.999
1-NAP	8-HETE	Lipoxygenase Pathway	0.0308794	-0.00955422	0.102769	0.203	0.999	0.288744	-0.0436948	0.61328	0.091	0.413152	0.257864	-0.0756549	0.585687	0.135	0.520682	0.0850915	-0.338741	0.887939	0.268	0.999
2,4-DCP	12(13)-EpoME	Cytochrome p450 Pathway	0.0341847	-0.0146558	0.103863	0.205	0.999	0.0696193	-0.127106	0.255216	0.477	0.971773	0.0354346	-0.154536	0.218662	0.712	0.991496	0.196303	-3.81623	3.71711	0.566	0.999
1-NAP	IL-6	Inflammatory	0.0248579	-0.00887837	0.0808973	0.205	0.999	0.288405	-0.0491905	0.612319	0.085	0.413152	0.263547	-0.0617799	0.592336	0.119	0.478062	0.070441	-0.204231	0.764625	0.25	0.999
Tl	LA	Parent Compound	0.0511911	-0.0177555	0.167391	0.205	0.999	0.0592952	-0.267784	0.375734	0.708	0.971773	0.00810415	-0.309984	0.322047	0.947	0.991496	0.143562	-4.00129	5.903	0.737	0.999
2,5-DCP	5(6)-EET	Cytochrome p450 Pathway	0.0140503	-0.00599342	0.0468757	0.207	0.999	0.181658	0.0465407	0.31169	0.011	0.179458	0.167607	0.028892	0.299446	0.021	0.279759	0.0642503	-0.0421019	0.384879	0.216	0.999
BP3	8-HETE	Lipoxygenase Pathway	0.012034	-0.00499452	0.0386979	0.207	0.999	0.0519953	-0.0867941	0.187192	0.459	0.971773	0.0399614	-0.100267	0.176756	0.572	0.991496	0.0928119	-1.9845	1.86705	0.552	0.999
MEHHP	PGD3	Cyclooxygenase Pathway	-0.0453443	-0.147686	0.0201216	0.208	0.999	-0.214937	-0.460565	0.0128937	0.063	0.383554	-0.169593	-0.410121	0.0426264	0.125	0.490271	0.172686	-0.400592	1.05528	0.245	0.999
As	PGD3	Cyclooxygenase Pathway	0.0351724	-0.0170828	0.108301	0.208	0.999	0.00276855	-0.234369	0.224442	0.965	0.971773	-0.0324038	-0.259717	0.184226	0.789	0.991496	0.0471163	-5.15675	4.73021	0.911	0.999
TCS	LA	Parent Compound	0.0180218	-0.0063428	0.0603963	0.209	0.999	0.0723648	-0.053109	0.187955	0.255	0.813766	0.0543429	-0.0676248	0.173863	0.39	0.977711	0.167809	-1.78511	2.90936	0.374	0.999
4-PHE	14(15)-EET	Cytochrome p450 Pathway	0.0559449	-0.0297139	0.176692	0.209	0.999	-0.0695399	-0.538933	0.387074	0.75	0.971773	-0.125485	-0.593945	0.333837	0.583	0.991496	-0.0753414	-4.63858	3.15229	0.817	0.999
Hg	9,10-DiHOME	Cytochrome p450 Pathway	0.0279395	-0.0135646	0.0899309	0.209	0.999	-0.112366	-0.336768	0.106472	0.329	0.926637	-0.140305	-0.366802	0.080547	0.217	0.736466	-0.115204	-3.18518	3.3358	0.5	0.999
Zn	PGD2	Cyclooxygenase Pathway	0.0359681	-0.0157269	0.120592	0.209	0.999	-0.0208347	-0.526463	0.448045	0.946	0.971773	-0.0568028	-0.561502	0.419335	0.823	0.991496	-0.00678304	-2.20476	2.93877	0.961	0.999
2- and 3-PHE	9-oxoODE	Cyclooxygenase Pathway	0.0541527	-0.0219813	0.181645	0.21	0.999	-0.143119	-0.567651	0.278442	0.512	0.971773	-0.197272	-0.625269	0.219366	0.371	0.963921	-0.101424	-3.88303	3.3394	0.642	0.999
2- and 3-PHE	12(13)-EpoME	Cytochrome p450 Pathway	0.0542991	-0.0209895	0.181364	0.21	0.999	-0.142972	-0.569247	0.278686	0.513	0.971773	-0.197271	-0.628154	0.221613	0.375	0.963921	-0.100197	-3.71972	3.29986	0.639	0.999
2,5-DCP	9(10)-EpoME	Cytochrome p450 Pathway	0.0200442	-0.00727177	0.0671892	0.211	0.999	0.180817	0.031766	0.318545	0.017	0.218922	0.160773	0.0203079	0.295132	0.029	0.357564	0.0950456	-0.0726843	0.48147	0.226	0.999
Hg	8(9)-EET	Cytochrome p450 Pathway	0.0279074	-0.0138345	0.09065	0.211	0.999	-0.112405	-0.341133	0.107473	0.327	0.926637	-0.140312	-0.368224	0.0792698	0.216	0.736306	-0.114521	-3.09763	2.97271	0.494	0.999
MEOHP	8-HETE	Lipoxygenase Pathway	-0.0206255	-0.0695669	0.00811099	0.212	0.999	-0.276723	-0.503529	-0.0736496	0.007	0.179458	-0.256097	-0.480168	-0.0508124	0.015	0.234932	0.063462	-0.0382619	0.367604	0.213	0.999
MEOHP	PGD3	Cyclooxygenase Pathway	-0.0461006	-0.150486	0.0212822	0.212	0.999	-0.277076	-0.52197	-0.0513943	0.018	0.230519	-0.230976	-0.470848	-0.0200757	0.037	0.414149	0.141685	-0.132724	0.703501	0.222	0.999
2- and 3-PHE	11(12)-EET	Cytochrome p450 Pathway	0.0542884	-0.0249067	0.179547	0.212	0.999	-0.140942	-0.590129	0.283689	0.525	0.971773	-0.19523	-0.632746	0.235922	0.378	0.963921	-0.0957007	-3.7716	3.42732	0.667	0.999
Cu	13,14DHK-PGD2	Cyclooxygenase Pathway	-0.0554929	-0.168059	0.0244159	0.213	0.999	-0.473408	-1.0527	0.0918079	0.087	0.413152	-0.417916	-0.991322	0.137592	0.133	0.516405	0.0977527	-0.392792	0.956015	0.276	0.999
Ni	8-OHdG	Oxidative Stress	0.0671507	-0.0294446	0.221696	0.213	0.999	0.125887	-0.273806	0.498093	0.519	0.971773	0.0587361	-0.348112	0.451667	0.75	0.991496	0.154857	-4.30501	3.71137	0.63	0.999
MEHHP	5-HETE	Lipoxygenase Pathway	-0.0245013	-0.0828969	0.0106546	0.214	0.999	-0.214577	-0.441836	-0.0129022	0.04	0.383554	-0.190076	-0.420017	0.0178167	0.068	0.415434	0.0926529	-0.137405	0.708712	0.25	0.999
Mo	13-oxoODE	Lipoxygenase Pathway	-0.0426425	-0.142754	0.0149191	0.214	0.999	0.534675	-0.04121	1.06958	0.064	0.383554	0.577317	0.00254951	1.11427	0.048	0.414149	-0.0636288	-0.676087	0.173199	0.27	0.999
MECPP	PGD3	Cyclooxygenase Pathway	-0.041772	-0.132896	0.0198918	0.215	0.999	-0.261661	-0.483068	-0.0577016	0.011	0.179458	-0.219889	-0.435081	-0.0222194	0.024	0.314305	0.140158	-0.111376	0.650196	0.216	0.999
BP3	𝝰LA	Parent Compound	0.0117361	-0.00533969	0.0377268	0.215	0.999	0.0518773	-0.0858938	0.185541	0.451	0.971773	0.0401412	-0.0962362	0.172746	0.558	0.991496	0.0952314	-1.73258	1.96137	0.552	0.999
MEHP	15-HETE	Lipoxygenase Pathway	-0.023647	-0.0780156	0.0107686	0.216	0.999	-0.238772	-0.506073	0.00658021	0.056	0.383554	-0.215125	-0.477978	0.0282794	0.092	0.43082	0.0793404	-0.140847	0.780793	0.26	0.999
Cu	12-HETE	Lipoxygenase Pathway	0.0567023	-0.0250247	0.176741	0.216	0.999	-0.473884	-1.02153	0.0618153	0.079	0.413152	-0.530586	-1.10439	-0.00548427	0.048	0.414149	-0.0980256	-1.00475	0.419234	0.285	0.999
Hg	8-HETE	Lipoxygenase Pathway	0.0254581	-0.0123653	0.0835531	0.216	0.999	-0.112483	-0.344475	0.111497	0.341	0.938762	-0.137941	-0.377321	0.0921612	0.231	0.76494	-0.111004	-2.95185	2.4588	0.503	0.999
As	11(12)-EET	Cytochrome p450 Pathway	0.0277098	-0.014088	0.0916687	0.217	0.999	0.00281811	-0.228311	0.214576	0.959	0.971773	-0.0248917	-0.259923	0.19873	0.854	0.991496	0.00321104	-3.70541	3.88667	0.99	0.999
MBZP	8-OHdG	Oxidative Stress	0.0334616	-0.0118904	0.11044	0.218	0.999	-0.0289041	-0.270186	0.197046	0.813	0.971773	-0.0623657	-0.305893	0.161096	0.632	0.991496	-0.0485094	-4.65767	4.01713	0.889	0.999
Sn	TXB2	Cyclooxygenase Pathway	0.0228327	-0.00996281	0.0772597	0.218	0.999	0.070834	-0.128272	0.263645	0.484	0.971773	0.0480013	-0.154398	0.240981	0.632	0.991496	0.11216	-2.25876	2.53827	0.586	0.999
MEHHP	12-oxoETE	Lipoxygenase Pathway	0.0338197	-0.0201113	0.103033	0.219	0.999	-0.214021	-0.44343	-0.00729219	0.042	0.383554	-0.247841	-0.464659	-0.0451502	0.02	0.27432	-0.137605	-1.39793	0.178399	0.261	0.999
MiBP	IL-10	Inflammatory	0.049282	-0.0211668	0.156566	0.219	0.999	0.333495	-0.0778761	0.715814	0.103	0.430964	0.284213	-0.123931	0.665091	0.155	0.581375	0.122279	-0.545392	1.07541	0.284	0.999
2- and 3-PHE	8,9-DHET	Cytochrome p450 Pathway	0.054317	-0.0268839	0.182721	0.219	0.999	-0.141192	-0.592972	0.285231	0.522	0.971773	-0.195509	-0.633126	0.230927	0.373	0.963921	-0.0970958	-3.92949	3.26663	0.663	0.999
As	8,9-DHET	Cytochrome p450 Pathway	0.0271675	-0.0144143	0.0891563	0.22	0.999	0.00274448	-0.229817	0.213471	0.958	0.971773	-0.0244231	-0.26096	0.200646	0.862	0.991496	0.00472492	-3.38008	3.65739	0.988	0.999
Mn	17-HETE	Cytochrome p450 Pathway	-0.0306312	-0.0981098	0.0187587	0.22	0.999	0.0621217	-0.174057	0.294011	0.59	0.971773	0.0927529	-0.153982	0.325121	0.449	0.991496	-0.130436	-3.38874	3.48988	0.652	0.999
Mn	TXB2	Cyclooxygenase Pathway	0.0273544	-0.0118842	0.0913496	0.22	0.999	0.0620828	-0.183963	0.291498	0.6	0.971773	0.0347284	-0.200981	0.268332	0.749	0.991496	0.113545	-2.50692	2.95873	0.65	0.999
Ni	15-HETE	Lipoxygenase Pathway	-0.0455319	-0.151019	0.0183733	0.22	0.999	0.128141	-0.245874	0.476893	0.48	0.971773	0.173673	-0.200129	0.525695	0.361	0.957435	-0.130416	-3.15645	2.85479	0.584	0.999
2,4-DCP	PGE2	Cyclooxygenase Pathway	0.0204229	-0.00959329	0.06885	0.222	0.999	0.0697455	-0.123237	0.249974	0.475	0.971773	0.0493226	-0.145005	0.2307	0.616	0.991496	0.11108	-2.5023	2.35203	0.587	0.999
Mo	17-HETE	Cytochrome p450 Pathway	-0.0551893	-0.180003	0.0243991	0.225	0.999	0.535925	-0.0280141	1.0703	0.061	0.383554	0.591115	0.0122913	1.14336	0.048	0.414149	-0.0813941	-0.608632	0.194545	0.258	0.999
Ni	8-HETE	Lipoxygenase Pathway	-0.0348952	-0.11455	0.0169814	0.225	0.999	0.127699	-0.253965	0.481631	0.469	0.971773	0.162594	-0.208138	0.513506	0.373	0.963921	-0.0944065	-2.60439	1.74452	0.604	0.999
BPA	IL-10	Inflammatory	-0.043193	-0.139404	0.0191193	0.226	0.999	0.0786303	-0.284091	0.434249	0.677	0.971773	0.121823	-0.244964	0.475177	0.529	0.991496	-0.0723436	-2.59605	2.95999	0.789	0.999
BPB	IL-6	Inflammatory	0.0146896	-0.0079052	0.0500489	0.226	0.999	-0.00653998	-0.134294	0.116862	0.948	0.971773	-0.0212296	-0.142995	0.0969703	0.751	0.991496	0.0170735	-3.37159	4.32741	0.956	0.999
PPB	12,13-DiHOME	Cytochrome p450 Pathway	0.0177964	-0.00829046	0.060942	0.226	0.999	-0.0240013	-0.152657	0.102692	0.741	0.971773	-0.0417977	-0.163043	0.0801937	0.518	0.991496	-0.0412648	-4.7641	5.0534	0.871	0.999
MCPP	RVD1	Lipoxygenase Pathway	-0.0549692	-0.175306	0.0323876	0.227	0.999	-0.208346	-0.445834	0.0130933	0.074	0.399841	-0.153376	-0.360854	0.0412688	0.132	0.514245	0.239446	-0.792953	1.28274	0.251	0.999
PPB	15-HETE	Lipoxygenase Pathway	0.0161504	-0.00707029	0.0526536	0.227	0.999	-0.0241465	-0.15304	0.101098	0.73	0.971773	-0.0402969	-0.162681	0.0836492	0.545	0.991496	-0.058861	-4.42386	4.09338	0.821	0.999
1-NAP	9(10)-EpoME	Cytochrome p450 Pathway	0.0251034	-0.0137714	0.0829695	0.228	0.999	0.288342	-0.0622249	0.626241	0.097	0.416381	0.263239	-0.0734531	0.598432	0.129	0.505105	0.0703926	-0.234504	0.722098	0.281	0.999
MPB	5-oxoETE	Lipoxygenase Pathway	0.0237574	-0.0115166	0.0768371	0.229	0.999	-0.011762	-0.198034	0.172017	0.915	0.971773	-0.0355194	-0.217639	0.145187	0.687	0.991496	-0.000105984	-3.97369	4.81982	0.999	0.999
9-PHE	12-HETE	Lipoxygenase Pathway	-0.0372249	-0.121689	0.0227522	0.229	0.999	0.0502447	-0.285913	0.370302	0.766	0.971773	0.0874696	-0.231428	0.389735	0.59	0.991496	-0.043085	-2.99559	4.17255	0.873	0.999
1-PYR	PGD3	Cyclooxygenase Pathway	-0.0721646	-0.231312	0.0437348	0.229	0.999	-0.0975949	-0.468107	0.274654	0.614	0.971773	-0.0254303	-0.399608	0.337756	0.884	0.991496	0.206791	-4.45655	5.46932	0.639	0.999
MEHHP	RVD2	Lipoxygenase Pathway	0.0216757	-0.00944437	0.0704931	0.23	0.999	-0.214378	-0.441824	-0.00781518	0.043	0.383554	-0.236053	-0.458737	-0.029937	0.026	0.327543	-0.0815827	-0.868548	0.118562	0.265	0.999
1-NAP	11,12-DHET	Cytochrome p450 Pathway	0.0468596	-0.0231091	0.153612	0.23	0.999	0.289162	-0.0811544	0.644016	0.123	0.4674	0.242302	-0.111094	0.589842	0.182	0.660213	0.130358	-0.520303	1.17033	0.289	0.999
4-PHE	5-HETE	Lipoxygenase Pathway	-0.0424671	-0.144859	0.021472	0.23	0.999	-0.0684387	-0.55404	0.400397	0.777	0.971773	-0.0259716	-0.505403	0.425055	0.921	0.991496	0.0649685	-2.58636	3.05074	0.779	0.999
MECPP	12-HETE	Lipoxygenase Pathway	-0.0232057	-0.0755858	0.0129803	0.232	0.999	-0.261241	-0.47596	-0.0714117	0.011	0.179458	-0.238036	-0.446293	-0.0488594	0.013	0.234932	0.0782236	-0.0665565	0.408027	0.233	0.999
1-PHE	LTD4	Lipoxygenase Pathway	0.0479415	-0.0242939	0.158549	0.232	0.999	-0.0628839	-0.480875	0.341758	0.779	0.971773	-0.110825	-0.530038	0.292743	0.593	0.991496	-0.0402165	-3.71693	4.31696	0.879	0.999
2,4-DCP	15-HETE	Lipoxygenase Pathway	0.0212758	-0.0101258	0.0747898	0.233	0.999	0.0697591	-0.125526	0.254616	0.477	0.971773	0.0484833	-0.149564	0.229778	0.623	0.991496	0.110718	-2.46503	2.39684	0.574	0.999
Ba	LA	Parent Compound	0.02822	-0.013698	0.0953413	0.233	0.999	-0.102308	-0.304786	0.086763	0.305	0.893793	-0.130528	-0.332325	0.0587419	0.177	0.649187	-0.137954	-3.29913	3.54887	0.492	0.999
2-NAP	IL-6	Inflammatory	0.0286391	-0.0134875	0.0917201	0.234	0.999	0.0642079	-0.247904	0.36704	0.688	0.971773	0.0355688	-0.277606	0.343251	0.803	0.991496	0.0727509	-2.37743	1.90733	0.734	0.999
TCS	8-HETE	Lipoxygenase Pathway	0.0113007	-0.00553234	0.0381945	0.235	0.999	0.0724142	-0.0490804	0.18785	0.253	0.813766	0.0611135	-0.0594544	0.177201	0.332	0.913986	0.106362	-0.979619	1.74768	0.394	0.999
2-NAP	9-oxoODE	Cyclooxygenase Pathway	-0.0281489	-0.0998017	0.0144068	0.235	0.999	0.0643321	-0.249295	0.367287	0.695	0.971773	0.092481	-0.21913	0.391486	0.567	0.991496	-0.0465194	-3.22374	3.55909	0.786	0.999
2-FLU	13,14DHK-PGD2	Cyclooxygenase Pathway	-0.0368296	-0.11265	0.0290721	0.235	0.999	-0.026591	-0.391701	0.308042	0.888	0.971773	0.0102386	-0.349079	0.35439	0.948	0.991496	0.0615064	-2.85428	3.60863	0.845	0.999
Mn	15DO12,14-PGJ2	Cyclooxygenase Pathway	-0.0304493	-0.100631	0.0158201	0.235	0.999	0.0622952	-0.18988	0.298325	0.604	0.971773	0.0927445	-0.150577	0.330682	0.449	0.991496	-0.080416	-3.45436	3.87079	0.743	0.999
BPA	11(12)-EET	Cytochrome p450 Pathway	-0.0339659	-0.114907	0.0149932	0.236	0.999	0.0788717	-0.293556	0.439411	0.664	0.971773	0.112838	-0.266716	0.477244	0.557	0.991496	-0.0701013	-2.55114	2.25413	0.732	0.999
4-PHE	RVD2	Lipoxygenase Pathway	0.0391699	-0.0242071	0.127688	0.236	0.999	-0.067866	-0.549809	0.383363	0.762	0.971773	-0.107036	-0.583051	0.350886	0.643	0.991496	-0.050946	-3.33894	2.3639	0.796	0.999
Mo	LA	Parent Compound	0.056087	-0.0228632	0.188063	0.236	0.999	0.536466	-0.0388096	1.07487	0.064	0.383554	0.480379	-0.0829771	1.00347	0.084	0.425957	0.0858907	-0.224951	0.618127	0.272	0.999
MEOHP	11,12-DHET	Cytochrome p450 Pathway	-0.0315066	-0.103832	0.0174785	0.237	0.999	-0.276546	-0.498806	-0.0724868	0.008	0.179458	-0.24504	-0.464365	-0.0431014	0.015	0.234932	0.099536	-0.105823	0.463872	0.241	0.999
9-PHE	13-oxoODE	Lipoxygenase Pathway	0.0312976	-0.0187987	0.106691	0.237	0.999	0.0493443	-0.253667	0.350539	0.762	0.971773	0.0180467	-0.313004	0.329388	0.916	0.991496	0.0353003	-3.43879	2.81373	0.877	0.999
1-PHE	8,9-DHET	Cytochrome p450 Pathway	0.0405112	-0.0232526	0.138101	0.237	0.999	-0.0636002	-0.499455	0.344982	0.77	0.971773	-0.104111	-0.51815	0.308168	0.621	0.991496	-0.0351193	-3.17113	3.46599	0.869	0.999
1-PHE	11(12)-EET	Cytochrome p450 Pathway	0.0408116	-0.022302	0.139951	0.237	0.999	-0.0633635	-0.496793	0.34505	0.76	0.971773	-0.104175	-0.520272	0.307798	0.611	0.991496	-0.0343597	-3.172	2.90303	0.879	0.999
Tl	11(12)-EET	Cytochrome p450 Pathway	0.02058	-0.0114133	0.0658499	0.237	0.999	0.0593383	-0.243577	0.363642	0.704	0.971773	0.0387583	-0.265231	0.346686	0.795	0.991496	0.0536041	-2.67756	1.72447	0.735	0.999
4-PHE	13,14DHK-PGF2𝝰	Cyclooxygenase Pathway	0.0474708	-0.025786	0.15908	0.238	0.999	-0.0678331	-0.54875	0.388924	0.763	0.971773	-0.115304	-0.589615	0.344727	0.62	0.991496	-0.0573778	-4.01474	3.61837	0.811	0.999
Cu	PGD2	Cyclooxygenase Pathway	0.0598011	-0.0312075	0.199557	0.238	0.999	-0.473448	-1.03749	0.0839187	0.088	0.413152	-0.53325	-1.12276	0.0113015	0.056	0.414149	-0.0971522	-1.17999	0.496293	0.316	0.999
PPB	8-HETE	Lipoxygenase Pathway	0.014493	-0.00789418	0.0488623	0.239	0.999	-0.02409	-0.150177	0.0954446	0.723	0.971773	-0.038583	-0.162255	0.0845147	0.549	0.991496	-0.0512913	-3.45283	3.3026	0.842	0.999
2-NAP	12(13)-EpoME	Cytochrome p450 Pathway	-0.0281396	-0.0976431	0.0144248	0.239	0.999	0.0643774	-0.248125	0.367495	0.684	0.971773	0.092517	-0.213643	0.38895	0.564	0.991496	-0.045804	-3.4134	3.00022	0.785	0.999
Cu	8-HETE	Lipoxygenase Pathway	-0.0450886	-0.153187	0.0196137	0.239	0.999	-0.474083	-1.05594	0.0762265	0.089	0.413152	-0.428994	-1.00671	0.109505	0.125	0.490271	0.0744403	-0.310595	0.762894	0.3	0.999
Mn	5,6-DHET	Cytochrome p450 Pathway	-0.0398379	-0.120107	0.0218117	0.239	0.999	0.0618235	-0.182325	0.291688	0.607	0.971773	0.101661	-0.147415	0.347558	0.416	0.991496	-0.147174	-5.37281	4.89135	0.68	0.999
MiBP	8-HETE	Lipoxygenase Pathway	0.0292502	-0.0154573	0.100273	0.24	0.999	0.333668	-0.0798853	0.72407	0.105	0.432169	0.304417	-0.112344	0.696286	0.138	0.529609	0.0681234	-0.385439	0.718861	0.305	0.999
1-NAP	PGD3	Cyclooxygenase Pathway	0.037116	-0.0241357	0.124255	0.24	0.999	0.28944	-0.0459939	0.620563	0.095	0.413152	0.252324	-0.075584	0.579622	0.14	0.534629	0.108666	-0.402958	1.0212	0.279	0.999
Pb	AA	Parent Compound	0.0284905	-0.0150037	0.0965638	0.24	0.999	-0.0102474	-0.243022	0.204265	0.961	0.971773	-0.0387379	-0.26613	0.178022	0.749	0.991496	0.00490035	-4.17173	4.43118	0.985	0.999
MPB	LTD4	Lipoxygenase Pathway	-0.0202212	-0.0664699	0.0104179	0.241	0.999	-0.0115221	-0.202683	0.175989	0.904	0.971773	0.00869909	-0.183049	0.192711	0.933	0.991496	0.0385434	-3.07144	3.90387	0.885	0.999
1-PYR	CAA	Cytochrome p450 Pathway	-0.0399559	-0.133832	0.0205878	0.242	0.999	-0.0988899	-0.47695	0.272362	0.604	0.971773	-0.058934	-0.440603	0.316117	0.76	0.991496	0.0935418	-4.08145	2.86921	0.694	0.999
MiBP	PGE3	Cyclooxygenase Pathway	-0.0437025	-0.147477	0.023347	0.243	0.999	0.33338	-0.0603425	0.720482	0.108	0.432169	0.377082	-0.0220333	0.753782	0.068	0.415434	-0.0940416	-1.62333	0.879831	0.341	0.999
MEP	IL-10	Inflammatory	0.0220831	-0.0144857	0.0748932	0.244	0.999	-0.0540606	-0.266656	0.152165	0.617	0.971773	-0.0761437	-0.285473	0.124831	0.483	0.991496	-0.0663469	-3.53738	2.60574	0.769	0.999
2,5-DCP	CAA	Cytochrome p450 Pathway	-0.0138871	-0.0470295	0.00663479	0.244	0.999	0.181067	0.0394982	0.315357	0.012	0.179458	0.194954	0.0508969	0.333921	0.009	0.234932	-0.0665489	-0.432085	0.0459697	0.256	0.999
MPB	12-HETE	Lipoxygenase Pathway	-0.0223278	-0.0753965	0.01521	0.244	0.999	-0.0114931	-0.200285	0.169657	0.919	0.971773	0.0108348	-0.167652	0.186115	0.908	0.991496	0.0583891	-3.55802	4.17389	0.875	0.999
2- and 3-PHE	LA	Parent Compound	-0.0606289	-0.208563	0.0326061	0.244	0.999	-0.139785	-0.581405	0.277287	0.518	0.971773	-0.0791559	-0.51581	0.336015	0.718	0.991496	0.13579	-3.346	3.73746	0.6	0.999
1-PHE	11,12-DHET	Cytochrome p450 Pathway	0.0552156	-0.0290063	0.1781	0.244	0.999	-0.06294	-0.474964	0.338891	0.766	0.971773	-0.118156	-0.511896	0.26771	0.548	0.991496	-0.0462186	-4.38481	4.68776	0.894	0.999
MEHHP	PGD2	Cyclooxygenase Pathway	-0.0219277	-0.0774242	0.0109167	0.245	0.999	-0.214797	-0.452968	-0.00192997	0.047	0.383554	-0.19287	-0.43125	0.0235871	0.073	0.416783	0.0826829	-0.116738	0.778457	0.282	0.999
BP3	8-OHdG	Oxidative Stress	0.0141211	-0.00723104	0.0477094	0.245	0.999	0.0519656	-0.0793211	0.185697	0.46	0.971773	0.0378445	-0.0997643	0.169871	0.585	0.991496	0.0941488	-2.99951	2.65807	0.599	0.999
Pb	15-HETE	Lipoxygenase Pathway	0.0196586	-0.0102468	0.0670333	0.246	0.999	-0.0102515	-0.233965	0.196362	0.959	0.971773	-0.0299101	-0.24938	0.173163	0.803	0.991496	0.00172561	-2.70207	2.63772	0.991	0.999
MBP	𝝰LA	Parent Compound	-0.024472	-0.082866	0.0138506	0.247	0.999	-0.214214	-0.550152	0.0897039	0.181	0.665385	-0.189742	-0.506435	0.10218	0.222	0.741493	0.084039	-0.630465	1.04639	0.358	0.999
BPA	8,9-DHET	Cytochrome p450 Pathway	-0.0334829	-0.112842	0.0149558	0.248	0.999	0.078792	-0.292052	0.439827	0.666	0.971773	0.112275	-0.269732	0.476539	0.555	0.991496	-0.0672889	-2.34656	2.3135	0.738	0.999
Ba	12,13-DiHOME	Cytochrome p450 Pathway	-0.0327055	-0.100771	0.025077	0.248	0.999	-0.102504	-0.292961	0.0777656	0.265	0.814515	-0.0697981	-0.262014	0.110115	0.486	0.991496	0.221882	-2.14197	4.15897	0.429	0.999
2,5-DCP	13,14DHK-PGD2	Cyclooxygenase Pathway	0.0151551	-0.00911681	0.0488493	0.249	0.999	0.181114	0.0394332	0.31336	0.012	0.179458	0.165958	0.0294587	0.296535	0.018	0.257556	0.0744943	-0.0801392	0.373321	0.249	0.999
1-PHE	13,14DHK-PGF2𝝰	Cyclooxygenase Pathway	0.047827	-0.0267441	0.157008	0.249	0.999	-0.0631314	-0.48272	0.340984	0.766	0.971773	-0.110958	-0.517764	0.283965	0.571	0.991496	-0.048695	-3.40396	4.91633	0.845	0.999
MEHHP	𝝰LA	Parent Compound	-0.0173589	-0.0582506	0.00950311	0.25	0.999	-0.214314	-0.440686	-0.00536485	0.042	0.383554	-0.196955	-0.422741	0.00951281	0.058	0.414149	0.0672422	-0.112429	0.49974	0.27	0.999
MBP	15DO12,14-PGJ2	Cyclooxygenase Pathway	-0.0362886	-0.121861	0.0207785	0.25	0.999	-0.213755	-0.546287	0.0876661	0.181	0.665385	-0.177466	-0.494014	0.11871	0.263	0.807462	0.122532	-0.890638	1.64912	0.363	0.999
MCPP	CAA	Cytochrome p450 Pathway	0.0208726	-0.0118322	0.0693574	0.25	0.999	-0.208348	-0.442702	0.00621171	0.057	0.383554	-0.229221	-0.454613	-0.0122568	0.041	0.414149	-0.080957	-0.873704	0.230765	0.299	0.999
PPB	8-OHdG	Oxidative Stress	0.0150756	-0.00768194	0.0545416	0.25	0.999	-0.0242403	-0.150494	0.0984508	0.717	0.971773	-0.0393158	-0.167588	0.0859872	0.554	0.991496	-0.0660859	-4.53574	4.28674	0.811	0.999
2-FLU	EPA	Parent Compound	-0.0357994	-0.124556	0.0217755	0.25	0.999	-0.0277296	-0.397996	0.315771	0.893	0.971773	0.00806977	-0.363292	0.365835	0.948	0.991496	0.0200905	-3.33867	2.89143	0.945	0.999
2- and 3-PHE	14(15)-EET	Cytochrome p450 Pathway	0.0463425	-0.0277946	0.172173	0.25	0.999	-0.143575	-0.567928	0.270035	0.502	0.971773	-0.189918	-0.605634	0.218453	0.361	0.957435	-0.0767078	-2.79199	3.39732	0.682	0.999
Sn	9(10)-EpoME	Cytochrome p450 Pathway	0.0228305	-0.0142012	0.077022	0.25	0.999	0.0707662	-0.129793	0.264733	0.498	0.971773	0.0479357	-0.154466	0.241619	0.631	0.991496	0.118681	-3.06756	2.25236	0.58	0.999
TCS	5,6-DHET	Cytochrome p450 Pathway	-0.0163549	-0.0546479	0.00874666	0.251	0.999	0.0719828	-0.0532051	0.189996	0.271	0.821148	0.0883378	-0.0416463	0.212991	0.189	0.676083	-0.139456	-2.4802	2.37997	0.438	0.999
TCS	14(15)-EET	Cytochrome p450 Pathway	-0.0148853	-0.0533775	0.00723675	0.251	0.999	0.0722597	-0.0530783	0.191404	0.27	0.821148	0.087145	-0.0397614	0.207868	0.188	0.673546	-0.110451	-2.15787	2.22639	0.465	0.999
1-PYR	IL-10	Inflammatory	0.0447363	-0.0258725	0.151855	0.251	0.999	-0.0982407	-0.482371	0.262895	0.614	0.971773	-0.142977	-0.509337	0.223778	0.45	0.991496	-0.0725014	-4.48778	4.71106	0.767	0.999
MEP	13,14DHK-PGD2	Cyclooxygenase Pathway	-0.0242999	-0.0761886	0.0176877	0.252	0.999	-0.0535722	-0.267289	0.154629	0.606	0.971773	-0.0292723	-0.234841	0.16986	0.771	0.991496	0.127921	-3.14445	3.65788	0.636	0.999
Tl	8,9-DHET	Cytochrome p450 Pathway	0.0200853	-0.0103575	0.0667008	0.252	0.999	0.0593888	-0.243405	0.362196	0.704	0.971773	0.0393035	-0.261214	0.345326	0.795	0.991496	0.0524784	-2.42691	1.56272	0.752	0.999
MEOHP	13-oxoODE	Lipoxygenase Pathway	0.0158002	-0.00856746	0.056625	0.254	0.999	-0.277058	-0.508382	-0.0688771	0.007	0.179458	-0.292858	-0.527841	-0.0841719	0.003	0.234932	-0.0471374	-0.332692	0.036996	0.261	0.999
2-NAP	TXB2	Cyclooxygenase Pathway	0.025579	-0.0140364	0.0891581	0.254	0.999	0.0646023	-0.250863	0.366831	0.684	0.971773	0.0390233	-0.274969	0.348884	0.785	0.991496	0.0542887	-2.01371	2.06944	0.752	0.999
Mo	15-HETE	Lipoxygenase Pathway	-0.0465013	-0.151832	0.0259741	0.254	0.999	0.536757	-0.0328026	1.07444	0.064	0.383554	0.583259	0.00590824	1.1254	0.048	0.414149	-0.0689154	-0.56483	0.182082	0.296	0.999
MEP	15DO12,14-PGJ2	Cyclooxygenase Pathway	-0.0190996	-0.0644599	0.0109157	0.255	0.999	-0.0538721	-0.270537	0.146213	0.621	0.971773	-0.0347725	-0.24473	0.167145	0.731	0.991496	0.0859914	-2.32567	2.48878	0.686	0.999
Hg	12(13)-EpoME	Cytochrome p450 Pathway	0.0254929	-0.0134352	0.0898558	0.255	0.999	-0.113273	-0.353479	0.124247	0.335	0.929976	-0.138766	-0.377689	0.0968521	0.246	0.788697	-0.100185	-2.67201	2.2802	0.53	0.999
MEHHP	PGE3	Cyclooxygenase Pathway	-0.0283783	-0.0994153	0.0142915	0.256	0.999	-0.215034	-0.449732	-0.000612372	0.05	0.383554	-0.186656	-0.420711	0.0209408	0.076	0.421455	0.106487	-0.191468	0.827684	0.286	0.999
Hg	9-oxoODE	Cyclooxygenase Pathway	0.0254496	-0.0128581	0.0902478	0.256	0.999	-0.113279	-0.354075	0.124335	0.339	0.935479	-0.138729	-0.375535	0.0966373	0.244	0.785544	-0.0995274	-2.7748	2.29816	0.529	0.999
Cu	TXB2	Cyclooxygenase Pathway	0.0452574	-0.0238619	0.153068	0.257	0.999	-0.474095	-1.03727	0.0640339	0.079	0.413152	-0.519353	-1.10431	0.0207418	0.058	0.414149	-0.073267	-0.816015	0.259489	0.316	0.999
Ni	AA	Parent Compound	-0.0376401	-0.128537	0.0207122	0.257	0.999	0.128209	-0.26201	0.494986	0.491	0.971773	0.165849	-0.222178	0.535295	0.391	0.977711	-0.0933861	-2.75101	1.84665	0.62	0.999
BPB	15DO12,14-PGJ2	Cyclooxygenase Pathway	-0.0137849	-0.0470357	0.00718471	0.258	0.999	-0.00660234	-0.131196	0.115759	0.932	0.971773	0.00718255	-0.122124	0.132331	0.885	0.991496	0.0299463	-3.18666	3.66031	0.916	0.999
PPB	PGE3	Cyclooxygenase Pathway	0.0188192	-0.011421	0.0626379	0.258	0.999	-0.0242162	-0.154364	0.0990018	0.726	0.971773	-0.0430355	-0.168028	0.0816568	0.512	0.991496	-0.061497	-5.05948	5.43893	0.834	0.999
2-FLU	12,13-DiHOME	Cytochrome p450 Pathway	-0.0414136	-0.147231	0.0253983	0.258	0.999	-0.0269143	-0.390879	0.308655	0.899	0.971773	0.0144992	-0.351368	0.366246	0.932	0.991496	0.0269741	-2.96143	3.57808	0.915	0.999
Pb	13-oxoODE	Lipoxygenase Pathway	-0.0256534	-0.0870991	0.0129434	0.258	0.999	-0.0104105	-0.219999	0.189086	0.959	0.971773	0.0152429	-0.198208	0.219097	0.862	0.991496	0.0107562	-4.08378	4.1621	0.967	0.999
MiBP	LA	Parent Compound	-0.0442113	-0.148988	0.0253704	0.259	0.999	0.333617	-0.0974883	0.740588	0.122	0.465125	0.377828	-0.0414557	0.771355	0.072	0.416783	-0.0937108	-1.45835	1.13229	0.371	0.999
9-PHE	IL-10	Inflammatory	0.0371122	-0.0264159	0.128221	0.26	0.999	0.049825	-0.278566	0.361135	0.759	0.971773	0.0127128	-0.311385	0.326632	0.936	0.991496	0.0884043	-4.14307	3.59224	0.741	0.999
MBP	12(13)-EpoME	Cytochrome p450 Pathway	-0.0313409	-0.107911	0.0194236	0.261	0.999	-0.214622	-0.543157	0.0867286	0.18	0.665385	-0.183281	-0.509489	0.12434	0.259	0.802623	0.102867	-1.04458	1.56519	0.409	0.999
MEP	CAA	Cytochrome p450 Pathway	0.0164206	-0.00917039	0.057333	0.261	0.999	-0.0539683	-0.264633	0.147597	0.616	0.971773	-0.0703889	-0.280596	0.128503	0.521	0.991496	-0.0478107	-2.25662	2.2059	0.759	0.999
MBP	9-oxoODE	Cyclooxygenase Pathway	-0.0313271	-0.108336	0.0191626	0.262	0.999	-0.214681	-0.542902	0.0872463	0.185	0.665885	-0.183354	-0.514096	0.123687	0.259	0.802623	0.102667	-1.20322	1.44832	0.413	0.999
Cu	CAA	Cytochrome p450 Pathway	-0.0410492	-0.138559	0.0212067	0.262	0.999	-0.474719	-1.07065	0.079054	0.09	0.413152	-0.433669	-1.02746	0.11658	0.121	0.481921	0.0657881	-0.257793	0.724146	0.324	0.999
Pb	PGE2	Cyclooxygenase Pathway	0.0195005	-0.0103909	0.0676692	0.262	0.999	-0.0101837	-0.231062	0.19507	0.953	0.971773	-0.0296842	-0.247678	0.172812	0.804	0.991496	0.000385036	-2.98423	2.65993	0.995	0.999
MCPP	IL-6	Inflammatory	-0.0200688	-0.0697637	0.00969097	0.263	0.999	-0.20816	-0.435284	0.000153046	0.051	0.383554	-0.188091	-0.408314	0.0165958	0.077	0.424277	0.0778718	-0.152589	0.692085	0.302	0.999
BPB	12-HETE	Lipoxygenase Pathway	0.0141684	-0.0108863	0.0498047	0.263	0.999	-0.00654759	-0.137925	0.114138	0.949	0.971773	-0.020716	-0.143221	0.0979237	0.75	0.991496	0.0126112	-3.04982	4.57483	0.96	0.999
1-PHE	9-oxoODE	Cyclooxygenase Pathway	0.0372157	-0.0205588	0.135722	0.263	0.999	-0.0649944	-0.472413	0.343992	0.744	0.971773	-0.10221	-0.516017	0.300883	0.615	0.991496	-0.0471155	-3.29857	2.7149	0.821	0.999
As	RVD2	Lipoxygenase Pathway	0.0231631	-0.0138066	0.0799433	0.264	0.999	0.00318412	-0.223983	0.213382	0.95	0.971773	-0.019979	-0.249543	0.190838	0.881	0.991496	0.0139763	-2.82334	4.11796	0.952	0.999
Mn	15-HETE	Lipoxygenase Pathway	-0.022605	-0.0784302	0.0136522	0.264	0.999	0.0623922	-0.182827	0.30096	0.598	0.971773	0.0849972	-0.159846	0.317293	0.488	0.991496	-0.0625769	-3.18674	2.26127	0.742	0.999
Tl	PGD3	Cyclooxygenase Pathway	0.0488601	-0.0393822	0.166101	0.264	0.999	0.059332	-0.256016	0.358199	0.713	0.971773	0.0104719	-0.284576	0.306537	0.943	0.991496	0.164908	-4.34517	5.14774	0.709	0.999
Tl	14(15)-EET	Cytochrome p450 Pathway	0.0327145	-0.0226433	0.11456	0.264	0.999	0.058709	-0.254274	0.366618	0.701	0.971773	0.0259945	-0.269257	0.332991	0.864	0.991496	0.0801456	-3.11742	3.13742	0.749	0.999
MBP	20-HETE	Cytochrome p450 Pathway	0.0347591	-0.0273888	0.115854	0.265	0.999	-0.214227	-0.551521	0.0953674	0.193	0.675792	-0.248986	-0.586582	0.0739621	0.14	0.534629	-0.112563	-2.17061	1.32325	0.392	0.999
MPB	9,10-DiHOME	Cytochrome p450 Pathway	0.0162181	-0.00994997	0.0557571	0.266	0.999	-0.0115827	-0.197111	0.167453	0.911	0.971773	-0.0278008	-0.207888	0.151383	0.754	0.991496	-0.0114101	-2.33676	2.76762	0.959	0.999
2-FLU	8-HETE	Lipoxygenase Pathway	0.0427596	-0.0290889	0.153106	0.266	0.999	-0.0263357	-0.389283	0.298056	0.894	0.971773	-0.0690953	-0.425012	0.269592	0.699	0.991496	-0.00182958	-3.84387	3.64288	0.988	0.999
2,5-DCP	5-oxoETE	Lipoxygenase Pathway	0.0181626	-0.0138429	0.0630671	0.269	0.999	0.181035	0.0358185	0.314453	0.013	0.186012	0.162873	0.0304121	0.292012	0.018	0.257556	0.0878128	-0.132091	0.424401	0.272	0.999
MPB	8(9)-EET	Cytochrome p450 Pathway	0.016222	-0.0102089	0.0568067	0.269	0.999	-0.0115433	-0.197261	0.165879	0.914	0.971773	-0.0277653	-0.206431	0.150607	0.761	0.991496	-0.00906494	-2.76511	2.78518	0.961	0.999
1-PYR	EPA	Parent Compound	-0.0334782	-0.114001	0.022936	0.269	0.999	-0.0991694	-0.472217	0.269164	0.583	0.971773	-0.0656912	-0.437413	0.302495	0.72	0.991496	0.0709812	-2.51259	3.41142	0.736	0.999
BP3	LA	Parent Compound	0.0124692	-0.0080606	0.0436271	0.27	0.999	0.0519324	-0.0850746	0.181663	0.444	0.971773	0.0394632	-0.09648	0.172302	0.562	0.991496	0.0995397	-1.90621	2.16787	0.554	0.999
PPB	PGD3	Cyclooxygenase Pathway	0.0271814	-0.0182075	0.0909015	0.271	0.999	-0.0237452	-0.165393	0.107852	0.75	0.971773	-0.0509266	-0.178516	0.0761469	0.447	0.991496	-0.0559833	-6.47163	7.29964	0.915	0.999
Ba	PGE3	Cyclooxygenase Pathway	0.0169752	-0.0120394	0.0591288	0.271	0.999	-0.102138	-0.286056	0.0745913	0.263	0.813766	-0.119113	-0.296269	0.0485662	0.18	0.655008	-0.0857889	-2.43391	2.49181	0.494	0.999
Pb	5(6)-EET	Cytochrome p450 Pathway	-0.0251009	-0.0891853	0.021067	0.273	0.999	-0.0106588	-0.219608	0.185989	0.954	0.971773	0.014442	-0.19485	0.211204	0.862	0.991496	0.0347596	-3.8727	4.86133	0.907	0.999
2,4-DCP	12,13-DiHOME	Cytochrome p450 Pathway	0.0224204	-0.0147657	0.0801241	0.274	0.999	0.0697862	-0.123749	0.252234	0.481	0.971773	0.0473658	-0.144574	0.228207	0.622	0.991496	0.125145	-2.94558	3.02295	0.583	0.999
1-PHE	12(13)-EpoME	Cytochrome p450 Pathway	0.0373616	-0.0196251	0.134198	0.275	0.999	-0.0648519	-0.471123	0.342268	0.738	0.971773	-0.102213	-0.510787	0.297472	0.614	0.991496	-0.0477675	-3.14118	2.58026	0.827	0.999
PPB	IL-6	Inflammatory	0.0104711	-0.0070405	0.0366048	0.277	0.999	-0.0240027	-0.149485	0.0981595	0.726	0.971773	-0.0344738	-0.153903	0.0868976	0.59	0.991496	-0.0317347	-3.22241	3.15474	0.861	0.999
MBZP	13,14DHK-PGF2𝝰	Cyclooxygenase Pathway	-0.0232436	-0.0814212	0.0154689	0.279	0.999	-0.0285884	-0.271731	0.201359	0.827	0.971773	-0.00534474	-0.235676	0.209957	0.991	0.996157	0.0610489	-2.49287	3.0598	0.792	0.999
MBP	12,13-DiHOME	Cytochrome p450 Pathway	-0.0460183	-0.149248	0.0382938	0.279	0.999	-0.214315	-0.559734	0.097606	0.198	0.686045	-0.168297	-0.500051	0.138222	0.309	0.887561	0.162441	-1.50204	2.04892	0.409	0.999
As	12,13-DiHOME	Cytochrome p450 Pathway	0.0253433	-0.0180411	0.089462	0.279	0.999	0.00287942	-0.221981	0.215348	0.963	0.971773	-0.0224639	-0.251046	0.195804	0.869	0.991496	0.00699387	-3.83635	4.82922	0.984	0.999
Hg	15DO12,14-PGJ2	Cyclooxygenase Pathway	-0.0259286	-0.0909326	0.016117	0.279	0.999	-0.112493	-0.346065	0.117082	0.341	0.938762	-0.0865645	-0.317981	0.136446	0.456	0.991496	0.121946	-2.51454	2.28889	0.474	0.999
1-PHE	17-HETE	Cytochrome p450 Pathway	0.0447707	-0.0301961	0.157271	0.28	0.999	-0.0639637	-0.484217	0.339423	0.755	0.971773	-0.108734	-0.508688	0.296086	0.593	0.991496	-0.0425877	-4.69878	3.6334	0.851	0.999
Tl	RVD1	Lipoxygenase Pathway	0.0839947	-0.0651296	0.275364	0.28	0.999	0.0590888	-0.285324	0.409663	0.736	0.971773	-0.0249058	-0.337014	0.275058	0.888	0.991496	0.342187	-7.29092	6.82491	0.648	0.999
PPB	9,10-DiHOME	Cytochrome p450 Pathway	0.0140698	-0.00916302	0.0502847	0.281	0.999	-0.0239677	-0.150836	0.0974269	0.744	0.971773	-0.0380374	-0.160931	0.0868637	0.56	0.991496	-0.0366558	-3.66837	3.97753	0.835	0.999
2- and 3-PHE	TNF-𝝰	Inflammatory	0.0373148	-0.0299877	0.132238	0.281	0.999	-0.141956	-0.575877	0.277935	0.514	0.971773	-0.17927	-0.614032	0.245083	0.404	0.991496	-0.0741476	-2.53054	2.65823	0.659	0.999
Tl	EPA	Parent Compound	-0.0289366	-0.111631	0.0185187	0.281	0.999	0.0589611	-0.259852	0.369074	0.698	0.971773	0.0878976	-0.222455	0.400398	0.58	0.991496	-0.0577866	-3.40431	2.47746	0.781	0.999
Mn	PGE2	Cyclooxygenase Pathway	-0.021553	-0.0757881	0.0115208	0.282	0.999	0.062204	-0.18004	0.299482	0.606	0.971773	0.083757	-0.163627	0.323503	0.504	0.991496	-0.0667548	-2.41442	2.23067	0.726	0.999
PPB	8(9)-EET	Cytochrome p450 Pathway	0.0140751	-0.00937442	0.0498915	0.283	0.999	-0.0239344	-0.149885	0.0988043	0.74	0.971773	-0.0380095	-0.16107	0.0854326	0.564	0.991496	-0.034037	-4.67286	3.74304	0.855	0.999
Ni	IL-10	Inflammatory	-0.046702	-0.156347	0.0269897	0.283	0.999	0.127533	-0.260703	0.48944	0.476	0.971773	0.174235	-0.208733	0.529175	0.352	0.946561	-0.112514	-3.9317	3.06245	0.661	0.999
2,4-DCP	RVD2	Lipoxygenase Pathway	0.0256887	-0.022468	0.0825004	0.284	0.999	0.0697212	-0.12117	0.249417	0.473	0.971773	0.0440325	-0.165339	0.236369	0.656	0.991496	0.127965	-3.20661	3.65602	0.653	0.999
Sn	CAA	Cytochrome p450 Pathway	-0.0240461	-0.0871763	0.0165239	0.284	0.999	0.0705497	-0.151904	0.283602	0.524	0.971773	0.0945958	-0.127088	0.306718	0.388	0.977711	-0.0799122	-4.08707	3.65887	0.696	0.999
MBP	LTD4	Lipoxygenase Pathway	-0.0298192	-0.104398	0.0234322	0.285	0.999	-0.213341	-0.556145	0.101172	0.201	0.6954	-0.183522	-0.518259	0.121114	0.26	0.803573	0.0955926	-0.939866	1.39484	0.4	0.999
Tl	13,14DHK-PGD2	Cyclooxygenase Pathway	0.0492132	-0.0402276	0.162028	0.285	0.999	0.059852	-0.252665	0.358171	0.697	0.971773	0.0106388	-0.285626	0.308477	0.939	0.991496	0.176745	-5.63527	5.17463	0.708	0.999
Tl	5(6)-EET	Cytochrome p450 Pathway	0.024395	-0.0193466	0.0884947	0.285	0.999	0.0589359	-0.257408	0.373357	0.7	0.971773	0.034541	-0.279188	0.352514	0.83	0.991496	0.0581891	-2.34113	2.76094	0.745	0.999
Tl	12(13)-EpoME	Cytochrome p450 Pathway	0.0393398	-0.0246792	0.147059	0.285	0.999	0.0583028	-0.260222	0.370792	0.701	0.971773	0.018963	-0.296978	0.334708	0.901	0.991496	0.0879428	-3.27248	3.63572	0.756	0.999
MEP	13-oxoODE	Lipoxygenase Pathway	-0.0256743	-0.0836513	0.0191786	0.286	0.999	-0.0542465	-0.258892	0.145725	0.617	0.971773	-0.0285722	-0.253236	0.180297	0.795	0.991496	0.0713586	-5.15914	3.64459	0.795	0.999
BPA	IL-6	Inflammatory	-0.0273576	-0.0994122	0.0191995	0.286	0.999	0.077679	-0.295681	0.437906	0.674	0.971773	0.105037	-0.265649	0.468457	0.576	0.991496	-0.0335175	-1.65795	2.51891	0.812	0.999
Tl	9-oxoODE	Cyclooxygenase Pathway	0.0393052	-0.0247529	0.148416	0.288	0.999	0.0583118	-0.262051	0.376325	0.697	0.971773	0.0190066	-0.295545	0.337421	0.9	0.991496	0.0860385	-3.31834	4.03916	0.757	0.999
1-PYR	5-oxoETE	Lipoxygenase Pathway	-0.0476671	-0.166435	0.0410647	0.289	0.999	-0.0986221	-0.475146	0.268796	0.608	0.971773	-0.050955	-0.405841	0.305288	0.773	0.991496	0.147118	-3.32359	3.56068	0.637	0.999
MBP	8,9-DHET	Cytochrome p450 Pathway	-0.028502	-0.094173	0.0240577	0.29	0.999	-0.214325	-0.556332	0.100791	0.192	0.673307	-0.185823	-0.519895	0.128677	0.269	0.812962	0.0939764	-1.20133	1.53992	0.43	0.999
MiBP	8-OHdG	Oxidative Stress	0.0535093	-0.0301804	0.191045	0.29	0.999	0.333296	-0.090292	0.74217	0.121	0.462072	0.279787	-0.135287	0.67263	0.179	0.65342	0.118152	-0.673515	1.18559	0.371	0.999
BPB	13-oxoODE	Lipoxygenase Pathway	-0.0106432	-0.0395451	0.00682638	0.29	0.999	-0.00655571	-0.132973	0.117335	0.937	0.971773	0.0040875	-0.115521	0.121642	0.933	0.991496	0.0221939	-2.19038	3.21102	0.897	0.999
As	5-oxoETE	Lipoxygenase Pathway	-0.0287088	-0.10189	0.0229188	0.29	0.999	0.00325595	-0.229298	0.22071	0.96	0.971773	0.0319648	-0.200034	0.250562	0.771	0.991496	0.0171457	-4.22399	4.08685	0.956	0.999
Zn	RVD1	Lipoxygenase Pathway	0.0718054	-0.0561585	0.237607	0.29	0.999	-0.0198577	-0.533943	0.458837	0.964	0.971773	-0.0916631	-0.592641	0.37397	0.717	0.991496	0.0195086	-4.48065	7.28975	0.974	0.999
MCPP	LA	Parent Compound	-0.0219225	-0.0804937	0.0149343	0.291	0.999	-0.208251	-0.447586	0.00715198	0.058	0.383554	-0.186329	-0.406304	0.0218166	0.08	0.424277	0.0849042	-0.199825	0.70978	0.323	0.999
2,4-DCP	8-OHdG	Oxidative Stress	0.0234048	-0.0133206	0.0864122	0.291	0.999	0.0701823	-0.123948	0.261442	0.483	0.971773	0.0467776	-0.140499	0.22713	0.627	0.991496	0.116162	-2.46103	2.59882	0.588	0.999
MBP	11(12)-EET	Cytochrome p450 Pathway	-0.0289738	-0.0943544	0.0232158	0.292	0.999	-0.21426	-0.555988	0.0984104	0.197	0.684627	-0.185286	-0.516413	0.127093	0.268	0.812962	0.0955279	-1.36964	1.39335	0.445	0.999
BPA	TNF-𝝰	Inflammatory	-0.026399	-0.0936824	0.0214864	0.292	0.999	0.0784355	-0.295447	0.443086	0.664	0.971773	0.104835	-0.263786	0.463409	0.58	0.991496	-0.0435881	-1.96151	2.02976	0.778	0.999
MEHP	PGD2	Cyclooxygenase Pathway	-0.0222181	-0.0790694	0.0134469	0.293	0.999	-0.238933	-0.510044	0.00966111	0.065	0.383554	-0.216715	-0.483671	0.033917	0.101	0.445091	0.0713043	-0.223866	0.816659	0.34	0.999
Tl	IL-10	Inflammatory	-0.0352329	-0.122389	0.0239469	0.293	0.999	0.058826	-0.270345	0.37998	0.711	0.971773	0.0940588	-0.224817	0.406667	0.553	0.991496	-0.0501059	-3.32557	3.95498	0.834	0.999
PPB	AA	Parent Compound	-0.0122661	-0.0448433	0.00979873	0.294	0.999	-0.0239509	-0.149965	0.0996391	0.733	0.971773	-0.0116848	-0.134894	0.113397	0.864	0.991496	0.0702567	-2.90696	3.07687	0.755	0.999
2,5-DCP	8-OHdG	Oxidative Stress	0.0262118	-0.0203601	0.0906331	0.295	0.999	0.181611	0.043958	0.316554	0.012	0.179458	0.1554	0.0173367	0.290528	0.035	0.40565	0.127663	-0.179148	0.623182	0.299	0.999
PPB	13,14DHK-PGD2	Cyclooxygenase Pathway	0.0164497	-0.0131653	0.0551251	0.295	0.999	-0.0237413	-0.152766	0.0986152	0.74	0.971773	-0.0401911	-0.162032	0.0802645	0.53	0.991496	-0.0441269	-3.74224	4.45823	0.905	0.999
Mo	5,6-DHET	Cytochrome p450 Pathway	-0.037009	-0.135687	0.0191433	0.295	0.999	0.534381	-0.0349609	1.07748	0.069	0.383554	0.57139	-0.00873343	1.12198	0.052	0.414149	-0.0524017	-0.461423	0.171327	0.33	0.999
MBZP	PGJ2	Cyclooxygenase Pathway	-0.0227469	-0.0836823	0.0176766	0.296	0.999	-0.02884	-0.262	0.187949	0.805	0.971773	-0.00609312	-0.236787	0.213634	0.982	0.995162	0.0620916	-2.39231	3.71295	0.807	0.999
PPB	13-oxoODE	Lipoxygenase Pathway	-0.0116953	-0.0431456	0.00826393	0.296	0.999	-0.0243743	-0.14767	0.100758	0.71	0.971773	-0.012679	-0.137533	0.113502	0.852	0.991496	0.0547427	-2.93325	3.13377	0.764	0.999
Cu	RVD1	Lipoxygenase Pathway	-0.0847066	-0.288206	0.0655563	0.296	0.999	-0.474633	-1.04939	0.0685701	0.088	0.413152	-0.389927	-0.947217	0.120752	0.147	0.555866	0.152549	-0.63189	1.39533	0.336	0.999
MBP	12-oxoETE	Lipoxygenase Pathway	-0.0286184	-0.0984309	0.0240764	0.297	0.999	-0.213833	-0.553174	0.087519	0.183	0.665385	-0.185215	-0.504582	0.111161	0.246	0.788697	0.100823	-0.736502	1.39061	0.394	0.999
Se	IL-10	Inflammatory	-0.0755702	-0.254439	0.0527348	0.297	0.999	0.277162	-0.364624	0.892617	0.394	0.971773	0.352732	-0.299614	0.963155	0.277	0.829568	-0.100964	-3.3667	3.14196	0.617	0.999
2,4-DCP	13,14DHK-PGF2𝝰	Cyclooxygenase Pathway	0.0194687	-0.0150569	0.0723194	0.298	0.999	0.0699014	-0.118523	0.250564	0.477	0.971773	0.0504327	-0.138638	0.227569	0.598	0.991496	0.108036	-2.3	2.55462	0.575	0.999
BP3	9,10-DiHOME	Cytochrome p450 Pathway	0.0139728	-0.013459	0.0488647	0.298	0.999	0.051957	-0.0830326	0.183231	0.438	0.971773	0.0379842	-0.0984388	0.172007	0.584	0.991496	0.120219	-1.94612	3.14891	0.59	0.999
Sn	5,6-DHET	Cytochrome p450 Pathway	-0.0210869	-0.0713902	0.0152207	0.298	0.999	0.0711415	-0.127001	0.260038	0.476	0.971773	0.0922284	-0.11431	0.286471	0.364	0.960352	-0.094604	-3.01909	3.05833	0.638	0.999
Cu	9,10-DiHOME	Cytochrome p450 Pathway	0.0362873	-0.0257916	0.140733	0.299	0.999	-0.474044	-1.02155	0.0643463	0.081	0.413152	-0.510332	-1.09442	0.0257941	0.065	0.414149	-0.0569866	-0.683286	0.226445	0.352	0.999
BPA	13-oxoODE	Lipoxygenase Pathway	0.0521623	-0.0430341	0.16168	0.3	0.999	0.078508	-0.290382	0.442185	0.671	0.971773	0.0263457	-0.375361	0.422265	0.862	0.991496	0.0660609	-5.75074	4.28812	0.871	0.999
MCPP	20-HETE	Cytochrome p450 Pathway	0.022269	-0.0160191	0.078273	0.301	0.999	-0.207966	-0.437184	0.0019835	0.052	0.383554	-0.230235	-0.452788	-0.0215147	0.031	0.37426	-0.0829373	-1.10739	0.236993	0.345	0.999
Ba	PGJ2	Cyclooxygenase Pathway	0.0162129	-0.0120937	0.0622763	0.302	0.999	-0.103056	-0.282906	0.0724271	0.268	0.8174	-0.119269	-0.297668	0.0536293	0.188	0.673546	-0.0777	-2.32157	2.29024	0.532	0.999
MEHP	12-HETE	Lipoxygenase Pathway	-0.0203105	-0.0735076	0.0175778	0.304	0.999	-0.238517	-0.512122	0.012187	0.065	0.383554	-0.218207	-0.487122	0.0274615	0.096	0.432934	0.0692141	-0.296904	0.675704	0.337	0.999
As	13-oxoODE	Lipoxygenase Pathway	-0.0186729	-0.0687993	0.0110329	0.304	0.999	0.00240784	-0.224937	0.219212	0.974	0.975684	0.0210808	-0.209309	0.235352	0.845	0.991496	-0.00192611	-2.95212	3.24367	0.98	0.999
Ni	PGD2	Cyclooxygenase Pathway	0.0369962	-0.0240647	0.135137	0.304	0.999	0.128283	-0.271789	0.503062	0.504	0.971773	0.0912871	-0.290526	0.454525	0.622	0.991496	0.105385	-1.90522	2.54739	0.62	0.999
Ni	RVD2	Lipoxygenase Pathway	-0.0261497	-0.100081	0.017373	0.304	0.999	0.127908	-0.250076	0.488449	0.479	0.971773	0.154057	-0.227623	0.513793	0.419	0.991496	-0.0649896	-1.77277	1.38238	0.607	0.999
MEHP	PGE2	Cyclooxygenase Pathway	-0.0186497	-0.0678804	0.0163645	0.305	0.999	-0.238804	-0.508632	0.00485879	0.06	0.383554	-0.220155	-0.484909	0.0278187	0.086	0.425957	0.0639482	-0.184791	0.696005	0.345	0.999
BP3	5-HETE	Lipoxygenase Pathway	0.00967384	-0.00692243	0.0361871	0.305	0.999	0.0519833	-0.0830315	0.186208	0.453	0.971773	0.0423095	-0.0938351	0.174662	0.535	0.991496	0.0667495	-1.5068	1.67552	0.594	0.999
Cu	8(9)-EET	Cytochrome p450 Pathway	0.0362343	-0.0241988	0.140324	0.305	0.999	-0.474061	-1.02025	0.0667245	0.081	0.413152	-0.510295	-1.09596	0.0263463	0.064	0.414149	-0.0561611	-0.647512	0.233022	0.36	0.999
Tl	11,12-DHET	Cytochrome p450 Pathway	0.0382229	-0.0325686	0.131107	0.305	0.999	0.0591834	-0.254209	0.366865	0.713	0.971773	0.0209605	-0.2737	0.319224	0.879	0.991496	0.11825	-4.55829	3.15033	0.73	0.999
BPA	PGE2	Cyclooxygenase Pathway	-0.020427	-0.0777	0.0143104	0.307	0.999	0.0777618	-0.303278	0.447358	0.668	0.971773	0.0981888	-0.273662	0.460223	0.592	0.991496	-0.0217654	-1.88227	1.54653	0.819	0.999
MPB	9(10)-EpoME	Cytochrome p450 Pathway	0.0146448	-0.0124239	0.0524316	0.307	0.999	-0.0118726	-0.200673	0.170566	0.902	0.971773	-0.0265174	-0.211467	0.157163	0.768	0.991496	-0.00383096	-3.04229	2.46236	0.979	0.999
Sn	AA	Parent Compound	-0.0241234	-0.0891235	0.0195544	0.307	0.999	0.070706	-0.15751	0.287369	0.525	0.971773	0.0948294	-0.128054	0.305595	0.383	0.971328	-0.0698894	-3.38958	3.1864	0.724	0.999
BP3	8(9)-EET	Cytochrome p450 Pathway	0.0139646	-0.013428	0.0485127	0.309	0.999	0.0519865	-0.0834372	0.183036	0.443	0.971773	0.0380219	-0.0982822	0.171315	0.582	0.991496	0.120331	-2.07691	2.90494	0.604	0.999
MPB	8-HETE	Lipoxygenase Pathway	0.0169376	-0.0139816	0.0632105	0.309	0.999	-0.0116656	-0.197196	0.165247	0.906	0.971773	-0.0286033	-0.207795	0.152485	0.754	0.991496	-0.00475886	-3.51852	2.52048	0.989	0.999
1-PYR	PGJ2	Cyclooxygenase Pathway	-0.0395362	-0.149714	0.0344424	0.309	0.999	-0.0996849	-0.460232	0.273053	0.58	0.971773	-0.0601487	-0.428986	0.312381	0.759	0.991496	0.0852782	-2.59856	3.1383	0.725	0.999
MEP	8-HETE	Lipoxygenase Pathway	0.0175364	-0.0140702	0.065171	0.31	0.999	-0.0535801	-0.26227	0.145134	0.604	0.971773	-0.0711165	-0.272609	0.119886	0.499	0.991496	-0.0523088	-2.84914	2.35232	0.792	0.999
1-NAP	PGE2	Cyclooxygenase Pathway	0.02463	-0.0222865	0.0925333	0.31	0.999	0.289214	-0.0532889	0.621084	0.092	0.413152	0.264584	-0.0757344	0.602394	0.125	0.490271	0.0655047	-0.297828	0.771479	0.372	0.999
1-PYR	PGE2	Cyclooxygenase Pathway	-0.0275452	-0.1016	0.0208301	0.31	0.999	-0.0983022	-0.464981	0.254532	0.597	0.971773	-0.070757	-0.445332	0.290731	0.696	0.991496	0.0541296	-2.40814	2.44331	0.727	0.999
MEP	PGE2	Cyclooxygenase Pathway	-0.0176742	-0.0677659	0.0140739	0.312	0.999	-0.0533278	-0.265788	0.152476	0.607	0.971773	-0.0356536	-0.254059	0.173923	0.741	0.991496	0.0508444	-2.18161	2.54954	0.755	0.999
Ni	EPA	Parent Compound	-0.0308029	-0.11759	0.0229351	0.313	0.999	0.127653	-0.260695	0.490797	0.489	0.971773	0.158456	-0.233061	0.520338	0.404	0.991496	-0.0729255	-2.0685	1.76136	0.642	0.999
MBP	PGE2	Cyclooxygenase Pathway	-0.0195834	-0.0731671	0.0145733	0.314	0.999	-0.214038	-0.5422	0.0823564	0.19	0.669331	-0.194454	-0.524192	0.103383	0.233	0.76827	0.0562996	-0.795237	1.04688	0.448	0.999
MPB	5(6)-EET	Cytochrome p450 Pathway	-0.013318	-0.0472716	0.0107958	0.314	0.999	-0.011915	-0.189486	0.167855	0.906	0.971773	0.00140307	-0.177091	0.179094	0.978	0.995162	0.0249136	-2.38892	2.3432	0.898	0.999
1-PHE	TNF-𝝰	Inflammatory	0.0285688	-0.0257865	0.106701	0.314	0.999	-0.0642008	-0.486642	0.345273	0.763	0.971773	-0.0927696	-0.511079	0.319031	0.657	0.991496	-0.0316224	-2.86444	2.44855	0.837	0.999
Hg	13S-HODE	Lipoxygenase Pathway	0.0183887	-0.0151446	0.0707749	0.315	0.999	-0.112738	-0.345368	0.111088	0.331	0.92664	-0.131127	-0.367085	0.0944118	0.258	0.802623	-0.0656593	-1.96296	1.52516	0.562	0.999
PPB	5(6)-EET	Cytochrome p450 Pathway	-0.0123619	-0.0452339	0.0100366	0.316	0.999	-0.0243622	-0.149458	0.100708	0.713	0.971773	-0.0120003	-0.132914	0.109762	0.871	0.991496	0.0805775	-2.13373	4.64917	0.743	0.999
1-NAP	12,13-DiHOME	Cytochrome p450 Pathway	0.0287563	-0.0246524	0.104925	0.316	0.999	0.289219	-0.0493856	0.62162	0.095	0.413152	0.260463	-0.0720898	0.585527	0.125	0.490271	0.0745741	-0.417172	0.723576	0.363	0.999
Se	15-HETE	Lipoxygenase Pathway	-0.0602586	-0.220372	0.0428018	0.316	0.999	0.278449	-0.344464	0.858601	0.364	0.970743	0.338707	-0.286418	0.923181	0.283	0.841018	-0.0882966	-2.05732	1.87262	0.586	0.999
Cu	LA	Parent Compound	0.0530756	-0.0437346	0.197007	0.317	0.999	-0.47397	-1.0186	0.0366072	0.074	0.399841	-0.527046	-1.08617	-0.00800134	0.047	0.414149	-0.0877455	-0.987584	0.262897	0.371	0.999
MEOHP	20-HETE	Cytochrome p450 Pathway	0.0184553	-0.0143483	0.0669765	0.318	0.999	-0.276846	-0.512704	-0.065789	0.011	0.179458	-0.295302	-0.527045	-0.0816954	0.006	0.234932	-0.0527275	-0.454031	0.0616366	0.325	0.999
MEP	20-HETE	Cytochrome p450 Pathway	0.0151769	-0.0139711	0.0549454	0.318	0.999	-0.0538263	-0.261331	0.147424	0.624	0.971773	-0.0690031	-0.281572	0.136623	0.54	0.991496	-0.0574998	-2.32807	2.04758	0.696	0.999
2,4-DCP	EPA	Parent Compound	0.0157651	-0.0123496	0.0617779	0.318	0.999	0.0694821	-0.122138	0.2523	0.469	0.971773	0.053717	-0.138207	0.236422	0.566	0.991496	0.0827232	-1.67675	2.14852	0.593	0.999
EPB	8-HETE	Lipoxygenase Pathway	-0.0118323	-0.0444775	0.00922699	0.318	0.999	-0.0194823	-0.172489	0.133334	0.833	0.971773	-0.00765	-0.158709	0.14546	0.93	0.991496	0.0367593	-2.36328	2.34273	0.837	0.999
2- and 3-PHE	13-oxoODE	Lipoxygenase Pathway	0.029434	-0.0202348	0.1163	0.318	0.999	-0.142273	-0.576017	0.282417	0.521	0.971773	-0.171707	-0.610481	0.253958	0.44	0.991496	-0.0521954	-2.05738	1.92876	0.653	0.999
MEOHP	PGE2	Cyclooxygenase Pathway	-0.0163833	-0.0604229	0.0158105	0.319	0.999	-0.276599	-0.50301	-0.0706304	0.007	0.179458	-0.260216	-0.485796	-0.0510741	0.014	0.234932	0.0516995	-0.0697858	0.348523	0.322	0.999
MBP	17-HETE	Cytochrome p450 Pathway	0.0228245	-0.0148796	0.0834629	0.319	0.999	-0.21422	-0.545206	0.0862341	0.184	0.665385	-0.237044	-0.567287	0.0642103	0.144	0.545412	-0.0697536	-1.17942	0.856391	0.437	0.999
Ba	14(15)-EET	Cytochrome p450 Pathway	0.0176511	-0.0134168	0.0698916	0.319	0.999	-0.102791	-0.281266	0.067153	0.232	0.800262	-0.120442	-0.304343	0.0522803	0.178	0.651823	-0.0918613	-2.20215	1.69493	0.493	0.999
Pb	8-OHdG	Oxidative Stress	0.0204214	-0.0149942	0.0806052	0.319	0.999	-0.0106953	-0.228981	0.193444	0.953	0.971773	-0.0311167	-0.243333	0.16881	0.787	0.991496	0.00791788	-2.9857	3.02978	0.952	0.999
2,4-DCP	TXB2	Cyclooxygenase Pathway	0.0173952	-0.0119929	0.0679107	0.32	0.999	0.0698394	-0.123859	0.249131	0.467	0.971773	0.0524441	-0.139626	0.230666	0.585	0.991496	0.0929626	-2.14275	2.32153	0.585	0.999
BPB	TNF-𝝰	Inflammatory	0.0103541	-0.0093054	0.0384814	0.32	0.999	-0.00673234	-0.132189	0.114319	0.927	0.971773	-0.0170864	-0.139006	0.101064	0.804	0.991496	0.00320822	-2.50712	2.95866	0.985	0.999
TCS	15-HETE	Lipoxygenase Pathway	0.0130706	-0.00953471	0.0516208	0.32	0.999	0.072362	-0.0506478	0.186137	0.257	0.813766	0.0592914	-0.0611133	0.175804	0.333	0.915651	0.111065	-1.31643	1.56255	0.451	0.999
2- and 3-PHE	11,12-DHET	Cytochrome p450 Pathway	0.0520904	-0.043689	0.183661	0.321	0.999	-0.140426	-0.583734	0.273369	0.519	0.971773	-0.192516	-0.602938	0.208319	0.346	0.938044	-0.0796839	-4.64104	4.66475	0.76	0.999
MBP	AA	Parent Compound	-0.0306477	-0.116399	0.0251736	0.322	0.999	-0.214101	-0.562016	0.108811	0.209	0.722	-0.183454	-0.507259	0.12716	0.254	0.796714	0.0989	-0.81878	1.22682	0.415	0.999
4-PHE	9,10-DiHOME	Cytochrome p450 Pathway	-0.0519849	-0.19502	0.0447185	0.323	0.999	-0.0684265	-0.560405	0.402903	0.777	0.971773	-0.0164416	-0.501146	0.454608	0.935	0.991496	0.0563534	-4.29721	3.31173	0.85	0.999
BP3	20-HETE	Cytochrome p450 Pathway	-0.010733	-0.0405469	0.00900703	0.324	0.999	0.0518086	-0.0879316	0.187962	0.442	0.971773	0.0625416	-0.0727102	0.196102	0.358	0.952749	-0.0655661	-2.06308	1.89614	0.636	0.999
Ba	13-oxoODE	Lipoxygenase Pathway	-0.0289324	-0.097119	0.0264257	0.325	0.999	-0.10288	-0.290786	0.0779193	0.26	0.813766	-0.0739472	-0.282343	0.119698	0.453	0.991496	0.171508	-3.30789	4.23124	0.541	0.999
1-PYR	8,9-DHET	Cytochrome p450 Pathway	0.0392961	-0.0306215	0.159711	0.326	0.999	-0.0985784	-0.478827	0.265292	0.602	0.971773	-0.137874	-0.507212	0.236139	0.466	0.991496	-0.0578625	-4.63989	2.78218	0.77	0.999
Hg	13,14DHK-PGF2𝝰	Cyclooxygenase Pathway	0.0230163	-0.0168424	0.0888737	0.326	0.999	-0.11251	-0.34928	0.119124	0.353	0.962652	-0.135526	-0.373894	0.0967255	0.243	0.785544	-0.0693426	-2.6407	2.68804	0.609	0.999
1-PYR	11(12)-EET	Cytochrome p450 Pathway	0.0390526	-0.0306562	0.156829	0.328	0.999	-0.0982916	-0.47929	0.263384	0.602	0.971773	-0.137344	-0.509038	0.240273	0.459	0.991496	-0.0585102	-4.02298	3.09242	0.774	0.999
Cu	IL-10	Inflammatory	-0.0438431	-0.154879	0.0341487	0.329	0.999	-0.475278	-1.05075	0.0719542	0.09	0.413152	-0.431435	-1.0056	0.0949201	0.116	0.470907	0.0708548	-0.272289	0.711744	0.373	0.999
Tl	PGJ2	Cyclooxygenase Pathway	-0.0276794	-0.110884	0.0212924	0.329	0.999	0.0584979	-0.258147	0.37134	0.707	0.971773	0.0861773	-0.23327	0.400506	0.583	0.991496	-0.0377974	-2.84459	2.8802	0.832	0.999
2,5-DCP	15-HETE	Lipoxygenase Pathway	0.0102907	-0.00849262	0.0405508	0.33	0.999	0.181193	0.0373633	0.317764	0.013	0.186012	0.170902	0.0293675	0.302521	0.018	0.257556	0.0444836	-0.0713508	0.315641	0.331	0.999
2-NAP	13S-HODE	Lipoxygenase Pathway	0.0345107	-0.0370343	0.129491	0.33	0.999	0.064926	-0.260186	0.371788	0.685	0.971773	0.0304152	-0.307372	0.356199	0.831	0.991496	0.0602134	-3.36404	3.25693	0.831	0.999
2,4-DCP	8-HETE	Lipoxygenase Pathway	0.0200176	-0.0199738	0.0762091	0.331	0.999	0.0701334	-0.129056	0.253297	0.47	0.971773	0.0501158	-0.140921	0.227845	0.604	0.991496	0.118144	-2.10582	2.65864	0.559	0.999
2- and 3-PHE	5-HETE	Lipoxygenase Pathway	-0.0367461	-0.1408	0.0323416	0.331	0.999	-0.141309	-0.577065	0.275458	0.507	0.971773	-0.104563	-0.533989	0.312838	0.615	0.991496	0.0831087	-1.99964	2.41638	0.63	0.999
2,5-DCP	TXB2	Cyclooxygenase Pathway	0.0121244	-0.00900614	0.0477495	0.332	0.999	0.181215	0.0447416	0.311323	0.008	0.179458	0.16909	0.0351728	0.294543	0.015	0.234932	0.0531111	-0.0785751	0.325668	0.336	0.999
4-PHE	8(9)-EET	Cytochrome p450 Pathway	-0.0517791	-0.196986	0.0457402	0.332	0.999	-0.0682597	-0.566702	0.394535	0.776	0.971773	-0.0164807	-0.501888	0.458518	0.944	0.991496	0.0543365	-3.67668	3.60042	0.858	0.999
MiBP	14(15)-EET	Cytochrome p450 Pathway	-0.0220697	-0.087896	0.0160255	0.333	0.999	0.333502	-0.0773371	0.721997	0.106	0.432169	0.355571	-0.0558522	0.748844	0.087	0.426244	-0.0450428	-0.62815	0.320562	0.395	0.999
4-PHE	TXB2	Cyclooxygenase Pathway	-0.0412756	-0.164285	0.0392862	0.333	0.999	-0.0674079	-0.549485	0.394379	0.781	0.971773	-0.0261323	-0.492105	0.415691	0.918	0.991496	0.0580606	-3.13352	2.64224	0.78	0.999
MiBP	12-HETE	Lipoxygenase Pathway	0.0293099	-0.0266045	0.111076	0.335	0.999	0.334103	-0.0855842	0.725494	0.103	0.430964	0.304793	-0.110973	0.690126	0.132	0.514245	0.0679393	-0.366567	0.749273	0.374	0.999
MBP	8(9)-EET	Cytochrome p450 Pathway	-0.0367897	-0.128954	0.0410309	0.336	0.999	-0.214292	-0.545147	0.0894181	0.185	0.665885	-0.177502	-0.494536	0.120655	0.269	0.812962	0.132209	-1.33396	1.66055	0.433	0.999
As	RVD1	Lipoxygenase Pathway	0.0365822	-0.0404993	0.134194	0.336	0.999	0.0035748	-0.237436	0.223222	0.954	0.971773	-0.0330074	-0.250239	0.169537	0.786	0.991496	0.118924	-4.17321	6.40398	0.844	0.999
Cu	IL-6	Inflammatory	-0.0333036	-0.126613	0.029616	0.336	0.999	-0.474974	-1.04165	0.0647533	0.083	0.413152	-0.44167	-1.01163	0.0769845	0.101	0.445091	0.0538661	-0.215975	0.492743	0.381	0.999
MBP	PGD2	Cyclooxygenase Pathway	-0.0224949	-0.0892643	0.0208841	0.337	0.999	-0.214066	-0.552932	0.0975635	0.198	0.686045	-0.191572	-0.519629	0.117193	0.241	0.784554	0.0654602	-0.804751	1.17124	0.455	0.999
MCPP	11,12-DHET	Cytochrome p450 Pathway	-0.026509	-0.0969448	0.0265667	0.337	0.999	-0.208043	-0.43503	0.00679215	0.058	0.383554	-0.181534	-0.397007	0.020793	0.079	0.424277	0.111801	-0.335552	0.808056	0.351	0.999
Mn	EPA	Parent Compound	-0.0256989	-0.0999483	0.0191904	0.337	0.999	0.0620764	-0.184014	0.296297	0.603	0.971773	0.0877754	-0.159501	0.319571	0.465	0.991496	-0.0634667	-2.75812	3.17399	0.756	0.999
MiBP	13-oxoODE	Lipoxygenase Pathway	0.0212867	-0.0205195	0.0799089	0.338	0.999	0.333338	-0.0893095	0.730091	0.111	0.433162	0.312052	-0.106951	0.707958	0.139	0.532565	0.0477461	-0.393418	0.56992	0.421	0.999
MEP	16-HETE	Cytochrome p450 Pathway	0.0168026	-0.0171994	0.0650051	0.338	0.999	-0.0536507	-0.258475	0.144815	0.608	0.971773	-0.0704533	-0.26962	0.118863	0.507	0.991496	-0.0465376	-2.60013	2.48854	0.786	0.999
2,4-DCP	IL-10	Inflammatory	0.0232763	-0.0214941	0.088219	0.338	0.999	0.0695205	-0.130292	0.260712	0.498	0.971773	0.0462441	-0.142835	0.230002	0.629	0.991496	0.143429	-3.13389	2.94066	0.568	0.999
2,4-DCP	20-HETE	Cytochrome p450 Pathway	-0.0199734	-0.0789854	0.0179508	0.338	0.999	0.0693306	-0.122406	0.258722	0.485	0.971773	0.0893041	-0.101485	0.27434	0.359	0.954314	-0.0729899	-2.90775	3.66112	0.675	0.999
BP3	PGE2	Cyclooxygenase Pathway	0.00767634	-0.00543979	0.0302769	0.338	0.999	0.0521115	-0.0827779	0.183817	0.456	0.971773	0.0444352	-0.0903586	0.176711	0.525	0.991496	0.0560028	-1.08534	1.50342	0.61	0.999
2- and 3-PHE	EPA	Parent Compound	-0.0337497	-0.13168	0.0286225	0.338	0.999	-0.141877	-0.586257	0.279066	0.509	0.971773	-0.108127	-0.542444	0.31939	0.609	0.991496	0.0612015	-2.01322	2.283	0.689	0.999
Zn	14(15)-EET	Cytochrome p450 Pathway	0.0323815	-0.0277497	0.128901	0.339	0.999	-0.0225578	-0.517593	0.433052	0.928	0.971773	-0.0549394	-0.559239	0.417553	0.828	0.991496	-0.0113094	-2.34822	2.70712	0.917	0.999
MPB	11(12)-EET	Cytochrome p450 Pathway	-0.0234603	-0.0918959	0.0182567	0.34	0.999	-0.0112948	-0.202051	0.178729	0.917	0.971773	0.0121655	-0.189277	0.209711	0.912	0.991496	0.0073733	-4.50996	3.88643	0.975	0.999
TCS	9,10-DiHOME	Cytochrome p450 Pathway	0.0162403	-0.0180365	0.0595253	0.342	0.999	0.0724696	-0.0515668	0.190282	0.249	0.813766	0.0562293	-0.0700494	0.1772	0.392	0.979155	0.13716	-1.72792	2.82984	0.511	0.999
MEHHP	PGE2	Cyclooxygenase Pathway	-0.0131892	-0.0515684	0.0116219	0.343	0.999	-0.214483	-0.444259	-0.009408	0.044	0.383554	-0.201294	-0.430506	0.00802876	0.055	0.414149	0.0463816	-0.133916	0.424809	0.373	0.999
MBZP	12-oxoETE	Lipoxygenase Pathway	-0.0268366	-0.0981976	0.029981	0.344	0.999	-0.0283463	-0.276812	0.204013	0.847	0.971773	-0.00150973	-0.236804	0.21695	0.985	0.995305	0.0901643	-4.51364	3.61599	0.807	0.999
Se	IL-6	Inflammatory	0.0501134	-0.0438706	0.194321	0.344	0.999	0.277912	-0.359223	0.868332	0.378	0.970743	0.227799	-0.41421	0.825518	0.466	0.991496	0.0836555	-1.3198	1.87101	0.548	0.999
TCS	8(9)-EET	Cytochrome p450 Pathway	0.0162232	-0.0178549	0.0599602	0.346	0.999	0.0724999	-0.0521957	0.189167	0.256	0.813766	0.0562767	-0.0699333	0.180986	0.389	0.977711	0.137346	-1.90791	2.65702	0.52	0.999
1-PHE	14(15)-EET	Cytochrome p450 Pathway	0.0302557	-0.0265701	0.126923	0.346	0.999	-0.0653052	-0.476052	0.347191	0.742	0.971773	-0.0955609	-0.514451	0.30499	0.637	0.991496	-0.0218802	-2.21792	2.47057	0.868	0.999
MECPP	PGE2	Cyclooxygenase Pathway	-0.0151623	-0.0607085	0.0146938	0.347	0.999	-0.261398	-0.471756	-0.0716073	0.007	0.179458	-0.246236	-0.449717	-0.0618956	0.008	0.234932	0.0475098	-0.0699322	0.303426	0.348	0.999
MBP	CAA	Cytochrome p450 Pathway	0.0232312	-0.0239073	0.0900654	0.347	0.999	-0.214028	-0.557757	0.093523	0.18	0.665385	-0.237259	-0.565984	0.0761326	0.144	0.545412	-0.068113	-1.46118	0.933736	0.483	0.999
MBP	9,10-DiHOME	Cytochrome p450 Pathway	-0.0368901	-0.131844	0.0408604	0.347	0.999	-0.214374	-0.545451	0.08981	0.184	0.665385	-0.177484	-0.493444	0.119655	0.269	0.812962	0.1328	-1.23245	1.90162	0.441	0.999
1-NAP	PGE3	Cyclooxygenase Pathway	0.0228745	-0.0210665	0.0907096	0.347	0.999	0.288494	-0.0548844	0.620024	0.092	0.413152	0.265619	-0.0631157	0.600398	0.125	0.490271	0.05993	-0.334347	0.70611	0.381	0.999
Tl	AA	Parent Compound	-0.0274182	-0.104561	0.0251339	0.348	0.999	0.0586907	-0.274592	0.379556	0.707	0.971773	0.0861089	-0.228969	0.401022	0.586	0.991496	-0.0297376	-2.77472	2.53907	0.867	0.999
Mo	PGD2	Cyclooxygenase Pathway	0.0325729	-0.0258272	0.129122	0.349	0.999	0.536283	-0.0516242	1.08199	0.07	0.384502	0.50371	-0.0691416	1.03934	0.081	0.424277	0.0472885	-0.124346	0.424825	0.375	0.999
BPA	5-oxoETE	Lipoxygenase Pathway	0.0313969	-0.0353284	0.118276	0.351	0.999	0.0776014	-0.304801	0.440726	0.672	0.971773	0.0462045	-0.318685	0.41316	0.788	0.991496	0.080167	-2.77519	2.63865	0.711	0.999
EPB	13-oxoODE	Lipoxygenase Pathway	-0.01001	-0.0405409	0.00837467	0.352	0.999	-0.0191541	-0.168731	0.127526	0.808	0.971773	-0.00914411	-0.157582	0.142177	0.921	0.991496	0.0253386	-2.20284	2.32391	0.854	0.999
TCS	15DO12,14-PGJ2	Cyclooxygenase Pathway	-0.0123486	-0.0485698	0.0124295	0.352	0.999	0.0723634	-0.0517127	0.186766	0.258	0.813766	0.084712	-0.0377337	0.202028	0.172	0.632851	-0.0863193	-1.91647	1.86339	0.552	0.999
9-PHE	8-OHdG	Oxidative Stress	0.0357171	-0.0294907	0.138998	0.352	0.999	0.0491194	-0.269804	0.376147	0.766	0.971773	0.0134023	-0.302462	0.317297	0.938	0.991496	0.076802	-3.89555	4.42297	0.764	0.999
4-PHE	PGD2	Cyclooxygenase Pathway	-0.0386938	-0.156524	0.0372378	0.353	0.999	-0.0684653	-0.556242	0.409845	0.774	0.971773	-0.0297715	-0.499725	0.42504	0.911	0.991496	0.0591353	-2.45755	3.14336	0.775	0.999
Pb	5,6-DHET	Cytochrome p450 Pathway	-0.01655	-0.0616715	0.0155188	0.354	0.999	-0.0101134	-0.223579	0.196424	0.956	0.971773	0.00643656	-0.209328	0.213547	0.934	0.991496	0.00433648	-3.01112	3.03636	0.986	0.999
BP3	PGD2	Cyclooxygenase Pathway	0.00892912	-0.00876517	0.0354466	0.355	0.999	0.0520167	-0.0875696	0.185499	0.454	0.971773	0.0430876	-0.0941803	0.177805	0.532	0.991496	0.0638801	-1.32923	1.56814	0.609	0.999
MPB	8,9-DHET	Cytochrome p450 Pathway	-0.0238808	-0.0944943	0.0193648	0.355	0.999	-0.0113631	-0.205224	0.183707	0.913	0.971773	0.0125176	-0.190759	0.212618	0.914	0.991496	0.00948798	-5.02124	4.28682	0.966	0.999
TCS	PGD2	Cyclooxygenase Pathway	0.00986056	-0.00915927	0.0387988	0.355	0.999	0.0721269	-0.0520116	0.187371	0.253	0.813766	0.0622664	-0.0599876	0.178387	0.322	0.902065	0.0871857	-1.21982	1.67186	0.478	0.999
Zn	AA	Parent Compound	-0.0299073	-0.118365	0.0266096	0.355	0.999	-0.0211106	-0.521636	0.43842	0.938	0.971773	0.00879669	-0.469196	0.452915	0.966	0.992842	0.0208439	-2.27638	2.4643	0.895	0.999
MiBP	PGD2	Cyclooxygenase Pathway	-0.0190035	-0.0739279	0.020069	0.356	0.999	0.333647	-0.0872083	0.730509	0.11	0.432169	0.352651	-0.0621959	0.742192	0.089	0.426244	-0.0376895	-0.731009	0.412717	0.44	0.999
MPB	AA	Parent Compound	-0.0138521	-0.054712	0.0143761	0.357	0.999	-0.0115035	-0.197701	0.169817	0.919	0.971773	0.0023486	-0.174303	0.181571	0.978	0.995162	0.0260544	-2.81686	2.587	0.888	0.999
1-NAP	CAA	Cytochrome p450 Pathway	-0.0268226	-0.105894	0.0291971	0.357	0.999	0.288828	-0.033773	0.603084	0.07	0.384502	0.315651	0.0113428	0.624083	0.046	0.414149	-0.0677001	-0.978767	0.325298	0.413	0.999
1-PHE	9(10)-EpoME	Cytochrome p450 Pathway	0.0281042	-0.0257771	0.109439	0.357	0.999	-0.063917	-0.490586	0.340688	0.769	0.971773	-0.0920212	-0.496721	0.310747	0.651	0.991496	-0.0136005	-2.2377	2.5932	0.92	0.999
BPB	IL-10	Inflammatory	0.0134741	-0.0181885	0.0525572	0.359	0.999	-0.00659276	-0.132183	0.117525	0.952	0.971773	-0.0200669	-0.142638	0.097899	0.76	0.991496	0.0228372	-4.08137	4.1231	0.931	0.999
MEHP	13,14DHK-PGD2	Cyclooxygenase Pathway	-0.0326334	-0.121114	0.0334669	0.36	0.999	-0.239104	-0.503072	0.010036	0.06	0.383554	-0.20647	-0.459796	0.0280558	0.095	0.431784	0.11898	-0.431825	0.911306	0.372	0.999
MEHP	9-oxoODE	Cyclooxygenase Pathway	-0.015081	-0.0616024	0.0143756	0.36	0.999	-0.23903	-0.498517	0.001572	0.054	0.383554	-0.223949	-0.491539	0.0197664	0.08	0.424277	0.0456371	-0.195191	0.525766	0.4	0.999
MEOHP	PGD2	Cyclooxygenase Pathway	-0.0160603	-0.0642734	0.0158676	0.36	0.999	-0.276797	-0.509652	-0.068955	0.009	0.179458	-0.260737	-0.496333	-0.0474309	0.018	0.257556	0.0456162	-0.0826321	0.359902	0.363	0.999
Mn	14(15)-EET	Cytochrome p450 Pathway	-0.0172796	-0.0696412	0.0136242	0.361	0.999	0.0619569	-0.184102	0.291782	0.6	0.971773	0.0792366	-0.160304	0.315126	0.51	0.991496	-0.0435396	-2.4396	1.95195	0.733	0.999
PPB	11,12-DHET	Cytochrome p450 Pathway	0.0155145	-0.015691	0.0595066	0.362	0.999	-0.024186	-0.159356	0.104928	0.745	0.971773	-0.0397005	-0.160021	0.0853262	0.551	0.991496	-0.0194069	-3.85622	5.71774	0.951	0.999
2-FLU	13-oxoODE	Lipoxygenase Pathway	0.0217097	-0.0192134	0.0893401	0.362	0.999	-0.0279175	-0.378078	0.314595	0.873	0.971773	-0.0496272	-0.403834	0.283342	0.777	0.991496	-0.0140466	-2.22471	1.93228	0.897	0.999
MEP	5-HETE	Lipoxygenase Pathway	0.0157656	-0.0143366	0.0644405	0.363	0.999	-0.0536543	-0.265722	0.148776	0.607	0.971773	-0.0694199	-0.275289	0.128441	0.52	0.991496	-0.0330863	-2.39237	2.19846	0.838	0.999
BPA	12-oxoETE	Lipoxygenase Pathway	0.0374832	-0.046103	0.143082	0.363	0.999	0.0782379	-0.310472	0.444166	0.674	0.971773	0.0407547	-0.333497	0.406059	0.804	0.991496	0.109629	-2.85226	2.89776	0.677	0.999
BPA	5-HETE	Lipoxygenase Pathway	-0.025841	-0.102169	0.0256432	0.364	0.999	0.0777916	-0.306733	0.442369	0.673	0.971773	0.103633	-0.267216	0.464077	0.577	0.991496	-0.0236397	-2.18949	2.05275	0.857	0.999
4-PHE	TNF-𝝰	Inflammatory	0.0300542	-0.0315004	0.121962	0.364	0.999	-0.0687434	-0.548203	0.387571	0.77	0.971773	-0.0987976	-0.583273	0.374343	0.674	0.991496	-0.0332742	-2.36334	2.37166	0.82	0.999
Cu	14(15)-EET	Cytochrome p450 Pathway	0.0307312	-0.0271437	0.126548	0.365	0.999	-0.47543	-1.05411	0.0532442	0.086	0.413152	-0.506161	-1.08109	0.0327686	0.067	0.414149	-0.0477531	-0.647695	0.194221	0.415	0.999
Mo	12-oxoETE	Lipoxygenase Pathway	0.0413506	-0.0433642	0.153928	0.365	0.999	0.536391	-0.0417527	1.07784	0.065	0.383554	0.49504	-0.0772933	1.02717	0.083	0.425957	0.0647508	-0.238761	0.551172	0.402	0.999
Mo	PGB2	Cyclooxygenase Pathway	-0.0258779	-0.103581	0.025709	0.366	0.999	0.535833	-0.0465187	1.06831	0.067	0.383554	0.561711	-0.0116018	1.1085	0.057	0.414149	-0.0373852	-0.355792	0.149625	0.409	0.999
Sn	5-HETE	Lipoxygenase Pathway	0.0220794	-0.0202117	0.0883826	0.366	0.999	0.0706434	-0.134908	0.268715	0.481	0.971773	0.048564	-0.154927	0.25097	0.619	0.991496	0.114144	-2.12232	3.91171	0.601	0.999
BP3	13S-HODE	Lipoxygenase Pathway	0.0112888	-0.0139279	0.0457158	0.367	0.999	0.0519386	-0.0873212	0.184142	0.454	0.971773	0.0406499	-0.0964507	0.175327	0.557	0.991496	0.075001	-1.90695	2.52292	0.669	0.999
Cu	13S-HODE	Lipoxygenase Pathway	0.0323381	-0.0292054	0.133253	0.367	0.999	-0.474091	-1.03572	0.0737972	0.086	0.413152	-0.506429	-1.08861	0.028548	0.066	0.414149	-0.0452328	-0.62572	0.353416	0.429	0.999
MEHP	12(13)-EpoME	Cytochrome p450 Pathway	-0.0150557	-0.0612422	0.0139561	0.368	0.999	-0.238969	-0.500298	0.00119255	0.053	0.383554	-0.223913	-0.491283	0.0188362	0.082	0.424277	0.0464259	-0.175598	0.52847	0.407	0.999
PPB	5,6-DHET	Cytochrome p450 Pathway	-0.0116754	-0.0458461	0.011879	0.368	0.999	-0.0248114	-0.14447	0.0962937	0.708	0.971773	-0.0131359	-0.141049	0.112998	0.871	0.991496	0.0472797	-3.37686	3.60253	0.836	0.999
2-NAP	AA	Parent Compound	0.0248474	-0.0224538	0.10118	0.368	0.999	0.0648805	-0.25328	0.385261	0.687	0.971773	0.0400331	-0.282305	0.364663	0.791	0.991496	0.052178	-1.96166	2.00246	0.753	0.999
BPA	PGJ2	Cyclooxygenase Pathway	0.0265745	-0.0245136	0.112652	0.369	0.999	0.0787533	-0.284519	0.434358	0.655	0.971773	0.0521789	-0.316071	0.41436	0.768	0.991496	0.0367061	-1.86291	2.20336	0.784	0.999
2- and 3-PHE	9,10-DiHOME	Cytochrome p450 Pathway	-0.0426196	-0.175083	0.0419811	0.369	0.999	-0.141241	-0.586897	0.26834	0.507	0.971773	-0.0986209	-0.541895	0.334161	0.664	0.991496	0.0698011	-2.34274	3.34742	0.714	0.999
4-PHE	20-HETE	Cytochrome p450 Pathway	-0.0317792	-0.126663	0.0396095	0.369	0.999	-0.06859	-0.55544	0.400375	0.766	0.971773	-0.0368108	-0.51976	0.421326	0.876	0.991496	0.0298095	-2.96053	2.37417	0.859	0.999
Hg	PGJ2	Cyclooxygenase Pathway	0.0167938	-0.0165077	0.0694683	0.369	0.999	-0.113428	-0.344049	0.117011	0.332	0.927757	-0.130222	-0.358629	0.0947323	0.261	0.804519	-0.0547558	-2.24728	1.42246	0.625	0.999
Mo	9(10)-EpoME	Cytochrome p450 Pathway	0.0328994	-0.0327509	0.130655	0.369	0.999	0.535874	-0.049699	1.07649	0.062	0.383554	0.502975	-0.064935	1.03851	0.079	0.424277	0.0475172	-0.172037	0.479691	0.397	0.999
Pb	𝝰LA	Parent Compound	0.0172587	-0.0185805	0.0663664	0.369	0.999	-0.0104085	-0.239319	0.202131	0.95	0.971773	-0.0276672	-0.248005	0.18552	0.826	0.991496	0.0127795	-2.18788	2.5832	0.953	0.999
MBZP	20-HETE	Cytochrome p450 Pathway	0.0230071	-0.0253234	0.0910174	0.37	0.999	-0.0287268	-0.273275	0.199215	0.841	0.971773	-0.0517339	-0.293588	0.184376	0.689	0.991496	-0.0137523	-3.08387	4.7485	0.929	0.999
Sn	IL-10	Inflammatory	0.0208224	-0.0249209	0.0788815	0.37	0.999	0.0704084	-0.146928	0.280294	0.511	0.971773	0.049586	-0.166155	0.253213	0.637	0.991496	0.109047	-2.32796	3.16105	0.599	0.999
TCS	17-HETE	Cytochrome p450 Pathway	-0.010396	-0.0432116	0.00902023	0.371	0.999	0.0721742	-0.0530214	0.185149	0.254	0.813766	0.0825702	-0.0382625	0.19804	0.194	0.683422	-0.0616894	-2.03496	1.44829	0.559	0.999
Hg	11,12-DHET	Cytochrome p450 Pathway	0.0266593	-0.0319238	0.103117	0.371	0.999	-0.112482	-0.353359	0.119182	0.368	0.970743	-0.139142	-0.377255	0.0945676	0.242	0.784554	-0.088004	-2.9322	3.30402	0.671	0.999
EPB	5(6)-EET	Cytochrome p450 Pathway	-0.0109844	-0.0421382	0.0121558	0.372	0.999	-0.0190877	-0.167701	0.129759	0.802	0.971773	-0.00810329	-0.15764	0.138761	0.927	0.991496	0.0485118	-2.19688	3.13192	0.81	0.999
MEP	LA	Parent Compound	-0.0166564	-0.0650908	0.0194786	0.373	0.999	-0.0536887	-0.259209	0.146556	0.617	0.971773	-0.0370323	-0.239148	0.157654	0.703	0.991496	0.0836471	-1.94525	2.47136	0.688	0.999
2-NAP	13,14DHK-PGF2𝝰	Cyclooxygenase Pathway	-0.0205739	-0.0824986	0.0198299	0.373	0.999	0.064707	-0.24658	0.360163	0.675	0.971773	0.0852809	-0.221717	0.380748	0.589	0.991496	-0.0213441	-1.81571	2.02466	0.848	0.999
2-NAP	EPA	Parent Compound	0.0197251	-0.0178257	0.0776698	0.373	0.999	0.0645592	-0.248386	0.368611	0.685	0.971773	0.0448341	-0.260492	0.350882	0.757	0.991496	0.0417306	-1.57913	1.8167	0.746	0.999
2-NAP	5,6-DHET	Cytochrome p450 Pathway	0.0223346	-0.0254432	0.0902113	0.373	0.999	0.0635454	-0.259648	0.371825	0.685	0.971773	0.0412108	-0.278187	0.356428	0.776	0.991496	0.035474	-2.43886	1.86263	0.82	0.999
MECPP	EPA	Parent Compound	-0.0157567	-0.0653291	0.0173392	0.374	0.999	-0.261541	-0.473821	-0.0716927	0.009	0.179458	-0.245784	-0.451071	-0.0564097	0.01	0.234932	0.0460781	-0.0805893	0.337244	0.377	0.999
MCPP	5-HETE	Lipoxygenase Pathway	-0.0183811	-0.0734352	0.0166827	0.374	0.999	-0.20792	-0.437753	0.00512353	0.056	0.383554	-0.189539	-0.415718	0.0163656	0.074	0.419394	0.0690628	-0.231766	0.6926	0.398	0.999
Cu	15-HETE	Lipoxygenase Pathway	-0.0335123	-0.138482	0.031136	0.374	0.999	-0.4737	-1.05068	0.0870454	0.09	0.413152	-0.440188	-1.01054	0.108023	0.119	0.478062	0.0507883	-0.273564	0.588713	0.428	0.999
2,5-DCP	EPA	Parent Compound	0.00911427	-0.0083219	0.0388804	0.375	0.999	0.181059	0.0455653	0.311337	0.01	0.179458	0.171945	0.0364817	0.30014	0.014	0.234932	0.039069	-0.0740559	0.259815	0.381	0.999
TCS	𝝰LA	Parent Compound	0.0107165	-0.013631	0.0435156	0.375	0.999	0.07215	-0.0541456	0.190081	0.255	0.813766	0.0614335	-0.0638004	0.181155	0.331	0.912316	0.0945458	-1.101	2.03114	0.474	0.999
2-FLU	LA	Parent Compound	-0.0371822	-0.149523	0.0424922	0.375	0.999	-0.0258746	-0.406301	0.314499	0.912	0.971773	0.0113076	-0.352454	0.349949	0.936	0.991496	0.0505581	-3.85378	2.97476	0.853	0.999
2- and 3-PHE	8(9)-EET	Cytochrome p450 Pathway	-0.0424397	-0.175015	0.0441896	0.375	0.999	-0.141129	-0.584399	0.263392	0.514	0.971773	-0.0986891	-0.544189	0.339643	0.669	0.991496	0.067377	-2.68573	3.48351	0.739	0.999
4-PHE	5,6-DHET	Cytochrome p450 Pathway	0.0303976	-0.0266836	0.128445	0.375	0.999	-0.0698905	-0.540827	0.385715	0.763	0.971773	-0.100288	-0.571835	0.360204	0.671	0.991496	-0.0247695	-2.90747	2.12317	0.862	0.999
1-NAP	15-HETE	Lipoxygenase Pathway	0.0208532	-0.0189248	0.0856625	0.376	0.999	0.288842	-0.0543289	0.621104	0.098	0.41835	0.267989	-0.0741425	0.60495	0.122	0.48424	0.0523312	-0.300545	0.668083	0.416	0.999
MBP	PGE3	Cyclooxygenase Pathway	-0.0236015	-0.0957957	0.0239852	0.377	0.999	-0.214421	-0.543762	0.086585	0.175	0.660668	-0.19082	-0.506796	0.104828	0.222	0.741493	0.0718739	-0.667763	1.08099	0.464	0.999
2-NAP	PGE3	Cyclooxygenase Pathway	0.0253152	-0.0305147	0.0996508	0.377	0.999	0.0647515	-0.261769	0.383691	0.695	0.971773	0.0394363	-0.280351	0.355296	0.784	0.991496	0.0631329	-2.72226	2.20269	0.742	0.999
As	5-HETE	Lipoxygenase Pathway	0.0220358	-0.0210454	0.0894853	0.377	0.999	0.0032233	-0.230085	0.215947	0.963	0.971773	-0.0188125	-0.24008	0.189844	0.893	0.991496	0.030341	-3.16612	3.16705	0.896	0.999
MEHHP	8(9)-EET	Cytochrome p450 Pathway	-0.018552	-0.0746267	0.0234286	0.378	0.999	-0.214438	-0.442406	-0.0088182	0.045	0.383554	-0.195886	-0.426468	0.0171348	0.063	0.414149	0.0735296	-0.192271	0.598603	0.405	0.999
Ni	12,13-DiHOME	Cytochrome p450 Pathway	-0.032516	-0.132092	0.0325754	0.378	0.999	0.127787	-0.255928	0.492819	0.483	0.971773	0.160303	-0.222688	0.530327	0.412	0.991496	-0.0768114	-2.47183	2.12245	0.685	0.999
2- and 3-PHE	RVD2	Lipoxygenase Pathway	0.0313957	-0.0305614	0.131899	0.379	0.999	-0.140525	-0.58011	0.272133	0.521	0.971773	-0.171921	-0.598758	0.246981	0.419	0.991496	-0.0382655	-2.90751	3.27691	0.744	0.999
2,4-DCP	5,6-DHET	Cytochrome p450 Pathway	-0.0179684	-0.0716	0.0167345	0.38	0.999	0.0694373	-0.121737	0.251139	0.48	0.971773	0.0874057	-0.113327	0.276618	0.381	0.969438	-0.0740419	-2.97661	2.54031	0.666	0.999
TCS	12-HETE	Lipoxygenase Pathway	0.0110344	-0.0117197	0.0429834	0.38	0.999	0.0724766	-0.052474	0.188296	0.251	0.813766	0.0614422	-0.0601456	0.174173	0.325	0.904382	0.0987092	-1.18244	1.79289	0.465	0.999
1-PYR	12-oxoETE	Lipoxygenase Pathway	-0.0372662	-0.14415	0.0519305	0.38	0.999	-0.0981334	-0.483557	0.272247	0.619	0.971773	-0.0608671	-0.429705	0.304218	0.733	0.991496	0.114554	-3.48685	3.03827	0.683	0.999
MEOHP	12,13-DiHOME	Cytochrome p450 Pathway	-0.0172543	-0.0729805	0.0183659	0.381	0.999	-0.276613	-0.503894	-0.0709649	0.009	0.179458	-0.259359	-0.489345	-0.0429622	0.015	0.234932	0.0477409	-0.0763852	0.391698	0.386	0.999
2-FLU	PGD2	Cyclooxygenase Pathway	-0.0253399	-0.0980279	0.0281503	0.381	0.999	-0.0274928	-0.401096	0.317863	0.898	0.971773	-0.00215295	-0.366383	0.345077	0.998	0.998431	0.0307774	-2.32654	2.28033	0.853	0.999
2-FLU	9,10-DiHOME	Cytochrome p450 Pathway	-0.022869	-0.0947533	0.0223823	0.381	0.999	-0.0274255	-0.391051	0.299346	0.89	0.971773	-0.00455653	-0.365482	0.342037	0.991	0.996157	0.0121242	-2.80997	2.11247	0.913	0.999
1-PHE	13-oxoODE	Lipoxygenase Pathway	0.0231031	-0.0224251	0.0992747	0.381	0.999	-0.0646728	-0.476948	0.349441	0.755	0.971773	-0.0877758	-0.508761	0.323679	0.665	0.991496	-0.0229324	-1.49987	1.95895	0.83	0.999
Ni	12-oxoETE	Lipoxygenase Pathway	-0.0388082	-0.148577	0.0504074	0.382	0.999	0.127386	-0.275488	0.49807	0.493	0.971773	0.166194	-0.216268	0.526373	0.385	0.973206	-0.0719088	-2.86323	3.15115	0.753	0.999
MECPP	11-HETE	Cytochrome p450 Pathway	0.0173554	-0.0196017	0.0721139	0.383	0.999	-0.261912	-0.47459	-0.0690467	0.006	0.179458	-0.279268	-0.490518	-0.0837265	0.005	0.234932	-0.0486819	-0.411634	0.0943659	0.385	0.999
BPB	PGD3	Cyclooxygenase Pathway	0.0160799	-0.0220292	0.06301	0.383	0.999	-0.00627259	-0.137163	0.121884	0.959	0.971773	-0.0223525	-0.149158	0.0982429	0.73	0.991496	0.0461427	-4.22424	4.66333	0.9	0.999
EPB	𝝰LA	Parent Compound	0.0127485	-0.0147697	0.0506124	0.383	0.999	-0.0193341	-0.171925	0.129802	0.828	0.971773	-0.0320826	-0.181328	0.117157	0.692	0.991496	-0.00828998	-2.51573	2.94175	0.963	0.999
2-FLU	8(9)-EET	Cytochrome p450 Pathway	-0.0227652	-0.0936825	0.022333	0.383	0.999	-0.0273479	-0.391298	0.303464	0.888	0.971773	-0.00458268	-0.367264	0.340665	0.982	0.995162	0.0126062	-2.82712	2.27187	0.917	0.999
1-PHE	13,14DHK-PGD2	Cyclooxygenase Pathway	0.0318554	-0.0385019	0.122925	0.383	0.999	-0.0629207	-0.486261	0.336361	0.77	0.971773	-0.0947761	-0.505725	0.298124	0.639	0.991496	-0.016795	-2.99018	3.1776	0.943	0.999
1-PHE	RVD2	Lipoxygenase Pathway	0.0250432	-0.0259633	0.106267	0.383	0.999	-0.063362	-0.487934	0.343061	0.769	0.971773	-0.0884052	-0.501143	0.319798	0.678	0.991496	-0.0174657	-2.2061	2.77619	0.862	0.999
1-PHE	20-HETE	Cytochrome p450 Pathway	-0.0312867	-0.127567	0.0378999	0.384	0.999	-0.0641916	-0.485311	0.350511	0.763	0.971773	-0.0329049	-0.470332	0.396805	0.874	0.991496	0.0261897	-1.96891	2.56641	0.883	0.999
MBZP	5-HETE	Lipoxygenase Pathway	-0.0235363	-0.0957093	0.0262735	0.385	0.999	-0.0285676	-0.277656	0.202529	0.827	0.971773	-0.00503125	-0.233015	0.21473	0.986	0.995448	0.0692311	-2.9785	4.05658	0.796	0.999
1-PHE	12-HETE	Lipoxygenase Pathway	-0.0291611	-0.112074	0.0387905	0.385	0.999	-0.062968	-0.476292	0.339149	0.769	0.971773	-0.0338069	-0.43514	0.363299	0.86	0.991496	0.0507933	-2.03778	2.50585	0.8	0.999
Pb	IL-10	Inflammatory	-0.0235066	-0.0913217	0.0275875	0.385	0.999	-0.0112983	-0.238863	0.207631	0.958	0.971773	0.0122084	-0.209956	0.219826	0.88	0.991496	0.050525	-3.65998	3.55512	0.873	0.999
MEHHP	9,10-DiHOME	Cytochrome p450 Pathway	-0.0185968	-0.0739861	0.023533	0.386	0.999	-0.214449	-0.44359	-0.00935273	0.045	0.383554	-0.195852	-0.427111	0.020126	0.062	0.414149	0.0727052	-0.235969	0.61711	0.417	0.999
2,5-DCP	14(15)-EET	Cytochrome p450 Pathway	0.00841308	-0.00964458	0.0357793	0.386	0.999	0.180998	0.0453703	0.309276	0.012	0.179458	0.172585	0.0361385	0.304751	0.013	0.234932	0.0338193	-0.0765011	0.260776	0.394	0.999
MCPP	15DO12,14-PGJ2	Cyclooxygenase Pathway	-0.0163537	-0.0653663	0.016705	0.387	0.999	-0.207846	-0.426308	-0.0041319	0.042	0.383554	-0.191492	-0.401841	0.00355045	0.056	0.414149	0.0646113	-0.193673	0.532957	0.401	0.999
MCPP	PGJ2	Cyclooxygenase Pathway	-0.0191297	-0.0744488	0.0242879	0.387	0.999	-0.208083	-0.431211	-0.00496151	0.045	0.383554	-0.188954	-0.408683	0.0173105	0.076	0.421455	0.0743624	-0.233366	0.743789	0.416	0.999
Ba	5-HETE	Lipoxygenase Pathway	-0.0243704	-0.100472	0.0258109	0.387	0.999	-0.102195	-0.285992	0.0716492	0.27	0.821148	-0.077825	-0.258605	0.0941627	0.402	0.991315	0.150484	-1.90452	2.26847	0.487	0.999
BP3	PGJ2	Cyclooxygenase Pathway	0.0090144	-0.00873313	0.0379406	0.388	0.999	0.0518133	-0.0809588	0.184328	0.449	0.971773	0.0427989	-0.0940109	0.178894	0.539	0.991496	0.0445952	-1.83716	2.08919	0.691	0.999
1-NAP	IL-10	Inflammatory	0.0192702	-0.0223589	0.0769935	0.388	0.999	0.288344	-0.0487496	0.616075	0.087	0.413152	0.269074	-0.0572175	0.599129	0.11	0.46192	0.0529987	-0.345197	0.660884	0.413	0.999
MEHP	20-HETE	Cytochrome p450 Pathway	0.0159096	-0.0158197	0.0643767	0.389	0.999	-0.238941	-0.514092	0.0156334	0.071	0.386333	-0.254851	-0.52895	-0.000380009	0.05	0.414149	-0.0462957	-0.677598	0.246908	0.432	0.999
MBZP	EPA	Parent Compound	-0.0177646	-0.0710631	0.0166819	0.389	0.999	-0.029064	-0.271577	0.201423	0.842	0.971773	-0.0112995	-0.242326	0.211809	0.94	0.991496	0.0382478	-2.55437	2.65627	0.835	0.999
1-PHE	15DO12,14-PGJ2	Cyclooxygenase Pathway	0.0318546	-0.0405116	0.133935	0.39	0.999	-0.0624646	-0.484246	0.337417	0.773	0.971773	-0.0943192	-0.495443	0.304789	0.645	0.991496	-0.00988216	-2.98479	3.22029	0.939	0.999
As	13,14DHK-PGF2𝝰	Cyclooxygenase Pathway	0.0181072	-0.0181635	0.0763216	0.391	0.999	0.00326926	-0.218992	0.219042	0.952	0.971773	-0.0148379	-0.232311	0.190374	0.922	0.991496	0.018083	-2.34228	3.0847	0.919	0.999
MPB	13-oxoODE	Lipoxygenase Pathway	-0.00964929	-0.0412534	0.00863198	0.394	0.999	-0.0119346	-0.192982	0.168652	0.903	0.971773	-0.00228536	-0.182084	0.176572	0.998	0.998431	0.0137289	-1.54103	2.20885	0.891	0.999
Sn	8-OHdG	Oxidative Stress	0.0225553	-0.0230391	0.0942508	0.394	0.999	0.0704008	-0.137567	0.272577	0.498	0.971773	0.0478454	-0.157994	0.241437	0.627	0.991496	0.105747	-2.19859	3.39094	0.606	0.999
MBZP	14(15)-EET	Cytochrome p450 Pathway	-0.0146709	-0.0634143	0.0124165	0.395	0.999	-0.0289821	-0.264276	0.189908	0.807	0.971773	-0.0143111	-0.245236	0.206244	0.924	0.991496	0.0228076	-1.90868	2.28099	0.832	0.999
As	PGE3	Cyclooxygenase Pathway	0.0157708	-0.0204898	0.0658776	0.395	0.999	0.00272945	-0.232325	0.214762	0.966	0.971773	-0.0130413	-0.241383	0.196335	0.93	0.991496	0.0170167	-2.88317	2.44239	0.925	0.999
Se	PGJ2	Cyclooxygenase Pathway	0.0399027	-0.0471628	0.169769	0.395	0.999	0.273277	-0.346861	0.852508	0.367	0.970743	0.233374	-0.370833	0.800643	0.429	0.991496	0.0695637	-1.30229	1.59473	0.548	0.999
MBZP	IL-6	Inflammatory	-0.016337	-0.069698	0.0183744	0.396	0.999	-0.0291781	-0.277702	0.207174	0.833	0.971773	-0.012841	-0.240448	0.211777	0.933	0.991496	0.0522811	-1.98787	2.08404	0.817	0.999
MiBP	EPA	Parent Compound	-0.0273718	-0.111135	0.0300695	0.396	0.999	0.333527	-0.0813196	0.725407	0.11	0.432169	0.360899	-0.0540051	0.752945	0.08	0.424277	-0.0498752	-1.01321	0.509846	0.486	0.999
MEP	PGD3	Cyclooxygenase Pathway	-0.0211148	-0.0813269	0.0252132	0.396	0.999	-0.0534737	-0.256992	0.148457	0.609	0.971773	-0.0323589	-0.236344	0.162159	0.744	0.991496	0.109708	-3.09844	3.62982	0.659	0.999
Tl	12-oxoETE	Lipoxygenase Pathway	-0.0315473	-0.122723	0.0422602	0.396	0.999	0.0585176	-0.269215	0.375138	0.714	0.971773	0.0900649	-0.211378	0.39217	0.568	0.991496	-0.0313446	-4.07161	3.67498	0.904	0.999
MEP	EPA	Parent Compound	-0.0137402	-0.0577393	0.014709	0.397	0.999	-0.0538274	-0.258949	0.151129	0.615	0.971773	-0.0400872	-0.252428	0.171952	0.708	0.991496	0.0353964	-1.97916	2.21118	0.788	0.999
BP3	9(10)-EpoME	Cytochrome p450 Pathway	0.00768338	-0.0103014	0.03253	0.397	0.999	0.0519045	-0.0892292	0.186331	0.459	0.971773	0.0442211	-0.0950321	0.179915	0.526	0.991496	0.0549853	-1.33505	1.61795	0.606	0.999
MCPP	13,14DHK-PGF2𝝰	Cyclooxygenase Pathway	-0.0173819	-0.0737006	0.0196133	0.4	0.999	-0.208012	-0.430239	-0.000595048	0.05	0.383554	-0.19063	-0.41086	0.0133423	0.072	0.416783	0.0605468	-0.218044	0.660503	0.432	0.999
MPB	5,6-DHET	Cytochrome p450 Pathway	-0.0104349	-0.0434169	0.0107537	0.4	0.999	-0.0124651	-0.192967	0.166981	0.903	0.971773	-0.00203018	-0.186745	0.185383	0.997	0.998431	0.0019832	-2.35238	2.1886	0.977	0.999
2-NAP	5(6)-EET	Cytochrome p450 Pathway	-0.0200673	-0.0796617	0.0235725	0.4	0.999	0.0640215	-0.241286	0.354878	0.666	0.971773	0.0840888	-0.217169	0.374258	0.59	0.991496	-0.0385726	-2.63238	1.90827	0.82	0.999
4-PHE	11(12)-EET	Cytochrome p450 Pathway	0.0395096	-0.0371161	0.166078	0.4	0.999	-0.0681589	-0.559176	0.413832	0.787	0.971773	-0.107668	-0.592329	0.369313	0.656	0.991496	-0.0129012	-3.182	3.43431	0.921	0.999
MEHHP	11,12-DHET	Cytochrome p450 Pathway	-0.0221339	-0.0898918	0.0285945	0.401	0.999	-0.214327	-0.440735	-0.00861922	0.042	0.383554	-0.192193	-0.413301	0.0114271	0.061	0.414149	0.0868384	-0.330855	0.663955	0.409	0.999
MiBP	11(12)-EET	Cytochrome p450 Pathway	-0.0219938	-0.0973783	0.0263897	0.401	0.999	0.334263	-0.0827923	0.728027	0.109	0.432169	0.356257	-0.0567535	0.751781	0.088	0.426244	-0.0395979	-0.820553	0.42681	0.48	0.999
MCPP	15-HETE	Lipoxygenase Pathway	-0.0152074	-0.0643402	0.0150815	0.401	0.999	-0.208093	-0.429514	-0.00413355	0.048	0.383554	-0.192886	-0.406732	0.00513245	0.059	0.414149	0.0563799	-0.165686	0.540779	0.413	0.999
MCPP	9(10)-EpoME	Cytochrome p450 Pathway	-0.0145156	-0.0587295	0.0172898	0.401	0.999	-0.208242	-0.430888	-0.00141185	0.049	0.383554	-0.193726	-0.411628	0.00566907	0.062	0.414149	0.0546782	-0.190811	0.522313	0.408	0.999
9-PHE	17-HETE	Cytochrome p450 Pathway	0.0222223	-0.0241358	0.0964565	0.402	0.999	0.0494227	-0.271661	0.355609	0.745	0.971773	0.0272004	-0.292147	0.338926	0.866	0.991496	0.0405485	-2.31279	2.53677	0.797	0.999
9-PHE	8(9)-EET	Cytochrome p450 Pathway	-0.0229873	-0.101127	0.0257278	0.402	0.999	0.0502002	-0.277161	0.353463	0.74	0.971773	0.0731875	-0.253718	0.373095	0.647	0.991496	-0.0258379	-2.58966	1.93641	0.854	0.999
Tl	5,6-DHET	Cytochrome p450 Pathway	0.0211094	-0.0253504	0.087357	0.402	0.999	0.0585563	-0.251159	0.366023	0.703	0.971773	0.0374469	-0.257485	0.340487	0.799	0.991496	0.0421758	-2.08106	2.28782	0.777	0.999
Zn	9,10-DiHOME	Cytochrome p450 Pathway	0.0259386	-0.0275763	0.10924	0.402	0.999	-0.0209296	-0.518123	0.428723	0.95	0.971773	-0.0468683	-0.54882	0.413292	0.843	0.991496	-0.00257774	-1.80162	2.48587	0.97	0.999
MEHP	13,14DHK-PGF2𝝰	Cyclooxygenase Pathway	-0.0154234	-0.0642634	0.0171454	0.403	0.999	-0.238718	-0.508408	0.0090911	0.06	0.383554	-0.223294	-0.485386	0.0211257	0.081	0.424277	0.0476536	-0.251167	0.536834	0.439	0.999
BPA	9,10-DiHOME	Cytochrome p450 Pathway	-0.0220661	-0.092212	0.0242739	0.403	0.999	0.0782391	-0.300964	0.437615	0.669	0.971773	0.100305	-0.265456	0.460921	0.581	0.991496	-0.0226994	-1.87459	1.89699	0.846	0.999
BP3	11(12)-EET	Cytochrome p450 Pathway	-0.00946102	-0.039748	0.0105252	0.403	0.999	0.0522304	-0.0852694	0.185721	0.454	0.971773	0.0616914	-0.0755082	0.195346	0.377	0.963921	-0.0456055	-1.79832	1.73289	0.693	0.999
BPB	15-HETE	Lipoxygenase Pathway	0.0120912	-0.0145246	0.0519356	0.403	0.999	-0.0064153	-0.134529	0.115703	0.95	0.971773	-0.0185065	-0.137127	0.0989801	0.786	0.991496	0.0258195	-3.04267	3.76059	0.911	0.999
MPB	13,14DHK-PGF2𝝰	Cyclooxygenase Pathway	-0.0108316	-0.0460035	0.0127802	0.403	0.999	-0.0115721	-0.195037	0.16953	0.919	0.971773	-0.000740477	-0.182073	0.180718	0.991	0.996157	0.00902138	-2.46357	1.53294	0.926	0.999
Zn	8(9)-EET	Cytochrome p450 Pathway	0.0259044	-0.0270214	0.110621	0.403	0.999	-0.0209324	-0.520865	0.43	0.947	0.971773	-0.0468368	-0.547658	0.411294	0.847	0.991496	-0.00297	-2.16757	2.10978	0.962	0.999
2,5-DCP	9,10-DiHOME	Cytochrome p450 Pathway	0.0096226	-0.0104922	0.0420716	0.405	0.999	0.181258	0.0414943	0.314713	0.01	0.179458	0.171636	0.0343961	0.300693	0.014	0.234932	0.0412209	-0.0866126	0.292795	0.415	0.999
4-PHE	8,9-DHET	Cytochrome p450 Pathway	0.0400844	-0.0371595	0.17247	0.405	0.999	-0.0684561	-0.570414	0.414338	0.783	0.971773	-0.108541	-0.595312	0.368726	0.65	0.991496	-0.0145345	-2.89641	3.33946	0.922	0.999
2,5-DCP	8(9)-EET	Cytochrome p450 Pathway	0.00961266	-0.0104022	0.0411896	0.406	0.999	0.181272	0.0411452	0.315006	0.01	0.179458	0.171659	0.0354807	0.30016	0.014	0.234932	0.0413771	-0.0854205	0.30388	0.412	0.999
1-PHE	5(6)-EET	Cytochrome p450 Pathway	0.0254964	-0.0328749	0.106972	0.406	0.999	-0.0647581	-0.480799	0.344121	0.743	0.971773	-0.0902545	-0.502392	0.318468	0.648	0.991496	-0.0192181	-2.28239	2.19218	0.893	0.999
Mo	𝝰LA	Parent Compound	0.0322578	-0.0363855	0.136472	0.406	0.999	0.536591	-0.0439747	1.06905	0.066	0.383554	0.504333	-0.0703145	1.03918	0.079	0.424277	0.0440067	-0.17673	0.448313	0.438	0.999
9-PHE	12,13-DiHOME	Cytochrome p450 Pathway	-0.0226196	-0.102839	0.0256191	0.408	0.999	0.0504102	-0.269404	0.350808	0.74	0.971773	0.0730298	-0.242348	0.373345	0.651	0.991496	-0.0227373	-2.73328	1.80112	0.878	0.999
Mn	20-HETE	Cytochrome p450 Pathway	0.0249991	-0.0361443	0.104107	0.409	0.999	0.0617137	-0.177305	0.291886	0.597	0.971773	0.0367147	-0.205958	0.277666	0.753	0.991496	0.0729477	-3.58708	3.60678	0.79	0.999
MBP	5-HETE	Lipoxygenase Pathway	-0.0221236	-0.095445	0.0301917	0.41	0.999	-0.21392	-0.543331	0.0795591	0.188	0.66838	-0.191797	-0.507384	0.0988778	0.223	0.742693	0.0665997	-0.767027	1.02707	0.492	0.999
BP3	15DO12,14-PGJ2	Cyclooxygenase Pathway	0.00920368	-0.0109413	0.0388037	0.41	0.999	0.0522772	-0.0836103	0.183144	0.458	0.971773	0.0430736	-0.0932853	0.176226	0.532	0.991496	0.0697022	-1.45718	1.66692	0.622	0.999
Ni	11,12-DHET	Cytochrome p450 Pathway	-0.036896	-0.150561	0.0496996	0.41	0.999	0.128195	-0.267642	0.503572	0.498	0.971773	0.165091	-0.219616	0.529543	0.39	0.977711	-0.0758557	-3.19604	2.37096	0.766	0.999
BPA	5,6-DHET	Cytochrome p450 Pathway	0.0223805	-0.0275197	0.099222	0.411	0.999	0.0782313	-0.292741	0.438331	0.662	0.971773	0.0558508	-0.330706	0.431009	0.755	0.991496	0.0200099	-2.04305	1.8957	0.871	0.999
9-PHE	9,10-DiHOME	Cytochrome p450 Pathway	-0.0230903	-0.102642	0.0257768	0.411	0.999	0.0501253	-0.276114	0.353167	0.75	0.971773	0.0732156	-0.256742	0.378703	0.651	0.991496	-0.0272957	-2.76264	2.21849	0.863	0.999
Ni	20-HETE	Cytochrome p450 Pathway	0.0423369	-0.0620727	0.154825	0.411	0.999	0.127751	-0.24449	0.479509	0.487	0.971773	0.0854143	-0.316418	0.458972	0.637	0.991496	0.106882	-3.19448	3.69018	0.722	0.999
Cu	AA	Parent Compound	-0.0333665	-0.143166	0.039793	0.412	0.999	-0.4745	-1.06229	0.0661847	0.09	0.413152	-0.441134	-1.02499	0.0849419	0.112	0.464429	0.0491	-0.283476	0.567824	0.46	0.999
Mo	5-HETE	Lipoxygenase Pathway	0.0347549	-0.0361002	0.147988	0.412	0.999	0.536504	-0.0443859	1.07523	0.067	0.383554	0.501749	-0.0664041	1.02975	0.08	0.424277	0.0481352	-0.165723	0.453052	0.431	0.999
MEP	PGD2	Cyclooxygenase Pathway	-0.0164895	-0.0706985	0.0253755	0.413	0.999	-0.0536105	-0.269613	0.15898	0.621	0.971773	-0.037121	-0.253186	0.167284	0.725	0.991496	0.06468	-2.28767	2.51676	0.714	0.999
BP3	PGE3	Cyclooxygenase Pathway	0.00978549	-0.0129012	0.0408804	0.413	0.999	0.0521664	-0.0841715	0.180952	0.444	0.971773	0.0423809	-0.090017	0.172114	0.53	0.991496	0.0799054	-1.70679	1.84745	0.607	0.999
9-PHE	PGJ2	Cyclooxygenase Pathway	-0.0267693	-0.115207	0.0280586	0.413	0.999	0.0492182	-0.267116	0.357704	0.761	0.971773	0.0759875	-0.249961	0.37818	0.637	0.991496	-0.019026	-3.00353	3.25808	0.894	0.999
MCPP	9,10-DiHOME	Cytochrome p450 Pathway	-0.0135677	-0.0596142	0.015733	0.414	0.999	-0.207694	-0.429013	-0.000652387	0.05	0.383554	-0.194126	-0.414682	0.00852921	0.063	0.414149	0.0504853	-0.158774	0.517081	0.43	0.999
BPA	8(9)-EET	Cytochrome p450 Pathway	-0.0219673	-0.092473	0.0240213	0.414	0.999	0.0783346	-0.299276	0.440561	0.665	0.971773	0.100302	-0.268377	0.459544	0.583	0.991496	-0.0230576	-2.13175	1.94581	0.829	0.999
2,5-DCP	5,6-DHET	Cytochrome p450 Pathway	-0.0108019	-0.0442145	0.0117804	0.414	0.999	0.18131	0.0478536	0.314222	0.011	0.179458	0.192112	0.053435	0.319879	0.007	0.234932	-0.0434373	-0.381293	0.0776848	0.417	0.999
2-FLU	RVD1	Lipoxygenase Pathway	-0.0517369	-0.19879	0.0803935	0.414	0.999	-0.0275792	-0.419913	0.336659	0.888	0.971773	0.0241577	-0.337783	0.377556	0.885	0.991496	0.145183	-4.54059	4.62554	0.774	0.999
MBZP	𝝰LA	Parent Compound	-0.016414	-0.068106	0.022242	0.416	0.999	-0.0285777	-0.267402	0.200598	0.832	0.971773	-0.0121637	-0.238856	0.205938	0.93	0.991496	0.047626	-2.39228	2.57339	0.818	0.999
Cu	13-oxoODE	Lipoxygenase Pathway	-0.0242718	-0.106921	0.0262253	0.417	0.999	-0.47479	-1.07214	0.0723296	0.096	0.415164	-0.450519	-1.058	0.11307	0.116	0.470907	0.0318529	-0.357038	0.59328	0.489	0.999
MiBP	8,9-DHET	Cytochrome p450 Pathway	-0.021637	-0.0961659	0.0258664	0.418	0.999	0.334173	-0.086499	0.727041	0.11	0.432169	0.35581	-0.054295	0.750326	0.089	0.426244	-0.0383011	-0.777835	0.456698	0.498	0.999
2,5-DCP	13-oxoODE	Lipoxygenase Pathway	0.0100557	-0.0134696	0.0444679	0.418	0.999	0.181396	0.0482531	0.31044	0.012	0.179458	0.17134	0.0326107	0.305207	0.019	0.266921	0.0420157	-0.0871448	0.344309	0.426	0.999
Se	RVD1	Lipoxygenase Pathway	0.0790523	-0.113572	0.316033	0.419	0.999	0.279421	-0.37188	0.917773	0.394	0.971773	0.200369	-0.447793	0.805236	0.522	0.991496	0.161849	-2.4221	2.8001	0.543	0.999
BP3	8,9-DHET	Cytochrome p450 Pathway	-0.00967542	-0.0411836	0.0105075	0.421	0.999	0.0522078	-0.0850661	0.186713	0.451	0.971773	0.0618832	-0.0752308	0.194924	0.373	0.963921	-0.0466966	-1.76361	1.66577	0.704	0.999
1-NAP	LTD4	Lipoxygenase Pathway	0.0214118	-0.0273493	0.0888058	0.421	0.999	0.289424	-0.0594074	0.614403	0.096	0.415164	0.268013	-0.0659813	0.590661	0.117	0.472484	0.0583337	-0.293386	0.710013	0.433	0.999
MECPP	13,14DHK-PGF2𝝰	Cyclooxygenase Pathway	-0.0151105	-0.0645066	0.0171052	0.422	0.999	-0.26137	-0.47259	-0.0699227	0.009	0.179458	-0.24626	-0.451395	-0.0583303	0.012	0.234932	0.0460393	-0.0875711	0.332837	0.423	0.999
MCPP	13S-HODE	Lipoxygenase Pathway	-0.0238524	-0.0959541	0.0383018	0.422	0.999	-0.20801	-0.431623	-0.0010934	0.049	0.383554	-0.184158	-0.410178	0.0239108	0.088	0.426244	0.103597	-0.441349	0.956221	0.445	0.999
Mn	5-oxoETE	Lipoxygenase Pathway	-0.025749	-0.103343	0.033565	0.422	0.999	0.0625108	-0.184085	0.303143	0.608	0.971773	0.0882599	-0.159778	0.316656	0.467	0.991496	-0.0440994	-3.10369	4.09862	0.858	0.999
Se	CAA	Cytochrome p450 Pathway	0.0425903	-0.0523047	0.180477	0.422	0.999	0.277867	-0.35142	0.860638	0.372	0.970743	0.235276	-0.400122	0.825154	0.451	0.991496	0.069458	-1.31843	1.64298	0.594	0.999
Zn	𝝰LA	Parent Compound	-0.0319291	-0.136942	0.0438584	0.422	0.999	-0.0204178	-0.528538	0.439648	0.937	0.971773	0.0115113	-0.473058	0.460249	0.953	0.991496	0.0314255	-2.49532	2.82168	0.873	0.999
BPA	20-HETE	Cytochrome p450 Pathway	-0.0211145	-0.093368	0.0282408	0.423	0.999	0.0785576	-0.292214	0.443121	0.674	0.971773	0.0996721	-0.284307	0.466622	0.597	0.991496	-0.0368756	-1.58857	1.51561	0.757	0.999
Mo	13S-HODE	Lipoxygenase Pathway	-0.0318047	-0.135628	0.0381821	0.423	0.999	0.535857	-0.04696	1.07121	0.068	0.383554	0.567661	-0.0171654	1.10726	0.061	0.414149	-0.0393802	-0.571383	0.19564	0.457	0.999
MEHP	EPA	Parent Compound	-0.014296	-0.0634485	0.0161235	0.424	0.999	-0.238789	-0.512708	0.00942196	0.068	0.383554	-0.224493	-0.489434	0.0248775	0.086	0.425957	0.0398291	-0.214106	0.535797	0.458	0.999
MEOHP	CAA	Cytochrome p450 Pathway	-0.0143448	-0.0604608	0.0163898	0.424	0.999	-0.27692	-0.507611	-0.0641576	0.007	0.179458	-0.262575	-0.484687	-0.0560239	0.01	0.234932	0.0393532	-0.0787791	0.267685	0.421	0.999
1-NAP	TXB2	Cyclooxygenase Pathway	0.0142854	-0.0172231	0.0622097	0.424	0.999	0.288643	-0.0505273	0.619252	0.089	0.413152	0.274358	-0.054087	0.609692	0.109	0.461062	0.0348071	-0.174664	0.53675	0.437	0.999
MBP	5,6-DHET	Cytochrome p450 Pathway	-0.0150531	-0.0634905	0.0198988	0.425	0.999	-0.214765	-0.538668	0.0918182	0.189	0.668858	-0.199712	-0.527986	0.103711	0.217	0.736466	0.0427248	-0.699838	0.710488	0.548	0.999
BPB	11(12)-EET	Cytochrome p450 Pathway	-0.00879506	-0.0378877	0.0095601	0.425	0.999	-0.00652637	-0.134365	0.117028	0.943	0.971773	0.00226869	-0.1289	0.128466	0.948	0.991496	0.00557748	-2.85502	2.23268	0.96	0.999
1-PYR	9,10-DiHOME	Cytochrome p450 Pathway	-0.0244511	-0.106505	0.0282788	0.425	0.999	-0.098523	-0.461818	0.252313	0.592	0.971773	-0.0740719	-0.450994	0.285518	0.682	0.991496	0.0346316	-2.36451	1.97071	0.787	0.999
Se	13S-HODE	Lipoxygenase Pathway	0.0618313	-0.0839907	0.271751	0.425	0.999	0.27799	-0.316241	0.853125	0.373	0.970743	0.216159	-0.403564	0.796545	0.476	0.991496	0.0926071	-2.01539	2.14785	0.614	0.999
Sn	PGE3	Cyclooxygenase Pathway	0.0159904	-0.0221661	0.0673822	0.425	0.999	0.0707336	-0.131865	0.26667	0.498	0.971773	0.0547432	-0.152416	0.248606	0.589	0.991496	0.0759424	-2.01378	2.09263	0.639	0.999
MBP	EPA	Parent Compound	-0.0164868	-0.0708925	0.019481	0.426	0.999	-0.214328	-0.54498	0.0844443	0.175	0.660668	-0.197841	-0.515609	0.10057	0.207	0.710853	0.0477486	-0.516874	0.819185	0.511	0.999
MCPP	8(9)-EET	Cytochrome p450 Pathway	-0.0135384	-0.0607667	0.0158378	0.426	0.999	-0.20769	-0.430392	0.000886721	0.051	0.383554	-0.194152	-0.413787	0.0080419	0.065	0.414149	0.050279	-0.161193	0.499372	0.443	0.999
Cu	12(13)-EpoME	Cytochrome p450 Pathway	0.0239967	-0.0322392	0.107856	0.426	0.999	-0.475614	-1.06426	0.0616168	0.091	0.413152	-0.49961	-1.08608	0.0420115	0.072	0.416783	-0.0318449	-0.689258	0.263004	0.481	0.999
Sn	15DO12,14-PGJ2	Cyclooxygenase Pathway	0.0147856	-0.0188499	0.0615882	0.426	0.999	0.0708219	-0.136498	0.27033	0.482	0.971773	0.0560363	-0.148237	0.255665	0.576	0.991496	0.0708618	-2.1376	2.45471	0.642	0.999
MPB	12-oxoETE	Lipoxygenase Pathway	0.0149084	-0.0206219	0.0567305	0.427	0.999	-0.0119197	-0.199271	0.174156	0.901	0.971773	-0.0268282	-0.207837	0.154221	0.75	0.991496	0.0143861	-2.91264	2.6555	0.964	0.999
2-NAP	13-oxoODE	Lipoxygenase Pathway	-0.0153388	-0.067448	0.016512	0.427	0.999	0.0641696	-0.244984	0.359668	0.67	0.971773	0.0795084	-0.228066	0.37669	0.616	0.991496	-0.0216448	-1.65781	1.59282	0.823	0.999
MCPP	PGA2	Cyclooxygenase Pathway	0.0151741	-0.0164526	0.0671847	0.429	0.999	-0.208344	-0.424091	-0.00459284	0.045	0.383554	-0.223518	-0.438713	-0.0250397	0.032	0.38039	-0.0480181	-0.777248	0.175359	0.462	0.999
2-NAP	PGE2	Cyclooxygenase Pathway	0.0170079	-0.0173647	0.0746329	0.429	0.999	0.0648589	-0.254093	0.365689	0.683	0.971773	0.047851	-0.268354	0.354051	0.758	0.991496	0.0334545	-1.53736	1.60489	0.766	0.999
2- and 3-PHE	17-HETE	Cytochrome p450 Pathway	0.0333665	-0.0346654	0.142249	0.429	0.999	-0.141488	-0.579951	0.264939	0.503	0.971773	-0.174855	-0.591327	0.234204	0.397	0.98633	-0.0404719	-2.40754	2.62491	0.792	0.999
1-PYR	8(9)-EET	Cytochrome p450 Pathway	-0.0243287	-0.105899	0.0287479	0.43	0.999	-0.0984497	-0.459028	0.250815	0.598	0.971773	-0.074121	-0.4554	0.289621	0.688	0.991496	0.0359206	-2.17334	2.24008	0.796	0.999
2,4-DCP	PGE3	Cyclooxygenase Pathway	0.0123952	-0.0190899	0.0548857	0.431	0.999	0.0700072	-0.116657	0.253657	0.466	0.971773	0.057612	-0.127474	0.232458	0.538	0.991496	0.0697791	-1.77398	1.82867	0.629	0.999
Ba	13,14DHK-PGF2𝝰	Cyclooxygenase Pathway	0.0130371	-0.0144729	0.0551281	0.431	0.999	-0.10209	-0.289968	0.0714924	0.264	0.813766	-0.115127	-0.294313	0.0576722	0.202	0.700952	-0.0558816	-2.2441	1.50622	0.609	0.999
Pb	13,14DHK-PGF2𝝰	Cyclooxygenase Pathway	-0.0123697	-0.0563153	0.015306	0.431	0.999	-0.0101321	-0.225201	0.188618	0.957	0.971773	0.00223761	-0.207121	0.19973	0.955	0.992842	0.00575015	-2.21873	1.99913	0.948	0.999
BP3	EPA	Parent Compound	0.00769621	-0.00915864	0.0345804	0.432	0.999	0.0516801	-0.0854794	0.187338	0.458	0.971773	0.0439838	-0.0925707	0.176324	0.535	0.991496	0.050176	-1.17205	1.37838	0.644	0.999
BPB	8,9-DHET	Cytochrome p450 Pathway	-0.00892521	-0.0400495	0.00965798	0.432	0.999	-0.00654594	-0.133615	0.116791	0.949	0.971773	0.00237927	-0.126206	0.128166	0.953	0.991496	0.00606359	-2.81687	2.25093	0.955	0.999
2-NAP	CAA	Cytochrome p450 Pathway	0.016429	-0.0191833	0.0713297	0.432	0.999	0.0642049	-0.25419	0.364108	0.676	0.971773	0.0477759	-0.263253	0.350717	0.74	0.991496	0.0367166	-1.54936	1.50757	0.774	0.999
Cu	9-oxoODE	Cyclooxygenase Pathway	0.0239247	-0.031812	0.108822	0.432	0.999	-0.475678	-1.06617	0.0668121	0.094	0.413152	-0.499603	-1.08774	0.0421978	0.072	0.416783	-0.0320176	-0.638074	0.274969	0.49	0.999
Pb	TXB2	Cyclooxygenase Pathway	0.0130671	-0.0172528	0.0570283	0.432	0.999	-0.0105306	-0.227901	0.195236	0.947	0.971773	-0.0235977	-0.237801	0.180214	0.859	0.991496	0.00431191	-2.06066	2.40643	0.961	0.999
MCPP	8-OHdG	Oxidative Stress	0.0205698	-0.0263807	0.0865487	0.433	0.999	-0.208383	-0.435457	0.00410247	0.055	0.383554	-0.228953	-0.447996	-0.0229983	0.03	0.364084	-0.0647368	-1.25075	0.316628	0.472	0.999
EPB	TNF-𝝰	Inflammatory	0.00782698	-0.00929049	0.0338415	0.433	0.999	-0.019424	-0.167001	0.127883	0.818	0.971773	-0.0272509	-0.175562	0.12349	0.743	0.991496	-0.00530027	-2.20824	1.64822	0.951	0.999
BPB	PGJ2	Cyclooxygenase Pathway	0.00877503	-0.0103732	0.0395954	0.434	0.999	-0.00706669	-0.132103	0.116228	0.929	0.971773	-0.0158417	-0.13702	0.107317	0.814	0.991496	-0.000945901	-2.7133	3.14741	0.989	0.999
Ba	20-HETE	Cytochrome p450 Pathway	0.0119047	-0.0147378	0.051582	0.435	0.999	-0.102491	-0.294811	0.072611	0.253	0.813766	-0.114396	-0.303607	0.0660308	0.223	0.742693	-0.0559334	-1.77049	0.910999	0.572	0.999
BP3	13-oxoODE	Lipoxygenase Pathway	-0.00521961	-0.0231543	0.00577542	0.437	0.999	0.0517379	-0.0804331	0.182169	0.447	0.971773	0.0569575	-0.0788269	0.189597	0.404	0.991496	-0.0254312	-1.12116	1.24305	0.702	0.999
Mn	13S-HODE	Lipoxygenase Pathway	0.0229613	-0.0307487	0.102522	0.437	0.999	0.0621856	-0.17459	0.289314	0.599	0.971773	0.0392243	-0.189466	0.263015	0.714	0.991496	0.0830433	-3.02876	2.58288	0.694	0.999
MECPP	13,14DHK-PGD2	Cyclooxygenase Pathway	-0.0257049	-0.104344	0.0356397	0.439	0.999	-0.261586	-0.467141	-0.0685796	0.01	0.179458	-0.235881	-0.43116	-0.0595634	0.009	0.234932	0.0882558	-0.261499	0.436105	0.439	0.999
BPA	PGE3	Cyclooxygenase Pathway	-0.0244238	-0.103462	0.0329019	0.44	0.999	0.0781773	-0.305815	0.439056	0.674	0.971773	0.102601	-0.274424	0.4673	0.589	0.991496	-0.0204851	-2.05973	2.0172	0.884	0.999
MiBP	17-HETE	Cytochrome p450 Pathway	0.0187776	-0.0244787	0.0842433	0.441	0.999	0.333463	-0.0850889	0.730815	0.11	0.432169	0.314685	-0.109978	0.719678	0.134	0.518551	0.0360981	-0.344307	0.606857	0.501	0.999
As	EPA	Parent Compound	-0.0157931	-0.0692222	0.0188444	0.441	0.999	0.00296435	-0.224227	0.216504	0.948	0.971773	0.0187575	-0.204647	0.231193	0.858	0.991496	-0.000339607	-3.06505	2.15429	0.999	0.999
Cu	PGD3	Cyclooxygenase Pathway	0.0386145	-0.0643357	0.159827	0.441	0.999	-0.474533	-1.03078	0.0376018	0.071	0.386333	-0.513148	-1.06182	-0.002804	0.048	0.414149	-0.0595895	-1.03257	0.316861	0.496	0.999
MEOHP	TXB2	Cyclooxygenase Pathway	-0.0144507	-0.0657849	0.0182872	0.442	0.999	-0.276598	-0.507102	-0.0685954	0.008	0.179458	-0.262148	-0.497166	-0.0560758	0.015	0.234932	0.0386781	-0.0914112	0.349973	0.44	0.999
MEP	AA	Parent Compound	-0.0125427	-0.0569899	0.0188815	0.442	0.999	-0.0534989	-0.26138	0.149426	0.62	0.971773	-0.0409561	-0.251358	0.159387	0.697	0.991496	0.0473445	-1.63062	2.2621	0.724	0.999
TCS	IL-1β	Inflammatory	-0.0103017	-0.0434908	0.0158903	0.442	0.999	0.0719948	-0.0521462	0.188473	0.255	0.813766	0.0822964	-0.0453156	0.204023	0.199	0.694702	-0.0726623	-1.80064	1.47574	0.603	0.999
MEOHP	PGJ2	Cyclooxygenase Pathway	-0.0165217	-0.0728923	0.0239583	0.444	0.999	-0.276944	-0.508199	-0.0689029	0.007	0.179458	-0.260423	-0.487125	-0.0471016	0.015	0.234932	0.0454354	-0.114628	0.369673	0.449	0.999
TCS	12(13)-EpoME	Cytochrome p450 Pathway	0.00776672	-0.0088594	0.0349815	0.444	0.999	0.0722756	-0.049979	0.187222	0.26	0.813766	0.0645089	-0.057302	0.179685	0.315	0.895462	0.0518211	-1.024	1.3168	0.572	0.999
2- and 3-PHE	13,14DHK-PGF2𝝰	Cyclooxygenase Pathway	0.0266503	-0.0325174	0.117489	0.444	0.999	-0.140769	-0.568905	0.266835	0.513	0.971773	-0.167419	-0.588037	0.238601	0.428	0.991496	-0.0285004	-2.52555	2.43912	0.797	0.999
MECPP	8(9)-EET	Cytochrome p450 Pathway	-0.0179439	-0.0759055	0.0298469	0.445	0.999	-0.261386	-0.473046	-0.0707534	0.007	0.179458	-0.243442	-0.45574	-0.0512614	0.016	0.244	0.0602635	-0.141457	0.417288	0.448	0.999
PPB	PGJ2	Cyclooxygenase Pathway	0.0105238	-0.0120128	0.0491316	0.445	0.999	-0.0246043	-0.149042	0.0982384	0.714	0.971773	-0.0351281	-0.157008	0.0883331	0.604	0.991496	-0.0275191	-3.35702	2.60026	0.843	0.999
TCS	9-oxoODE	Cyclooxygenase Pathway	0.00773609	-0.00911336	0.0358597	0.445	0.999	0.0722463	-0.0495424	0.186924	0.263	0.813766	0.0645102	-0.0574591	0.180563	0.316	0.895462	0.0517429	-1.0607	1.3142	0.572	0.999
Cu	RVD2	Lipoxygenase Pathway	0.0201804	-0.0240974	0.0939467	0.445	0.999	-0.473861	-1.04768	0.083263	0.086	0.413152	-0.494041	-1.07883	0.0465154	0.079	0.424277	-0.027445	-0.411344	0.197867	0.501	0.999
2-FLU	TNF-𝝰	Inflammatory	0.0149573	-0.0204661	0.0705338	0.446	0.999	-0.0275264	-0.391253	0.308906	0.887	0.971773	-0.0424837	-0.401046	0.303319	0.822	0.991496	-0.00234176	-1.50723	1.84362	0.969	0.999
MEP	TNF-𝝰	Inflammatory	0.00824033	-0.0111917	0.0376232	0.447	0.999	-0.0542392	-0.264965	0.145342	0.616	0.971773	-0.0624796	-0.27518	0.13871	0.572	0.991496	-0.020176	-1.43784	1.12843	0.777	0.999
PPB	PGB2	Cyclooxygenase Pathway	0.00687963	-0.00934248	0.0309859	0.447	0.999	-0.0242577	-0.148459	0.0938441	0.729	0.971773	-0.0311374	-0.15298	0.090268	0.64	0.991496	-0.0186062	-2.10149	2.16134	0.874	0.999
MEHP	PGJ2	Cyclooxygenase Pathway	-0.021566	-0.0910249	0.0343001	0.448	0.999	-0.239242	-0.502057	0.00565795	0.059	0.383554	-0.217676	-0.490754	0.0484547	0.104	0.452293	0.0668985	-0.407197	0.893272	0.497	0.999
MBP	PGD3	Cyclooxygenase Pathway	0.0230693	-0.0423705	0.0996265	0.448	0.999	-0.213965	-0.545728	0.0880317	0.181	0.665385	-0.237034	-0.556116	0.0646362	0.135	0.520682	-0.0613596	-1.63573	1.16955	0.589	0.999
2,4-DCP	PGD3	Cyclooxygenase Pathway	0.0167239	-0.0295962	0.0754453	0.448	0.999	0.0699535	-0.127235	0.25883	0.472	0.971773	0.0532297	-0.131842	0.229502	0.571	0.991496	0.106656	-2.01784	2.67861	0.596	0.999
Ni	RVD1	Lipoxygenase Pathway	0.046063	-0.0770106	0.188723	0.448	0.999	0.127683	-0.296114	0.528412	0.527	0.971773	0.0816203	-0.332498	0.45874	0.666	0.991496	0.156907	-2.64376	2.9277	0.623	0.999
Sn	13-oxoODE	Lipoxygenase Pathway	0.0121344	-0.0147182	0.0564248	0.448	0.999	0.0704685	-0.139311	0.281347	0.489	0.971773	0.0583341	-0.150147	0.259073	0.556	0.991496	0.0543719	-1.3745	1.60427	0.645	0.999
MEHP	8(9)-EET	Cytochrome p450 Pathway	-0.0229841	-0.0905633	0.0383051	0.449	0.999	-0.238801	-0.506447	0.0121703	0.062	0.383554	-0.215817	-0.499057	0.0524815	0.105	0.45324	0.0830402	-0.39658	0.942271	0.493	0.999
MEHHP	13S-HODE	Lipoxygenase Pathway	-0.0188531	-0.0811994	0.0286511	0.449	0.999	-0.214511	-0.442609	-0.00413778	0.046	0.383554	-0.195658	-0.43071	0.0194438	0.063	0.414149	0.0733681	-0.295505	0.667819	0.477	0.999
Mo	11(12)-EET	Cytochrome p450 Pathway	0.027366	-0.0378259	0.117621	0.449	0.999	0.535837	-0.0387869	1.07101	0.065	0.383554	0.508471	-0.0731454	1.04979	0.08	0.424277	0.0370353	-0.147122	0.447975	0.484	0.999
MBP	14(15)-EET	Cytochrome p450 Pathway	-0.014371	-0.065406	0.0154558	0.45	0.999	-0.214855	-0.539126	0.0821345	0.182	0.665385	-0.200484	-0.5234	0.0974496	0.208	0.713231	0.0358575	-0.654546	0.651755	0.554	0.999
MECPP	9,10-DiHOME	Cytochrome p450 Pathway	-0.0179984	-0.0760801	0.0295646	0.451	0.999	-0.261412	-0.473336	-0.0705758	0.009	0.179458	-0.243414	-0.452459	-0.0497061	0.015	0.234932	0.0606432	-0.143675	0.405422	0.456	0.999
9-PHE	TXB2	Cyclooxygenase Pathway	0.0208089	-0.0306974	0.0960926	0.451	0.999	0.0502768	-0.27954	0.355625	0.75	0.971773	0.0294679	-0.290319	0.340231	0.85	0.991496	0.0383671	-2.19759	2.67391	0.775	0.999
1-PHE	PGD2	Cyclooxygenase Pathway	-0.0251264	-0.111424	0.040722	0.451	0.999	-0.0639697	-0.499131	0.349009	0.772	0.971773	-0.0388433	-0.454862	0.368254	0.851	0.991496	0.0434247	-2.19624	1.94774	0.799	0.999
Mo	8-OHdG	Oxidative Stress	0.0344953	-0.0409917	0.158473	0.451	0.999	0.534272	-0.0515874	1.09856	0.075	0.403364	0.499776	-0.0933733	1.05425	0.095	0.431784	0.0409847	-0.348749	0.536937	0.494	0.999
9-PHE	PGA2	Cyclooxygenase Pathway	-0.025974	-0.114959	0.0394183	0.452	0.999	0.0495489	-0.263868	0.35477	0.761	0.971773	0.0755229	-0.253799	0.404275	0.664	0.991496	-0.0459031	-3.37612	3.6611	0.837	0.999
Zn	5-oxoETE	Lipoxygenase Pathway	-0.0272071	-0.118339	0.0425001	0.452	0.999	-0.0208878	-0.518446	0.442763	0.939	0.971773	0.00631927	-0.475142	0.45764	0.957	0.992842	0.030355	-2.20567	2.41121	0.893	0.999
2,5-DCP	20-HETE	Cytochrome p450 Pathway	-0.00825626	-0.0382259	0.0107906	0.453	0.999	0.181105	0.0397961	0.314193	0.017	0.218922	0.189361	0.0476886	0.325613	0.012	0.234932	-0.0309741	-0.369143	0.0746115	0.464	0.999
1-PYR	RVD2	Lipoxygenase Pathway	-0.0183065	-0.0821605	0.0264207	0.453	0.999	-0.0984799	-0.473002	0.264612	0.592	0.971773	-0.0801734	-0.456873	0.281122	0.653	0.991496	0.0267912	-1.55804	1.75268	0.789	0.999
BPA	AA	Parent Compound	-0.0200534	-0.092596	0.0287257	0.454	0.999	0.0782688	-0.297991	0.447553	0.666	0.971773	0.0983222	-0.267772	0.460646	0.592	0.991496	-0.0133684	-1.56989	1.86144	0.898	0.999
MEHHP	IL-6	Inflammatory	-0.015733	-0.0699836	0.0186556	0.455	0.999	-0.215012	-0.445047	-0.00800896	0.044	0.383554	-0.199279	-0.426763	0.00322349	0.057	0.414149	0.0556755	-0.210002	0.515969	0.469	0.999
MEOHP	13,14DHK-PGF2𝝰	Cyclooxygenase Pathway	-0.0112793	-0.0514932	0.0142678	0.455	0.999	-0.276545	-0.504074	-0.0717781	0.008	0.179458	-0.265266	-0.491489	-0.0595051	0.012	0.234932	0.0287049	-0.0674305	0.257421	0.453	0.999
1-NAP	TNF-𝝰	Inflammatory	0.0141008	-0.0261728	0.0594944	0.455	0.999	0.288419	-0.043724	0.620289	0.085	0.413152	0.274318	-0.0503199	0.606056	0.106	0.456706	0.0382833	-0.235076	0.525079	0.494	0.999
MEHP	9,10-DiHOME	Cytochrome p450 Pathway	-0.0230474	-0.0909263	0.0388899	0.456	0.999	-0.238816	-0.508131	0.00962363	0.059	0.383554	-0.215769	-0.499058	0.0476592	0.105	0.45324	0.0846264	-0.37432	0.990106	0.501	0.999
MEHHP	12,13-DiHOME	Cytochrome p450 Pathway	-0.0134184	-0.062674	0.0176147	0.456	0.999	-0.214533	-0.442559	-0.00746888	0.042	0.383554	-0.201114	-0.433772	0.0127605	0.06	0.414149	0.0427687	-0.177851	0.518106	0.474	0.999
2,4-DCP	PGD2	Cyclooxygenase Pathway	0.0148933	-0.0237976	0.0674354	0.456	0.999	0.0692838	-0.132066	0.257632	0.486	0.971773	0.0543905	-0.142756	0.239853	0.581	0.991496	0.074308	-1.72075	2.38195	0.636	0.999
9-PHE	9-oxoODE	Cyclooxygenase Pathway	0.0208883	-0.0310208	0.102423	0.456	0.999	0.0490426	-0.249902	0.343196	0.768	0.971773	0.0281542	-0.283291	0.325079	0.854	0.991496	0.0237106	-2.10734	2.05672	0.858	0.999
MEHHP	TXB2	Cyclooxygenase Pathway	-0.014197	-0.0644998	0.0189258	0.457	0.999	-0.214581	-0.44895	-0.0048137	0.047	0.383554	-0.200384	-0.434221	0.00926383	0.057	0.414149	0.0456391	-0.229289	0.509956	0.472	0.999
2,4-DCP	13-oxoODE	Lipoxygenase Pathway	0.0127841	-0.015779	0.0588335	0.457	0.999	0.0699127	-0.124724	0.252699	0.476	0.971773	0.0571287	-0.135367	0.238241	0.554	0.991496	0.0448633	-1.67924	2.17298	0.713	0.999
MPB	15-HETE	Lipoxygenase Pathway	0.0125067	-0.0185864	0.0576928	0.458	0.999	-0.011735	-0.201859	0.168014	0.907	0.971773	-0.0242417	-0.204057	0.15352	0.791	0.991496	0.00475257	-2.12392	2.34308	0.973	0.999
1-PYR	15-HETE	Lipoxygenase Pathway	-0.0217005	-0.104796	0.0383144	0.458	0.999	-0.098437	-0.46589	0.251301	0.599	0.971773	-0.0767364	-0.438706	0.276275	0.668	0.991496	0.0486111	-2.15394	1.91656	0.737	0.999
MBZP	9-oxoODE	Cyclooxygenase Pathway	-0.0125031	-0.0604233	0.0162699	0.459	0.999	-0.0285335	-0.261169	0.184682	0.816	0.971773	-0.0160304	-0.243908	0.200749	0.903	0.991496	0.0215827	-1.78321	1.92015	0.841	0.999
Hg	CAA	Cytochrome p450 Pathway	-0.0200811	-0.0897546	0.0284704	0.459	0.999	-0.112895	-0.336947	0.107523	0.33	0.92664	-0.0928141	-0.317177	0.125613	0.405	0.991496	0.0994322	-2.60392	1.90428	0.569	0.999
1-NAP	13,14DHK-PGF2𝝰	Cyclooxygenase Pathway	0.0188371	-0.0247756	0.0875254	0.46	0.999	0.289315	-0.0497679	0.621238	0.093	0.413152	0.270478	-0.0687242	0.606164	0.117	0.472484	0.04016	-0.226313	0.619904	0.495	0.999
1-PHE	EPA	Parent Compound	-0.0222816	-0.103535	0.0308348	0.46	0.999	-0.064437	-0.496294	0.344011	0.755	0.971773	-0.0421553	-0.456048	0.365135	0.844	0.991496	0.0241258	-1.78364	2.39161	0.845	0.999
Ni	5,6-DHET	Cytochrome p450 Pathway	-0.0176247	-0.0791944	0.0213038	0.46	0.999	0.126923	-0.25927	0.482103	0.503	0.971773	0.144548	-0.240236	0.510766	0.44	0.991496	-0.0310606	-1.34034	1.67065	0.709	0.999
MECPP	PGJ2	Cyclooxygenase Pathway	-0.0170235	-0.0750485	0.025888	0.461	0.999	-0.261827	-0.471327	-0.0703517	0.006	0.179458	-0.244803	-0.458392	-0.0458478	0.011	0.234932	0.050591	-0.114275	0.449532	0.463	0.999
9-PHE	12(13)-EpoME	Cytochrome p450 Pathway	0.0209724	-0.0289753	0.10154	0.461	0.999	0.0491292	-0.252058	0.343641	0.767	0.971773	0.0281568	-0.282614	0.321919	0.856	0.991496	0.0212312	-2.61443	2.03283	0.872	0.999
MCPP	9-oxoODE	Cyclooxygenase Pathway	-0.012511	-0.0593609	0.0177384	0.462	0.999	-0.207961	-0.425256	-0.0072939	0.043	0.383554	-0.19545	-0.408857	0.00708441	0.063	0.414149	0.0391357	-0.155995	0.558645	0.479	0.999
MCPP	12(13)-EpoME	Cytochrome p450 Pathway	-0.0124892	-0.0591456	0.0167971	0.462	0.999	-0.207923	-0.424277	-0.00647599	0.043	0.383554	-0.195434	-0.409598	0.00628991	0.061	0.414149	0.0395396	-0.166971	0.535504	0.479	0.999
Mo	8,9-DHET	Cytochrome p450 Pathway	0.0270622	-0.0382042	0.11776	0.462	0.999	0.535713	-0.038471	1.0715	0.068	0.383554	0.508651	-0.0713736	1.05056	0.081	0.424277	0.0364448	-0.171123	0.414146	0.498	0.999
2,5-DCP	LA	Parent Compound	0.0127606	-0.0205272	0.0574893	0.463	0.999	0.181394	0.0302198	0.318403	0.016	0.209537	0.168633	0.029453	0.303727	0.022	0.291406	0.0551883	-0.192066	0.410922	0.455	0.999
Mn	RVD2	Lipoxygenase Pathway	-0.0123281	-0.0580804	0.0153232	0.463	0.999	0.0621533	-0.179313	0.297322	0.597	0.971773	0.0744814	-0.164649	0.306092	0.538	0.991496	-0.0201992	-1.81861	1.33091	0.824	0.999
1-NAP	16-HETE	Cytochrome p450 Pathway	-0.0134076	-0.0664407	0.0174707	0.464	0.999	0.288508	-0.0394893	0.604697	0.083	0.413152	0.301916	-0.0116667	0.62272	0.067	0.414149	-0.0266838	-0.506064	0.254477	0.521	0.999
MEOHP	11-HETE	Cytochrome p450 Pathway	0.012915	-0.0184869	0.0580312	0.465	0.999	-0.27699	-0.507484	-0.0741685	0.008	0.179458	-0.289905	-0.52851	-0.0810565	0.007	0.234932	-0.0321906	-0.304428	0.0880563	0.467	0.999
MEOHP	EPA	Parent Compound	-0.0119803	-0.0568524	0.0150226	0.465	0.999	-0.276501	-0.503439	-0.0731463	0.007	0.179458	-0.264521	-0.489894	-0.0628333	0.013	0.234932	0.0294856	-0.0799246	0.278307	0.464	0.999
MECPP	14(15)-EET	Cytochrome p450 Pathway	-0.0135543	-0.0621876	0.0167246	0.465	0.999	-0.261774	-0.467755	-0.0764444	0.006	0.179458	-0.24822	-0.451974	-0.0632381	0.009	0.234932	0.0380526	-0.0822309	0.292505	0.465	0.999
BPB	14(15)-EET	Cytochrome p450 Pathway	-0.00787706	-0.0385381	0.0106625	0.465	0.999	-0.00691736	-0.130427	0.115087	0.926	0.971773	0.000959701	-0.126123	0.126911	0.968	0.992842	0.000817517	-2.56141	2.31222	0.993	0.999
9-PHE	LTD4	Lipoxygenase Pathway	-0.0242011	-0.10827	0.0434087	0.465	0.999	0.0505567	-0.279578	0.34966	0.754	0.971773	0.0747578	-0.231882	0.362843	0.628	0.991496	-0.0108217	-2.43181	3.55152	0.963	0.999
Pb	PGA2	Cyclooxygenase Pathway	-0.0227302	-0.0965724	0.0338599	0.465	0.999	-0.0101257	-0.219223	0.190361	0.946	0.971773	0.0126045	-0.204644	0.214706	0.882	0.991496	0.00340558	-4.31429	4.26538	0.987	0.999
MEP	15-HETE	Lipoxygenase Pathway	-0.0114825	-0.0539021	0.0193625	0.466	0.999	-0.0536639	-0.264649	0.151965	0.6	0.971773	-0.0421815	-0.250292	0.157993	0.679	0.991496	0.0444833	-1.69044	1.72842	0.73	0.999
2-NAP	17-HETE	Cytochrome p450 Pathway	0.0175317	-0.0245987	0.0817082	0.466	0.999	0.0645209	-0.250215	0.36927	0.676	0.971773	0.0469892	-0.263871	0.353025	0.738	0.991496	0.0323807	-1.70987	1.78035	0.764	0.999
Ni	11(12)-EET	Cytochrome p450 Pathway	0.0137329	-0.021248	0.0636223	0.466	0.999	0.127607	-0.251818	0.479708	0.485	0.971773	0.113874	-0.258987	0.465861	0.516	0.991496	0.0320042	-1.09821	0.935446	0.675	0.999
MCPP	11-HETE	Cytochrome p450 Pathway	0.0146258	-0.0218155	0.064825	0.467	0.999	-0.208259	-0.426642	-0.00239448	0.047	0.383554	-0.222884	-0.444854	-0.0186333	0.033	0.384392	-0.0497978	-0.67307	0.218674	0.494	0.999
BPA	RVD1	Lipoxygenase Pathway	-0.0421165	-0.174579	0.074815	0.467	0.999	0.0782975	-0.315135	0.45617	0.691	0.971773	0.120414	-0.246749	0.4786	0.533	0.991496	-0.0132237	-4.55606	4.55828	0.976	0.999
2-NAP	8,9-DHET	Cytochrome p450 Pathway	-0.0147691	-0.0685728	0.0236279	0.467	0.999	0.064393	-0.252365	0.371717	0.681	0.971773	0.079162	-0.228401	0.376521	0.615	0.991496	-0.0126172	-1.22054	2.02562	0.886	0.999
Ni	13S-HODE	Lipoxygenase Pathway	-0.0205586	-0.0946734	0.0288505	0.467	0.999	0.127897	-0.249091	0.487439	0.485	0.971773	0.148456	-0.227067	0.511094	0.435	0.991496	-0.0411521	-1.52832	1.28482	0.722	0.999
EPB	9(10)-EpoME	Cytochrome p450 Pathway	0.0118459	-0.023157	0.0536209	0.468	0.999	-0.0195855	-0.174429	0.131598	0.826	0.971773	-0.0314314	-0.183814	0.121189	0.707	0.991496	-0.00301252	-3.04957	2.51908	0.982	0.999
MPB	PGB2	Cyclooxygenase Pathway	0.00808388	-0.0122234	0.0376119	0.468	0.999	-0.011759	-0.197108	0.165471	0.912	0.971773	-0.0198429	-0.199806	0.159553	0.831	0.991496	-0.00314993	-1.57736	1.74108	0.972	0.999
Zn	8-HETE	Lipoxygenase Pathway	-0.0202426	-0.092023	0.0363956	0.468	0.999	-0.0210795	-0.516958	0.439686	0.94	0.971773	-0.000836886	-0.495724	0.458656	0.989	0.996157	0.0124257	-1.53607	2.25667	0.922	0.999
2,4-DCP	17-HETE	Cytochrome p450 Pathway	0.014178	-0.0174976	0.0690136	0.469	0.999	0.069753	-0.126045	0.257212	0.472	0.971773	0.055575	-0.132277	0.230539	0.559	0.991496	0.0757176	-1.78148	1.82778	0.623	0.999
Ba	8-OHdG	Oxidative Stress	0.0138117	-0.0167994	0.0624741	0.469	0.999	-0.103089	-0.288301	0.0782705	0.25	0.813766	-0.116901	-0.295415	0.0551287	0.198	0.693299	-0.0536359	-2.36858	1.56673	0.645	0.999
Hg	PGE2	Cyclooxygenase Pathway	-0.0106383	-0.0478534	0.0145672	0.469	0.999	-0.112509	-0.341902	0.107719	0.333	0.927757	-0.10187	-0.333532	0.121545	0.376	0.963921	0.0390191	-1.13957	1.00857	0.632	0.999
Tl	20-HETE	Cytochrome p450 Pathway	0.0138092	-0.0215114	0.0652157	0.47	0.999	0.0589337	-0.254936	0.367673	0.699	0.971773	0.0451245	-0.276004	0.357108	0.759	0.991496	0.013682	-1.6446	1.29912	0.877	0.999
MEHP	12,13-DiHOME	Cytochrome p450 Pathway	-0.0137058	-0.0662933	0.0180325	0.471	0.999	-0.23871	-0.508304	0.00779106	0.055	0.383554	-0.225004	-0.492548	0.0266962	0.081	0.424277	0.0391104	-0.17662	0.658872	0.496	0.999
MBZP	TNF-𝝰	Inflammatory	-0.00850922	-0.04088	0.0122097	0.471	0.999	-0.0289959	-0.271985	0.201686	0.82	0.971773	-0.0204867	-0.255177	0.205618	0.879	0.991496	0.0110422	-1.16207	1.31986	0.865	0.999
TCS	12,13-DiHOME	Cytochrome p450 Pathway	0.00807138	-0.010959	0.0380013	0.471	0.999	0.0722607	-0.0547343	0.190636	0.264	0.813766	0.0641893	-0.0629521	0.187949	0.313	0.891319	0.0558041	-1.11503	1.15937	0.579	0.999
As	5,6-DHET	Cytochrome p450 Pathway	-0.0126651	-0.057883	0.0166015	0.471	0.999	0.00223298	-0.217623	0.207778	0.966	0.971773	0.0148981	-0.213115	0.232699	0.87	0.991496	-0.00337649	-2.47947	2.26703	0.971	0.999
Mn	PGE3	Cyclooxygenase Pathway	0.0134385	-0.0250954	0.0615722	0.471	0.999	0.0618691	-0.177951	0.296767	0.592	0.971773	0.0484306	-0.185105	0.284751	0.662	0.991496	0.0472405	-1.95338	1.76409	0.717	0.999
BPB	11,12-DHET	Cytochrome p450 Pathway	0.0122329	-0.0235709	0.0538971	0.472	0.999	-0.00633809	-0.133517	0.116029	0.942	0.971773	-0.018571	-0.138494	0.0970041	0.764	0.991496	0.0373196	-3.89979	3.66378	0.898	0.999
2-NAP	12,13-DiHOME	Cytochrome p450 Pathway	-0.0131469	-0.064852	0.0200199	0.472	0.999	0.0647634	-0.259696	0.379625	0.684	0.971773	0.0779103	-0.245748	0.3863	0.642	0.991496	-0.0113998	-1.39887	1.26734	0.88	0.999
2-FLU	PGD3	Cyclooxygenase Pathway	-0.0316398	-0.139882	0.0572659	0.472	0.999	-0.0267741	-0.386689	0.303486	0.898	0.971773	0.00486561	-0.344018	0.333232	0.959	0.992842	0.0748629	-3.2183	3.85361	0.816	0.999
Mo	5-oxoETE	Lipoxygenase Pathway	-0.0338777	-0.149957	0.0593667	0.472	0.999	0.536544	-0.022756	1.06127	0.057	0.383554	0.570422	0.0067884	1.09744	0.047	0.414149	-0.0516597	-0.56369	0.18621	0.499	0.999
MEHP	13S-HODE	Lipoxygenase Pathway	-0.02231	-0.0967954	0.0415358	0.474	0.999	-0.238791	-0.508439	0.00572531	0.059	0.383554	-0.216481	-0.488697	0.040623	0.103	0.450479	0.0820655	-0.361707	0.96685	0.509	0.999
MBZP	12(13)-EpoME	Cytochrome p450 Pathway	-0.012476	-0.0602162	0.0170058	0.474	0.999	-0.0284907	-0.263868	0.185308	0.82	0.971773	-0.0160148	-0.244	0.198897	0.9	0.991496	0.0211784	-2.01147	1.93399	0.858	0.999
2-NAP	11,12-DHET	Cytochrome p450 Pathway	-0.0228703	-0.105811	0.0419332	0.474	0.999	0.0649606	-0.265149	0.368055	0.671	0.971773	0.0878308	-0.216341	0.383401	0.583	0.991496	-0.0193883	-3.45636	2.2202	0.909	0.999
Ni	8,9-DHET	Cytochrome p450 Pathway	0.0135568	-0.0207562	0.06422	0.474	0.999	0.127586	-0.252814	0.481126	0.483	0.971773	0.114029	-0.258803	0.466299	0.516	0.991496	0.0319523	-1.08635	0.907364	0.687	0.999
2,4-DCP	PGB2	Cyclooxygenase Pathway	0.0134489	-0.0233798	0.057474	0.475	0.999	0.0698904	-0.116138	0.247805	0.47	0.971773	0.0564415	-0.140008	0.239054	0.56	0.991496	0.0772993	-2.07063	2.24611	0.705	0.999
MiBP	5-HETE	Lipoxygenase Pathway	-0.0209484	-0.0974576	0.0351729	0.476	0.999	0.333718	-0.0804145	0.724451	0.104	0.432029	0.354667	-0.0565401	0.741324	0.082	0.424277	-0.0411086	-0.82005	0.490567	0.552	0.999
As	𝝰LA	Parent Compound	0.0138719	-0.023247	0.0623165	0.476	0.999	0.00314636	-0.226661	0.217831	0.965	0.971773	-0.0107256	-0.235521	0.195923	0.948	0.991496	0.0292345	-2.34512	2.66765	0.893	0.999
Ni	PGD3	Cyclooxygenase Pathway	-0.0361629	-0.163663	0.0654362	0.476	0.999	0.128072	-0.268202	0.500512	0.483	0.971773	0.164235	-0.219374	0.526936	0.4	0.987433	-0.05768	-3.27751	2.90669	0.807	0.999
Pb	PGJ2	Cyclooxygenase Pathway	0.0128697	-0.0155134	0.0627499	0.476	0.999	-0.0102709	-0.221784	0.191163	0.955	0.971773	-0.0231407	-0.235687	0.177219	0.85	0.991496	0.00432714	-2.42776	2.17237	0.949	0.999
Zn	LA	Parent Compound	0.0323368	-0.0539023	0.152805	0.476	0.999	-0.0204643	-0.53121	0.453968	0.945	0.971773	-0.0528011	-0.567561	0.435823	0.841	0.991496	0.00165183	-2.95105	3.08871	0.993	0.999
Ni	CAA	Cytochrome p450 Pathway	0.0193115	-0.0321179	0.0885491	0.477	0.999	0.127771	-0.262403	0.488042	0.48	0.971773	0.10846	-0.278235	0.464778	0.549	0.991496	0.0489148	-1.51916	1.53123	0.683	0.999
MEOHP	PGE3	Cyclooxygenase Pathway	-0.0181122	-0.0832081	0.028356	0.478	0.999	-0.277098	-0.509053	-0.0662038	0.01	0.179458	-0.258986	-0.489424	-0.0556138	0.015	0.234932	0.0485026	-0.159498	0.372861	0.478	0.999
BPB	TXB2	Cyclooxygenase Pathway	0.0080215	-0.0130269	0.037737	0.478	0.999	-0.00655797	-0.133177	0.116928	0.94	0.971773	-0.0145795	-0.135535	0.104064	0.826	0.991496	0.00548885	-1.97032	2.61425	0.964	0.999
2-NAP	11(12)-EET	Cytochrome p450 Pathway	-0.0143741	-0.0680739	0.0247355	0.478	0.999	0.0645628	-0.2494	0.3664	0.682	0.971773	0.0789369	-0.230058	0.37805	0.62	0.991496	-0.0136762	-1.67765	1.83726	0.886	0.999
2- and 3-PHE	12-oxoETE	Lipoxygenase Pathway	-0.041751	-0.183211	0.0824012	0.478	0.999	-0.140174	-0.587488	0.286845	0.516	0.971773	-0.0984233	-0.522072	0.315601	0.642	0.991496	0.124064	-3.90087	2.66089	0.648	0.999
Mn	13,14DHK-PGF2𝝰	Cyclooxygenase Pathway	-0.0125351	-0.0614891	0.0205613	0.478	0.999	0.0624707	-0.179341	0.302806	0.593	0.971773	0.0750058	-0.171055	0.309058	0.534	0.991496	-0.0237224	-1.82101	1.60244	0.823	0.999
2,5-DCP	RVD2	Lipoxygenase Pathway	0.00546558	-0.00788451	0.0266817	0.479	0.999	0.18129	0.0412501	0.314559	0.011	0.179458	0.175825	0.0380324	0.30837	0.013	0.234932	0.0206299	-0.0564379	0.207466	0.482	0.999
2-FLU	17-HETE	Cytochrome p450 Pathway	0.0216141	-0.0289745	0.104982	0.479	0.999	-0.0273939	-0.396854	0.301749	0.89	0.971773	-0.049008	-0.406628	0.29323	0.79	0.991496	0.00418433	-2.33156	2.50674	0.963	0.999
Hg	13-oxoODE	Lipoxygenase Pathway	-0.00899492	-0.0433887	0.0120543	0.479	0.999	-0.11261	-0.3447	0.113261	0.328	0.926637	-0.103615	-0.337865	0.122904	0.365	0.960352	0.0303181	-0.889658	0.942898	0.653	0.999
PPB	TNF-𝝰	Inflammatory	0.0056495	-0.00858517	0.0282092	0.48	0.999	-0.0239672	-0.146565	0.0985409	0.728	0.971773	-0.0296167	-0.147383	0.0873183	0.648	0.991496	-0.00281803	-1.53012	1.98736	0.956	0.999
1-NAP	13-oxoODE	Lipoxygenase Pathway	-0.0140581	-0.0656829	0.0204178	0.48	0.999	0.288112	-0.0541089	0.62297	0.094	0.413152	0.30217	-0.0330469	0.642894	0.081	0.424277	-0.0303517	-0.534783	0.293944	0.516	0.999
2,5-DCP	17-HETE	Cytochrome p450 Pathway	0.00913785	-0.0136143	0.044167	0.481	0.999	0.181302	0.0419983	0.313399	0.01	0.179458	0.172164	0.0385175	0.298365	0.014	0.234932	0.0361143	-0.128575	0.267211	0.483	0.999
2,5-DCP	12,13-DiHOME	Cytochrome p450 Pathway	0.00952671	-0.0127877	0.0454527	0.482	0.999	0.181412	0.036745	0.315213	0.011	0.179458	0.171886	0.0342169	0.305354	0.016	0.244	0.0339431	-0.104787	0.328361	0.481	0.999
As	PGB2	Cyclooxygenase Pathway	0.0116969	-0.0180047	0.056078	0.483	0.999	0.00305051	-0.224449	0.216238	0.944	0.971773	-0.00864635	-0.232713	0.201023	0.957	0.992842	0.00796797	-1.64842	2.45175	0.935	0.999
MiBP	13S-HODE	Lipoxygenase Pathway	-0.0372933	-0.177088	0.0592826	0.484	0.999	0.33465	-0.0812864	0.722839	0.111	0.433162	0.371943	-0.0280209	0.744723	0.067	0.414149	-0.0566324	-2.28116	0.957482	0.581	0.999
Se	8-IP	Oxidative Stress	-0.125036	-0.504498	0.216848	0.484	0.999	0.275109	-0.345002	0.86339	0.382	0.971773	0.400145	-0.346215	1.12792	0.288	0.848264	-0.221123	-5.4948	6.15016	0.65	0.999
Zn	12(13)-EpoME	Cytochrome p450 Pathway	0.0221949	-0.0327978	0.104411	0.484	0.999	-0.0227377	-0.515745	0.435746	0.942	0.971773	-0.0449326	-0.544514	0.415878	0.862	0.991496	-0.00194016	-1.97166	2.56973	0.98	0.999
MCPP	17-HETE	Cytochrome p450 Pathway	-0.0120022	-0.0587116	0.0168565	0.485	0.999	-0.208238	-0.437945	0.00294254	0.055	0.383554	-0.196236	-0.414304	0.00887674	0.064	0.414149	0.0380887	-0.219655	0.443832	0.498	0.999
EPB	12-HETE	Lipoxygenase Pathway	-0.00982364	-0.0450126	0.0180544	0.485	0.999	-0.019161	-0.172178	0.130038	0.828	0.971773	-0.00933732	-0.160375	0.141061	0.916	0.991496	0.0441872	-2.3635	2.1604	0.825	0.999
Sn	PGE2	Cyclooxygenase Pathway	-0.0111128	-0.0536422	0.0169501	0.485	0.999	0.0708138	-0.133253	0.267681	0.474	0.971773	0.0819265	-0.121838	0.273391	0.41	0.991496	-0.0370606	-2.10258	1.50315	0.743	0.999
Zn	9-oxoODE	Cyclooxygenase Pathway	0.022129	-0.0317081	0.103143	0.485	0.999	-0.0228063	-0.516093	0.434668	0.932	0.971773	-0.0449353	-0.545188	0.416683	0.861	0.991496	-0.00156309	-1.83167	2.52612	0.981	0.999
2,4-DCP	14(15)-EET	Cytochrome p450 Pathway	0.0101409	-0.0157831	0.0507769	0.486	0.999	0.0697116	-0.118444	0.249929	0.466	0.971773	0.0595706	-0.124352	0.236878	0.537	0.991496	0.0381075	-1.69149	1.74095	0.708	0.999
2,5-DCP	RVD1	Lipoxygenase Pathway	-0.0240472	-0.103224	0.0433752	0.486	0.999	0.181242	0.0138991	0.34347	0.042	0.383554	0.205289	0.0482631	0.35336	0.009	0.234932	-0.112368	-1.46516	0.361349	0.526	0.999
PPB	13S-HODE	Lipoxygenase Pathway	0.00812664	-0.010941	0.0377404	0.486	0.999	-0.0240295	-0.150122	0.0971317	0.735	0.971773	-0.0321561	-0.155809	0.092593	0.624	0.991496	-0.014203	-2.4549	2.95991	0.903	0.999
BPB	12-oxoETE	Lipoxygenase Pathway	-0.0121144	-0.052954	0.0211679	0.487	0.999	-0.00670887	-0.143417	0.120252	0.974	0.975684	0.00540557	-0.119187	0.126801	0.902	0.991496	0.0651569	-3.86417	3.35223	0.843	0.999
Mn	16-HETE	Cytochrome p450 Pathway	-0.0117149	-0.0575687	0.0170906	0.487	0.999	0.0620564	-0.179242	0.296291	0.596	0.971773	0.0737713	-0.171315	0.304489	0.549	0.991496	-0.0337286	-1.64145	1.21165	0.743	0.999
9-PHE	8-HETE	Lipoxygenase Pathway	0.0230317	-0.0371198	0.107825	0.488	0.999	0.0504283	-0.275369	0.351387	0.744	0.971773	0.0273966	-0.287195	0.328807	0.859	0.991496	0.0549854	-2.40014	4.05178	0.77	0.999
MiBP	PGJ2	Cyclooxygenase Pathway	0.0166794	-0.0237091	0.0816503	0.49	0.999	0.333198	-0.0762786	0.720112	0.106	0.432169	0.316518	-0.0973709	0.708804	0.125	0.490271	0.0285031	-0.286383	0.499944	0.546	0.999
MBZP	9,10-DiHOME	Cytochrome p450 Pathway	-0.0116974	-0.0578403	0.0180169	0.491	0.999	-0.028566	-0.267353	0.192582	0.825	0.971773	-0.0168686	-0.238691	0.199832	0.899	0.991496	0.0241607	-1.73847	1.98562	0.83	0.999
Ni	PGB2	Cyclooxygenase Pathway	-0.0153117	-0.0764651	0.0228077	0.491	0.999	0.127472	-0.2415	0.485897	0.492	0.971773	0.142784	-0.233139	0.496436	0.445	0.991496	-0.028562	-1.0749	1.40823	0.707	0.999
Mn	IL-1β	Inflammatory	-0.0175593	-0.0851443	0.0318235	0.492	0.999	0.0615557	-0.181315	0.299016	0.594	0.971773	0.079115	-0.165399	0.31317	0.508	0.991496	-0.0535718	-2.87529	2.58291	0.798	0.999
2,4-DCP	PGJ2	Cyclooxygenase Pathway	0.0121377	-0.016392	0.0601525	0.493	0.999	0.0694291	-0.124953	0.252012	0.482	0.971773	0.0572913	-0.136465	0.239527	0.56	0.991496	0.0448509	-1.74601	2.04671	0.695	0.999
BP3	PGD3	Cyclooxygenase Pathway	0.0117378	-0.0217762	0.0532064	0.494	0.999	0.0523054	-0.0858164	0.185513	0.453	0.971773	0.0405676	-0.0924266	0.169665	0.548	0.991496	0.11186	-1.81964	2.49872	0.595	0.999
2- and 3-PHE	15-HETE	Lipoxygenase Pathway	-0.0252178	-0.129205	0.0521895	0.494	0.999	-0.140895	-0.572503	0.264299	0.509	0.971773	-0.115677	-0.539653	0.288816	0.584	0.991496	0.0521417	-1.5519	2.76325	0.695	0.999
2- and 3-PHE	5,6-DHET	Cytochrome p450 Pathway	0.0199939	-0.0284046	0.102533	0.494	0.999	-0.143366	-0.588275	0.278163	0.518	0.971773	-0.16336	-0.59599	0.261447	0.448	0.991496	-0.0227446	-1.70119	2.14154	0.798	0.999
PPB	11(12)-EET	Cytochrome p450 Pathway	-0.0115483	-0.0571509	0.0200859	0.495	0.999	-0.0237178	-0.15264	0.109328	0.74	0.971773	-0.0121695	-0.14191	0.117665	0.874	0.991496	0.0447766	-2.77823	3.90183	0.809	0.999
MEOHP	8(9)-EET	Cytochrome p450 Pathway	-0.0201663	-0.0887584	0.0394351	0.496	0.999	-0.276609	-0.506638	-0.0670837	0.009	0.179458	-0.256443	-0.48811	-0.0378594	0.019	0.266921	0.0694115	-0.179289	0.487806	0.499	0.999
MBP	RVD2	Lipoxygenase Pathway	-0.0125161	-0.0605228	0.0183971	0.496	0.999	-0.213988	-0.550638	0.0900824	0.189	0.668858	-0.201472	-0.523365	0.101515	0.218	0.738778	0.0316332	-0.442617	0.738767	0.565	0.999
PPB	8,9-DHET	Cytochrome p450 Pathway	-0.0119633	-0.0606189	0.019985	0.496	0.999	-0.0237688	-0.153546	0.110584	0.746	0.971773	-0.0118055	-0.14155	0.120107	0.874	0.991496	0.0439753	-3.50074	3.62942	0.806	0.999
MEHHP	AA	Parent Compound	-0.01215	-0.0604178	0.0207549	0.497	0.999	-0.214557	-0.444221	-0.0061498	0.045	0.383554	-0.202407	-0.428219	0.00426327	0.053	0.414149	0.040565	-0.237459	0.410308	0.508	0.999
2-NAP	18-HETE	Cytochrome p450 Pathway	-0.0141537	-0.0726691	0.032142	0.497	0.999	0.064003	-0.248362	0.369101	0.675	0.971773	0.0781567	-0.235456	0.38015	0.628	0.991496	-0.0138452	-1.33842	1.92	0.874	0.999
MiBP	20-HETE	Cytochrome p450 Pathway	0.0223589	-0.0448299	0.105971	0.498	0.999	0.333747	-0.0864406	0.727917	0.11	0.432169	0.311389	-0.106761	0.71142	0.133	0.516405	0.0482378	-0.484976	0.754901	0.544	0.999
2- and 3-PHE	11-HETE	Cytochrome p450 Pathway	0.0317832	-0.0643257	0.15321	0.498	0.999	-0.142934	-0.592297	0.283278	0.522	0.971773	-0.174717	-0.61714	0.257739	0.429	0.991496	-0.0445725	-2.48126	2.70002	0.786	0.999
Pb	15DO12,14-PGJ2	Cyclooxygenase Pathway	-0.0134018	-0.0652254	0.0234536	0.499	0.999	-0.0103562	-0.219697	0.187013	0.955	0.971773	0.00304562	-0.199607	0.198348	0.947	0.991496	0.0241887	-2.17766	2.94322	0.896	0.999
9-PHE	13S-HODE	Lipoxygenase Pathway	-0.020364	-0.105655	0.0347215	0.5	0.999	0.0507115	-0.272848	0.350086	0.751	0.971773	0.0710755	-0.253166	0.377479	0.656	0.991496	-0.0189584	-2.11724	2.28755	0.895	0.999
Zn	TNF-𝝰	Inflammatory	0.0129494	-0.019655	0.0643225	0.5	0.999	-0.0220151	-0.518621	0.439315	0.925	0.971773	-0.0349645	-0.542301	0.435963	0.898	0.991496	-0.00428365	-1.29693	1.0804	0.921	0.999
MEHP	17-HETE	Cytochrome p450 Pathway	-0.0193337	-0.0980951	0.0343493	0.501	0.999	-0.239217	-0.513825	0.0201481	0.069	0.383554	-0.219883	-0.483972	0.0370366	0.094	0.431784	0.050849	-0.322928	0.764222	0.532	0.999
TCS	8-OHdG	Oxidative Stress	0.00855436	-0.0127384	0.042508	0.501	0.999	0.0721758	-0.0514202	0.189098	0.259	0.813766	0.0636214	-0.0576565	0.178703	0.322	0.902065	0.0637537	-1.1392	1.43085	0.598	0.999
Hg	9S-HODE	Cytochrome p450 Pathway	0.0150409	-0.0308395	0.0709622	0.501	0.999	-0.112505	-0.341942	0.102347	0.331	0.92664	-0.127546	-0.355017	0.0951401	0.262	0.806529	-0.0531874	-2.04603	2.12432	0.7	0.999
2-NAP	11-HETE	Cytochrome p450 Pathway	-0.0211346	-0.0969575	0.0403692	0.502	0.999	0.0642461	-0.253303	0.364173	0.69	0.971773	0.0853807	-0.22065	0.385105	0.594	0.991496	-0.0201298	-2.87408	2.74017	0.93	0.999
MBP	BCPGE2	Cyclooxygenase Pathway	0.0213452	-0.0441842	0.107619	0.503	0.999	-0.214574	-0.539441	0.0885929	0.182	0.665385	-0.235919	-0.570196	0.0825412	0.171	0.630172	-0.0626303	-1.44494	0.967042	0.555	0.999
MPB	PGJ2	Cyclooxygenase Pathway	0.0115852	-0.0167453	0.0567173	0.503	0.999	-0.0122494	-0.191198	0.169748	0.904	0.971773	-0.0238346	-0.206738	0.159126	0.798	0.991496	-0.002549	-2.98608	2.88013	0.979	0.999
As	15-HETE	Lipoxygenase Pathway	0.0147795	-0.025525	0.0730611	0.504	0.999	0.0033533	-0.224269	0.219625	0.959	0.971773	-0.0114262	-0.232552	0.199343	0.944	0.991496	0.0231483	-2.31534	1.90869	0.883	0.999
2-FLU	LTD4	Lipoxygenase Pathway	-0.0204144	-0.100486	0.0439794	0.505	0.999	-0.0267791	-0.400909	0.31664	0.887	0.971773	-0.00636472	-0.368493	0.343304	0.978	0.995162	0.0396131	-2.1816	2.37844	0.83	0.999
MBZP	8(9)-EET	Cytochrome p450 Pathway	-0.011645	-0.0574179	0.0172809	0.506	0.999	-0.0284925	-0.26659	0.193353	0.822	0.971773	-0.0168475	-0.239182	0.200732	0.899	0.991496	0.0221795	-1.80244	1.99946	0.828	0.999
BPB	PGE2	Cyclooxygenase Pathway	0.00668735	-0.0107153	0.0335472	0.506	0.999	-0.00638676	-0.131276	0.113746	0.947	0.971773	-0.0130741	-0.132498	0.105374	0.847	0.991496	0.0044535	-2.03142	2.38211	0.965	0.999
Cu	13,14DHK-PGF2𝝰	Cyclooxygenase Pathway	0.0269174	-0.0440812	0.134704	0.506	0.999	-0.473721	-1.03998	0.0812627	0.084	0.413152	-0.500639	-1.08747	0.0385539	0.073	0.416783	-0.0329331	-0.649177	0.264411	0.56	0.999
Pb	20-HETE	Cytochrome p450 Pathway	0.0117757	-0.0182978	0.0596308	0.507	0.999	-0.0106255	-0.224213	0.190971	0.945	0.971773	-0.0224011	-0.244996	0.185517	0.85	0.991496	-0.00360247	-2.74365	2.11783	0.964	0.999
Zn	9(10)-EpoME	Cytochrome p450 Pathway	0.0181551	-0.0369084	0.0877435	0.507	0.999	-0.0210653	-0.522396	0.43606	0.939	0.971773	-0.0392204	-0.532592	0.418623	0.859	0.991496	0.00146956	-1.85188	2.06321	0.988	0.999
MEOHP	9,10-DiHOME	Cytochrome p450 Pathway	-0.0202166	-0.0886397	0.0396359	0.508	0.999	-0.276616	-0.507249	-0.0684702	0.009	0.179458	-0.2564	-0.490947	-0.0389496	0.017	0.252603	0.0675093	-0.182978	0.501723	0.511	0.999
Ba	18-HETE	Cytochrome p450 Pathway	0.0101154	-0.0193185	0.0498464	0.508	0.999	-0.102628	-0.293364	0.0729735	0.272	0.823102	-0.112744	-0.301399	0.0684125	0.221	0.741357	-0.0451595	-1.7136	1.18093	0.656	0.999
Mn	9,10-DiHOME	Cytochrome p450 Pathway	0.0120784	-0.0189391	0.0609678	0.508	0.999	0.0618854	-0.179628	0.295727	0.6	0.971773	0.049807	-0.184088	0.279139	0.654	0.991496	0.0432959	-1.70528	1.50448	0.73	0.999
Mo	AA	Parent Compound	-0.0294308	-0.139917	0.0539894	0.508	0.999	0.536457	-0.0325836	1.07383	0.066	0.383554	0.565888	-0.0115098	1.09898	0.057	0.414149	-0.0376866	-0.505923	0.207396	0.542	0.999
Ni	12-HETE	Lipoxygenase Pathway	-0.023904	-0.114684	0.0449509	0.509	0.999	0.127754	-0.270621	0.48974	0.487	0.971773	0.151658	-0.228193	0.509615	0.422	0.991496	-0.0378503	-1.96231	1.94616	0.816	0.999
Zn	EPA	Parent Compound	-0.014755	-0.0732829	0.0234291	0.509	0.999	-0.021455	-0.520078	0.441205	0.918	0.971773	-0.00669993	-0.491774	0.44637	0.977	0.995162	0.00753718	-1.27493	1.46224	0.923	0.999
BPA	PGB2	Cyclooxygenase Pathway	0.013218	-0.0217954	0.0637982	0.511	0.999	0.078151	-0.297775	0.446967	0.662	0.971773	0.064933	-0.316749	0.432862	0.721	0.991496	0.018309	-1.03735	1.48579	0.833	0.999
2,4-DCP	12-HETE	Lipoxygenase Pathway	0.0136314	-0.0272127	0.0689831	0.511	0.999	0.0702528	-0.125675	0.253409	0.475	0.971773	0.0566214	-0.131049	0.231164	0.547	0.991496	0.0789362	-2.82747	2.13843	0.632	0.999
MEHP	14(15)-EET	Cytochrome p450 Pathway	-0.0106018	-0.0530631	0.0164287	0.512	0.999	-0.239463	-0.500969	0.00518955	0.054	0.383554	-0.228861	-0.49615	0.0189737	0.073	0.416783	0.0284928	-0.161465	0.398991	0.534	0.999
BP3	TXB2	Cyclooxygenase Pathway	-0.00683797	-0.0324238	0.0132018	0.512	0.999	0.0521693	-0.0814172	0.181151	0.455	0.971773	0.0590072	-0.0752758	0.191315	0.391	0.977711	-0.0333034	-1.55278	1.49722	0.757	0.999
MBZP	5,6-DHET	Cytochrome p450 Pathway	-0.0119635	-0.0619589	0.0196687	0.514	0.999	-0.0293048	-0.266633	0.19583	0.825	0.971773	-0.0173413	-0.251171	0.209472	0.905	0.991496	0.0172035	-1.95333	2.66366	0.847	0.999
Mn	12-HETE	Lipoxygenase Pathway	0.0153466	-0.0312667	0.0710103	0.515	0.999	0.0619669	-0.191216	0.30387	0.608	0.971773	0.0466203	-0.194299	0.285256	0.689	0.991496	0.0636135	-1.95626	2.19551	0.723	0.999
Mn	8(9)-EET	Cytochrome p450 Pathway	0.0120728	-0.018851	0.0601754	0.515	0.999	0.0618687	-0.178348	0.296067	0.598	0.971773	0.0497959	-0.180424	0.279064	0.651	0.991496	0.0433646	-1.66339	1.73138	0.721	0.999
2,4-DCP	12-oxoETE	Lipoxygenase Pathway	0.019358	-0.0389108	0.0880175	0.516	0.999	0.0694462	-0.132095	0.255813	0.488	0.971773	0.0500882	-0.142236	0.226307	0.591	0.991496	0.133513	-2.62568	2.83097	0.608	0.999
2,5-DCP	9-oxoODE	Cyclooxygenase Pathway	0.00734693	-0.0118282	0.0379111	0.516	0.999	0.18104	0.0401613	0.31514	0.014	0.189778	0.173693	0.0344235	0.3031	0.014	0.234932	0.0270479	-0.0864833	0.244355	0.524	0.999
TCS	CAA	Cytochrome p450 Pathway	-0.00728654	-0.0360818	0.013974	0.516	0.999	0.0721552	-0.0510696	0.187709	0.245	0.813766	0.0794417	-0.041547	0.194798	0.202	0.700952	-0.041706	-1.88679	1.27628	0.687	0.999
4-PHE	8-OHdG	Oxidative Stress	0.0306889	-0.0586411	0.162059	0.516	0.999	-0.0683092	-0.532531	0.400745	0.776	0.971773	-0.0989981	-0.576151	0.361638	0.686	0.991496	-0.0103684	-2.705	2.93466	0.934	0.999
Tl	16-HETE	Cytochrome p450 Pathway	-0.0174099	-0.0884411	0.029673	0.516	0.999	0.0592937	-0.243318	0.368231	0.701	0.971773	0.0767036	-0.227262	0.39477	0.642	0.991496	-0.0369203	-2.08674	1.8145	0.773	0.999
MEHP	TNF-𝝰	Inflammatory	0.00851791	-0.0151581	0.0446395	0.517	0.999	-0.239044	-0.505472	0.00857305	0.062	0.383554	-0.247562	-0.515038	-0.00311596	0.046	0.414149	-0.0187988	-0.464176	0.184	0.567	0.999
Se	PGE3	Cyclooxygenase Pathway	-0.0467266	-0.232863	0.0930528	0.517	0.999	0.277527	-0.338346	0.848858	0.363	0.970743	0.324254	-0.29202	0.902941	0.295	0.864488	-0.0469014	-2.5174	1.89893	0.758	0.999
Se	9,10-DiHOME	Cytochrome p450 Pathway	0.0332646	-0.0596607	0.174239	0.517	0.999	0.277767	-0.327408	0.863345	0.373	0.970743	0.244503	-0.373538	0.824803	0.425	0.991496	0.0440184	-1.07744	1.31948	0.652	0.999
BPB	13S-HODE	Lipoxygenase Pathway	-0.00841207	-0.0428485	0.012659	0.518	0.999	-0.00668028	-0.132246	0.112934	0.944	0.971773	0.00173179	-0.130963	0.125229	0.952	0.991496	0.00560938	-2.29483	2.89142	0.954	0.999
Cu	15DO12,14-PGJ2	Cyclooxygenase Pathway	-0.0242815	-0.125691	0.0492559	0.518	0.999	-0.473659	-1.05541	0.0778342	0.092	0.413152	-0.449377	-1.03276	0.0943769	0.108	0.459347	0.03468	-0.309916	0.537302	0.548	0.999
Se	PGE2	Cyclooxygenase Pathway	-0.0262271	-0.134485	0.0469246	0.518	0.999	0.277442	-0.339638	0.859353	0.369	0.970743	0.30367	-0.315137	0.887602	0.329	0.907883	-0.0276117	-1.35367	1.11556	0.735	0.999
MECPP	11,12-DHET	Cytochrome p450 Pathway	-0.0183304	-0.0873503	0.039699	0.519	0.999	-0.261302	-0.477613	-0.0686283	0.011	0.179458	-0.242972	-0.449378	-0.0595044	0.012	0.234932	0.0574697	-0.268113	0.399408	0.516	0.999
Ba	15-HETE	Lipoxygenase Pathway	0.0105338	-0.020904	0.0533592	0.519	0.999	-0.102284	-0.290664	0.0744347	0.276	0.826574	-0.112818	-0.294274	0.0587656	0.212	0.724802	-0.0396104	-1.86756	1.88206	0.715	0.999
Hg	PGB2	Cyclooxygenase Pathway	0.0101615	-0.0167502	0.0523618	0.52	0.999	-0.11247	-0.343728	0.112555	0.323	0.924916	-0.122631	-0.358869	0.103128	0.284	0.841831	-0.0274179	-1.27065	0.984326	0.689	0.999
Sn	20-HETE	Cytochrome p450 Pathway	0.0119369	-0.021646	0.0610916	0.52	0.999	0.0705814	-0.142596	0.269988	0.497	0.971773	0.0586445	-0.155237	0.260351	0.582	0.991496	0.0398103	-1.88318	2.08171	0.731	0.999
MEHP	LA	Parent Compound	-0.0122553	-0.0636908	0.0246174	0.521	0.999	-0.238677	-0.509385	0.0110013	0.065	0.383554	-0.226422	-0.492861	0.0191949	0.072	0.416783	0.036199	-0.299882	0.501545	0.542	0.999
Ba	5-oxoETE	Lipoxygenase Pathway	0.0160332	-0.0363293	0.077241	0.521	0.999	-0.102245	-0.29946	0.0829687	0.297	0.872555	-0.118278	-0.301663	0.058299	0.205	0.707128	-0.0530462	-2.87026	2.49745	0.754	0.999
Zn	12-oxoETE	Lipoxygenase Pathway	-0.0321181	-0.15074	0.0694335	0.521	0.999	-0.0203541	-0.515461	0.444256	0.944	0.971773	0.011764	-0.469336	0.462749	0.94	0.991496	0.0425136	-2.93228	2.60939	0.863	0.999
2- and 3-PHE	15DO12,14-PGJ2	Cyclooxygenase Pathway	0.0273315	-0.0541214	0.136848	0.522	0.999	-0.140052	-0.577623	0.272682	0.517	0.971773	-0.167384	-0.586155	0.235843	0.425	0.991496	-0.0227472	-2.44141	2.25662	0.869	0.999
MEOHP	AA	Parent Compound	-0.0111763	-0.0579344	0.0215522	0.523	0.999	-0.276696	-0.504706	-0.0688841	0.009	0.179458	-0.265519	-0.489137	-0.0609545	0.009	0.234932	0.0293915	-0.117368	0.252822	0.52	0.999
2,5-DCP	12(13)-EpoME	Cytochrome p450 Pathway	0.00738004	-0.0121174	0.0373297	0.523	0.999	0.181091	0.0423323	0.315127	0.014	0.189778	0.173711	0.0354659	0.302434	0.014	0.234932	0.027698	-0.0858508	0.246693	0.527	0.999
EPB	TXB2	Cyclooxygenase Pathway	0.00824237	-0.0154682	0.0423938	0.523	0.999	-0.0192454	-0.169137	0.12764	0.816	0.971773	-0.0274878	-0.174519	0.12007	0.732	0.991496	-0.00314078	-2.36058	2.16783	0.983	0.999
Se	PGB2	Cyclooxygenase Pathway	-0.0226655	-0.118961	0.0414495	0.524	0.999	0.277411	-0.345838	0.863929	0.379	0.970743	0.300076	-0.322508	0.900009	0.354	0.948638	-0.0266023	-0.931055	0.945249	0.699	0.999
MEHP	9(10)-EpoME	Cytochrome p450 Pathway	-0.0113272	-0.0553981	0.0206957	0.525	0.999	-0.23926	-0.511581	0.0137317	0.064	0.383554	-0.227933	-0.493344	0.0169619	0.074	0.419394	0.0348409	-0.222255	0.495792	0.537	0.999
MEP	12-oxoETE	Lipoxygenase Pathway	0.0148226	-0.0323176	0.0703427	0.525	0.999	-0.053816	-0.265567	0.155007	0.613	0.971773	-0.0686387	-0.272393	0.130436	0.514	0.991496	-0.0179566	-3.19432	2.58633	0.936	0.999
Ba	11-HETE	Cytochrome p450 Pathway	0.0121467	-0.0239642	0.0604313	0.525	0.999	-0.102681	-0.287336	0.0723107	0.244	0.813766	-0.114828	-0.303706	0.0665363	0.221	0.741357	-0.0599928	-2.1105	1.46017	0.627	0.999
MECPP	PGD2	Cyclooxygenase Pathway	-0.0106916	-0.055306	0.0227848	0.526	0.999	-0.261482	-0.479199	-0.0645241	0.011	0.179458	-0.25079	-0.461556	-0.0571484	0.011	0.234932	0.0299715	-0.137678	0.300174	0.525	0.999
MPB	IL-10	Inflammatory	0.0139532	-0.0305512	0.0710613	0.526	0.999	-0.0115144	-0.204477	0.17198	0.903	0.971773	-0.0254676	-0.208857	0.155231	0.779	0.991496	0.018872	-3.40504	3.09471	0.923	0.999
TCS	AA	Parent Compound	0.00718724	-0.0158897	0.0389919	0.526	0.999	0.0723053	-0.0561294	0.193275	0.266	0.814515	0.0651181	-0.0603118	0.186646	0.306	0.884424	0.0566603	-1.2554	1.3757	0.594	0.999
Ba	5(6)-EET	Cytochrome p450 Pathway	0.0136885	-0.0304766	0.0676037	0.526	0.999	-0.103485	-0.287731	0.0764637	0.266	0.814515	-0.117174	-0.298131	0.0507677	0.192	0.679475	-0.0602326	-2.15002	2.50278	0.714	0.999
Mn	11(12)-EET	Cytochrome p450 Pathway	-0.00931286	-0.0479119	0.017279	0.526	0.999	0.0618033	-0.179926	0.302643	0.597	0.971773	0.0711162	-0.168411	0.310642	0.553	0.991496	-0.0159949	-1.83526	1.08926	0.827	0.999
MBP	13,14DHK-PGD2	Cyclooxygenase Pathway	-0.0229279	-0.103212	0.0473934	0.527	0.999	-0.212839	-0.550277	0.0897083	0.194	0.677247	-0.189911	-0.502169	0.10051	0.222	0.741493	0.0840086	-0.924081	1.23423	0.569	0.999
MiBP	TNF-𝝰	Inflammatory	0.0154134	-0.0292169	0.0799877	0.527	0.999	0.333237	-0.0781977	0.722515	0.107	0.432169	0.317824	-0.104372	0.718809	0.131	0.512071	0.0268354	-0.329973	0.594477	0.602	0.999
MEP	13S-HODE	Lipoxygenase Pathway	-0.010245	-0.0525322	0.0180552	0.527	0.999	-0.0537436	-0.26392	0.148136	0.619	0.971773	-0.0434986	-0.252672	0.155349	0.672	0.991496	0.0338726	-1.56638	1.58168	0.738	0.999
2-NAP	PGD2	Cyclooxygenase Pathway	0.0130032	-0.0261133	0.0673867	0.527	0.999	0.0645245	-0.253038	0.37401	0.684	0.971773	0.0515213	-0.264851	0.360266	0.735	0.991496	0.0295782	-1.36426	1.79166	0.809	0.999
2- and 3-PHE	PGA2	Cyclooxygenase Pathway	-0.0247111	-0.13017	0.0521059	0.527	0.999	-0.142098	-0.580458	0.285769	0.516	0.971773	-0.117387	-0.556004	0.321015	0.594	0.991496	0.0288008	-2.18817	2.32404	0.801	0.999
1-PHE	PGA2	Cyclooxygenase Pathway	-0.0216783	-0.111457	0.0417643	0.527	0.999	-0.0645289	-0.496954	0.353844	0.759	0.971773	-0.0428506	-0.469894	0.381903	0.841	0.991496	0.00854805	-2.481	2.17803	0.938	0.999
4-PHE	PGA2	Cyclooxygenase Pathway	-0.029295	-0.148008	0.0563246	0.527	0.999	-0.068521	-0.540099	0.393115	0.748	0.971773	-0.039226	-0.539347	0.438785	0.879	0.991496	0.0135651	-2.52045	3.50294	0.921	0.999
Sn	11(12)-EET	Cytochrome p450 Pathway	0.0106228	-0.0196262	0.052881	0.527	0.999	0.0709683	-0.140228	0.270908	0.494	0.971773	0.0603455	-0.149109	0.261011	0.561	0.991496	0.0432159	-1.55475	1.45594	0.687	0.999
Cu	5,6-DHET	Cytochrome p450 Pathway	-0.0286627	-0.136093	0.0620293	0.528	0.999	-0.474461	-1.05599	0.0763792	0.091	0.413152	-0.445798	-1.04258	0.123914	0.117	0.472484	0.0486353	-0.417002	0.802137	0.589	0.999
Se	8(9)-EET	Cytochrome p450 Pathway	0.033182	-0.0598035	0.17624	0.528	0.999	0.277695	-0.330102	0.869835	0.376	0.970743	0.244513	-0.373567	0.825355	0.426	0.991496	0.0455249	-1.05042	1.27437	0.656	0.999
Cu	8,9-DHET	Cytochrome p450 Pathway	0.0128658	-0.0251722	0.0653539	0.529	0.999	-0.47464	-1.04698	0.0630901	0.09	0.413152	-0.487506	-1.07155	0.0497041	0.079	0.424277	-0.0160069	-0.270353	0.149579	0.583	0.999
Se	LTD4	Lipoxygenase Pathway	0.04115	-0.0848551	0.200983	0.529	0.999	0.278411	-0.351756	0.869153	0.37	0.970743	0.237261	-0.390788	0.823767	0.431	0.991496	0.0719195	-1.17521	1.63955	0.639	0.999
MiBP	TXB2	Cyclooxygenase Pathway	0.0208232	-0.0356776	0.106382	0.53	0.999	0.334047	-0.0632941	0.712807	0.094	0.413152	0.313224	-0.0885386	0.686795	0.115	0.469313	0.0401946	-0.452089	0.610131	0.55	0.999
2,4-DCP	TNF-𝝰	Inflammatory	0.0160296	-0.0277261	0.0779735	0.53	0.999	0.0691114	-0.125837	0.258477	0.495	0.971773	0.0530818	-0.153592	0.24439	0.596	0.991496	0.056095	-2.50835	2.3378	0.765	0.999
BPB	16-HETE	Cytochrome p450 Pathway	0.00497293	-0.00850294	0.0256636	0.53	0.999	-0.00672906	-0.131065	0.111519	0.929	0.971773	-0.011702	-0.133321	0.107598	0.872	0.991496	0.00337899	-1.57944	1.64584	0.963	0.999
MBZP	9(10)-EpoME	Cytochrome p450 Pathway	0.0160079	-0.0387455	0.0841026	0.531	0.999	-0.0286915	-0.276934	0.199238	0.85	0.971773	-0.0446994	-0.279168	0.181277	0.725	0.991496	0.00338903	-3.41393	3.47779	0.983	0.999
Hg	RVD2	Lipoxygenase Pathway	0.00861063	-0.0153757	0.0455119	0.531	0.999	-0.112464	-0.341944	0.107906	0.329	0.926637	-0.121074	-0.351507	0.10355	0.292	0.858954	-0.0235298	-1.28002	1.03024	0.716	0.999
Mn	PGD3	Cyclooxygenase Pathway	-0.0198364	-0.0981721	0.0401622	0.531	0.999	0.0616947	-0.184822	0.298894	0.607	0.971773	0.0815311	-0.15249	0.310261	0.495	0.991496	-0.0198671	-2.85411	3.67932	0.922	0.999
MBZP	IL-10	Inflammatory	-0.0160964	-0.0793916	0.0329831	0.532	0.999	-0.0289393	-0.275457	0.207034	0.835	0.971773	-0.0128429	-0.241854	0.209538	0.923	0.991496	0.0612351	-2.67741	2.69995	0.817	0.999
MBP	13S-HODE	Lipoxygenase Pathway	-0.0136098	-0.0764689	0.0261177	0.532	0.999	-0.213957	-0.540039	0.0850553	0.176	0.662286	-0.200347	-0.517141	0.0920256	0.206	0.708469	0.0353602	-0.51594	0.79229	0.578	0.999
1-PHE	𝝰LA	Parent Compound	0.0243892	-0.0505121	0.121978	0.533	0.999	-0.0626649	-0.476313	0.332821	0.763	0.971773	-0.0870541	-0.480658	0.298378	0.661	0.991496	-0.000707493	-2.72451	2.73678	0.992	0.999
Mn	8,9-DHET	Cytochrome p450 Pathway	-0.00924847	-0.0476696	0.0170946	0.533	0.999	0.0618263	-0.180451	0.300808	0.594	0.971773	0.0710748	-0.170978	0.307455	0.553	0.991496	-0.0151504	-1.82669	1.11615	0.827	0.999
MPB	PGE3	Cyclooxygenase Pathway	0.0137089	-0.0283637	0.0677498	0.534	0.999	-0.0117312	-0.208953	0.173292	0.919	0.971773	-0.0254401	-0.211889	0.156619	0.79	0.991496	0.0222063	-2.97833	3.36131	0.927	0.999
TCS	PGJ2	Cyclooxygenase Pathway	0.00659197	-0.0101401	0.0337325	0.534	0.999	0.0721711	-0.0453437	0.188395	0.252	0.813766	0.0655792	-0.0552717	0.182203	0.308	0.887561	0.0425189	-0.753579	1.25041	0.624	0.999
4-PHE	11-HETE	Cytochrome p450 Pathway	0.0266667	-0.0604888	0.138712	0.534	0.999	-0.0691733	-0.555964	0.39641	0.756	0.971773	-0.09584	-0.572717	0.362835	0.68	0.991496	-0.0169693	-3.24289	2.15971	0.914	0.999
TCS	20-HETE	Cytochrome p450 Pathway	0.00563766	-0.0103931	0.0300244	0.535	0.999	0.0722088	-0.0494323	0.186497	0.262	0.813766	0.0665711	-0.0527451	0.180908	0.286	0.845597	0.0429377	-0.669378	0.881935	0.595	0.999
2- and 3-PHE	IL-1β	Inflammatory	0.021676	-0.0551299	0.1093	0.535	0.999	-0.142268	-0.588277	0.284163	0.506	0.971773	-0.163944	-0.619783	0.272023	0.462	0.991496	-0.0501798	-2.14105	1.56754	0.705	0.999
Mo	TNF-𝝰	Inflammatory	0.0199352	-0.0502574	0.0994139	0.536	0.999	0.535416	-0.0431333	1.06947	0.067	0.383554	0.51548	-0.0581395	1.05485	0.076	0.421455	0.0306392	-0.18032	0.404007	0.565	0.999
1-PHE	11-HETE	Cytochrome p450 Pathway	0.02722	-0.0631946	0.136341	0.537	0.999	-0.0651283	-0.479943	0.349444	0.76	0.971773	-0.0923482	-0.524179	0.326185	0.656	0.991496	-0.0215855	-2.87426	2.92946	0.901	0.999
MEHP	8-HETE	Lipoxygenase Pathway	-0.0105423	-0.0544468	0.0206028	0.538	0.999	-0.238879	-0.509269	0.00810858	0.06	0.383554	-0.228337	-0.487843	0.0140517	0.07	0.416051	0.0327733	-0.223369	0.428382	0.55	0.999
Sn	𝝰LA	Parent Compound	0.011549	-0.0253257	0.0559643	0.538	0.999	0.0711471	-0.14157	0.273947	0.507	0.971773	0.0595981	-0.152216	0.262776	0.566	0.991496	0.0578213	-1.90864	1.83135	0.677	0.999
MEHHP	11-HETE	Cytochrome p450 Pathway	0.00948934	-0.0173221	0.0484599	0.539	0.999	-0.214856	-0.449651	-0.00650153	0.046	0.383554	-0.224345	-0.460913	-0.0112355	0.042	0.414149	-0.0262854	-0.408851	0.157911	0.559	0.999
MEOHP	RVD2	Lipoxygenase Pathway	0.00885834	-0.0178756	0.0472757	0.539	0.999	-0.276568	-0.502249	-0.0770415	0.007	0.179458	-0.285426	-0.506881	-0.0829489	0.005	0.234932	-0.0200771	-0.300296	0.0683944	0.544	0.999
2- and 3-PHE	IL-6	Inflammatory	0.0198657	-0.0480761	0.103703	0.54	0.999	-0.141912	-0.585728	0.275259	0.511	0.971773	-0.161778	-0.591407	0.258629	0.447	0.991496	-0.0198476	-1.7681	1.76616	0.849	0.999
MCPP	11(12)-EET	Cytochrome p450 Pathway	-0.00940414	-0.0528106	0.0191221	0.541	0.999	-0.20754	-0.424273	-0.0054116	0.044	0.383554	-0.198136	-0.416634	0.00516657	0.062	0.414149	0.0263186	-0.200056	0.514914	0.555	0.999
2-NAP	LA	Parent Compound	-0.0174347	-0.0877751	0.0354027	0.541	0.999	0.0644079	-0.265815	0.386815	0.693	0.971773	0.0818425	-0.244323	0.397253	0.629	0.991496	-0.0112811	-1.94753	2.09068	0.936	0.999
Cu	11(12)-EET	Cytochrome p450 Pathway	0.0128686	-0.024832	0.0653373	0.541	0.999	-0.474597	-1.04626	0.0632242	0.089	0.413152	-0.487466	-1.07167	0.0492787	0.077	0.424277	-0.0158193	-0.275177	0.14664	0.592	0.999
MCPP	PGD2	Cyclooxygenase Pathway	0.0168709	-0.0383638	0.0877913	0.542	0.999	-0.207771	-0.441673	0.0137852	0.063	0.383554	-0.224642	-0.444945	-0.017734	0.037	0.414149	-0.0540371	-1.21722	0.456163	0.597	0.999
1-NAP	IL-1β	Inflammatory	-0.0114902	-0.060467	0.0218905	0.542	0.999	0.288153	-0.0460137	0.61352	0.089	0.413152	0.299644	-0.0256753	0.628213	0.069	0.415434	-0.0212816	-0.437757	0.263215	0.595	0.999
Ni	PGE3	Cyclooxygenase Pathway	0.0201039	-0.0461706	0.0989502	0.542	0.999	0.127872	-0.252541	0.483877	0.489	0.971773	0.107768	-0.266157	0.455907	0.548	0.991496	0.0620517	-1.52928	1.73829	0.687	0.999
MBZP	PGB2	Cyclooxygenase Pathway	0.00923527	-0.0157426	0.0509612	0.543	0.999	-0.0284982	-0.266033	0.193747	0.829	0.971773	-0.0377335	-0.275561	0.188413	0.773	0.991496	-0.00637584	-1.64674	2.69862	0.922	0.999
EPB	13,14DHK-PGD2	Cyclooxygenase Pathway	0.00993202	-0.0226868	0.0471343	0.543	0.999	-0.0193506	-0.171855	0.132032	0.822	0.971773	-0.0292826	-0.176056	0.11776	0.723	0.991496	0.0113399	-2.92147	3.23067	0.967	0.999
Sn	PGB2	Cyclooxygenase Pathway	0.00807399	-0.0161879	0.0422326	0.543	0.999	0.0708302	-0.133768	0.263547	0.475	0.971773	0.0627562	-0.139042	0.254403	0.527	0.991496	0.036946	-0.98022	1.3806	0.696	0.999
PPB	20-HETE	Cytochrome p450 Pathway	0.00617046	-0.00940065	0.0314189	0.544	0.999	-0.0243901	-0.150481	0.0959602	0.717	0.971773	-0.0305605	-0.156028	0.0952382	0.642	0.991496	-0.0243667	-1.92763	1.94705	0.819	0.999
MECPP	13S-HODE	Lipoxygenase Pathway	-0.0202566	-0.0974848	0.047062	0.545	0.999	-0.261349	-0.47711	-0.0659883	0.01	0.179458	-0.241092	-0.459294	-0.0376325	0.018	0.257556	0.0719424	-0.211483	0.553566	0.549	0.999
BP3	12(13)-EpoME	Cytochrome p450 Pathway	0.00562677	-0.00997821	0.0286619	0.545	0.999	0.0518951	-0.0814433	0.182587	0.461	0.971773	0.0462683	-0.0883981	0.178385	0.504	0.991496	0.0291556	-1.12997	1.04744	0.758	0.999
MPB	IL-6	Inflammatory	0.00815758	-0.0191125	0.0423957	0.545	0.999	-0.0116444	-0.200578	0.17371	0.918	0.971773	-0.019802	-0.201933	0.162056	0.834	0.991496	0.00694502	-1.95242	2.0517	0.953	0.999
2-NAP	16-HETE	Cytochrome p450 Pathway	-0.0102679	-0.056882	0.0204013	0.545	0.999	0.0642296	-0.251141	0.367884	0.675	0.971773	0.0744974	-0.241455	0.384465	0.651	0.991496	-0.0137993	-1.26277	1.11136	0.83	0.999
MEHP	5,6-DHET	Cytochrome p450 Pathway	-0.00670148	-0.035601	0.0131746	0.546	0.999	-0.239165	-0.503449	0.00429242	0.057	0.383554	-0.232464	-0.49956	0.0148715	0.069	0.415434	0.0152469	-0.161075	0.266222	0.575	0.999
Hg	PGD2	Cyclooxygenase Pathway	0.0103073	-0.0252067	0.0532033	0.546	0.999	-0.112517	-0.339281	0.105293	0.316	0.918508	-0.122825	-0.34801	0.0940756	0.276	0.828715	-0.0308328	-1.66895	1.04833	0.742	0.999
MBZP	13,14DHK-PGD2	Cyclooxygenase Pathway	-0.0200514	-0.0993008	0.0504547	0.547	0.999	-0.0272206	-0.275396	0.204648	0.851	0.971773	-0.0071692	-0.231284	0.207154	0.963	0.992842	0.098932	-3.14209	3.67301	0.782	0.999
BP3	9-oxoODE	Cyclooxygenase Pathway	0.00559615	-0.0104394	0.0289881	0.547	0.999	0.0518464	-0.0814743	0.182564	0.457	0.971773	0.0462502	-0.0891064	0.178567	0.504	0.991496	0.0272747	-1.11707	1.03606	0.756	0.999
EPB	PGA2	Cyclooxygenase Pathway	-0.00702601	-0.0374513	0.0138299	0.547	0.999	-0.019328	-0.167152	0.128722	0.809	0.971773	-0.012302	-0.16222	0.140196	0.889	0.991496	0.00689384	-1.74342	2.54514	0.938	0.999
2-FLU	11,12-DHET	Cytochrome p450 Pathway	-0.0220179	-0.114075	0.0578935	0.547	0.999	-0.0267376	-0.40066	0.313678	0.897	0.971773	-0.00471967	-0.359736	0.335196	0.996	0.998431	0.0474554	-2.34366	3.33676	0.836	0.999
1-PYR	IL-6	Inflammatory	-0.0165176	-0.0848919	0.0347906	0.547	0.999	-0.099143	-0.469826	0.257178	0.592	0.971773	-0.0826254	-0.44256	0.279358	0.65	0.991496	0.0373797	-2.43822	1.67236	0.771	0.999
Mo	9,10-DiHOME	Cytochrome p450 Pathway	-0.0169381	-0.0938632	0.0359654	0.547	0.999	0.535825	-0.0481117	1.07	0.066	0.383554	0.552763	-0.0313119	1.09049	0.063	0.414149	-0.0193204	-0.299734	0.154608	0.577	0.999
Mo	8(9)-EET	Cytochrome p450 Pathway	-0.0168906	-0.0944958	0.0367755	0.547	0.999	0.535828	-0.0473076	1.07265	0.065	0.383554	0.552718	-0.0233099	1.0951	0.061	0.414149	-0.0194632	-0.296755	0.153604	0.58	0.999
MEOHP	13S-HODE	Lipoxygenase Pathway	-0.0214437	-0.100199	0.0506481	0.548	0.999	-0.27667	-0.508373	-0.064987	0.009	0.179458	-0.255227	-0.490737	-0.0285774	0.02	0.27432	0.0744524	-0.216443	0.567531	0.551	0.999
Hg	18-HETE	Cytochrome p450 Pathway	0.00776319	-0.0168001	0.0445305	0.548	0.999	-0.112624	-0.33991	0.107418	0.321	0.924902	-0.120387	-0.348191	0.105141	0.288	0.848264	-0.0242221	-1.21767	0.83121	0.709	0.999
MCPP	PGE3	Cyclooxygenase Pathway	0.0121543	-0.0292023	0.0612044	0.549	0.999	-0.207757	-0.434289	0.00193488	0.052	0.383554	-0.219911	-0.4373	-0.0146198	0.036	0.414149	-0.0407126	-0.793717	0.258911	0.583	0.999
Mo	20-HETE	Cytochrome p450 Pathway	0.0198447	-0.0417287	0.104757	0.549	0.999	0.535455	-0.0352787	1.07057	0.065	0.383554	0.515611	-0.0641569	1.06029	0.076	0.421455	0.0229394	-0.170034	0.396352	0.58	0.999
Pb	12,13-DiHOME	Cytochrome p450 Pathway	-0.0112953	-0.0579008	0.0187839	0.549	0.999	-0.0104423	-0.237239	0.198645	0.965	0.971773	0.000852971	-0.2174	0.208441	0.962	0.992842	0.0100565	-2.05209	2.03623	0.926	0.999
BPA	13,14DHK-PGD2	Cyclooxygenase Pathway	-0.0169611	-0.0806514	0.0386522	0.551	0.999	0.0777908	-0.302478	0.43391	0.672	0.971773	0.0947519	-0.27036	0.453175	0.604	0.991496	-0.0158848	-1.99428	1.87044	0.919	0.999
2,4-DCP	BCPGE2	Cyclooxygenase Pathway	-0.0154644	-0.0744992	0.0354498	0.552	0.999	0.0696052	-0.11876	0.250874	0.477	0.971773	0.0850696	-0.121566	0.277789	0.399	0.987067	-0.0740198	-3.43369	2.87992	0.753	0.999
2,5-DCP	PGD2	Cyclooxygenase Pathway	-0.0099718	-0.0494162	0.0195956	0.552	0.999	0.180711	0.0372236	0.317866	0.015	0.199828	0.190683	0.0523923	0.324506	0.009	0.234932	-0.0403705	-0.589088	0.12667	0.565	0.999
Mn	AA	Parent Compound	-0.0139186	-0.0705879	0.0280089	0.552	0.999	0.0623673	-0.175274	0.293185	0.6	0.971773	0.0762859	-0.162342	0.30526	0.521	0.991496	-0.026019	-2.29702	2.22256	0.87	0.999
Pb	13S-HODE	Lipoxygenase Pathway	0.0120507	-0.0234828	0.066411	0.552	0.999	-0.0103934	-0.239559	0.20657	0.953	0.971773	-0.0224441	-0.244316	0.186905	0.874	0.991496	0.0113383	-2.1924	2.2234	0.921	0.999
MECPP	17-HETE	Cytochrome p450 Pathway	-0.0124576	-0.067259	0.023099	0.553	0.999	-0.261797	-0.474202	-0.0683177	0.009	0.179458	-0.24934	-0.45586	-0.0555932	0.01	0.234932	0.0280059	-0.114148	0.327526	0.552	0.999
MPB	12,13-DiHOME	Cytochrome p450 Pathway	0.0089539	-0.0166715	0.0488691	0.554	0.999	-0.0115364	-0.199405	0.169267	0.903	0.971773	-0.0204903	-0.200297	0.156122	0.821	0.991496	0.00907235	-1.68176	1.77617	0.917	0.999
4-PHE	IL-1β	Inflammatory	0.0211679	-0.0588491	0.11497	0.554	0.999	-0.0685759	-0.550522	0.388772	0.769	0.971773	-0.0897438	-0.576222	0.383671	0.713	0.991496	-0.0201564	-2.49848	2.09411	0.873	0.999
Cu	12-oxoETE	Lipoxygenase Pathway	0.0262469	-0.0664073	0.134485	0.554	0.999	-0.474134	-1.02623	0.0526651	0.079	0.413152	-0.500381	-1.06056	0.0166522	0.062	0.414149	-0.0415987	-0.78955	0.374876	0.607	0.999
Ni	IL-1β	Inflammatory	-0.0128508	-0.0725021	0.0314431	0.555	0.999	0.127337	-0.259829	0.488848	0.478	0.971773	0.140187	-0.252257	0.50671	0.464	0.991496	-0.0327428	-1.37711	0.787542	0.687	0.999
MEP	14(15)-EET	Cytochrome p450 Pathway	-0.0114985	-0.060628	0.0197055	0.556	0.999	-0.0541673	-0.259047	0.145321	0.623	0.971773	-0.0426688	-0.255478	0.160752	0.688	0.991496	0.0176222	-2.19081	2.16094	0.839	0.999
MCPP	8,9-DHET	Cytochrome p450 Pathway	-0.00926921	-0.0517431	0.019039	0.557	0.999	-0.207553	-0.422843	-0.00708781	0.045	0.383554	-0.198284	-0.41401	0.00399481	0.059	0.414149	0.0256046	-0.183413	0.499821	0.572	0.999
1-PYR	8-HETE	Lipoxygenase Pathway	0.0198491	-0.0456707	0.104961	0.557	0.999	-0.0982523	-0.466801	0.255695	0.611	0.971773	-0.118101	-0.476637	0.234324	0.522	0.991496	-0.0133442	-2.66481	3.77526	0.934	0.999
Sn	8,9-DHET	Cytochrome p450 Pathway	0.0102128	-0.0191438	0.0515109	0.557	0.999	0.0710273	-0.138468	0.269067	0.497	0.971773	0.0608145	-0.150203	0.25902	0.564	0.991496	0.0399062	-1.5315	1.37898	0.704	0.999
Zn	PGB2	Cyclooxygenase Pathway	0.0139677	-0.0267895	0.0770604	0.557	0.999	-0.0209686	-0.516199	0.427137	0.955	0.971773	-0.0349363	-0.528123	0.413884	0.889	0.991496	0.000607494	-0.936215	1.6232	0.988	0.999
9-PHE	8,9-DHET	Cytochrome p450 Pathway	0.013415	-0.0253341	0.0753333	0.558	0.999	0.0498616	-0.272825	0.365607	0.75	0.971773	0.0364466	-0.282574	0.348628	0.82	0.991496	0.0250133	-1.353	1.89101	0.798	0.999
9-PHE	11(12)-EET	Cytochrome p450 Pathway	0.0132643	-0.0250691	0.0743852	0.558	0.999	0.0500429	-0.272335	0.360768	0.751	0.971773	0.0367786	-0.279834	0.347542	0.818	0.991496	0.0235264	-1.90789	2.01944	0.803	0.999
1-PHE	IL-1β	Inflammatory	0.0172067	-0.0457932	0.095216	0.559	0.999	-0.0645706	-0.488957	0.342831	0.763	0.971773	-0.0817773	-0.51739	0.333824	0.704	0.991496	-0.0258632	-2.46168	1.94819	0.824	0.999
4-PHE	PGJ2	Cyclooxygenase Pathway	-0.0243739	-0.130988	0.0433641	0.559	0.999	-0.0681411	-0.521085	0.373168	0.761	0.971773	-0.0437673	-0.497266	0.394003	0.846	0.991496	0.0268066	-1.86569	2.02953	0.794	0.999
EPB	9-oxoODE	Cyclooxygenase Pathway	0.00766195	-0.0162701	0.0412274	0.56	0.999	-0.019396	-0.16985	0.129736	0.822	0.971773	-0.0270579	-0.173011	0.121159	0.745	0.991496	-0.00297232	-2.51599	2.1496	0.972	0.999
EPB	12(13)-EpoME	Cytochrome p450 Pathway	0.00770413	-0.0153574	0.040559	0.56	0.999	-0.0193268	-0.170015	0.129374	0.822	0.971773	-0.0270309	-0.173672	0.12154	0.747	0.991496	-0.00341737	-2.35803	2.17324	0.964	0.999
2-NAP	PGJ2	Cyclooxygenase Pathway	-0.012447	-0.0658132	0.0214728	0.56	0.999	0.0642763	-0.26133	0.368507	0.676	0.971773	0.0767233	-0.234602	0.377502	0.631	0.991496	-0.0112073	-1.69143	1.3113	0.896	0.999
9-PHE	TNF-𝝰	Inflammatory	-0.00930049	-0.0540165	0.0199481	0.56	0.999	0.0495038	-0.275274	0.35912	0.76	0.971773	0.0588043	-0.254838	0.365618	0.714	0.991496	-0.00363895	-1.26212	1.22471	0.94	0.999
As	LA	Parent Compound	0.0156641	-0.0393145	0.083632	0.56	0.999	0.00298646	-0.230094	0.222106	0.958	0.971773	-0.0126777	-0.240943	0.196512	0.935	0.991496	0.0423669	-2.76385	3.22297	0.84	0.999
Se	14(15)-EET	Cytochrome p450 Pathway	0.0228224	-0.0503436	0.128334	0.56	0.999	0.275462	-0.360464	0.85493	0.379	0.970743	0.252639	-0.371074	0.836307	0.407	0.991496	0.0239169	-1.33632	1.0483	0.717	0.999
Sn	BCPGE2	Cyclooxygenase Pathway	-0.0143088	-0.0750712	0.0365138	0.56	0.999	0.0708991	-0.140394	0.269668	0.489	0.971773	0.0852079	-0.128982	0.295653	0.424	0.991496	-0.0515905	-2.91839	2.39505	0.769	0.999
MiBP	13,14DHK-PGF2𝝰	Cyclooxygenase Pathway	0.012659	-0.0255591	0.0693623	0.562	0.999	0.33406	-0.0887581	0.724302	0.108	0.432169	0.321401	-0.0944782	0.71337	0.121	0.481921	0.0197355	-0.311463	0.400548	0.602	0.999
MEP	13,14DHK-PGF2𝝰	Cyclooxygenase Pathway	-0.00858189	-0.0474056	0.0197306	0.563	0.999	-0.0534623	-0.263915	0.15088	0.615	0.971773	-0.0448804	-0.256155	0.154993	0.662	0.991496	0.0202109	-1.44729	1.42786	0.81	0.999
BP3	RVD1	Lipoxygenase Pathway	0.0133986	-0.0328319	0.067181	0.563	0.999	0.0525367	-0.0881983	0.185546	0.462	0.971773	0.0391381	-0.0946408	0.1644	0.564	0.991496	0.153838	-2.73439	2.97404	0.617	0.999
MEHHP	RVD1	Lipoxygenase Pathway	-0.0286317	-0.154811	0.076269	0.564	0.999	-0.21537	-0.463967	0.0151559	0.068	0.383554	-0.186738	-0.40322	0.0151158	0.071	0.416783	0.116486	-1.02436	0.918189	0.546	0.999
MBZP	5-oxoETE	Lipoxygenase Pathway	-0.0164832	-0.0851695	0.0422505	0.564	0.999	-0.0287561	-0.283415	0.211858	0.845	0.971773	-0.0122729	-0.25189	0.214621	0.929	0.991496	0.0701256	-2.60709	3.06166	0.789	0.999
2,4-DCP	16-HETE	Cytochrome p450 Pathway	0.00844163	-0.0192013	0.0502211	0.564	0.999	0.0696658	-0.118895	0.252028	0.473	0.971773	0.0612242	-0.130261	0.241201	0.519	0.991496	0.0343557	-1.30322	1.32832	0.701	0.999
2-NAP	5-HETE	Lipoxygenase Pathway	0.0173506	-0.039672	0.0924464	0.564	0.999	0.0652399	-0.263054	0.380969	0.697	0.971773	0.0478893	-0.275928	0.359239	0.764	0.991496	0.0504118	-2.06363	1.7882	0.757	0.999
1-NAP	12-oxoETE	Lipoxygenase Pathway	0.01739	-0.0423192	0.0881274	0.564	0.999	0.288948	-0.0507862	0.623535	0.097	0.416381	0.271558	-0.0621796	0.605406	0.116	0.470907	0.0531347	-0.417152	0.78577	0.561	0.999
MEOHP	5,6-DHET	Cytochrome p450 Pathway	-0.00613419	-0.033095	0.0127341	0.565	0.999	-0.276942	-0.506575	-0.0741589	0.007	0.179458	-0.270808	-0.49428	-0.0639734	0.007	0.234932	0.0122595	-0.0546182	0.168058	0.568	0.999
MiBP	PGB2	Cyclooxygenase Pathway	0.0100373	-0.023666	0.0541485	0.565	0.999	0.333778	-0.0788976	0.724774	0.105	0.432169	0.323741	-0.0939133	0.719701	0.122	0.48424	0.0175069	-0.246556	0.374635	0.628	0.999
MEP	RVD2	Lipoxygenase Pathway	-0.00693566	-0.037555	0.0140122	0.565	0.999	-0.0536234	-0.260404	0.145203	0.611	0.971773	-0.0466877	-0.2563	0.151139	0.648	0.991496	0.0180909	-1.07607	1.06216	0.808	0.999
MEOHP	17-HETE	Cytochrome p450 Pathway	-0.013986	-0.0757283	0.0258806	0.566	0.999	-0.277037	-0.511224	-0.0673479	0.011	0.179458	-0.263051	-0.495521	-0.0558637	0.015	0.234932	0.0304353	-0.118573	0.378595	0.563	0.999
BP3	IL-1β	Inflammatory	-0.00365552	-0.0198906	0.00851601	0.566	0.999	0.0517474	-0.0857168	0.183987	0.443	0.971773	0.055403	-0.0799868	0.187551	0.408	0.991496	-0.016085	-0.98054	0.982646	0.791	0.999
BP3	5,6-DHET	Cytochrome p450 Pathway	-0.00401386	-0.0227755	0.00803762	0.566	0.999	0.0514976	-0.0819313	0.184959	0.455	0.971773	0.0555115	-0.0787777	0.190572	0.412	0.991496	-0.0188603	-1.02361	1.06495	0.735	0.999
BPB	20-HETE	Cytochrome p450 Pathway	0.00504078	-0.00966047	0.0279029	0.566	0.999	-0.00687391	-0.132448	0.11122	0.939	0.971773	-0.0119147	-0.139105	0.112326	0.869	0.991496	-0.00305928	-1.59495	1.81398	0.969	0.999
Mo	PGE2	Cyclooxygenase Pathway	0.0152256	-0.0311279	0.082749	0.566	0.999	0.536208	-0.0385089	1.06944	0.063	0.383554	0.520982	-0.0505282	1.05314	0.069	0.415434	0.0172173	-0.11742	0.261852	0.581	0.999
2-NAP	8(9)-EET	Cytochrome p450 Pathway	0.0117033	-0.0236356	0.0653075	0.567	0.999	0.064702	-0.249926	0.364499	0.688	0.971773	0.0529987	-0.261987	0.359012	0.738	0.991496	0.0201779	-1.26743	1.37303	0.801	0.999
Tl	9S-HODE	Cytochrome p450 Pathway	-0.0190263	-0.102782	0.0494288	0.567	0.999	0.0593132	-0.251396	0.370454	0.705	0.971773	0.0783396	-0.243772	0.398239	0.638	0.991496	-0.0434929	-2.47823	3.34872	0.8	0.999
BPA	12,13-DiHOME	Cytochrome p450 Pathway	-0.0166907	-0.0900741	0.0320079	0.568	0.999	0.0782301	-0.286049	0.435353	0.658	0.971773	0.0949208	-0.271145	0.452409	0.606	0.991496	-0.0132158	-1.7369	1.40533	0.89	0.999
EPB	11-HETE	Cytochrome p450 Pathway	0.0083006	-0.0207596	0.0446628	0.568	0.999	-0.0195372	-0.168805	0.130587	0.816	0.971773	-0.0278378	-0.176435	0.12198	0.743	0.991496	-0.0109495	-3.16249	2.48143	0.948	0.999
Se	TXB2	Cyclooxygenase Pathway	0.0340388	-0.0827996	0.193857	0.568	0.999	0.278134	-0.338251	0.852544	0.359	0.970743	0.244095	-0.368683	0.818897	0.414	0.991496	0.050272	-1.3078	1.65381	0.673	0.999
2-NAP	9,10-DiHOME	Cytochrome p450 Pathway	0.0116611	-0.0233571	0.0642386	0.569	0.999	0.0646338	-0.250692	0.370523	0.685	0.971773	0.0529727	-0.268204	0.360421	0.739	0.991496	0.0185422	-1.51043	1.35409	0.798	0.999
Ni	TXB2	Cyclooxygenase Pathway	0.0162421	-0.0355895	0.088482	0.569	0.999	0.127831	-0.259102	0.488722	0.48	0.971773	0.111589	-0.262535	0.461852	0.537	0.991496	0.040755	-1.27736	1.37417	0.727	0.999
Sn	TNF-𝝰	Inflammatory	0.00623576	-0.0137473	0.035926	0.569	0.999	0.0706484	-0.137048	0.266564	0.477	0.971773	0.0644127	-0.140196	0.258057	0.518	0.991496	0.0187537	-1.0099	1.1512	0.758	0.999
Ba	9,10-DiHOME	Cytochrome p450 Pathway	-0.00927034	-0.0518885	0.0190953	0.57	0.999	-0.102131	-0.299406	0.0795849	0.285	0.844795	-0.0928604	-0.286026	0.0918715	0.34	0.929387	0.0364475	-0.9882	1.3956	0.659	0.999
Ba	8(9)-EET	Cytochrome p450 Pathway	-0.00924757	-0.0524993	0.0190682	0.57	0.999	-0.102143	-0.299465	0.0805208	0.291	0.859284	-0.0928953	-0.288502	0.0906526	0.336	0.922806	0.0374485	-0.963889	1.38699	0.665	0.999
MCPP	14(15)-EET	Cytochrome p450 Pathway	-0.00851662	-0.0479342	0.0173113	0.572	0.999	-0.208084	-0.427595	-0.00762815	0.042	0.383554	-0.199567	-0.41329	-0.000926032	0.05	0.414149	0.0251714	-0.140488	0.406946	0.586	0.999
TCS	PGA2	Cyclooxygenase Pathway	-0.00589686	-0.0326721	0.0105137	0.573	0.999	0.0720521	-0.0468661	0.188662	0.251	0.813766	0.077949	-0.0441176	0.196826	0.22	0.740145	-0.0291067	-1.1006	1.08312	0.676	0.999
As	15DO12,14-PGJ2	Cyclooxygenase Pathway	0.0131771	-0.0360485	0.0699454	0.573	0.999	0.00324987	-0.225589	0.21791	0.957	0.971773	-0.00992728	-0.224934	0.194283	0.953	0.991496	0.0356635	-2.31522	2.84604	0.86	0.999
Ba	IL-10	Inflammatory	0.0123621	-0.0314527	0.0641199	0.573	0.999	-0.102432	-0.30735	0.0751821	0.28	0.832103	-0.114795	-0.304986	0.0619763	0.212	0.724802	-0.0476753	-2.423	1.86243	0.771	0.999
MBZP	11(12)-EET	Cytochrome p450 Pathway	-0.00797334	-0.0440597	0.0179712	0.574	0.999	-0.0285387	-0.267725	0.202129	0.83	0.971773	-0.0205654	-0.258683	0.203371	0.877	0.991496	0.0100669	-1.34934	1.6241	0.89	0.999
BPB	PGA2	Cyclooxygenase Pathway	0.0052518	-0.0106219	0.0306567	0.574	0.999	-0.00665989	-0.13187	0.114628	0.932	0.971773	-0.0119117	-0.144179	0.111989	0.871	0.991496	-0.00887591	-1.97551	1.96698	0.906	0.999
PPB	9S-HODE	Cytochrome p450 Pathway	0.00828816	-0.019365	0.0439004	0.574	0.999	-0.0241306	-0.148297	0.0947793	0.737	0.971773	-0.0324188	-0.157985	0.0933449	0.626	0.991496	-0.0227543	-3.18584	3.19119	0.893	0.999
BPB	PGB2	Cyclooxygenase Pathway	0.00483676	-0.0092284	0.0266167	0.575	0.999	-0.00656672	-0.13121	0.111524	0.94	0.971773	-0.0114035	-0.133586	0.107503	0.875	0.991496	0.000825809	-1.92219	1.81188	0.983	0.999
PPB	TXB2	Cyclooxygenase Pathway	0.00713769	-0.0171565	0.0389946	0.575	0.999	-0.0241434	-0.151509	0.098779	0.724	0.971773	-0.0312811	-0.152259	0.0912374	0.634	0.991496	-0.00793277	-2.3128	2.7752	0.957	0.999
MBZP	PGD2	Cyclooxygenase Pathway	-0.0120146	-0.0669622	0.0304629	0.576	0.999	-0.0286614	-0.274196	0.206732	0.828	0.971773	-0.0166468	-0.250717	0.205807	0.9	0.991496	0.0361102	-1.79659	2.36355	0.838	0.999
Pb	IL-6	Inflammatory	0.0141629	-0.037245	0.0803754	0.576	0.999	-0.0105526	-0.239544	0.203401	0.944	0.971773	-0.0247155	-0.249572	0.186374	0.843	0.991496	0.0204357	-2.85171	3.26774	0.908	0.999
MEHHP	5-oxoETE	Lipoxygenase Pathway	0.0162849	-0.0469529	0.0834922	0.577	0.999	-0.21488	-0.446202	-0.00577313	0.043	0.383554	-0.231165	-0.450798	-0.0219409	0.025	0.318407	-0.0597848	-1.11422	0.276145	0.614	0.999
MBP	13,14DHK-PGF2𝝰	Cyclooxygenase Pathway	-0.0113692	-0.0649604	0.025538	0.577	0.999	-0.213983	-0.545182	0.0899486	0.187	0.666871	-0.202613	-0.519872	0.0979095	0.204	0.705779	0.0267959	-0.475675	0.707143	0.632	0.999
MBZP	8,9-DHET	Cytochrome p450 Pathway	-0.00808143	-0.0439832	0.017565	0.578	0.999	-0.0286196	-0.267766	0.203555	0.833	0.971773	-0.0205382	-0.257594	0.205827	0.876	0.991496	0.00994964	-1.54413	1.53112	0.897	0.999
TCS	PGB2	Cyclooxygenase Pathway	0.00335082	-0.00643914	0.0179062	0.578	0.999	0.0722268	-0.05004	0.18623	0.244	0.813766	0.0688759	-0.0529983	0.186678	0.268	0.812962	0.0209488	-0.575104	0.541137	0.648	0.999
1-PYR	TXB2	Cyclooxygenase Pathway	-0.0158785	-0.0917784	0.0431063	0.578	0.999	-0.0982481	-0.465552	0.25985	0.599	0.971773	-0.0823696	-0.450122	0.278108	0.65	0.991496	0.0325806	-1.82974	2.09656	0.783	0.999
Zn	IL-6	Inflammatory	-0.0131711	-0.0767238	0.0329342	0.578	0.999	-0.0215625	-0.519278	0.439406	0.934	0.971773	-0.00839142	-0.494636	0.449107	0.975	0.995162	0.00694257	-1.39301	1.45526	0.926	0.999
2,5-DCP	PGE2	Cyclooxygenase Pathway	0.00567074	-0.011758	0.0323032	0.58	0.999	0.181277	0.0402603	0.313953	0.008	0.179458	0.175606	0.0394598	0.30792	0.013	0.234932	0.0192831	-0.0909067	0.219643	0.58	0.999
Pb	LTD4	Lipoxygenase Pathway	-0.0113972	-0.0605009	0.0263896	0.58	0.999	-0.0104994	-0.232019	0.193955	0.972	0.974522	0.00089774	-0.211251	0.197881	0.951	0.991496	0.0215076	-2.40216	2.33798	0.894	0.999
MiBP	16-HETE	Cytochrome p450 Pathway	0.0129764	-0.0355542	0.07123	0.582	0.999	0.333538	-0.0856074	0.726481	0.111	0.433162	0.320561	-0.0967371	0.718591	0.124	0.490271	0.0255797	-0.354911	0.474729	0.629	0.999
4-PHE	17-HETE	Cytochrome p450 Pathway	0.0247008	-0.0529095	0.137006	0.582	0.999	-0.0687978	-0.545514	0.391395	0.767	0.971773	-0.0934986	-0.557674	0.359556	0.691	0.991496	0.000558184	-2.32737	2.12263	0.997	0.999
BP3	BCPGE2	Cyclooxygenase Pathway	-0.00569192	-0.032201	0.0142526	0.584	0.999	0.0518088	-0.0818066	0.181592	0.45	0.971773	0.0575007	-0.0762967	0.188334	0.383	0.971328	-0.014417	-1.46064	1.86947	0.872	0.999
1-PHE	5-oxoETE	Lipoxygenase Pathway	-0.0237	-0.130777	0.0669522	0.584	0.999	-0.0634492	-0.498241	0.340491	0.768	0.971773	-0.0397492	-0.451347	0.352824	0.845	0.991496	0.0548608	-2.45321	3.59041	0.794	0.999
Mn	PGB2	Cyclooxygenase Pathway	-0.00804135	-0.0447296	0.0142649	0.584	0.999	0.0618301	-0.177332	0.299806	0.595	0.971773	0.0698715	-0.172857	0.303366	0.558	0.991496	-0.0103577	-0.936655	1.24702	0.857	0.999
1-PYR	13S-HODE	Lipoxygenase Pathway	-0.0151124	-0.0855489	0.0369541	0.585	0.999	-0.097949	-0.463297	0.253477	0.604	0.971773	-0.0828366	-0.456926	0.276099	0.648	0.991496	0.0162403	-1.57993	1.60628	0.851	0.999
MiBP	LTB4	Lipoxygenase Pathway	-0.0175351	-0.101586	0.0537739	0.586	0.999	0.333278	-0.0935389	0.733264	0.112	0.434868	0.350813	-0.0725007	0.750243	0.093	0.431784	-0.0292613	-0.948102	0.4841	0.654	0.999
BPB	AA	Parent Compound	0.00641372	-0.01743	0.0372077	0.586	0.999	-0.00629899	-0.137355	0.121471	0.947	0.971773	-0.0127127	-0.138668	0.109959	0.844	0.991496	0.0179323	-1.97106	2.6459	0.911	0.999
EPB	PGE3	Cyclooxygenase Pathway	0.0075486	-0.0208487	0.043208	0.586	0.999	-0.0194323	-0.170785	0.131549	0.821	0.971773	-0.0269809	-0.17591	0.118443	0.741	0.991496	-0.000560029	-2.52354	1.94309	0.993	0.999
9-PHE	IL-6	Inflammatory	0.01443	-0.0416115	0.0804432	0.586	0.999	0.0493448	-0.286401	0.359386	0.76	0.971773	0.0349148	-0.290072	0.346107	0.815	0.991496	0.0323969	-1.97623	2.1686	0.822	0.999
Ba	13,14DHK-PGD2	Cyclooxygenase Pathway	0.0134379	-0.0359755	0.0690664	0.586	0.999	-0.102499	-0.294746	0.0748953	0.274	0.825919	-0.115937	-0.296638	0.0572525	0.199	0.694702	-0.0514358	-2.44252	2.08273	0.792	0.999
PPB	RVD2	Lipoxygenase Pathway	0.00537806	-0.0120069	0.0309185	0.588	0.999	-0.0239832	-0.149117	0.0990543	0.744	0.971773	-0.0293612	-0.14828	0.0938409	0.666	0.991496	-0.00224789	-1.73992	1.89257	0.974	0.999
MECPP	AA	Parent Compound	-0.0100769	-0.0594488	0.0258289	0.589	0.999	-0.261382	-0.473274	-0.0701991	0.01	0.179458	-0.251305	-0.459767	-0.0610642	0.009	0.234932	0.0274068	-0.143318	0.269771	0.585	0.999
MEHHP	PGJ2	Cyclooxygenase Pathway	-0.00918969	-0.056021	0.0211147	0.59	0.999	-0.214849	-0.444703	-0.00985879	0.046	0.383554	-0.205659	-0.432229	0.00330205	0.054	0.414149	0.0232052	-0.221515	0.406427	0.61	0.999
MBZP	LA	Parent Compound	0.0150511	-0.0413946	0.0863607	0.59	0.999	-0.0286324	-0.266082	0.200921	0.838	0.971773	-0.0436835	-0.271223	0.18196	0.733	0.991496	0.00919337	-3.46991	3.04185	0.954	0.999
1-NAP	RVD2	Lipoxygenase Pathway	0.0130644	-0.0294901	0.077379	0.59	0.999	0.289249	-0.0618889	0.628628	0.102	0.428326	0.276185	-0.0644836	0.614788	0.113	0.465247	0.0247684	-0.283656	0.475155	0.594	0.999
Mo	LTC4-ME	Lipoxygenase Pathway	-0.012266	-0.0694468	0.0298448	0.59	0.999	0.534871	-0.0355259	1.07092	0.065	0.383554	0.547137	-0.0306955	1.08691	0.061	0.414149	-0.0129384	-0.273866	0.145519	0.621	0.999
MEHP	TXB2	Cyclooxygenase Pathway	-0.00976561	-0.0567249	0.0247229	0.593	0.999	-0.238708	-0.504084	0.0141014	0.065	0.383554	-0.228943	-0.493153	0.0195848	0.075	0.421455	0.0252124	-0.248858	0.548412	0.604	0.999
MPB	5-HETE	Lipoxygenase Pathway	0.00754349	-0.0191287	0.0426023	0.593	0.999	-0.011943	-0.198937	0.171063	0.912	0.971773	-0.0194865	-0.202752	0.161856	0.833	0.991496	0.00441751	-2.12753	1.93458	0.963	0.999
Pb	PGD3	Cyclooxygenase Pathway	0.0138425	-0.04109	0.0786985	0.593	0.999	-0.0106763	-0.22884	0.199502	0.949	0.971773	-0.0245189	-0.237492	0.17847	0.842	0.991496	0.0416923	-2.97299	3.82676	0.866	0.999
Se	13,14DHK-PGF2𝝰	Cyclooxygenase Pathway	0.0286392	-0.0644911	0.171833	0.593	0.999	0.277987	-0.354458	0.873405	0.381	0.971773	0.249348	-0.377325	0.833768	0.416	0.991496	0.0358156	-1.06414	1.15807	0.69	0.999
MBZP	17-HETE	Cytochrome p450 Pathway	-0.00886794	-0.0503528	0.0190037	0.595	0.999	-0.0288807	-0.271987	0.206658	0.827	0.971773	-0.0200127	-0.257983	0.205433	0.88	0.991496	0.0164264	-1.69515	1.53856	0.868	0.999
MPB	PGD3	Cyclooxygenase Pathway	0.0180211	-0.0465595	0.100423	0.596	0.999	-0.0110481	-0.215419	0.177802	0.917	0.971773	-0.0290692	-0.214504	0.154397	0.754	0.991496	0.0814437	-4.39766	4.08742	0.831	0.999
TCS	RVD2	Lipoxygenase Pathway	0.00397575	-0.0100645	0.0236174	0.596	0.999	0.0722605	-0.050458	0.188049	0.258	0.813766	0.0682848	-0.0535582	0.185562	0.278	0.830418	0.0242141	-0.579559	0.661899	0.664	0.999
Ba	PGA2	Cyclooxygenase Pathway	-0.00875942	-0.0513519	0.0198587	0.596	0.999	-0.10294	-0.292019	0.0733872	0.261	0.813766	-0.094181	-0.281771	0.0838947	0.31	0.888232	0.0332248	-1.23478	1.11061	0.713	0.999
2-FLU	20-HETE	Cytochrome p450 Pathway	0.0125749	-0.0257034	0.0693242	0.597	0.999	-0.0273542	-0.3872	0.312656	0.898	0.971773	-0.0399291	-0.405184	0.313232	0.833	0.991496	0.00214252	-1.39815	2.10116	0.979	0.999
As	14(15)-EET	Cytochrome p450 Pathway	0.00992511	-0.022317	0.0585713	0.598	0.999	0.00225952	-0.218335	0.215986	0.972	0.974522	-0.00766559	-0.226517	0.197615	0.962	0.992842	0.0120473	-1.9262	1.88203	0.906	0.999
1-PHE	9,10-DiHOME	Cytochrome p450 Pathway	-0.0179592	-0.102476	0.0416443	0.599	0.999	-0.0638071	-0.476542	0.334179	0.765	0.971773	-0.0458479	-0.465487	0.358372	0.824	0.991496	0.0151374	-1.99363	1.80739	0.876	0.999
MBP	PGB2	Cyclooxygenase Pathway	0.0111287	-0.0233347	0.0652215	0.6	0.999	-0.213831	-0.543863	0.0805351	0.182	0.665385	-0.224959	-0.544732	0.0756364	0.165	0.612933	-0.0214827	-0.784791	0.568211	0.672	0.999
MBP	TXB2	Cyclooxygenase Pathway	0.0160995	-0.0410795	0.0910815	0.6	0.999	-0.213681	-0.531981	0.0745416	0.168	0.636314	-0.22978	-0.536158	0.0557118	0.134	0.518551	-0.034503	-1.21723	1.10034	0.718	0.999
MiBP	DHA	Parent Compound	-0.0191048	-0.106023	0.0630625	0.6	0.999	0.333514	-0.0903899	0.734894	0.116	0.444443	0.352618	-0.0730999	0.76227	0.095	0.431784	-0.0402665	-0.839945	0.599234	0.65	0.999
Zn	5(6)-EET	Cytochrome p450 Pathway	-0.0156644	-0.087793	0.0454941	0.6	0.999	-0.0224829	-0.509073	0.430387	0.931	0.971773	-0.00681848	-0.489579	0.448749	0.981	0.995162	0.014109	-1.65941	1.73288	0.909	0.999
Se	12-oxoETE	Lipoxygenase Pathway	0.0383252	-0.119375	0.217107	0.601	0.999	0.278918	-0.383115	0.899727	0.396	0.971773	0.240593	-0.403194	0.853622	0.454	0.991496	0.0830906	-1.78795	1.82536	0.691	0.999
Ni	LTD4	Lipoxygenase Pathway	-0.0199889	-0.112507	0.0588212	0.602	0.999	0.128099	-0.267879	0.510915	0.503	0.971773	0.148088	-0.251897	0.519827	0.441	0.991496	-0.0266633	-2.31594	2.38426	0.871	0.999
MEHHP	15-HETE	Lipoxygenase Pathway	-0.00849441	-0.0531827	0.0250626	0.603	0.999	-0.214367	-0.441547	-0.0130196	0.038	0.383554	-0.205872	-0.4304	-0.00165764	0.049	0.414149	0.0265904	-0.238936	0.345397	0.605	0.999
MBZP	5(6)-EET	Cytochrome p450 Pathway	-0.00969166	-0.0555946	0.0287248	0.603	0.999	-0.028759	-0.267798	0.199849	0.818	0.971773	-0.0190673	-0.255703	0.20972	0.891	0.991496	0.0214119	-2.24422	2.00723	0.859	0.999
Ba	12-oxoETE	Lipoxygenase Pathway	0.0104768	-0.0319187	0.0590007	0.604	0.999	-0.102863	-0.30005	0.0750522	0.282	0.836973	-0.11334	-0.300017	0.0623698	0.22	0.740145	-0.0350407	-2.18777	1.80507	0.804	0.999
MEHP	12-oxoETE	Lipoxygenase Pathway	0.0151361	-0.0428375	0.0818388	0.605	0.999	-0.238268	-0.503012	0.00245355	0.054	0.383554	-0.253404	-0.511185	-0.015282	0.033	0.384392	-0.0482189	-1.03555	0.404323	0.657	0.999
2,5-DCP	NY	Protein Damage	-0.00682864	-0.0379284	0.0173506	0.605	0.999	0.181117	0.042717	0.315673	0.012	0.179458	0.187946	0.048971	0.319777	0.011	0.234932	-0.0282357	-0.323643	0.118843	0.607	0.999
Zn	PGE2	Cyclooxygenase Pathway	0.0117881	-0.0278031	0.0699829	0.605	0.999	-0.0208686	-0.519065	0.436471	0.939	0.971773	-0.0326568	-0.525864	0.425233	0.891	0.991496	0.000161586	-1.25104	1.41405	0.996	0.999
MiBP	CAA	Cytochrome p450 Pathway	-0.0170857	-0.0971657	0.0479377	0.606	0.999	0.333896	-0.107146	0.740335	0.123	0.4674	0.350981	-0.0782765	0.767408	0.102	0.448645	-0.0303074	-0.896332	0.462699	0.671	0.999
1-PHE	8(9)-EET	Cytochrome p450 Pathway	-0.0178192	-0.102524	0.0425188	0.606	0.999	-0.063706	-0.460781	0.333099	0.765	0.971773	-0.0458869	-0.457228	0.360843	0.822	0.991496	0.0137541	-1.9529	1.64798	0.887	0.999
MiBP	5,6-DHET	Cytochrome p450 Pathway	-0.00773398	-0.0457199	0.0189752	0.607	0.999	0.333125	-0.0798965	0.72959	0.109	0.432169	0.340859	-0.0773503	0.733913	0.096	0.432934	-0.0104184	-0.335367	0.191305	0.646	0.999
Ba	11,12-DHET	Cytochrome p450 Pathway	0.0150349	-0.0474615	0.0852072	0.607	0.999	-0.102338	-0.299292	0.0787773	0.289	0.855558	-0.117373	-0.300153	0.0575269	0.193	0.681973	-0.0466178	-2.85461	3.16898	0.82	0.999
Se	PGD2	Cyclooxygenase Pathway	0.0246669	-0.0685696	0.150066	0.607	0.999	0.277901	-0.361316	0.877201	0.378	0.970743	0.253234	-0.384589	0.850658	0.409	0.991496	0.0387747	-0.928678	1.36203	0.697	0.999
Zn	13,14DHK-PGD2	Cyclooxygenase Pathway	0.0189419	-0.0590413	0.108562	0.607	0.999	-0.0201207	-0.516208	0.436023	0.951	0.971773	-0.0390626	-0.522979	0.408172	0.87	0.991496	0.0144352	-2.2126	2.49038	0.944	0.999
MEHP	PGB2	Cyclooxygenase Pathway	-0.00713877	-0.0414138	0.0187883	0.608	0.999	-0.238813	-0.501887	0.00871781	0.056	0.383554	-0.231675	-0.50021	0.0181996	0.072	0.416783	0.0178931	-0.162678	0.397437	0.644	0.999
MEHP	8,9-DHET	Cytochrome p450 Pathway	0.0155397	-0.0433674	0.0931203	0.608	0.999	-0.239162	-0.515236	0.0148936	0.068	0.383554	-0.254702	-0.529824	-0.000700559	0.049	0.414149	-0.0394591	-1.05471	0.357349	0.662	0.999
MECPP	CAA	Cytochrome p450 Pathway	0.0108208	-0.0329764	0.062715	0.608	0.999	-0.261853	-0.475482	-0.0670322	0.007	0.179458	-0.272674	-0.482411	-0.0784154	0.006	0.234932	-0.0285746	-0.427767	0.127399	0.609	0.999
BP3	12-oxoETE	Lipoxygenase Pathway	-0.00737604	-0.0393405	0.0221382	0.608	0.999	0.0519461	-0.0885115	0.187519	0.462	0.971773	0.0593221	-0.0775275	0.192456	0.397	0.98633	-0.0232671	-2.90066	1.90137	0.88	0.999
EPB	5-oxoETE	Lipoxygenase Pathway	0.00812139	-0.0278746	0.0473827	0.608	0.999	-0.0195849	-0.179662	0.134259	0.831	0.971773	-0.0277062	-0.179424	0.124258	0.741	0.991496	0.00984996	-2.39211	2.53018	0.957	0.999
1-PHE	PGB2	Cyclooxygenase Pathway	0.0204369	-0.0448287	0.128214	0.608	0.999	-0.0628939	-0.496255	0.349316	0.779	0.971773	-0.0833308	-0.505432	0.327751	0.682	0.991496	-0.00407959	-1.88773	2.68604	0.955	0.999
MBP	IL-10	Inflammatory	-0.0167014	-0.0955735	0.0514162	0.609	0.999	-0.214563	-0.548225	0.0855904	0.183	0.665385	-0.197861	-0.506353	0.0935405	0.196	0.68942	0.0570471	-0.952269	1.06834	0.626	0.999
MBZP	16-HETE	Cytochrome p450 Pathway	-0.00626797	-0.0382142	0.0141003	0.61	0.999	-0.0288275	-0.275174	0.203263	0.82	0.971773	-0.0225595	-0.261932	0.203323	0.86	0.991496	0.00963639	-1.07283	1.13461	0.872	0.999
2,5-DCP	PGB2	Cyclooxygenase Pathway	0.00490849	-0.0155356	0.0285326	0.61	0.999	0.181283	0.0424469	0.313085	0.01	0.179458	0.176374	0.0379303	0.308559	0.014	0.234932	0.020926	-0.118131	0.224005	0.616	0.999
2-NAP	9S-HODE	Cytochrome p450 Pathway	0.0153392	-0.0468111	0.0897252	0.61	0.999	0.0647371	-0.25693	0.366545	0.69	0.971773	0.0493979	-0.273659	0.363199	0.748	0.991496	0.0278212	-2.47713	2.11791	0.878	0.999
Hg	5(6)-EET	Cytochrome p450 Pathway	-0.00783239	-0.0455687	0.0238967	0.61	0.999	-0.112587	-0.347243	0.116686	0.338	0.934945	-0.104755	-0.340375	0.122659	0.364	0.960352	0.0357126	-0.869663	1.19117	0.722	0.999
Pb	8(9)-EET	Cytochrome p450 Pathway	0.00856548	-0.0216575	0.0537167	0.61	0.999	-0.0104925	-0.237251	0.201853	0.947	0.971773	-0.019058	-0.239709	0.188559	0.892	0.991496	0.00614424	-1.77947	1.73943	0.929	0.999
MECPP	12,13-DiHOME	Cytochrome p450 Pathway	-0.00926223	-0.0570291	0.025668	0.611	0.999	-0.261308	-0.473282	-0.068413	0.01	0.179458	-0.252046	-0.460913	-0.0600664	0.011	0.234932	0.0210973	-0.128191	0.305452	0.607	0.999
2- and 3-PHE	13,14DHK-PGD2	Cyclooxygenase Pathway	0.0236096	-0.0614513	0.125673	0.611	0.999	-0.140287	-0.584573	0.273159	0.53	0.971773	-0.163897	-0.586649	0.242952	0.437	0.991496	-0.0146304	-2.10347	3.13584	0.925	0.999
2-FLU	PGE2	Cyclooxygenase Pathway	-0.011567	-0.07253	0.0349108	0.612	0.999	-0.0270237	-0.395343	0.30604	0.898	0.971773	-0.0154567	-0.373992	0.331621	0.944	0.991496	0.0143961	-1.53017	1.88472	0.878	0.999
4-PHE	9(10)-EpoME	Cytochrome p450 Pathway	0.0173081	-0.0587049	0.107278	0.612	0.999	-0.0682617	-0.55698	0.399947	0.777	0.971773	-0.0855698	-0.556869	0.373923	0.717	0.991496	-0.00166813	-2.03295	1.85805	0.981	0.999
Ba	AA	Parent Compound	0.00979218	-0.0295806	0.0596904	0.612	0.999	-0.102322	-0.303569	0.0826539	0.303	0.889056	-0.112114	-0.306135	0.0755171	0.249	0.792832	-0.0272622	-1.62329	1.67026	0.799	0.999
Ni	17-HETE	Cytochrome p450 Pathway	-0.011888	-0.0751519	0.0292681	0.612	0.999	0.127716	-0.245889	0.476229	0.484	0.971773	0.139604	-0.234208	0.487946	0.453	0.991496	-0.0176552	-1.11106	1.06055	0.812	0.999
MEOHP	IL-6	Inflammatory	-0.0109256	-0.0647441	0.0283905	0.613	0.999	-0.277066	-0.505406	-0.0692353	0.009	0.179458	-0.266141	-0.492545	-0.0656413	0.01	0.234932	0.0283046	-0.163029	0.285595	0.61	0.999
1-PYR	11-HETE	Cytochrome p450 Pathway	0.0161284	-0.0417769	0.0978258	0.613	0.999	-0.099766	-0.476896	0.267135	0.587	0.971773	-0.115894	-0.493349	0.250882	0.538	0.991496	-0.0177984	-2.02578	1.51154	0.864	0.999
Tl	18-HETE	Cytochrome p450 Pathway	0.0106628	-0.0309517	0.0649223	0.614	0.999	0.0593744	-0.240489	0.361565	0.703	0.971773	0.0487116	-0.246851	0.35045	0.746	0.991496	0.0305377	-1.64026	1.50625	0.761	0.999
1-PYR	RVD1	Lipoxygenase Pathway	-0.0406861	-0.237402	0.152299	0.615	0.999	-0.0980303	-0.537278	0.312254	0.669	0.971773	-0.0573442	-0.451205	0.322658	0.767	0.991496	0.188388	-3.32848	5.27888	0.654	0.999
MECPP	PGB2	Cyclooxygenase Pathway	-0.00651744	-0.0405919	0.0198966	0.616	0.999	-0.261478	-0.471669	-0.0735956	0.008	0.179458	-0.25496	-0.460403	-0.0656118	0.01	0.234932	0.016419	-0.0882704	0.232846	0.618	0.999
BP3	17-HETE	Cytochrome p450 Pathway	0.00456558	-0.0117103	0.0287788	0.617	0.999	0.0520248	-0.0874388	0.18845	0.445	0.971773	0.0474592	-0.0885221	0.180055	0.49	0.991496	0.0315447	-0.937217	1.50887	0.71	0.999
MECPP	5,6-DHET	Cytochrome p450 Pathway	-0.00533346	-0.0327367	0.0139141	0.618	0.999	-0.261747	-0.470834	-0.0735957	0.006	0.179458	-0.256413	-0.46451	-0.0658638	0.007	0.234932	0.010834	-0.0674648	0.163377	0.618	0.999
MEP	TXB2	Cyclooxygenase Pathway	-0.00805832	-0.0491025	0.0252137	0.618	0.999	-0.0535796	-0.256246	0.150583	0.613	0.971773	-0.0455212	-0.252879	0.159471	0.657	0.991496	0.0244625	-1.80224	1.48403	0.813	0.999
EPB	11(12)-EET	Cytochrome p450 Pathway	-0.00504147	-0.0325355	0.0159304	0.618	0.999	-0.0192441	-0.166316	0.129697	0.814	0.971773	-0.0142026	-0.163879	0.133936	0.863	0.991496	0.0105943	-1.71694	1.832	0.888	0.999
PPB	12(13)-EpoME	Cytochrome p450 Pathway	0.00662863	-0.0167757	0.0399535	0.618	0.999	-0.0242184	-0.149575	0.0998468	0.711	0.971773	-0.030847	-0.151807	0.0906667	0.645	0.991496	-0.00317778	-2.20375	2.38673	0.977	0.999
9-PHE	9S-HODE	Cytochrome p450 Pathway	-0.0177918	-0.10687	0.0467006	0.618	0.999	0.05007	-0.269537	0.350163	0.745	0.971773	0.0678619	-0.259531	0.365687	0.67	0.991496	-0.0221509	-2.78998	2.19942	0.883	0.999
Ni	PGJ2	Cyclooxygenase Pathway	-0.0121364	-0.0777616	0.0313791	0.618	0.999	0.125754	-0.255258	0.484607	0.488	0.971773	0.137891	-0.237189	0.499567	0.449	0.991496	-0.0172081	-1.35168	1.10001	0.81	0.999
MEOHP	PGB2	Cyclooxygenase Pathway	-0.00604244	-0.0365958	0.0164899	0.619	0.999	-0.276746	-0.502991	-0.0729777	0.008	0.179458	-0.270703	-0.500451	-0.0568387	0.011	0.234932	0.0136111	-0.0722786	0.196917	0.619	0.999
PPB	9-oxoODE	Cyclooxygenase Pathway	0.00659745	-0.0178013	0.0390598	0.619	0.999	-0.024272	-0.150162	0.100324	0.704	0.971773	-0.0308695	-0.150292	0.091615	0.642	0.991496	-0.00375349	-2.52968	2.17084	0.975	0.999
MEHHP	16-HETE	Cytochrome p450 Pathway	-0.00710491	-0.0443251	0.0194423	0.62	0.999	-0.214712	-0.448894	-0.00540655	0.046	0.383554	-0.207607	-0.440513	0.000143622	0.052	0.414149	0.0195853	-0.183628	0.318099	0.634	0.999
MEHHP	14(15)-EET	Cytochrome p450 Pathway	0.00854343	-0.0223746	0.0518352	0.62	0.999	-0.215238	-0.441148	-0.00617391	0.044	0.383554	-0.223782	-0.449409	-0.0172515	0.039	0.414149	-0.0231281	-0.549215	0.162045	0.636	0.999
BPA	CAA	Cytochrome p450 Pathway	-0.0139302	-0.0783821	0.0362314	0.62	0.999	0.0780978	-0.305335	0.445655	0.677	0.971773	0.092028	-0.284449	0.455104	0.622	0.991496	-0.00991385	-1.69091	1.42041	0.933	0.999
Pb	9,10-DiHOME	Cytochrome p450 Pathway	0.00856974	-0.0216044	0.0531143	0.62	0.999	-0.0104574	-0.235643	0.198064	0.951	0.971773	-0.0190272	-0.240128	0.190017	0.889	0.991496	0.00616298	-1.7406	1.71084	0.925	0.999
1-PYR	12-HETE	Lipoxygenase Pathway	0.0169278	-0.0492535	0.0954706	0.621	0.999	-0.0982989	-0.467219	0.258673	0.597	0.971773	-0.115227	-0.482707	0.241741	0.523	0.991496	-0.0104299	-2.55109	3.18661	0.926	0.999
Zn	PGJ2	Cyclooxygenase Pathway	0.013587	-0.0334924	0.0842107	0.621	0.999	-0.0237007	-0.51501	0.435387	0.923	0.971773	-0.0372877	-0.523805	0.41385	0.876	0.991496	0.00157944	-1.34126	1.53601	0.976	0.999
BPB	5-oxoETE	Lipoxygenase Pathway	0.00829083	-0.0268513	0.0475147	0.622	0.999	-0.00662582	-0.143823	0.127267	0.952	0.971773	-0.0149166	-0.14344	0.110062	0.837	0.991496	0.0326603	-2.87232	3.02922	0.884	0.999
MEHHP	17-HETE	Cytochrome p450 Pathway	-0.0105284	-0.0649574	0.0254653	0.624	0.999	-0.214916	-0.454021	-0.00212447	0.047	0.383554	-0.204388	-0.437201	0.00254831	0.054	0.414149	0.0231523	-0.274547	0.507043	0.639	0.999
2- and 3-PHE	PGD2	Cyclooxygenase Pathway	-0.0170645	-0.105047	0.0536502	0.624	0.999	-0.141786	-0.584758	0.282786	0.516	0.971773	-0.124722	-0.556325	0.298122	0.56	0.991496	0.0379078	-1.70048	1.61873	0.74	0.999
Mo	EPA	Parent Compound	-0.0145217	-0.0869582	0.0381574	0.624	0.999	0.535792	-0.0349372	1.07945	0.065	0.383554	0.550314	-0.0394143	1.09118	0.062	0.414149	-0.0156862	-0.278491	0.138159	0.641	0.999
Pb	12(13)-EpoME	Cytochrome p450 Pathway	0.0091569	-0.0263322	0.0594099	0.624	0.999	-0.0107954	-0.227328	0.187951	0.951	0.971773	-0.0199523	-0.23273	0.183287	0.868	0.991496	0.0058494	-1.67334	2.53869	0.943	0.999
MEOHP	9-oxoODE	Cyclooxygenase Pathway	-0.0084863	-0.0538928	0.0232992	0.625	0.999	-0.277086	-0.499322	-0.0779225	0.003	0.179458	-0.2686	-0.484047	-0.066779	0.007	0.234932	0.0172391	-0.124429	0.237165	0.628	0.999
2,4-DCP	9,10-DiHOME	Cytochrome p450 Pathway	0.00745926	-0.0182145	0.0460104	0.625	0.999	0.0696771	-0.118748	0.250757	0.481	0.971773	0.0622179	-0.127476	0.244998	0.516	0.991496	0.0297968	-1.26571	1.36279	0.738	0.999
2-FLU	PGB2	Cyclooxygenase Pathway	0.0182428	-0.0426853	0.116362	0.626	0.999	-0.0264608	-0.387578	0.320136	0.887	0.971773	-0.0447037	-0.403952	0.299516	0.806	0.991496	-0.000914946	-2.62699	2.47996	0.987	0.999
Mn	CAA	Cytochrome p450 Pathway	-0.0102626	-0.0593043	0.026922	0.626	0.999	0.0621197	-0.181077	0.307078	0.596	0.971773	0.0723823	-0.17074	0.311215	0.547	0.991496	-0.0152746	-1.79532	1.70243	0.912	0.999
MEOHP	12(13)-EpoME	Cytochrome p450 Pathway	-0.00845286	-0.0537916	0.0227179	0.627	0.999	-0.277041	-0.497761	-0.0769014	0.003	0.179458	-0.268588	-0.484357	-0.0683831	0.008	0.234932	0.0164287	-0.125319	0.234266	0.63	0.999
MEHP	11(12)-EET	Cytochrome p450 Pathway	0.014485	-0.0438233	0.0921305	0.628	0.999	-0.239006	-0.515324	0.0135589	0.068	0.383554	-0.253491	-0.530427	-0.00187654	0.049	0.414149	-0.0368728	-1.01497	0.37743	0.684	0.999
2,4-DCP	8(9)-EET	Cytochrome p450 Pathway	0.00747381	-0.0184275	0.0460496	0.628	0.999	0.0697268	-0.120716	0.25209	0.482	0.971773	0.062253	-0.126934	0.243818	0.52	0.991496	0.0313666	-1.19966	1.36903	0.734	0.999
Pb	RVD2	Lipoxygenase Pathway	0.00502638	-0.0142769	0.0331737	0.628	0.999	-0.0102189	-0.228352	0.193857	0.962	0.971773	-0.0152452	-0.23024	0.190067	0.915	0.991496	0.00275857	-1.00026	1.59008	0.952	0.999
MCPP	13-oxoODE	Lipoxygenase Pathway	0.00939301	-0.0250728	0.0568064	0.629	0.999	-0.208633	-0.423904	-0.00751705	0.044	0.383554	-0.218026	-0.428785	-0.0228009	0.033	0.384392	-0.0253268	-0.618749	0.216552	0.653	0.999
Zn	16-HETE	Cytochrome p450 Pathway	0.0101025	-0.0236779	0.0633845	0.629	0.999	-0.0212307	-0.511544	0.429666	0.941	0.971773	-0.0313332	-0.527236	0.42597	0.898	0.991496	0.000296807	-1.00775	1.4416	0.99	0.999
1-PHE	15-HETE	Lipoxygenase Pathway	-0.0171473	-0.111861	0.062093	0.63	0.999	-0.0632506	-0.481573	0.330142	0.76	0.971773	-0.0461034	-0.452911	0.34306	0.814	0.991496	0.0287048	-1.85489	2.31438	0.816	0.999
2,5-DCP	BCPGE2	Cyclooxygenase Pathway	-0.00555918	-0.034499	0.0142303	0.631	0.999	0.181134	0.0424173	0.31274	0.014	0.189778	0.186693	0.0473286	0.319916	0.012	0.234932	-0.0170492	-0.297953	0.0928723	0.631	0.999
Tl	BCPGE2	Cyclooxygenase Pathway	-0.0113116	-0.0687533	0.0346254	0.631	0.999	0.0592359	-0.243213	0.364201	0.696	0.971773	0.0705474	-0.238172	0.379285	0.651	0.991496	-0.00898086	-2.0697	1.61651	0.927	0.999
Zn	12-HETE	Lipoxygenase Pathway	-0.018735	-0.113741	0.0570376	0.631	0.999	-0.0212311	-0.528596	0.458074	0.946	0.971773	-0.00249606	-0.501522	0.463705	0.997	0.998431	0.022371	-1.96405	2.27842	0.887	0.999
EPB	8,9-DHET	Cytochrome p450 Pathway	-0.00513993	-0.033744	0.0155471	0.632	0.999	-0.0193129	-0.168095	0.131233	0.816	0.971773	-0.0141729	-0.163885	0.134427	0.87	0.991496	0.00999881	-1.67496	1.95162	0.89	0.999
PPB	IL-10	Inflammatory	0.00750639	-0.0250264	0.0483648	0.632	0.999	-0.0240447	-0.155965	0.103142	0.739	0.971773	-0.0315511	-0.15578	0.0945076	0.634	0.991496	0.00461216	-2.71707	3.59797	0.977	0.999
Sn	LTD4	Lipoxygenase Pathway	-0.0109897	-0.0665539	0.0361798	0.632	0.999	0.0706444	-0.1316	0.269966	0.47	0.971773	0.0816341	-0.114616	0.275515	0.397	0.98633	-0.0211459	-2.80709	2.57395	0.898	0.999
MBZP	9S-HODE	Cytochrome p450 Pathway	-0.0107151	-0.0666055	0.0319465	0.633	0.999	-0.0286787	-0.266509	0.194002	0.829	0.971773	-0.0179635	-0.246702	0.199706	0.899	0.991496	0.0241167	-2.15789	2.351	0.86	0.999
MEP	5-oxoETE	Lipoxygenase Pathway	-0.0109469	-0.0687641	0.0368045	0.633	0.999	-0.053913	-0.265346	0.154083	0.616	0.971773	-0.0429661	-0.249886	0.157196	0.681	0.991496	0.0697911	-2.42616	2.20882	0.721	0.999
Pb	9-oxoODE	Cyclooxygenase Pathway	0.00915038	-0.0258737	0.0580108	0.633	0.999	-0.010749	-0.222983	0.191509	0.956	0.971773	-0.0198994	-0.230865	0.179627	0.87	0.991496	0.00639688	-1.94024	2.75073	0.945	0.999
Tl	TXB2	Cyclooxygenase Pathway	-0.0117401	-0.0779798	0.0405401	0.633	0.999	0.0588081	-0.264789	0.372875	0.7	0.971773	0.0705481	-0.231231	0.377541	0.641	0.991496	-0.00185824	-1.61582	1.80232	0.977	0.999
Sn	RVD2	Lipoxygenase Pathway	0.00671881	-0.0192254	0.0442434	0.634	0.999	0.0710093	-0.131226	0.260669	0.478	0.971773	0.0642905	-0.137279	0.254413	0.518	0.991496	0.0325833	-0.864546	1.54422	0.712	0.999
TCS	8,9-DHET	Cytochrome p450 Pathway	-0.00391559	-0.0263832	0.0126929	0.635	0.999	0.0722982	-0.0524401	0.19194	0.25	0.813766	0.0762138	-0.0473856	0.194881	0.233	0.76827	-0.0157608	-1.17521	0.795425	0.765	0.999
4-PHE	RVD1	Lipoxygenase Pathway	0.0430753	-0.143844	0.24963	0.636	0.999	-0.0683981	-0.582209	0.417538	0.778	0.971773	-0.111473	-0.57319	0.355618	0.634	0.991496	0.0645461	-4.71841	5.0841	0.86	0.999
Pb	IL-1β	Inflammatory	-0.00669321	-0.0449412	0.0209318	0.636	0.999	-0.0106165	-0.225657	0.196284	0.958	0.971773	-0.00392328	-0.217458	0.19846	0.99	0.996157	0.00910401	-1.73788	1.61087	0.916	0.999
BPA	9S-HODE	Cytochrome p450 Pathway	-0.0161747	-0.101256	0.0452506	0.637	0.999	0.0782184	-0.302858	0.444091	0.668	0.971773	0.0943931	-0.277564	0.461774	0.61	0.991496	-0.0122625	-2.07174	1.93653	0.899	0.999
TCS	TNF-𝝰	Inflammatory	-0.00399719	-0.0258887	0.0118279	0.638	0.999	0.0720439	-0.0484899	0.186516	0.252	0.813766	0.0760411	-0.0433241	0.189958	0.22	0.740145	-0.0132706	-1.00188	1.01364	0.792	0.999
TCS	PGE2	Cyclooxygenase Pathway	0.00436207	-0.0118418	0.0281371	0.638	0.999	0.0723385	-0.0515361	0.187691	0.261	0.813766	0.0679764	-0.0568101	0.184763	0.287	0.847473	0.0281107	-0.659911	1.03006	0.665	0.999
2-FLU	𝝰LA	Parent Compound	0.0158221	-0.0497809	0.0901566	0.64	0.999	-0.0263509	-0.389437	0.303758	0.909	0.971773	-0.042173	-0.393305	0.28962	0.819	0.991496	0.0165641	-2.25568	2.63394	0.923	0.999
2,4-DCP	IL-6	Inflammatory	-0.00930389	-0.0541114	0.0277215	0.642	0.999	0.0689761	-0.118571	0.25171	0.479	0.971773	0.07828	-0.114829	0.255411	0.406	0.991496	-0.0168481	-2.15424	2.19036	0.903	0.999
EPB	8-OHdG	Oxidative Stress	0.00722157	-0.0212327	0.045445	0.642	0.999	-0.0192516	-0.175291	0.131552	0.803	0.971773	-0.0264731	-0.179378	0.123398	0.754	0.991496	-0.000324377	-2.40652	2.3357	0.995	0.999
2- and 3-PHE	PGJ2	Cyclooxygenase Pathway	-0.0167887	-0.111171	0.0457363	0.642	0.999	-0.14246	-0.561338	0.271875	0.5	0.971773	-0.125671	-0.540199	0.275193	0.546	0.991496	0.0315632	-1.19572	1.60148	0.742	0.999
BPA	IL-1β	Inflammatory	-0.00855399	-0.0537368	0.0264293	0.643	0.999	0.0781568	-0.293874	0.440455	0.67	0.971773	0.0867108	-0.288146	0.45243	0.637	0.991496	-0.00701261	-0.906192	1.05065	0.899	0.999
TCS	11(12)-EET	Cytochrome p450 Pathway	-0.00383553	-0.0260804	0.0125319	0.643	0.999	0.0723254	-0.0528126	0.191099	0.25	0.813766	0.0761609	-0.0482965	0.194453	0.234	0.769379	-0.0160073	-1.0824	0.813338	0.775	0.999
1-NAP	PGA2	Cyclooxygenase Pathway	-0.00898601	-0.0577223	0.0223208	0.643	0.999	0.288516	-0.0454134	0.612648	0.082	0.413152	0.297502	-0.02533	0.616718	0.07	0.416051	-0.0136521	-0.476938	0.22059	0.671	0.999
Mn	LTD4	Lipoxygenase Pathway	-0.0107846	-0.0681521	0.0364681	0.644	0.999	0.0622006	-0.195881	0.305858	0.606	0.971773	0.0729852	-0.176826	0.315109	0.555	0.991496	-0.010578	-2.13657	1.85424	0.93	0.999
Ba	LTD4	Lipoxygenase Pathway	0.0125322	-0.0451396	0.0794487	0.646	0.999	-0.102353	-0.312641	0.0771047	0.291	0.859284	-0.114885	-0.30579	0.058375	0.217	0.736466	-0.0343841	-2.85142	2.42113	0.841	0.999
Hg	TNF-𝝰	Inflammatory	0.00511052	-0.012821	0.0321846	0.646	0.999	-0.112631	-0.340185	0.109773	0.324	0.924916	-0.117741	-0.346305	0.10535	0.296	0.865231	-0.0108424	-0.822484	0.624563	0.798	0.999
Sn	PGA2	Cyclooxygenase Pathway	0.00697372	-0.0177231	0.0438029	0.647	0.999	0.0705117	-0.137363	0.269297	0.48	0.971773	0.063538	-0.144501	0.258954	0.531	0.991496	0.0213896	-0.999708	1.64053	0.771	0.999
PPB	LTD4	Lipoxygenase Pathway	-0.00668937	-0.043422	0.0232991	0.648	0.999	-0.023907	-0.156735	0.104507	0.755	0.971773	-0.0172176	-0.149484	0.111171	0.832	0.991496	0.059747	-2.50564	2.81704	0.779	0.999
9-PHE	𝝰LA	Parent Compound	0.0144976	-0.0495777	0.0917387	0.648	0.999	0.0503127	-0.282607	0.363354	0.75	0.971773	0.0358151	-0.281195	0.342846	0.814	0.991496	0.0487201	-2.32719	2.82598	0.802	0.999
As	TXB2	Cyclooxygenase Pathway	0.00976601	-0.0312776	0.0633769	0.648	0.999	0.00288524	-0.22627	0.214933	0.958	0.971773	-0.00688078	-0.230001	0.202842	0.977	0.995162	0.0202046	-2.19414	2.11756	0.884	0.999
Sn	PGD3	Cyclooxygenase Pathway	0.0133582	-0.0470057	0.0823992	0.648	0.999	0.070577	-0.143963	0.276156	0.509	0.971773	0.0572188	-0.155176	0.256864	0.578	0.991496	0.0910899	-2.4894	3.48825	0.669	0.999
Zn	13-oxoODE	Lipoxygenase Pathway	-0.0111241	-0.0711896	0.0315995	0.648	0.999	-0.0221686	-0.510354	0.425062	0.928	0.971773	-0.0110445	-0.497362	0.444293	0.963	0.992842	0.000987901	-1.07853	1.30301	0.968	0.999
2,5-DCP	PGA2	Cyclooxygenase Pathway	0.00469452	-0.0139529	0.0311609	0.649	0.999	0.181362	0.0410717	0.313931	0.013	0.186012	0.176667	0.0387619	0.312142	0.015	0.234932	0.0138327	-0.0966873	0.240865	0.654	0.999
MECPP	TNF-𝝰	Inflammatory	0.00540506	-0.0152293	0.0351013	0.65	0.999	-0.261796	-0.470688	-0.073896	0.006	0.179458	-0.267201	-0.471748	-0.0814976	0.005	0.234932	-0.0105662	-0.227761	0.0628914	0.652	0.999
Cu	PGE2	Cyclooxygenase Pathway	-0.0119356	-0.0790969	0.037173	0.65	0.999	-0.474042	-1.056	0.0906878	0.089	0.413152	-0.462106	-1.04304	0.0877411	0.1	0.444061	0.0127092	-0.18494	0.386771	0.673	0.999
MiBP	IL-6	Inflammatory	0.0131579	-0.0472943	0.0841527	0.651	0.999	0.33336	-0.0754083	0.721944	0.104	0.432029	0.320202	-0.0888481	0.703649	0.113	0.465247	0.027221	-0.51985	0.499546	0.647	0.999
MiBP	13,14DHK-PGD2	Cyclooxygenase Pathway	-0.0180987	-0.10906	0.0656572	0.651	0.999	0.334731	-0.0803665	0.717823	0.1	0.422993	0.352829	-0.0433232	0.73349	0.081	0.424277	-0.0384128	-0.946957	0.60459	0.725	0.999
MiBP	9(10)-EpoME	Cytochrome p450 Pathway	0.0109357	-0.0387224	0.0675234	0.651	0.999	0.333716	-0.0812	0.726456	0.109	0.432169	0.32278	-0.0930132	0.713089	0.12	0.480415	0.0219607	-0.375465	0.381279	0.662	0.999
BPB	EPA	Parent Compound	0.00471947	-0.0155331	0.0302131	0.651	0.999	-0.00679731	-0.135715	0.114135	0.938	0.971773	-0.0115168	-0.133335	0.108528	0.876	0.991496	0.00736534	-1.83915	2.35479	0.937	0.999
MiBP	RVD2	Lipoxygenase Pathway	-0.00786858	-0.0525408	0.0242539	0.652	0.999	0.333918	-0.0792735	0.725333	0.105	0.432169	0.341787	-0.0703621	0.732417	0.096	0.432934	-0.0106275	-0.459452	0.250799	0.705	0.999
1-PYR	9S-HODE	Cytochrome p450 Pathway	-0.0154443	-0.101364	0.053555	0.654	0.999	-0.0985664	-0.457904	0.250822	0.585	0.971773	-0.0831222	-0.464157	0.2802	0.659	0.991496	0.0138703	-2.11059	2.08909	0.911	0.999
Mo	PGE3	Cyclooxygenase Pathway	-0.0203153	-0.127731	0.0685636	0.654	0.999	0.535868	-0.0347117	1.07367	0.061	0.383554	0.556183	-0.0136369	1.0979	0.057	0.414149	-0.0229093	-0.57264	0.244479	0.689	0.999
Mn	IL-10	Inflammatory	0.017457	-0.0657876	0.111687	0.655	0.999	0.0611112	-0.20125	0.305086	0.631	0.971773	0.0436542	-0.205511	0.287977	0.711	0.991496	0.101246	-3.96046	3.39004	0.712	0.999
2-FLU	15-HETE	Lipoxygenase Pathway	-0.0131764	-0.0899348	0.0493708	0.656	0.999	-0.0268808	-0.391465	0.299545	0.895	0.971773	-0.0137045	-0.360017	0.317825	0.943	0.991496	0.0280034	-1.60046	2.45945	0.845	0.999
Tl	11-HETE	Cytochrome p450 Pathway	0.0265792	-0.0821495	0.150205	0.657	0.999	0.0587473	-0.262807	0.378622	0.698	0.971773	0.0321682	-0.28434	0.350334	0.836	0.991496	0.0634608	-4.99898	4.40421	0.879	0.999
Pb	PGB2	Cyclooxygenase Pathway	0.00480548	-0.0132469	0.0317838	0.658	0.999	-0.0104634	-0.226742	0.191142	0.958	0.971773	-0.0152689	-0.228063	0.182886	0.913	0.991496	0.00214994	-0.977551	1.44079	0.958	0.999
MEP	17-HETE	Cytochrome p450 Pathway	-0.00698301	-0.0453948	0.0204879	0.659	0.999	-0.0541034	-0.262579	0.14513	0.613	0.971773	-0.0471204	-0.255507	0.151732	0.656	0.991496	0.0171497	-1.3759	1.66957	0.832	0.999
BP3	11,12-DHET	Cytochrome p450 Pathway	0.00579014	-0.0222023	0.0381218	0.659	0.999	0.0518809	-0.0848745	0.182548	0.461	0.971773	0.0460907	-0.0877439	0.1761	0.503	0.991496	0.0578281	-1.79988	1.74019	0.708	0.999
As	AA	Parent Compound	-0.010117	-0.0651767	0.0338312	0.659	0.999	0.00321398	-0.229694	0.219123	0.954	0.971773	0.013331	-0.207269	0.220671	0.89	0.991496	0.0201093	-2.5275	2.25771	0.915	0.999
MECPP	5-oxoETE	Lipoxygenase Pathway	-0.0126795	-0.0834725	0.0414073	0.66	0.999	-0.261847	-0.48172	-0.0710041	0.011	0.179458	-0.249167	-0.449305	-0.0639216	0.009	0.234932	0.0380033	-0.277964	0.342327	0.657	0.999
EPB	9,10-DiHOME	Cytochrome p450 Pathway	-0.00418481	-0.0291885	0.0149511	0.66	0.999	-0.0193548	-0.167542	0.126244	0.823	0.971773	-0.01517	-0.165973	0.132459	0.853	0.991496	0.00653667	-1.41035	1.61666	0.905	0.999
TCS	CY	Protein Damage	-0.00774359	-0.0468962	0.0270426	0.66	0.999	0.0719318	-0.0491901	0.186052	0.256	0.813766	0.0796754	-0.0506123	0.202959	0.214	0.730563	-0.0651378	-2.67496	1.74001	0.724	0.999
TCS	13,14DHK-PGD2	Cyclooxygenase Pathway	-0.00647349	-0.0398043	0.0234543	0.66	0.999	0.072378	-0.0576767	0.190075	0.271	0.821148	0.0788515	-0.0442096	0.197104	0.219	0.740145	-0.038546	-1.49866	1.85907	0.833	0.999
MCPP	8-IP	Oxidative Stress	0.00973253	-0.02906	0.0664926	0.661	0.999	-0.207905	-0.437741	-0.00194789	0.048	0.383554	-0.217637	-0.439447	-0.00973201	0.045	0.414149	-0.0226017	-0.66343	0.311668	0.681	0.999
BPA	EPA	Parent Compound	-0.0103408	-0.0668261	0.0317552	0.661	0.999	0.0777431	-0.300522	0.43826	0.667	0.971773	0.088084	-0.274183	0.45007	0.641	0.991496	-0.00242999	-1.51497	0.947273	0.954	0.999
2-NAP	20-HETE	Cytochrome p450 Pathway	0.00924944	-0.0275761	0.0606246	0.661	0.999	0.0644904	-0.254036	0.377291	0.693	0.971773	0.0552409	-0.264172	0.365052	0.721	0.991496	0.012791	-1.1896	1.24776	0.854	0.999
2,4-DCP	8,9-DHET	Cytochrome p450 Pathway	-0.00640523	-0.0454435	0.0227933	0.662	0.999	0.0698594	-0.122482	0.255517	0.477	0.971773	0.0762646	-0.118923	0.259153	0.428	0.991496	-0.00939039	-1.40046	1.28677	0.877	0.999
Mo	16-HETE	Cytochrome p450 Pathway	-0.01043	-0.0705556	0.0298398	0.662	0.999	0.535843	-0.0420489	1.07528	0.068	0.383554	0.546272	-0.0347097	1.08023	0.062	0.414149	-0.00850781	-0.248018	0.129719	0.684	0.999
BPA	9-oxoODE	Cyclooxygenase Pathway	-0.00951734	-0.0661641	0.0343571	0.663	0.999	0.0789301	-0.292479	0.438223	0.664	0.971773	0.0884474	-0.283878	0.453114	0.632	0.991496	-0.00815724	-1.22026	1.03104	0.889	0.999
2,5-DCP	TNF-𝝰	Inflammatory	0.00579804	-0.0172007	0.0372243	0.663	0.999	0.180979	0.0377017	0.315763	0.012	0.179458	0.175181	0.0351535	0.310561	0.016	0.244	0.0154328	-0.170437	0.274717	0.669	0.999
2-FLU	9S-HODE	Cytochrome p450 Pathway	-0.0142583	-0.0988257	0.0479565	0.663	0.999	-0.0271332	-0.388644	0.300611	0.888	0.971773	-0.0128748	-0.373297	0.330898	0.949	0.991496	0.0121292	-2.08397	2.37006	0.911	0.999
Hg	9(10)-EpoME	Cytochrome p450 Pathway	0.00947652	-0.0371175	0.0625937	0.663	0.999	-0.112894	-0.348935	0.120417	0.356	0.969692	-0.12237	-0.360756	0.110507	0.305	0.882634	-0.0199784	-1.81141	2.14699	0.861	0.999
MECPP	IL-6	Inflammatory	0.00884303	-0.0359273	0.0586382	0.664	0.999	-0.261847	-0.478723	-0.0705413	0.009	0.179458	-0.27069	-0.480574	-0.0810478	0.005	0.234932	-0.0242136	-0.397872	0.153373	0.669	0.999
MEHP	16-HETE	Cytochrome p450 Pathway	-0.00587375	-0.0397154	0.0156968	0.665	0.999	-0.239085	-0.513923	0.012601	0.067	0.383554	-0.233211	-0.500795	0.0156093	0.073	0.416783	0.0128043	-0.14743	0.302455	0.682	0.999
MBP	9(10)-EpoME	Cytochrome p450 Pathway	-0.00993702	-0.0647931	0.036703	0.665	0.999	-0.214045	-0.548566	0.0880048	0.187	0.666871	-0.204108	-0.525387	0.0959088	0.203	0.703369	0.0283372	-0.715867	0.742749	0.69	0.999
4-PHE	EPA	Parent Compound	-0.012733	-0.0855695	0.0390468	0.665	0.999	-0.0689855	-0.555318	0.404934	0.774	0.971773	-0.0562526	-0.532669	0.404484	0.819	0.991496	0.00939845	-1.18315	1.59679	0.887	0.999
EPB	13,14DHK-PGF2𝝰	Cyclooxygenase Pathway	-0.00468107	-0.0327841	0.0163825	0.666	0.999	-0.0192271	-0.169162	0.130531	0.828	0.971773	-0.014546	-0.16705	0.135988	0.864	0.991496	0.00988359	-1.44112	1.73988	0.89	0.999
1-PYR	13,14DHK-PGD2	Cyclooxygenase Pathway	-0.0163029	-0.0985638	0.064736	0.666	0.999	-0.097524	-0.476858	0.25883	0.615	0.971773	-0.0812211	-0.446071	0.271149	0.65	0.991496	0.0550529	-2.30402	3.27986	0.757	0.999
Cu	PGA2	Cyclooxygenase Pathway	-0.0160228	-0.111009	0.0486964	0.667	0.999	-0.474401	-1.06658	0.0814839	0.097	0.416381	-0.458379	-1.05726	0.0951533	0.109	0.461062	0.015837	-0.242019	0.419202	0.7	0.999
MEHHP	8,9-DHET	Cytochrome p450 Pathway	0.010218	-0.0361442	0.0696286	0.669	0.999	-0.215068	-0.449436	-0.00173474	0.05	0.383554	-0.225286	-0.450442	-0.0134171	0.038	0.414149	-0.0277736	-0.792149	0.284437	0.701	0.999
MiBP	12,13-DiHOME	Cytochrome p450 Pathway	-0.0120182	-0.0796169	0.0396456	0.669	0.999	0.333682	-0.0814715	0.722353	0.107	0.432169	0.3457	-0.0682971	0.731181	0.088	0.426244	-0.0160337	-0.69013	0.378185	0.732	0.999
2-FLU	RVD2	Lipoxygenase Pathway	0.010381	-0.0327491	0.0698156	0.669	0.999	-0.0267218	-0.386785	0.309346	0.9	0.971773	-0.0371027	-0.391895	0.301946	0.839	0.991496	0.00186137	-1.4397	1.90715	0.975	0.999
Ba	𝝰LA	Parent Compound	-0.00641579	-0.0426105	0.0238855	0.669	0.999	-0.102337	-0.299522	0.0829523	0.292	0.86114	-0.095921	-0.289591	0.0827454	0.316	0.895462	0.037319	-0.860779	1.50789	0.695	0.999
Se	EPA	Parent Compound	0.0192778	-0.066631	0.14181	0.669	0.999	0.27769	-0.33386	0.850795	0.367	0.970743	0.258412	-0.355818	0.837181	0.393	0.980596	0.025188	-0.903959	1.29712	0.756	0.999
EPB	8(9)-EET	Cytochrome p450 Pathway	-0.00415314	-0.0290919	0.0144626	0.67	0.999	-0.019317	-0.168851	0.127762	0.832	0.971773	-0.0151639	-0.166907	0.132023	0.86	0.991496	0.00684919	-1.56139	1.55887	0.906	0.999
1-NAP	8-OHdG	Oxidative Stress	0.0111956	-0.0350958	0.0728038	0.67	0.999	0.288281	-0.0615933	0.628126	0.098	0.41835	0.277086	-0.0630799	0.610969	0.114	0.466876	0.0209072	-0.285455	0.565736	0.69	0.999
1-PHE	IL-6	Inflammatory	0.0136184	-0.0561781	0.0944859	0.67	0.999	-0.0643255	-0.479299	0.341346	0.765	0.971773	-0.0779439	-0.478146	0.322808	0.704	0.991496	0.00184393	-1.90028	2.04083	0.985	0.999
4-PHE	12-oxoETE	Lipoxygenase Pathway	-0.0197905	-0.12608	0.0803539	0.67	0.999	-0.0678249	-0.547755	0.383845	0.785	0.971773	-0.0480344	-0.503564	0.39678	0.832	0.991496	0.0536844	-2.55849	2.93634	0.807	0.999
Ba	PGE2	Cyclooxygenase Pathway	0.00598889	-0.0215565	0.0398682	0.67	0.999	-0.102243	-0.290327	0.0718962	0.261	0.813766	-0.108232	-0.289161	0.0644578	0.228	0.757169	-0.0166745	-1.21336	0.965436	0.807	0.999
Ba	PGB2	Cyclooxygenase Pathway	0.00499347	-0.0146048	0.034577	0.671	0.999	-0.102517	-0.292688	0.072711	0.262	0.813766	-0.107511	-0.291767	0.0661187	0.238	0.780317	-0.0132884	-1.00449	0.698313	0.777	0.999
Tl	TNF-𝝰	Inflammatory	-0.00704696	-0.0484578	0.0218914	0.671	0.999	0.0590809	-0.248533	0.364122	0.695	0.971773	0.0661279	-0.235269	0.372495	0.677	0.991496	-0.00387234	-1.26817	0.962134	0.93	0.999
MEOHP	RVD1	Lipoxygenase Pathway	-0.0203453	-0.143161	0.0840146	0.672	0.999	-0.277313	-0.509793	-0.0561022	0.016	0.209537	-0.256968	-0.469829	-0.0636645	0.008	0.234932	0.0599622	-0.676076	0.461895	0.666	0.999
2,4-DCP	11(12)-EET	Cytochrome p450 Pathway	-0.00605285	-0.0438227	0.0224908	0.673	0.999	0.0699033	-0.123084	0.254974	0.482	0.971773	0.0759562	-0.116063	0.257777	0.436	0.991496	-0.00851695	-1.27689	1.38635	0.899	0.999
2-NAP	IL-1β	Inflammatory	0.00717101	-0.0304895	0.052963	0.673	0.999	0.0639336	-0.257959	0.367059	0.679	0.971773	0.0567626	-0.266395	0.372708	0.714	0.991496	0.00148369	-1.14317	1.19619	0.97	0.999
Hg	5,6-DHET	Cytochrome p450 Pathway	-0.00587873	-0.040173	0.0201184	0.673	0.999	-0.112737	-0.333535	0.104559	0.317	0.918508	-0.106858	-0.334201	0.11213	0.342	0.932654	0.0151834	-0.734477	0.925485	0.774	0.999
Ni	16-HETE	Cytochrome p450 Pathway	-0.0089999	-0.0620264	0.0263668	0.673	0.999	0.127822	-0.254369	0.48717	0.498	0.971773	0.136822	-0.244341	0.491854	0.473	0.991496	-0.00867664	-0.86499	0.842281	0.851	0.999
MEHHP	CY	Protein Damage	0.00734687	-0.0311311	0.0526414	0.674	0.999	-0.214945	-0.445469	-0.00377878	0.046	0.383554	-0.222292	-0.453	-0.0194771	0.037	0.414149	-0.0199933	-0.505993	0.267091	0.698	0.999
MBP	16-HETE	Cytochrome p450 Pathway	0.00599727	-0.0173719	0.0431382	0.674	0.999	-0.214154	-0.540934	0.0886555	0.189	0.668858	-0.220152	-0.546626	0.0855653	0.173	0.635521	-0.00988227	-0.54334	0.380405	0.743	0.999
PPB	BCPGE2	Cyclooxygenase Pathway	-0.00524534	-0.0369517	0.0208182	0.675	0.999	-0.0242564	-0.147338	0.0965974	0.723	0.971773	-0.0190111	-0.139925	0.102749	0.784	0.991496	0.0289972	-1.96582	2.27987	0.828	0.999
PPB	14(15)-EET	Cytochrome p450 Pathway	-0.00421507	-0.0305207	0.0155938	0.675	0.999	-0.0245896	-0.145649	0.0989149	0.708	0.971773	-0.0203745	-0.142073	0.107167	0.76	0.991496	0.010602	-2.05081	2.15674	0.867	0.999
Mo	IL-10	Inflammatory	-0.0202	-0.135974	0.076938	0.675	0.999	0.535559	-0.031325	1.06924	0.064	0.383554	0.555759	-0.0146486	1.07996	0.055	0.414149	-0.0255297	-0.503701	0.279646	0.707	0.999
MEHHP	11(12)-EET	Cytochrome p450 Pathway	0.00947615	-0.0367309	0.0673242	0.676	0.999	-0.214976	-0.448654	0.000830053	0.051	0.383554	-0.224452	-0.44937	-0.0143089	0.039	0.414149	-0.0251658	-0.729959	0.292738	0.711	0.999
MECPP	12-oxoETE	Lipoxygenase Pathway	-0.0108983	-0.0695336	0.0423407	0.676	0.999	-0.261141	-0.479125	-0.0671856	0.01	0.179458	-0.250243	-0.457423	-0.0585909	0.01	0.234932	0.0368116	-0.266316	0.309618	0.67	0.999
MBZP	TXB2	Cyclooxygenase Pathway	0.00972601	-0.031645	0.0626794	0.676	0.999	-0.0286973	-0.278665	0.202098	0.845	0.971773	-0.0384234	-0.278936	0.193332	0.767	0.991496	0.00188116	-2.6925	2.1997	0.977	0.999
Se	5,6-DHET	Cytochrome p450 Pathway	0.0135452	-0.045395	0.09197	0.676	0.999	0.275711	-0.370436	0.869204	0.372	0.970743	0.262166	-0.370709	0.858104	0.399	0.987067	0.0127784	-0.797264	0.935187	0.796	0.999
MEHP	CAA	Cytochrome p450 Pathway	0.00745768	-0.0324079	0.0518921	0.677	0.999	-0.239213	-0.507105	0.0149654	0.067	0.383554	-0.246671	-0.521004	0.00265972	0.053	0.414149	-0.0174192	-0.522573	0.261835	0.72	0.999
BPA	12(13)-EpoME	Cytochrome p450 Pathway	-0.00944329	-0.0679976	0.0341561	0.677	0.999	0.079031	-0.291242	0.434654	0.662	0.971773	0.0884743	-0.284888	0.453344	0.636	0.991496	-0.00840403	-1.26461	1.04412	0.895	0.999
2,5-DCP	8,9-DHET	Cytochrome p450 Pathway	-0.00492144	-0.0342781	0.0191733	0.677	0.999	0.18124	0.0364836	0.316513	0.014	0.189778	0.186161	0.0447619	0.321162	0.011	0.234932	-0.0151265	-0.295413	0.116222	0.685	0.999
PPB	18-HETE	Cytochrome p450 Pathway	0.004855	-0.0157114	0.0330165	0.678	0.999	-0.024401	-0.145676	0.0972797	0.727	0.971773	-0.029256	-0.152693	0.0953154	0.665	0.991496	-0.0112167	-1.90852	1.92383	0.903	0.999
1-NAP	9-oxoODE	Cyclooxygenase Pathway	0.0110224	-0.0357514	0.0745187	0.678	0.999	0.288324	-0.06531	0.622739	0.098	0.41835	0.277301	-0.060573	0.616862	0.112	0.464429	0.0201486	-0.297926	0.610214	0.684	0.999
BP3	9S-HODE	Cytochrome p450 Pathway	0.00397189	-0.0147366	0.0280516	0.679	0.999	0.0519145	-0.0850162	0.184107	0.448	0.971773	0.0479426	-0.0900625	0.182997	0.482	0.991496	0.021727	-0.900575	1.46688	0.793	0.999
MEP	9,10-DiHOME	Cytochrome p450 Pathway	-0.00519857	-0.0378848	0.0194672	0.68	0.999	-0.0537823	-0.263559	0.146348	0.616	0.971773	-0.0485838	-0.261061	0.151434	0.64	0.991496	0.0118256	-1.21948	1.30814	0.832	0.999
MEP	8(9)-EET	Cytochrome p450 Pathway	-0.00514823	-0.0373303	0.0191479	0.68	0.999	-0.0537315	-0.260998	0.146702	0.623	0.971773	-0.0485833	-0.258319	0.149357	0.637	0.991496	0.0115056	-1.41394	1.0698	0.833	0.999
1-NAP	12(13)-EpoME	Cytochrome p450 Pathway	0.0110989	-0.0342335	0.0740958	0.68	0.999	0.288423	-0.0605101	0.619468	0.095	0.413152	0.277324	-0.0586807	0.611844	0.11	0.46192	0.0199312	-0.29523	0.632671	0.689	0.999
Zn	5-HETE	Lipoxygenase Pathway	-0.0113522	-0.0829185	0.0507276	0.681	0.999	-0.0210447	-0.520561	0.434809	0.94	0.971773	-0.00969256	-0.496381	0.440678	0.982	0.995162	0.0111688	-1.36597	1.90051	0.903	0.999
As	BCPGE2	Cyclooxygenase Pathway	-0.00757734	-0.0531187	0.0278171	0.682	0.999	0.00251534	-0.222695	0.213253	0.962	0.971773	0.0100927	-0.217606	0.223558	0.907	0.991496	0.000358631	-2.28293	2.17031	0.994	0.999
Sn	8-IP	Oxidative Stress	-0.0128607	-0.0804405	0.0490905	0.682	0.999	0.0707522	-0.13664	0.264473	0.481	0.971773	0.0836129	-0.129805	0.283536	0.443	0.991496	-0.0623688	-2.98494	3.54188	0.799	0.999
Ni	BCPGE2	Cyclooxygenase Pathway	0.0104048	-0.0467085	0.0723373	0.683	0.999	0.127077	-0.250486	0.485629	0.479	0.971773	0.116672	-0.264732	0.484048	0.53	0.991496	0.0156293	-1.3548	1.3378	0.86	0.999
Cu	EPA	Parent Compound	-0.0117181	-0.0856501	0.0423332	0.684	0.999	-0.474456	-1.0449	0.061108	0.084	0.413152	-0.462738	-1.03361	0.0676425	0.095	0.431784	0.0123755	-0.19788	0.350537	0.696	0.999
Cu	11,12-DHET	Cytochrome p450 Pathway	-0.0208633	-0.144482	0.0851581	0.684	0.999	-0.473837	-1.03529	0.0580068	0.08	0.413152	-0.452974	-1.01483	0.0635986	0.091	0.429609	0.033273	-0.474212	0.549876	0.69	0.999
Sn	12(13)-EpoME	Cytochrome p450 Pathway	-0.0135241	-0.099703	0.0465527	0.684	0.999	0.0703661	-0.125603	0.264771	0.468	0.971773	0.0838902	-0.109825	0.272401	0.376	0.963921	-0.0175254	-3.41867	2.86409	0.902	0.999
BP3	TNF-𝝰	Inflammatory	0.00239411	-0.0080738	0.0171218	0.685	0.999	0.0519779	-0.0822722	0.183905	0.448	0.971773	0.0495838	-0.0846719	0.18183	0.469	0.991496	0.0108091	-0.562162	0.768391	0.801	0.999
TCS	18-HETE	Cytochrome p450 Pathway	0.00383313	-0.0143723	0.0276459	0.685	0.999	0.0720582	-0.0484806	0.184462	0.247	0.813766	0.0682251	-0.0516859	0.18337	0.275	0.826783	0.0239601	-1.16325	0.899233	0.764	0.999
2-NAP	PGB2	Cyclooxygenase Pathway	-0.00673287	-0.0467904	0.02066	0.685	0.999	0.0644426	-0.243276	0.361094	0.675	0.971773	0.0711755	-0.238139	0.364857	0.655	0.991496	-0.000653154	-0.803463	0.790461	0.974	0.999
Se	18-HETE	Cytochrome p450 Pathway	0.0134832	-0.0514863	0.102573	0.685	0.999	0.277274	-0.3469	0.859942	0.374	0.970743	0.26379	-0.36452	0.858111	0.391	0.977711	0.013284	-0.740479	0.822814	0.785	0.999
Sn	9-oxoODE	Cyclooxygenase Pathway	-0.0135333	-0.0991661	0.0467326	0.685	0.999	0.0703878	-0.12747	0.265958	0.468	0.971773	0.0839211	-0.10913	0.272234	0.385	0.973206	-0.0142275	-2.90521	3.09319	0.917	0.999
MPB	BCPGE2	Cyclooxygenase Pathway	-0.00625484	-0.0447811	0.0234713	0.686	0.999	-0.0120214	-0.19447	0.169502	0.894	0.971773	-0.00576657	-0.189809	0.172944	0.968	0.992842	0.0110051	-2.16813	2.31184	0.914	0.999
2- and 3-PHE	PGB2	Cyclooxygenase Pathway	0.0167099	-0.0513712	0.122693	0.686	0.999	-0.140514	-0.583194	0.276038	0.528	0.971773	-0.157224	-0.592245	0.262834	0.48	0.991496	-0.00911663	-1.78238	2.18216	0.908	0.999
1-PHE	5-HETE	Lipoxygenase Pathway	-0.0124807	-0.0917832	0.0557727	0.686	0.999	-0.0636285	-0.488655	0.333174	0.762	0.971773	-0.0511478	-0.467437	0.340918	0.795	0.991496	0.0232865	-1.86857	1.77947	0.844	0.999
Se	13,14DHK-PGD2	Cyclooxygenase Pathway	-0.0270287	-0.178476	0.102826	0.686	0.999	0.278423	-0.340825	0.860278	0.366	0.970743	0.305452	-0.305876	0.877806	0.318	0.898932	-0.0285268	-1.92458	1.84295	0.884	0.999
MEP	PGB2	Cyclooxygenase Pathway	0.00355689	-0.0102969	0.0255127	0.687	0.999	-0.053689	-0.263444	0.143177	0.602	0.971773	-0.0572459	-0.26548	0.139783	0.587	0.991496	-0.00292042	-0.773778	0.601069	0.915	0.999
BPA	PGA2	Cyclooxygenase Pathway	0.00966718	-0.0283931	0.0670128	0.687	0.999	0.0783434	-0.295384	0.442604	0.673	0.971773	0.0686762	-0.303347	0.43252	0.698	0.991496	0.0117304	-1.04125	1.26315	0.836	0.999
2-NAP	RVD1	Lipoxygenase Pathway	0.0166355	-0.0682368	0.115377	0.688	0.999	0.0660882	-0.265788	0.359811	0.671	0.971773	0.0494527	-0.257225	0.342495	0.747	0.991496	0.0830773	-2.02787	2.94711	0.737	0.999
Cu	9S-HODE	Cytochrome p450 Pathway	0.0148815	-0.0466004	0.102471	0.688	0.999	-0.473874	-1.03965	0.0786048	0.088	0.413152	-0.488755	-1.06512	0.0525106	0.085	0.425957	-0.0138852	-0.462305	0.242211	0.714	0.999
Hg	IL-10	Inflammatory	0.00975615	-0.0382778	0.0666779	0.688	0.999	-0.112921	-0.350222	0.10969	0.328	0.926637	-0.122677	-0.355127	0.0929958	0.283	0.841018	-0.020492	-1.69764	1.60918	0.872	0.999
Mn	11-HETE	Cytochrome p450 Pathway	0.0079338	-0.0275006	0.0544508	0.688	0.999	0.0618838	-0.179401	0.298237	0.599	0.971773	0.05395	-0.187701	0.289807	0.64	0.991496	0.0169998	-1.48592	1.51242	0.843	0.999
Pb	5-HETE	Lipoxygenase Pathway	0.00725592	-0.0299321	0.0526975	0.688	0.999	-0.0104342	-0.23384	0.195232	0.958	0.971773	-0.0176901	-0.234231	0.186997	0.903	0.991496	0.017089	-1.79682	2.08232	0.89	0.999
MEHP	11-HETE	Cytochrome p450 Pathway	0.00585842	-0.0171445	0.0394069	0.689	0.999	-0.239217	-0.508005	0.00606764	0.061	0.383554	-0.245075	-0.511959	0.00419174	0.061	0.414149	-0.0113782	-0.335488	0.152257	0.702	0.999
2-FLU	13S-HODE	Lipoxygenase Pathway	-0.0107694	-0.0793707	0.0434966	0.689	0.999	-0.0267489	-0.386048	0.30149	0.897	0.971773	-0.0159795	-0.36474	0.321369	0.933	0.991496	0.0104068	-1.96204	1.81491	0.892	0.999
9-PHE	13,14DHK-PGF2𝝰	Cyclooxygenase Pathway	0.00903261	-0.0323685	0.0677312	0.689	0.999	0.0500268	-0.274509	0.349466	0.739	0.971773	0.0409942	-0.269258	0.343135	0.785	0.991496	0.017188	-1.33346	1.83666	0.842	0.999
9-PHE	20-HETE	Cytochrome p450 Pathway	0.00795255	-0.0244037	0.0554797	0.69	0.999	0.0498258	-0.277023	0.358041	0.747	0.971773	0.0418733	-0.278853	0.354338	0.791	0.991496	0.00902145	-1.27796	1.26167	0.883	0.999
PPB	PGE2	Cyclooxygenase Pathway	0.00516947	-0.0179018	0.0386699	0.691	0.999	-0.0238412	-0.148889	0.0989314	0.729	0.971773	-0.0290106	-0.148294	0.0938223	0.669	0.991496	0.00230112	-2.34838	2.16674	0.966	0.999
PPB	LTC4-ME	Lipoxygenase Pathway	0.00371068	-0.0148087	0.0267969	0.691	0.999	-0.0243491	-0.145579	0.0965055	0.718	0.971773	-0.0280598	-0.148324	0.0948269	0.677	0.991496	-0.00961423	-2.2796	1.65405	0.901	0.999
MPB	TNF-𝝰	Inflammatory	0.00375519	-0.0132894	0.0288961	0.693	0.999	-0.0116304	-0.19633	0.16585	0.908	0.971773	-0.0153856	-0.193401	0.161623	0.871	0.991496	0.00257731	-0.965056	1.11906	0.953	0.999
Se	9S-HODE	Cytochrome p450 Pathway	0.0265314	-0.107056	0.197143	0.693	0.999	0.277855	-0.325403	0.853951	0.376	0.970743	0.251324	-0.359915	0.820956	0.41	0.991496	0.0350972	-1.50848	1.51683	0.749	0.999
MPB	IL-1β	Inflammatory	-0.00367501	-0.0278684	0.0142335	0.694	0.999	-0.012134	-0.195537	0.168066	0.911	0.971773	-0.00845897	-0.1914	0.172971	0.931	0.991496	0.00133567	-1.51467	0.989575	0.963	0.999
1-PHE	5,6-DHET	Cytochrome p450 Pathway	0.00905007	-0.0296034	0.0672938	0.694	0.999	-0.0655417	-0.476964	0.33834	0.752	0.971773	-0.0745918	-0.486675	0.330564	0.717	0.991496	-0.00125275	-0.989347	1.17035	0.978	0.999
MEP	IL-6	Inflammatory	0.00562974	-0.0251669	0.0417325	0.695	0.999	-0.0540466	-0.266267	0.15286	0.618	0.971773	-0.0596764	-0.266116	0.138102	0.584	0.991496	-0.000103664	-1.80008	1.5851	0.997	0.999
TCS	LTD4	Lipoxygenase Pathway	0.00453461	-0.0193139	0.0332898	0.696	0.999	0.0723157	-0.0540082	0.189969	0.275	0.826574	0.0677811	-0.0563842	0.187094	0.302	0.878339	0.040618	-0.919337	1.3779	0.677	0.999
2- and 3-PHE	9(10)-EpoME	Cytochrome p450 Pathway	0.0156703	-0.0696932	0.115068	0.696	0.999	-0.141278	-0.586886	0.277034	0.52	0.971773	-0.156949	-0.580703	0.254101	0.468	0.991496	-0.00898948	-2.05089	1.83746	0.946	0.999
2- and 3-PHE	13S-HODE	Lipoxygenase Pathway	-0.0162222	-0.119292	0.0628499	0.696	0.999	-0.140252	-0.567338	0.260519	0.518	0.971773	-0.12403	-0.543829	0.27493	0.554	0.991496	0.0222335	-1.66779	2.10787	0.81	0.999
9-PHE	EPA	Parent Compound	-0.00922035	-0.0659442	0.0331091	0.696	0.999	0.0493931	-0.284588	0.365774	0.768	0.971773	0.0586134	-0.264742	0.375958	0.724	0.991496	-0.00193898	-1.33908	1.58747	0.962	0.999
Mo	9S-HODE	Cytochrome p450 Pathway	-0.0130006	-0.0960147	0.0458359	0.696	0.999	0.536022	-0.0478877	1.07624	0.07	0.384502	0.549022	-0.0276329	1.09433	0.067	0.414149	-0.0109349	-0.294184	0.162513	0.72	0.999
Sn	13,14DHK-PGF2𝝰	Cyclooxygenase Pathway	-0.00622129	-0.0512747	0.0294084	0.696	0.999	0.0709758	-0.133107	0.260612	0.468	0.971773	0.0771971	-0.121694	0.267701	0.421	0.991496	-0.00900769	-1.59741	1.38323	0.898	0.999
MiBP	9-oxoODE	Cyclooxygenase Pathway	-0.00838981	-0.0638258	0.0354153	0.697	0.999	0.333678	-0.0702941	0.723464	0.105	0.432169	0.342067	-0.0657989	0.72367	0.089	0.426244	-0.0116777	-0.51955	0.277793	0.72	0.999
2,5-DCP	PGE1	Cyclooxygenase Pathway	-0.00610135	-0.0421396	0.0254423	0.697	0.999	0.181123	0.0421605	0.315554	0.011	0.179458	0.187224	0.0393741	0.327721	0.014	0.234932	-0.0282584	-0.316024	0.222242	0.692	0.999
2,5-DCP	11(12)-EET	Cytochrome p450 Pathway	-0.00454005	-0.0336893	0.0192708	0.697	0.999	0.181254	0.0368582	0.315349	0.014	0.189778	0.185794	0.0449565	0.320637	0.012	0.234932	-0.0137078	-0.300987	0.119595	0.705	0.999
BPB	17-HETE	Cytochrome p450 Pathway	0.00397929	-0.0158658	0.0306839	0.697	0.999	-0.0065425	-0.135627	0.11447	0.939	0.971773	-0.0105218	-0.134028	0.108018	0.882	0.991496	0.00892568	-2.27054	1.87571	0.922	0.999
2- and 3-PHE	20-HETE	Cytochrome p450 Pathway	-0.0113548	-0.0779371	0.036821	0.697	0.999	-0.141836	-0.586693	0.288715	0.521	0.971773	-0.130481	-0.563414	0.294754	0.551	0.991496	0.0167187	-1.04201	1.24089	0.804	0.999
Ni	14(15)-EET	Cytochrome p450 Pathway	0.00786763	-0.0337102	0.064917	0.698	0.999	0.126987	-0.256466	0.487492	0.485	0.971773	0.119119	-0.254149	0.477681	0.505	0.991496	0.0111203	-0.724457	1.0178	0.815	0.999
Pb	PGD2	Cyclooxygenase Pathway	-0.00929205	-0.0654325	0.0372906	0.698	0.999	-0.0102579	-0.241433	0.209494	0.943	0.971773	-0.000965871	-0.228957	0.215976	0.985	0.995305	0.0295239	-1.85892	2.53294	0.865	0.999
MEP	11,12-DHET	Cytochrome p450 Pathway	0.00922456	-0.0380747	0.0657619	0.699	0.999	-0.0534447	-0.266696	0.153588	0.613	0.971773	-0.0626693	-0.26846	0.127884	0.543	0.991496	0.00938235	-3.1504	2.77919	0.956	0.999
PPB	IL-1β	Inflammatory	-0.00394994	-0.0290842	0.01491	0.699	0.999	-0.0243769	-0.146734	0.0990888	0.722	0.971773	-0.020427	-0.145666	0.103088	0.773	0.991496	0.00688294	-2.06264	2.03844	0.931	0.999
PPB	15DO12,14-PGJ2	Cyclooxygenase Pathway	0.00500646	-0.0213696	0.0376108	0.699	0.999	-0.024172	-0.151883	0.0996287	0.729	0.971773	-0.0291785	-0.151019	0.0921637	0.657	0.991496	0.00796837	-2.43366	2.44766	0.95	0.999
Cu	PGB2	Cyclooxygenase Pathway	-0.00762507	-0.0576739	0.0241785	0.699	0.999	-0.474179	-1.0486	0.0883141	0.095	0.413152	-0.466554	-1.03947	0.0938799	0.103	0.450479	0.00720924	-0.118612	0.227604	0.722	0.999
BPA	11,12-DHET	Cytochrome p450 Pathway	-0.0135065	-0.101496	0.0605111	0.7	0.999	0.0775027	-0.299274	0.436702	0.665	0.971773	0.0910092	-0.274337	0.449048	0.623	0.991496	-0.00140138	-2.41696	1.70836	0.995	0.999
Se	12-HETE	Lipoxygenase Pathway	0.0266029	-0.111979	0.194641	0.7	0.999	0.27772	-0.347087	0.853939	0.36	0.970743	0.251117	-0.359022	0.82399	0.4	0.987433	0.0530774	-1.64782	1.53957	0.752	0.999
Tl	13,14DHK-PGF2𝝰	Cyclooxygenase Pathway	0.00995823	-0.036524	0.0722253	0.7	0.999	0.0595361	-0.251835	0.365016	0.695	0.971773	0.0495778	-0.250666	0.352526	0.738	0.991496	0.0195991	-1.82411	1.49463	0.837	0.999
MEHHP	8-OHdG	Oxidative Stress	0.00798165	-0.0320293	0.0551778	0.701	0.999	-0.215095	-0.450476	0.00203714	0.052	0.383554	-0.223076	-0.455191	-0.012033	0.044	0.414149	-0.0194407	-0.69067	0.241314	0.725	0.999
MBP	9S-HODE	Cytochrome p450 Pathway	-0.00758525	-0.0584496	0.0282413	0.701	0.999	-0.214294	-0.540946	0.0879661	0.177	0.664969	-0.206709	-0.523428	0.0884006	0.198	0.693299	0.0203119	-0.451404	0.623187	0.718	0.999
1-PYR	20-HETE	Cytochrome p450 Pathway	-0.0083843	-0.0600339	0.0314236	0.701	0.999	-0.0987682	-0.472779	0.259492	0.597	0.971773	-0.0903839	-0.461816	0.272051	0.619	0.991496	0.0120755	-1.35918	1.01214	0.852	0.999
MEHHP	5,6-DHET	Cytochrome p450 Pathway	-0.00394754	-0.0290453	0.0149511	0.702	0.999	-0.21488	-0.443798	-0.0067723	0.044	0.383554	-0.210932	-0.436931	-0.00489834	0.046	0.414149	0.00786201	-0.125782	0.199151	0.726	0.999
MEOHP	14(15)-EET	Cytochrome p450 Pathway	-0.005934	-0.0400871	0.0200977	0.702	0.999	-0.277123	-0.502723	-0.0753886	0.007	0.179458	-0.271189	-0.491816	-0.069285	0.007	0.234932	0.011081	-0.098835	0.179558	0.703	0.999
MiBP	𝝰LA	Parent Compound	-0.0118675	-0.0862789	0.0528525	0.702	0.999	0.333822	-0.0827936	0.724084	0.107	0.432169	0.34569	-0.0621665	0.730948	0.088	0.426244	-0.0184013	-0.824064	0.515946	0.771	0.999
Mo	RVD1	Lipoxygenase Pathway	-0.0314301	-0.226314	0.153879	0.702	0.999	0.537242	-0.0446322	1.10379	0.061	0.383554	0.568672	0.00713039	1.10353	0.047	0.414149	-0.0444102	-1.25704	0.484133	0.745	0.999
Zn	13S-HODE	Lipoxygenase Pathway	0.0129462	-0.0477851	0.0950311	0.702	0.999	-0.0208564	-0.529019	0.438293	0.94	0.971773	-0.0338026	-0.537445	0.429209	0.89	0.991496	0.00113767	-1.5552	1.75003	0.986	0.999
MiBP	12(13)-EpoME	Cytochrome p450 Pathway	-0.00835857	-0.062925	0.0355986	0.703	0.999	0.333739	-0.0702047	0.722332	0.109	0.432169	0.342097	-0.0632265	0.720352	0.088	0.426244	-0.0114613	-0.471204	0.289053	0.728	0.999
2,4-DCP	RVD1	Lipoxygenase Pathway	-0.0162975	-0.119897	0.0840849	0.703	0.999	0.0703833	-0.153637	0.285892	0.524	0.971773	0.0866808	-0.105124	0.270914	0.376	0.963921	0.0266884	-5.34786	3.88322	0.937	0.999
2-NAP	5-oxoETE	Lipoxygenase Pathway	0.0101383	-0.0484291	0.0775968	0.703	0.999	0.0649696	-0.250101	0.369505	0.686	0.971773	0.0548313	-0.256475	0.352809	0.707	0.991496	0.0425937	-1.72507	1.57582	0.789	0.999
4-PHE	IL-6	Inflammatory	-0.0140257	-0.114219	0.064282	0.703	0.999	-0.0686708	-0.561501	0.408251	0.773	0.971773	-0.0546451	-0.534155	0.403723	0.807	0.991496	0.0233861	-1.88376	2.07803	0.856	0.999
Ni	9(10)-EpoME	Cytochrome p450 Pathway	0.0107443	-0.0480467	0.0788941	0.703	0.999	0.127426	-0.260436	0.488994	0.488	0.971773	0.116681	-0.264225	0.470519	0.522	0.991496	0.0325639	-1.55658	1.53687	0.771	0.999
EPB	20-HETE	Cytochrome p450 Pathway	0.00397742	-0.012767	0.0287708	0.704	0.999	-0.0194501	-0.167092	0.129471	0.821	0.971773	-0.0234275	-0.173122	0.127031	0.782	0.991496	-0.00195033	-1.50222	1.18916	0.971	0.999
1-NAP	20-HETE	Cytochrome p450 Pathway	0.0077497	-0.0262738	0.0571821	0.704	0.999	0.288617	-0.0483413	0.612745	0.09	0.413152	0.280868	-0.0455593	0.608122	0.097	0.434905	0.012666	-0.201888	0.435506	0.704	0.999
Hg	14(15)-EET	Cytochrome p450 Pathway	-0.00527457	-0.0408589	0.0217513	0.704	0.999	-0.112654	-0.342417	0.106862	0.327	0.926637	-0.10738	-0.340227	0.115481	0.356	0.9507	0.0122511	-0.730243	1.09845	0.793	0.999
1-PHE	BCPGE2	Cyclooxygenase Pathway	-0.0100488	-0.0700536	0.039239	0.705	0.999	-0.0645649	-0.49846	0.348787	0.758	0.971773	-0.0545161	-0.469308	0.358123	0.797	0.991496	0.00819231	-1.54787	1.2201	0.893	0.999
4-PHE	BCPGE2	Cyclooxygenase Pathway	-0.0146432	-0.108442	0.0592463	0.706	0.999	-0.0684032	-0.534563	0.387905	0.764	0.971773	-0.05376	-0.525849	0.404336	0.817	0.991496	0.018193	-1.92951	2.22503	0.856	0.999
MECPP	PGE1	Cyclooxygenase Pathway	0.00801433	-0.0327357	0.0570417	0.707	0.999	-0.261776	-0.473465	-0.0731067	0.008	0.179458	-0.269791	-0.478038	-0.0780705	0.007	0.234932	-0.0208281	-0.315973	0.14743	0.711	0.999
2-NAP	14(15)-EET	Cytochrome p450 Pathway	0.00936829	-0.0414027	0.0765274	0.707	0.999	0.0637665	-0.258178	0.356726	0.668	0.971773	0.0543982	-0.251586	0.346978	0.724	0.991496	0.0107993	-1.42079	1.8111	0.877	0.999
4-PHE	LTC4-ME	Lipoxygenase Pathway	0.0095754	-0.0405988	0.072192	0.707	0.999	-0.0685502	-0.543775	0.390806	0.766	0.971773	-0.0781256	-0.555334	0.385575	0.744	0.991496	-0.00693674	-1.60315	0.994987	0.913	0.999
1-NAP	5(6)-EET	Cytochrome p450 Pathway	0.00856665	-0.0376539	0.0619988	0.708	0.999	0.288185	-0.0484054	0.620413	0.092	0.413152	0.279618	-0.0501636	0.611454	0.101	0.445091	0.0188008	-0.364578	0.521191	0.72	0.999
Mo	13,14DHK-PGD2	Cyclooxygenase Pathway	-0.0137201	-0.100543	0.0694257	0.708	0.999	0.536197	-0.0247242	1.06706	0.059	0.383554	0.549918	-0.014709	1.08236	0.055	0.414149	-0.02188	-0.432305	0.225765	0.733	0.999
Ni	5-HETE	Lipoxygenase Pathway	0.0133729	-0.0618248	0.100348	0.708	0.999	0.127985	-0.251714	0.484646	0.488	0.971773	0.114612	-0.256756	0.461835	0.538	0.991496	0.0411255	-1.13933	2.21898	0.748	0.999
MBP	12-HETE	Lipoxygenase Pathway	0.0101174	-0.0477951	0.0761489	0.709	0.999	-0.213667	-0.53452	0.0801754	0.163	0.618386	-0.223785	-0.529535	0.0597712	0.144	0.545412	-0.0220292	-1.01079	0.981859	0.81	0.999
BP3	16-HETE	Cytochrome p450 Pathway	-0.0026153	-0.018466	0.00796457	0.709	0.999	0.0517898	-0.0861065	0.187822	0.448	0.971773	0.054405	-0.0823174	0.189272	0.428	0.991496	-0.00869858	-0.77521	0.806869	0.839	0.999
TCS	BCPGE2	Cyclooxygenase Pathway	-0.0026898	-0.0209312	0.00966612	0.71	0.999	0.0721082	-0.0505162	0.186586	0.249	0.813766	0.074798	-0.0472955	0.189134	0.236	0.774856	-0.0124293	-0.868385	0.564871	0.783	0.999
Hg	IL-1β	Inflammatory	-0.00619031	-0.0469592	0.0291693	0.71	0.999	-0.112734	-0.340118	0.110414	0.314	0.914387	-0.106543	-0.338773	0.114121	0.352	0.946561	0.0228499	-1.00306	1.32401	0.814	0.999
Zn	20-HETE	Cytochrome p450 Pathway	0.00930721	-0.0320202	0.0664449	0.71	0.999	-0.021439	-0.516383	0.442609	0.924	0.971773	-0.0307462	-0.526314	0.430954	0.886	0.991496	0.000476377	-1.23916	1.17473	0.982	0.999
Zn	CAA	Cytochrome p450 Pathway	0.0113459	-0.0506121	0.0821287	0.71	0.999	-0.021309	-0.518529	0.442593	0.944	0.971773	-0.0326549	-0.531062	0.426077	0.905	0.991496	0.00506691	-1.38075	2.04695	0.95	0.999
Mo	PGA2	Cyclooxygenase Pathway	0.0140483	-0.0564093	0.108377	0.711	0.999	0.534535	-0.0432117	1.08043	0.064	0.383554	0.520487	-0.0660156	1.05867	0.074	0.419394	0.0118972	-0.217033	0.338268	0.743	0.999
Mo	14(15)-EET	Cytochrome p450 Pathway	-0.0103348	-0.0831666	0.0459843	0.711	0.999	0.534347	-0.0315777	1.08297	0.065	0.383554	0.544682	-0.0187473	1.0833	0.06	0.414149	-0.00874369	-0.277963	0.128157	0.736	0.999
Pb	CAA	Cytochrome p450 Pathway	-0.00635737	-0.0474775	0.0260935	0.712	0.999	-0.0104596	-0.231041	0.194161	0.954	0.971773	-0.0041022	-0.215628	0.198747	0.997	0.998431	0.0148066	-1.8259	2.0326	0.89	0.999
BPA	13S-HODE	Lipoxygenase Pathway	-0.0116352	-0.0880495	0.043564	0.713	0.999	0.078806	-0.287154	0.443742	0.673	0.971773	0.0904412	-0.280682	0.449566	0.631	0.991496	-0.00609289	-1.65347	1.29069	0.938	0.999
TCS	13,14DHK-PGF2𝝰	Cyclooxygenase Pathway	-0.00338482	-0.0268588	0.0143986	0.713	0.999	0.072202	-0.0509743	0.188328	0.264	0.813766	0.0755868	-0.0482178	0.1935	0.239	0.781385	-0.0122966	-0.987179	0.957342	0.841	0.999
4-PHE	5-oxoETE	Lipoxygenase Pathway	-0.0177804	-0.134099	0.0843993	0.713	0.999	-0.0681812	-0.554939	0.391905	0.781	0.971773	-0.0504008	-0.508366	0.398053	0.821	0.991496	0.0467758	-2.58298	2.56522	0.814	0.999
Ba	IL-6	Inflammatory	0.00647307	-0.0321345	0.0512727	0.713	0.999	-0.102388	-0.302373	0.0788029	0.278	0.829349	-0.108861	-0.299055	0.0694672	0.245	0.78767	-0.0151279	-1.75349	1.54335	0.867	0.999
Cu	16-HETE	Cytochrome p450 Pathway	-0.00820973	-0.0625233	0.0279882	0.713	0.999	-0.474179	-1.06017	0.0762666	0.09	0.413152	-0.465969	-1.04532	0.0835603	0.097	0.434905	0.00771933	-0.12801	0.294589	0.715	0.999
MBP	8-HETE	Lipoxygenase Pathway	-0.00795946	-0.0585886	0.0347812	0.714	0.999	-0.213936	-0.54871	0.0887524	0.186	0.66638	-0.205976	-0.524565	0.0942061	0.202	0.700952	0.0224253	-0.594498	0.683979	0.726	0.999
MCPP	12-HETE	Lipoxygenase Pathway	-0.00790055	-0.0583551	0.0339596	0.714	0.999	-0.208201	-0.43055	-0.000203182	0.05	0.383554	-0.2003	-0.417952	0.000954939	0.051	0.414149	0.0286942	-0.317932	0.445899	0.702	0.999
Hg	16-HETE	Cytochrome p450 Pathway	-0.00533151	-0.0382345	0.0172869	0.714	0.999	-0.112447	-0.342327	0.110116	0.317	0.918508	-0.107115	-0.339854	0.112326	0.343	0.934282	0.0129885	-0.793601	0.856573	0.777	0.999
BPB	5,6-DHET	Cytochrome p450 Pathway	-0.00304573	-0.0240827	0.011613	0.715	0.999	-0.00723196	-0.131123	0.115687	0.933	0.971773	-0.00418623	-0.131874	0.121626	0.973	0.995162	0.00188536	-1.3851	1.43018	0.972	0.999
PPB	PGA2	Cyclooxygenase Pathway	0.00324477	-0.0134665	0.0272627	0.715	0.999	-0.0242479	-0.148562	0.0980269	0.72	0.971773	-0.0274927	-0.151929	0.0950069	0.682	0.991496	-0.00585501	-1.44947	1.54062	0.903	0.999
4-PHE	𝝰LA	Parent Compound	0.0131335	-0.0641079	0.100013	0.715	0.999	-0.0676908	-0.551969	0.389527	0.772	0.971773	-0.0808242	-0.544106	0.370526	0.725	0.991496	0.00661501	-1.81848	1.98248	0.955	0.999
BPA	11-HETE	Cytochrome p450 Pathway	0.00767409	-0.0324265	0.0626522	0.716	0.999	0.0782038	-0.292826	0.442543	0.674	0.971773	0.0705297	-0.301127	0.435102	0.7	0.991496	0.00994032	-0.784785	1.05878	0.842	0.999
2- and 3-PHE	9S-HODE	Cytochrome p450 Pathway	-0.0150899	-0.121336	0.0651877	0.716	0.999	-0.141076	-0.575547	0.26521	0.505	0.971773	-0.125987	-0.550662	0.288984	0.562	0.991496	0.0125733	-1.99078	1.96253	0.875	0.999
4-PHE	9S-HODE	Cytochrome p450 Pathway	-0.0171051	-0.13299	0.0709034	0.716	0.999	-0.0680116	-0.54952	0.389242	0.773	0.971773	-0.0509065	-0.525711	0.404617	0.827	0.991496	0.0187753	-2.08687	2.14188	0.895	0.999
As	IL-1β	Inflammatory	0.00499703	-0.0211974	0.0396372	0.716	0.999	0.00243187	-0.224211	0.211692	0.961	0.971773	-0.00256516	-0.229596	0.21347	0.995	0.998431	-0.00163796	-1.7292	1.44402	0.971	0.999
MEOHP	IL-10	Inflammatory	-0.00988552	-0.0715642	0.0431496	0.717	0.999	-0.277199	-0.506271	-0.065076	0.011	0.179458	-0.267314	-0.491025	-0.0638989	0.009	0.234932	0.0244571	-0.287898	0.291454	0.716	0.999
BPA	LTB4	Lipoxygenase Pathway	-0.0136112	-0.107479	0.0718821	0.717	0.999	0.0782122	-0.29901	0.445428	0.665	0.971773	0.0918235	-0.302669	0.470597	0.634	0.991496	-0.0421543	-2.61848	2.08758	0.812	0.999
Hg	17-HETE	Cytochrome p450 Pathway	-0.0050993	-0.0399234	0.0198451	0.718	0.999	-0.112461	-0.343877	0.108441	0.331	0.92664	-0.107362	-0.341038	0.113255	0.351	0.946067	0.0155813	-0.952067	0.93629	0.777	0.999
Ni	13,14DHK-PGD2	Cyclooxygenase Pathway	-0.0115086	-0.0855683	0.0592254	0.718	0.999	0.128383	-0.257784	0.494185	0.481	0.971773	0.139892	-0.23061	0.491507	0.445	0.991496	-0.0114566	-1.63309	1.66664	0.941	0.999
MEHP	5-oxoETE	Lipoxygenase Pathway	-0.0106309	-0.0807532	0.047985	0.719	0.999	-0.239125	-0.509423	0.01241	0.063	0.383554	-0.228494	-0.486894	0.0157706	0.069	0.415434	0.0360172	-0.520592	0.543212	0.7	0.999
MECPP	8-OHdG	Oxidative Stress	-0.007775	-0.0571451	0.0315593	0.719	0.999	-0.261941	-0.482766	-0.0627472	0.011	0.179458	-0.254166	-0.469624	-0.0577141	0.013	0.234932	0.015332	-0.230238	0.276113	0.72	0.999
EPB	RVD2	Lipoxygenase Pathway	-0.00289042	-0.0249291	0.0144074	0.719	0.999	-0.019306	-0.16718	0.133041	0.813	0.971773	-0.0164156	-0.165661	0.13376	0.839	0.991496	0.007237	-1.3208	1.02952	0.912	0.999
Ni	PGA2	Cyclooxygenase Pathway	0.0106134	-0.0346326	0.0798387	0.72	0.999	0.126722	-0.247401	0.478727	0.488	0.971773	0.116108	-0.257357	0.473196	0.524	0.991496	0.013059	-1.2096	1.02525	0.836	0.999
MEHHP	8-HETE	Lipoxygenase Pathway	-0.00557529	-0.043636	0.0259464	0.721	0.999	-0.214609	-0.439176	-0.00778328	0.045	0.383554	-0.209034	-0.43324	-0.00424246	0.045	0.414149	0.0175708	-0.247261	0.301739	0.72	0.999
2,5-DCP	AA	Parent Compound	0.00488313	-0.0237796	0.0388767	0.721	0.999	0.181474	0.0352407	0.317935	0.012	0.179458	0.176591	0.038812	0.307758	0.013	0.234932	0.0168775	-0.195726	0.248313	0.717	0.999
4-PHE	PGE2	Cyclooxygenase Pathway	0.0103051	-0.0476454	0.0859	0.721	0.999	-0.068097	-0.548039	0.391331	0.765	0.971773	-0.0784022	-0.550769	0.372036	0.734	0.991496	0.00117282	-1.71128	1.68167	0.98	0.999
2,4-DCP	PGA2	Cyclooxygenase Pathway	0.0051478	-0.0190189	0.038303	0.722	0.999	0.0698444	-0.117486	0.247598	0.464	0.971773	0.0646966	-0.120201	0.247093	0.503	0.991496	0.0121546	-1.16249	1.05337	0.826	0.999
BPB	11-HETE	Cytochrome p450 Pathway	0.00271375	-0.0117989	0.0223803	0.722	0.999	-0.00690472	-0.129085	0.113477	0.928	0.971773	-0.00961847	-0.128805	0.110084	0.895	0.991496	0.00200694	-1.39234	1.37459	0.958	0.999
Tl	RVD2	Lipoxygenase Pathway	0.00659401	-0.0290883	0.0526215	0.723	0.999	0.0592802	-0.247071	0.362208	0.693	0.971773	0.0526861	-0.249163	0.359152	0.72	0.991496	0.0112292	-1.21914	1.30044	0.854	0.999
MCPP	16-HETE	Cytochrome p450 Pathway	-0.00581858	-0.043586	0.0183813	0.724	0.999	-0.208046	-0.43616	0.00235775	0.054	0.383554	-0.202227	-0.420396	0.00082352	0.052	0.414149	0.0117312	-0.189529	0.309448	0.726	0.999
Se	11-HETE	Cytochrome p450 Pathway	0.0276963	-0.116455	0.206181	0.724	0.999	0.275676	-0.355748	0.881432	0.38	0.971773	0.247979	-0.40905	0.861599	0.446	0.991496	0.0262679	-2.22253	2.12884	0.844	0.999
MBZP	13S-HODE	Lipoxygenase Pathway	-0.00687566	-0.0556562	0.0298245	0.725	0.999	-0.028489	-0.265012	0.189893	0.824	0.971773	-0.0216134	-0.243877	0.191781	0.868	0.991496	0.0171371	-1.4942	1.98018	0.857	0.999
2-NAP	LTD4	Lipoxygenase Pathway	0.00963487	-0.0491172	0.0791205	0.726	0.999	0.0653823	-0.250028	0.354742	0.678	0.971773	0.0557475	-0.247415	0.348743	0.715	0.991496	0.0366816	-1.55434	1.78454	0.8	0.999
Zn	PGD3	Cyclooxygenase Pathway	-0.0181387	-0.133422	0.0815594	0.726	0.999	-0.0209849	-0.537996	0.447533	0.945	0.971773	-0.0028462	-0.490429	0.450717	0.999	0.999	0.0310208	-2.15396	2.64215	0.865	0.999
1-NAP	18-HETE	Cytochrome p450 Pathway	0.00482513	-0.0219183	0.0396986	0.728	0.999	0.288117	-0.03856	0.614088	0.09	0.413152	0.283292	-0.0458031	0.612651	0.099	0.441312	0.00723752	-0.152806	0.31781	0.752	0.999
1-PYR	IL-1β	Inflammatory	0.00554809	-0.0236492	0.0433054	0.728	0.999	-0.0996197	-0.469844	0.263681	0.581	0.971773	-0.105168	-0.47488	0.261212	0.575	0.991496	-0.0083697	-0.96971	0.768889	0.847	0.999
As	PGD2	Cyclooxygenase Pathway	0.00878439	-0.0404536	0.0694322	0.728	0.999	0.00296846	-0.237568	0.218853	0.955	0.971773	-0.00581594	-0.23225	0.20307	0.974	0.995162	0.0248575	-2.33752	2.74865	0.871	0.999
MEP	11-HETE	Cytochrome p450 Pathway	0.00403576	-0.0179041	0.0333083	0.729	0.999	-0.0539071	-0.263849	0.147919	0.615	0.971773	-0.0579428	-0.265839	0.145125	0.597	0.991496	-0.00679578	-1.14872	0.962953	0.876	0.999
EPB	5,6-DHET	Cytochrome p450 Pathway	-0.00325974	-0.0278023	0.0143604	0.73	0.999	-0.019739	-0.169052	0.124718	0.822	0.971773	-0.0164792	-0.166684	0.131662	0.856	0.991496	0.00504241	-1.15123	1.62602	0.916	0.999
Mn	CY	Protein Damage	-0.0137186	-0.0957946	0.0673478	0.73	0.999	0.0620094	-0.179731	0.285054	0.591	0.971773	0.0757279	-0.172591	0.323738	0.525	0.991496	-0.0436506	-3.38173	4.30513	0.909	0.999
MEHP	PGE3	Cyclooxygenase Pathway	-0.00966173	-0.0733705	0.0462991	0.731	0.999	-0.239274	-0.520288	0.0251149	0.071	0.386333	-0.229612	-0.506754	0.0255542	0.076	0.421455	0.0302216	-0.487766	0.581188	0.724	0.999
Mn	PGA2	Cyclooxygenase Pathway	0.00460514	-0.015835	0.0351448	0.731	0.999	0.0617427	-0.175805	0.291514	0.596	0.971773	0.0571376	-0.174415	0.291733	0.621	0.991496	0.00706135	-0.717233	1.00755	0.857	0.999
MEOHP	9(10)-EpoME	Cytochrome p450 Pathway	-0.00632271	-0.048718	0.0282135	0.733	0.999	-0.276973	-0.503028	-0.071574	0.008	0.179458	-0.270651	-0.49462	-0.0677557	0.008	0.234932	0.0145808	-0.162499	0.210768	0.731	0.999
MECPP	9(10)-EpoME	Cytochrome p450 Pathway	-0.00670911	-0.0506843	0.0306999	0.733	0.999	-0.261795	-0.472737	-0.073909	0.009	0.179458	-0.255085	-0.461131	-0.0686908	0.008	0.234932	0.0174432	-0.181071	0.235177	0.732	0.999
1-NAP	9,10-DiHOME	Cytochrome p450 Pathway	0.00593207	-0.0263088	0.0489691	0.733	0.999	0.288746	-0.0455391	0.618578	0.093	0.413152	0.282814	-0.0508559	0.613281	0.095	0.431784	0.00882372	-0.21285	0.29937	0.732	0.999
Se	9-oxoODE	Cyclooxygenase Pathway	0.0176802	-0.0837072	0.140015	0.733	0.999	0.274726	-0.360008	0.859053	0.372	0.970743	0.257046	-0.366967	0.837147	0.397	0.98633	0.0204717	-1.01181	1.32471	0.817	0.999
Sn	5(6)-EET	Cytochrome p450 Pathway	-0.00716655	-0.0590722	0.0380228	0.733	0.999	0.0706738	-0.120779	0.262331	0.457	0.971773	0.0778404	-0.110646	0.263715	0.42	0.991496	-0.0182021	-2.62623	2.00422	0.892	0.999
MCPP	18-HETE	Cytochrome p450 Pathway	-0.0048518	-0.0397143	0.0240965	0.734	0.999	-0.208105	-0.429426	-0.00512826	0.044	0.383554	-0.203253	-0.426461	0.00048524	0.051	0.414149	0.0116776	-0.195425	0.346292	0.754	0.999
As	IL-6	Inflammatory	0.00860463	-0.0461582	0.0720059	0.734	0.999	0.00265655	-0.237498	0.221574	0.968	0.971773	-0.00594808	-0.236083	0.207323	0.977	0.995162	0.0376915	-3.13617	2.76803	0.844	0.999
MEOHP	13,14DHK-PGD2	Cyclooxygenase Pathway	-0.0119959	-0.0944765	0.0611333	0.735	0.999	-0.276903	-0.497724	-0.0710084	0.007	0.179458	-0.264907	-0.471778	-0.0708174	0.006	0.234932	0.0392842	-0.41825	0.335654	0.734	0.999
MiBP	11,12-DHET	Cytochrome p450 Pathway	0.0124631	-0.0629083	0.100985	0.736	0.999	0.3337	-0.0763701	0.718732	0.097	0.416381	0.321237	-0.0750451	0.696097	0.108	0.459347	0.0282015	-0.599686	0.579482	0.735	0.999
Sn	8-HETE	Lipoxygenase Pathway	0.00620041	-0.0325064	0.0472891	0.736	0.999	0.0710352	-0.12883	0.263466	0.454	0.971773	0.0648348	-0.133245	0.254423	0.505	0.991496	0.0439197	-1.70417	1.56878	0.748	0.999
1-NAP	8(9)-EET	Cytochrome p450 Pathway	0.0059619	-0.0255484	0.0477034	0.737	0.999	0.28878	-0.0460904	0.61682	0.092	0.413152	0.282818	-0.049422	0.614223	0.094	0.431784	0.00976912	-0.207885	0.292633	0.731	0.999
Mn	LTC4-ME	Lipoxygenase Pathway	-0.00430588	-0.0338843	0.0176985	0.737	0.999	0.0619652	-0.174814	0.297268	0.596	0.971773	0.066271	-0.172122	0.302624	0.57	0.991496	-0.00427677	-0.99638	0.942545	0.905	0.999
Pb	11(12)-EET	Cytochrome p450 Pathway	-0.00600476	-0.0478338	0.0267471	0.737	0.999	-0.0109468	-0.222314	0.194185	0.943	0.971773	-0.00494207	-0.215903	0.195005	0.988	0.995732	0.0143855	-1.35126	2.06841	0.878	0.999
MEHHP	9S-HODE	Cytochrome p450 Pathway	-0.00552077	-0.0452592	0.0256393	0.738	0.999	-0.214504	-0.445606	-0.00739531	0.045	0.383554	-0.208983	-0.441044	0.00262702	0.052	0.414149	0.0136131	-0.245305	0.336583	0.755	0.999
MEHHP	PGA2	Cyclooxygenase Pathway	0.00467567	-0.0185172	0.0397528	0.739	0.999	-0.21497	-0.450906	-0.00448474	0.046	0.383554	-0.219646	-0.45399	-0.00877541	0.045	0.414149	-0.00822651	-0.3749	0.132714	0.755	0.999
2,4-DCP	IL-1β	Inflammatory	-0.00396799	-0.0318066	0.0165785	0.739	0.999	0.0695247	-0.12489	0.249413	0.472	0.971773	0.0734927	-0.121298	0.252465	0.441	0.991496	-0.00556463	-0.961933	1.0161	0.899	0.999
EPB	BCPGE2	Cyclooxygenase Pathway	0.00297733	-0.0141286	0.0252271	0.739	0.999	-0.0195974	-0.169261	0.130831	0.823	0.971773	-0.0225748	-0.173033	0.128511	0.789	0.991496	-0.00119513	-1.19059	1.23446	0.976	0.999
Se	12(13)-EpoME	Cytochrome p450 Pathway	0.0177155	-0.0836074	0.142453	0.739	0.999	0.274792	-0.35913	0.856108	0.37	0.970743	0.257077	-0.365897	0.836913	0.398	0.986699	0.0196109	-0.948537	1.40153	0.819	0.999
Sn	LTC4-ME	Lipoxygenase Pathway	-0.00333503	-0.0289568	0.0156403	0.739	0.999	0.0707856	-0.137342	0.264379	0.479	0.971773	0.0741207	-0.132689	0.267526	0.454	0.991496	-0.00504905	-0.911129	0.802858	0.89	0.999
MiBP	PGE2	Cyclooxygenase Pathway	-0.007563	-0.0619073	0.0372816	0.74	0.999	0.333858	-0.0790746	0.725841	0.105	0.432169	0.341421	-0.0712364	0.72786	0.093	0.431784	-0.00948929	-0.547917	0.325687	0.791	0.999
MCPP	BCPGE2	Cyclooxygenase Pathway	-0.00376849	-0.0331642	0.0205222	0.74	0.999	-0.20801	-0.432908	-0.00312747	0.043	0.383554	-0.204241	-0.423795	1.97e-05	0.051	0.414149	0.00890636	-0.186499	0.311895	0.741	0.999
1-PHE	12,13-DiHOME	Cytochrome p450 Pathway	0.0114285	-0.0516835	0.0916311	0.74	0.999	-0.0632554	-0.472205	0.335375	0.765	0.971773	-0.074684	-0.484677	0.317683	0.712	0.991496	0.000906446	-1.24018	1.95961	0.985	0.999
MPB	11-HETE	Cytochrome p450 Pathway	0.00334894	-0.0145758	0.0279758	0.741	0.999	-0.0120559	-0.195442	0.170292	0.903	0.971773	-0.0154048	-0.19666	0.164445	0.873	0.991496	0.00152987	-1.44288	0.950354	0.958	0.999
1-NAP	NY	Protein Damage	-0.00725551	-0.0574001	0.031612	0.742	0.999	0.28874	-0.0404402	0.611355	0.084	0.413152	0.295995	-0.0293113	0.621332	0.075	0.421455	-0.0119527	-0.481817	0.247968	0.766	0.999
Sn	PGD2	Cyclooxygenase Pathway	0.00669609	-0.0345763	0.0547052	0.742	0.999	0.0705343	-0.150488	0.27919	0.517	0.971773	0.0638382	-0.153284	0.271644	0.551	0.991496	0.0369092	-1.89936	1.81957	0.773	0.999
MCPP	15-oxoETE	Lipoxygenase Pathway	0.00493554	-0.0218937	0.0399882	0.743	0.999	-0.208149	-0.42881	-0.00302654	0.046	0.383554	-0.213084	-0.432366	-0.0118944	0.04	0.414149	-0.0112916	-0.360148	0.17522	0.761	0.999
Ba	PGD3	Cyclooxygenase Pathway	0.00665331	-0.0443575	0.0602039	0.743	0.999	-0.101879	-0.289893	0.081872	0.28	0.832103	-0.108532	-0.290735	0.0637809	0.229	0.759402	-0.0175273	-2.28397	2.23035	0.895	0.999
9-PHE	LTC4-ME	Lipoxygenase Pathway	-0.0049683	-0.0436901	0.0252516	0.744	0.999	0.049269	-0.279137	0.35897	0.766	0.971773	0.0542373	-0.262388	0.3629	0.738	0.991496	-4.35e-05	-0.868881	0.940947	0.998	0.999
EPB	IL-1β	Inflammatory	0.00250798	-0.0125331	0.0230074	0.747	0.999	-0.0195281	-0.167424	0.128746	0.823	0.971773	-0.0220361	-0.168832	0.124389	0.793	0.991496	-8.27e-05	-1.23945	1.22742	0.996	0.999
MECPP	DY	Protein Damage	0.00535783	-0.0306733	0.0477365	0.748	0.999	-0.261672	-0.473474	-0.0700187	0.007	0.179458	-0.26703	-0.484485	-0.0666839	0.008	0.234932	-0.0132682	-0.226897	0.159883	0.747	0.999
2,5-DCP	18-HETE	Cytochrome p450 Pathway	-0.00342645	-0.0294103	0.0136292	0.748	0.999	0.181263	0.0421113	0.311422	0.011	0.179458	0.18469	0.044606	0.322436	0.012	0.234932	-0.00839595	-0.20745	0.108417	0.745	0.999
BPB	12(13)-EpoME	Cytochrome p450 Pathway	0.00326918	-0.0169983	0.0275795	0.748	0.999	-0.00690224	-0.128365	0.109735	0.92	0.971773	-0.0101714	-0.12919	0.104888	0.884	0.991496	0.00475697	-1.81777	1.75034	0.944	0.999
Ni	TNF-𝝰	Inflammatory	0.00650481	-0.0287605	0.0544735	0.748	0.999	0.127365	-0.257535	0.486028	0.487	0.971773	0.12086	-0.252971	0.473185	0.497	0.991496	0.0121264	-0.856931	0.815712	0.827	0.999
Pb	12-HETE	Lipoxygenase Pathway	-0.00750531	-0.0609371	0.0371669	0.748	0.999	-0.0106803	-0.233488	0.199029	0.958	0.971773	-0.00317494	-0.220173	0.200407	0.998	0.998431	0.0374497	-2.03345	2.38658	0.854	0.999
MEHHP	PGB2	Cyclooxygenase Pathway	-0.00295426	-0.0270846	0.0139151	0.749	0.999	-0.214603	-0.4459	-0.00651887	0.045	0.383554	-0.211648	-0.444971	-0.00114514	0.048	0.414149	0.00507654	-0.124082	0.175623	0.768	0.999
MBZP	12-HETE	Lipoxygenase Pathway	0.00709004	-0.0401561	0.0634217	0.749	0.999	-0.028607	-0.273223	0.201851	0.839	0.971773	-0.035697	-0.267815	0.185128	0.77	0.991496	0.0123698	-2.72315	2.10442	0.93	0.999
1-NAP	𝝰LA	Parent Compound	-0.00736358	-0.0590535	0.035887	0.749	0.999	0.288629	-0.0502725	0.624006	0.096	0.415164	0.295993	-0.0376679	0.629492	0.082	0.424277	-0.014186	-0.501934	0.379193	0.791	0.999
MEOHP	16-HETE	Cytochrome p450 Pathway	-0.00418615	-0.0346617	0.014354	0.751	0.999	-0.276796	-0.508623	-0.0702524	0.008	0.179458	-0.27261	-0.503729	-0.069485	0.01	0.234932	0.0061457	-0.0774165	0.146461	0.751	0.999
BPB	9S-HODE	Cytochrome p450 Pathway	-0.00329706	-0.0296608	0.0146486	0.751	0.999	-0.00664741	-0.132315	0.114523	0.937	0.971773	-0.00335035	-0.136443	0.120698	0.983	0.995162	4.71e-05	-1.56003	1.95334	0.998	0.999
MBZP	AA	Parent Compound	-0.00759443	-0.06817	0.0426655	0.752	0.999	-0.0289423	-0.283979	0.206654	0.837	0.971773	-0.0213478	-0.256195	0.206429	0.873	0.991496	0.0352345	-2.94086	2.47548	0.823	0.999
Ba	5,6-DHET	Cytochrome p450 Pathway	-0.00388992	-0.033509	0.0209011	0.752	0.999	-0.102899	-0.286909	0.0732624	0.256	0.813766	-0.0990093	-0.283105	0.0754992	0.277	0.829568	0.0108324	-0.765207	0.90258	0.812	0.999
MEHP	9S-HODE	Cytochrome p450 Pathway	-0.00717196	-0.0625341	0.0443347	0.753	0.999	-0.238767	-0.501812	0.013047	0.059	0.383554	-0.231595	-0.508295	0.0261744	0.076	0.421455	0.0189426	-0.388792	0.5742	0.784	0.999
2- and 3-PHE	RVD1	Lipoxygenase Pathway	0.0274396	-0.138842	0.212178	0.753	0.999	-0.14138	-0.594697	0.294928	0.552	0.971773	-0.168819	-0.578944	0.238221	0.422	0.991496	0.0282516	-3.63706	4.02776	0.923	0.999
1-PYR	LTD4	Lipoxygenase Pathway	0.01218	-0.0641167	0.105653	0.753	0.999	-0.09765	-0.48038	0.267177	0.619	0.971773	-0.10983	-0.485188	0.248172	0.563	0.991496	0.00206252	-2.78665	2.79089	0.986	0.999
1-PYR	LTB4	Lipoxygenase Pathway	0.00931198	-0.0533511	0.0845954	0.753	0.999	-0.0986425	-0.474378	0.254793	0.587	0.971773	-0.107954	-0.474716	0.256238	0.553	0.991496	-0.00556364	-2.2693	1.5217	0.94	0.999
Hg	TXB2	Cyclooxygenase Pathway	-0.00551045	-0.0492469	0.0311924	0.754	0.999	-0.112874	-0.337825	0.107041	0.324	0.924916	-0.107364	-0.337167	0.110321	0.341	0.931022	0.0233672	-1.22501	1.18411	0.77	0.999
Ba	IL-1β	Inflammatory	-0.00365364	-0.0309394	0.0170316	0.755	0.999	-0.102731	-0.291026	0.071635	0.261	0.813766	-0.0990773	-0.283655	0.0749933	0.28	0.834242	0.010874	-0.581861	0.745096	0.796	0.999
Se	11,12-DHET	Cytochrome p450 Pathway	0.0274333	-0.156768	0.226031	0.755	0.999	0.278769	-0.365682	0.88232	0.379	0.970743	0.251336	-0.375949	0.83271	0.406	0.991496	0.0669171	-2.25336	1.89849	0.738	0.999
Cu	12,13-DiHOME	Cytochrome p450 Pathway	0.0099319	-0.0558092	0.0963483	0.756	0.999	-0.474175	-1.05396	0.0718577	0.089	0.413152	-0.484107	-1.07595	0.0575079	0.087	0.426244	-0.00931801	-0.37666	0.272589	0.797	0.999
Mn	IL-6	Inflammatory	-0.00971772	-0.087483	0.055457	0.756	0.999	0.061728	-0.181551	0.303023	0.604	0.971773	0.0714458	-0.168345	0.30436	0.546	0.991496	0.003054	-2.76828	2.83133	0.986	0.999
MPB	LTC4-ME	Lipoxygenase Pathway	0.00286829	-0.0141866	0.0248736	0.757	0.999	-0.0120069	-0.195143	0.173276	0.914	0.971773	-0.0148752	-0.200469	0.16959	0.881	0.991496	-0.00112792	-1.03106	1.52235	0.977	0.999
Pb	8,9-DHET	Cytochrome p450 Pathway	-0.00550858	-0.0471309	0.0263787	0.757	0.999	-0.0109311	-0.22008	0.193724	0.94	0.971773	-0.00542253	-0.215145	0.196353	0.98	0.995162	0.0142833	-1.42514	2.05327	0.879	0.999
2,5-DCP	8-HETE	Lipoxygenase Pathway	0.00352313	-0.0214021	0.0319361	0.758	0.999	0.181414	0.0351543	0.315213	0.012	0.179458	0.177891	0.0382195	0.312299	0.012	0.234932	0.0137675	-0.182213	0.222808	0.754	0.999
BPB	9-oxoODE	Cyclooxygenase Pathway	0.00324576	-0.0175862	0.0281162	0.758	0.999	-0.00695463	-0.128531	0.109304	0.923	0.971773	-0.0102004	-0.127871	0.104245	0.885	0.991496	0.00479758	-1.83817	1.7501	0.947	0.999
MBP	IL-1β	Inflammatory	-0.00452688	-0.0391477	0.0209006	0.759	0.999	-0.214781	-0.543421	0.0874475	0.179	0.665385	-0.210254	-0.537379	0.0935239	0.192	0.679475	0.00640086	-0.314507	0.479511	0.804	0.999
9-PHE	PGD3	Cyclooxygenase Pathway	0.0133665	-0.0768614	0.118844	0.759	0.999	0.0508538	-0.274936	0.361097	0.741	0.971773	0.0374873	-0.267881	0.331539	0.797	0.991496	0.0865933	-2.74147	3.3613	0.746	0.999
MCPP	AA	Parent Compound	-0.00636268	-0.0561489	0.0351602	0.76	0.999	-0.208204	-0.445867	0.00417408	0.054	0.383554	-0.201841	-0.424906	0.0113576	0.063	0.414149	0.0201158	-0.337514	0.39221	0.754	0.999
2- and 3-PHE	5-oxoETE	Lipoxygenase Pathway	-0.0165163	-0.140288	0.0919025	0.76	0.999	-0.14103	-0.590815	0.281013	0.514	0.971773	-0.124514	-0.545756	0.294497	0.555	0.991496	0.0571564	-2.40795	2.47082	0.762	0.999
Pb	14(15)-EET	Cytochrome p450 Pathway	0.00401914	-0.022346	0.0355105	0.76	0.999	-0.0102086	-0.217091	0.190278	0.949	0.971773	-0.0142278	-0.22416	0.186968	0.916	0.991496	0.000425478	-1.30737	1.54836	0.991	0.999
MECPP	13-oxoODE	Lipoxygenase Pathway	-0.00378082	-0.0335024	0.0187966	0.762	0.999	-0.261845	-0.46949	-0.0704501	0.006	0.179458	-0.258064	-0.463519	-0.0696706	0.007	0.234932	0.00725324	-0.102845	0.144872	0.764	0.999
Pb	18-HETE	Cytochrome p450 Pathway	-0.0039133	-0.0370074	0.0194257	0.762	0.999	-0.0104745	-0.224889	0.190873	0.959	0.971773	-0.00656119	-0.220491	0.199113	0.975	0.995162	0.00359846	-1.49569	1.07071	0.925	0.999
PPB	LA	Parent Compound	-0.00387755	-0.0343724	0.0216197	0.763	0.999	-0.0239821	-0.14557	0.0965184	0.717	0.971773	-0.0201046	-0.139002	0.0982156	0.758	0.991496	0.0374847	-2.87678	2.29492	0.818	0.999
2-NAP	12-HETE	Lipoxygenase Pathway	0.00722931	-0.049659	0.0656759	0.763	0.999	0.0647718	-0.24083	0.364869	0.675	0.971773	0.0575425	-0.251064	0.354038	0.698	0.991496	0.0298024	-1.4526	1.88209	0.836	0.999
Mn	8-IP	Oxidative Stress	-0.0067034	-0.0564556	0.0382652	0.763	0.999	0.0617754	-0.17794	0.298422	0.591	0.971773	0.0684788	-0.184724	0.303473	0.57	0.991496	-0.0180925	-1.82824	1.76751	0.88	0.999
Zn	LTD4	Lipoxygenase Pathway	0.00996851	-0.0608113	0.0892656	0.763	0.999	-0.0204628	-0.518822	0.438411	0.943	0.971773	-0.0304313	-0.518737	0.426031	0.902	0.991496	0.00863246	-1.66302	1.9292	0.942	0.999
1-PHE	TXB2	Cyclooxygenase Pathway	-0.00824393	-0.075251	0.0540206	0.764	0.999	-0.063456	-0.490806	0.345062	0.771	0.971773	-0.0552121	-0.479256	0.357192	0.794	0.991496	0.0134483	-1.66154	1.66285	0.879	0.999
MPB	LA	Parent Compound	0.00466099	-0.0277684	0.0410462	0.765	0.999	-0.0115303	-0.197274	0.165981	0.903	0.971773	-0.0161913	-0.192854	0.158074	0.864	0.991496	0.0132634	-2.27466	1.88094	0.914	0.999
2-FLU	IL-6	Inflammatory	0.00606899	-0.0432464	0.0596834	0.765	0.999	-0.0277744	-0.394862	0.311472	0.883	0.971773	-0.0338434	-0.386272	0.307514	0.855	0.991496	0.00774721	-1.75566	1.53712	0.94	0.999
MCPP	PGB2	Cyclooxygenase Pathway	-0.00253732	-0.023568	0.0136762	0.766	0.999	-0.208059	-0.425753	-0.00632545	0.048	0.383554	-0.205522	-0.42447	-0.00414816	0.047	0.414149	0.00490312	-0.127164	0.183464	0.778	0.999
2-FLU	9(10)-EpoME	Cytochrome p450 Pathway	-0.0101979	-0.0860005	0.0563105	0.766	0.999	-0.0271431	-0.397017	0.315241	0.899	0.971773	-0.0169453	-0.372613	0.328435	0.928	0.991496	0.0249655	-1.85964	2.15616	0.849	0.999
Ni	11-HETE	Cytochrome p450 Pathway	0.00840489	-0.0343878	0.0683527	0.766	0.999	0.12706	-0.256102	0.484825	0.483	0.971773	0.118656	-0.257209	0.478367	0.518	0.991496	0.0105036	-1.01143	0.984702	0.851	0.999
MBZP	PGA2	Cyclooxygenase Pathway	0.00476843	-0.0215783	0.0393827	0.767	0.999	-0.0288001	-0.267749	0.196505	0.822	0.971773	-0.0335685	-0.266293	0.189241	0.787	0.991496	9.93e-05	-1.2063	1.21957	0.997	0.999
BP3	PGB2	Cyclooxygenase Pathway	0.0025894	-0.0114138	0.0238944	0.767	0.999	0.0520662	-0.0826422	0.183791	0.455	0.971773	0.0494768	-0.0879809	0.182245	0.468	0.991496	0.0121861	-0.741971	0.922344	0.822	0.999
EPB	14(15)-EET	Cytochrome p450 Pathway	-0.00285473	-0.0269011	0.0173326	0.767	0.999	-0.0196454	-0.170387	0.128983	0.822	0.971773	-0.0167907	-0.168413	0.134124	0.852	0.991496	0.00458568	-1.55092	1.17896	0.941	0.999
MBP	PGJ2	Cyclooxygenase Pathway	0.00602551	-0.0329633	0.0559118	0.768	0.999	-0.214731	-0.535816	0.0827568	0.184	0.665385	-0.220757	-0.542433	0.078336	0.165	0.612933	-0.00758856	-0.585229	0.521166	0.824	0.999
TCS	13S-HODE	Lipoxygenase Pathway	0.00279431	-0.0170678	0.0271562	0.768	0.999	0.0723548	-0.0503055	0.191019	0.263	0.813766	0.0695605	-0.0542109	0.183867	0.279	0.832332	0.0181781	-0.657342	0.909134	0.767	0.999
9-PHE	5-oxoETE	Lipoxygenase Pathway	-0.0127265	-0.112683	0.0767256	0.768	0.999	0.0495217	-0.305624	0.376038	0.768	0.971773	0.0622482	-0.260187	0.372852	0.705	0.991496	0.0205656	-3.3154	2.92778	0.914	0.999
BPA	17-HETE	Cytochrome p450 Pathway	0.00578547	-0.0322452	0.0549141	0.769	0.999	0.0776323	-0.299473	0.438302	0.667	0.971773	0.0718469	-0.289548	0.430026	0.695	0.991496	0.0101593	-0.852375	0.985743	0.848	0.999
2,4-DCP	LA	Parent Compound	0.00733978	-0.049088	0.0689046	0.77	0.999	0.0698503	-0.139543	0.266984	0.504	0.971773	0.0625105	-0.133824	0.25099	0.523	0.991496	0.0603736	-2.28158	2.63987	0.742	0.999
MPB	RVD1	Lipoxygenase Pathway	-0.0110188	-0.102863	0.0774219	0.77	0.999	-0.0110774	-0.220299	0.194052	0.937	0.971773	-5.85e-05	-0.187761	0.184954	0.997	0.998431	0.128445	-4.93353	4.45936	0.735	0.999
2-FLU	14(15)-EET	Cytochrome p450 Pathway	0.00688629	-0.0404124	0.0690932	0.77	0.999	-0.028294	-0.387645	0.324594	0.877	0.971773	-0.0351803	-0.3885	0.312974	0.851	0.991496	0.00154638	-1.75962	1.48635	0.973	0.999
MPB	20-HETE	Cytochrome p450 Pathway	0.00321983	-0.016251	0.0298994	0.771	0.999	-0.0119305	-0.199398	0.166227	0.911	0.971773	-0.0151503	-0.200302	0.165879	0.868	0.991496	-0.000799053	-1.26586	1.57515	0.988	0.999
PPB	EPA	Parent Compound	0.00256622	-0.0143945	0.0228905	0.771	0.999	-0.0244422	-0.150412	0.101407	0.724	0.971773	-0.0270084	-0.149113	0.098346	0.692	0.991496	-0.000188085	-1.49237	1.35519	0.995	0.999
Pb	TNF-𝝰	Inflammatory	-0.00347044	-0.0314123	0.0178666	0.771	0.999	-0.0105318	-0.22697	0.195703	0.95	0.971773	-0.00706138	-0.222368	0.197855	0.976	0.995162	0.00288742	-1.17476	1.19976	0.953	0.999
Cu	LTD4	Lipoxygenase Pathway	0.013083	-0.0786539	0.123705	0.772	0.999	-0.473893	-1.03706	0.0650715	0.086	0.413152	-0.486976	-1.06081	0.0451317	0.073	0.416783	-0.0155098	-0.569756	0.373358	0.826	0.999
Cu	17-HETE	Cytochrome p450 Pathway	-0.00791617	-0.0777318	0.0447069	0.773	0.999	-0.474158	-1.04743	0.0758909	0.089	0.413152	-0.466242	-1.03924	0.0749657	0.096	0.432934	0.00793731	-0.181698	0.320725	0.774	0.999
BPA	BCPGE2	Cyclooxygenase Pathway	-0.00597777	-0.0544242	0.0303949	0.774	0.999	0.0780178	-0.293361	0.445396	0.682	0.971773	0.0839956	-0.291316	0.457205	0.662	0.991496	-0.00578345	-0.88176	0.731822	0.888	0.999
2,4-DCP	LTC4-ME	Lipoxygenase Pathway	0.00493081	-0.0341303	0.0457769	0.774	0.999	0.0695462	-0.121948	0.248876	0.464	0.971773	0.0646153	-0.140271	0.254573	0.513	0.991496	0.00518734	-1.89457	1.86768	0.95	0.999
9-PHE	PGE2	Cyclooxygenase Pathway	0.00675119	-0.0358723	0.0635485	0.774	0.999	0.0501629	-0.264695	0.353753	0.74	0.971773	0.0434117	-0.269172	0.346952	0.774	0.991496	0.0142222	-1.80526	1.85469	0.848	0.999
MBZP	RVD2	Lipoxygenase Pathway	0.00459916	-0.0267444	0.0439022	0.775	0.999	-0.028365	-0.264595	0.194933	0.823	0.971773	-0.0329641	-0.268575	0.189254	0.797	0.991496	0.0023184	-1.60203	1.82025	0.96	0.999
MBZP	LTD4	Lipoxygenase Pathway	0.00684796	-0.0390427	0.0618641	0.775	0.999	-0.0281689	-0.273625	0.199339	0.834	0.971773	-0.0350169	-0.268892	0.186222	0.787	0.991496	0.0215196	-2.00294	2.49493	0.891	0.999
BP3	13,14DHK-PGF2𝝰	Cyclooxygenase Pathway	0.00233432	-0.01359	0.0230744	0.775	0.999	0.0520868	-0.0819624	0.184233	0.459	0.971773	0.0497525	-0.0855329	0.18062	0.48	0.991496	0.0140846	-0.764263	0.915466	0.8	0.999
1-NAP	12-HETE	Lipoxygenase Pathway	0.0071102	-0.0545422	0.0774925	0.775	0.999	0.289307	-0.044752	0.612346	0.08	0.413152	0.282197	-0.034822	0.597679	0.084	0.425957	0.0191621	-0.464763	0.594059	0.757	0.999
Mo	NY	Protein Damage	-0.00753727	-0.0665903	0.0351755	0.775	0.999	0.535303	-0.0459978	1.07031	0.07	0.384502	0.54284	-0.0305429	1.07577	0.063	0.414149	-0.00437037	-0.296942	0.134134	0.801	0.999
2,5-DCP	LTD4	Lipoxygenase Pathway	0.00482577	-0.0275424	0.0450811	0.776	0.999	0.181061	0.0339683	0.315352	0.014	0.189778	0.176235	0.0381718	0.308244	0.015	0.234932	0.0169312	-0.25744	0.295005	0.77	0.999
MiBP	9S-HODE	Cytochrome p450 Pathway	-0.0107856	-0.100346	0.0581442	0.777	0.999	0.334026	-0.0870747	0.717394	0.102	0.428326	0.344811	-0.0606626	0.733534	0.086	0.425957	-0.00855368	-0.880572	0.423253	0.837	0.999
MEHHP	18-HETE	Cytochrome p450 Pathway	-0.00514185	-0.052691	0.0340191	0.778	0.999	-0.214986	-0.447095	-0.00290174	0.047	0.383554	-0.209844	-0.440461	-0.00287439	0.047	0.414149	0.0119182	-0.328345	0.348966	0.785	0.999
MEHHP	15DO12,14-PGJ2	Cyclooxygenase Pathway	-0.0055311	-0.0533084	0.0347385	0.778	0.999	-0.214302	-0.443748	-0.00584898	0.042	0.383554	-0.208771	-0.434063	-0.00575436	0.044	0.414149	0.0187137	-0.345282	0.321608	0.78	0.999
As	TNF-𝝰	Inflammatory	-0.00419549	-0.0393245	0.021343	0.778	0.999	0.00230612	-0.222382	0.212198	0.959	0.971773	0.00650161	-0.214936	0.213884	0.931	0.991496	0.00394113	-1.04886	1.57856	0.929	0.999
Zn	9S-HODE	Cytochrome p450 Pathway	0.00924432	-0.0429262	0.0796128	0.778	0.999	-0.0209163	-0.520821	0.429792	0.95	0.971773	-0.0301606	-0.528128	0.425715	0.903	0.991496	0.000550007	-1.17861	1.47455	0.986	0.999
BPA	14(15)-EET	Cytochrome p450 Pathway	-0.00629514	-0.0575115	0.0330453	0.779	0.999	0.0789706	-0.283793	0.433983	0.658	0.971773	0.0852658	-0.276306	0.434021	0.643	0.991496	-0.00240503	-1.15169	1.20473	0.955	0.999
Cu	𝝰LA	Parent Compound	-0.00895795	-0.0857513	0.0591346	0.779	0.999	-0.473898	-1.03913	0.05929	0.083	0.413152	-0.46494	-1.03244	0.0545251	0.086	0.425957	0.0137617	-0.241069	0.352159	0.782	0.999
9-PHE	5-HETE	Lipoxygenase Pathway	-0.00730318	-0.0692069	0.0464703	0.78	0.999	0.0502013	-0.272832	0.354962	0.747	0.971773	0.0575045	-0.25704	0.360075	0.712	0.991496	0.00551773	-2.36177	1.8228	0.951	0.999
Ni	CY	Protein Damage	-0.00759079	-0.075082	0.0541553	0.78	0.999	0.127408	-0.238639	0.470464	0.497	0.971773	0.134999	-0.247371	0.494036	0.472	0.991496	-0.017674	-1.7719	1.47689	0.853	0.999
Mo	15DO12,14-PGJ2	Cyclooxygenase Pathway	0.012186	-0.0766926	0.108309	0.781	0.999	0.536338	-0.0325862	1.06058	0.063	0.383554	0.524152	-0.0447358	1.05187	0.066	0.414149	0.0159404	-0.259763	0.303049	0.77	0.999
BPA	15DO12,14-PGJ2	Cyclooxygenase Pathway	-0.00820602	-0.0769369	0.0518761	0.782	0.999	0.0780499	-0.300362	0.43475	0.67	0.971773	0.0862559	-0.276226	0.444275	0.625	0.991496	0.00143159	-1.78983	1.60059	0.984	0.999
2-NAP	𝝰LA	Parent Compound	0.00680125	-0.0447699	0.0613344	0.782	0.999	0.0643993	-0.259631	0.379752	0.691	0.971773	0.057598	-0.264143	0.37272	0.697	0.991496	0.0263132	-1.29245	1.28828	0.849	0.999
Hg	8-OHdG	Oxidative Stress	-0.00680861	-0.0656157	0.0410959	0.783	0.999	-0.112762	-0.351988	0.116543	0.347	0.950764	-0.105953	-0.34461	0.120861	0.364	0.960352	0.0236007	-1.43435	1.15258	0.818	0.999
Se	BCPGE2	Cyclooxygenase Pathway	0.0106357	-0.0650776	0.0990542	0.783	0.999	0.275995	-0.350818	0.86675	0.375	0.970743	0.265359	-0.362222	0.854258	0.389	0.977711	0.00843781	-0.730717	0.810367	0.848	0.999
Se	13-oxoODE	Lipoxygenase Pathway	-0.0102832	-0.0947566	0.0588317	0.783	0.999	0.276183	-0.364465	0.866068	0.377	0.970743	0.286467	-0.349519	0.880059	0.357	0.952274	-0.00429657	-0.856573	0.888934	0.904	0.999
BPB	8-IP	Oxidative Stress	0.00329058	-0.0226037	0.0298174	0.784	0.999	-0.00674674	-0.129071	0.114294	0.926	0.971773	-0.0100373	-0.134832	0.11127	0.893	0.991496	0.00175811	-2.58887	2.78608	0.998	0.999
MPB	9S-HODE	Cytochrome p450 Pathway	0.00438711	-0.0211505	0.0387288	0.784	0.999	-0.0116145	-0.196119	0.165878	0.912	0.971773	-0.0160016	-0.193054	0.162617	0.86	0.991496	0.00144832	-1.58011	1.58783	0.976	0.999
As	IL-10	Inflammatory	0.00697136	-0.0570731	0.0720615	0.784	0.999	0.00222894	-0.239219	0.221221	0.968	0.971773	-0.00474243	-0.233413	0.211292	0.984	0.995162	0.0473433	-3.07493	3.19062	0.852	0.999
Zn	IL-10	Inflammatory	-0.00863585	-0.0809005	0.0544402	0.784	0.999	-0.0215613	-0.527877	0.445068	0.939	0.971773	-0.0129255	-0.50111	0.444982	0.951	0.991496	0.014054	-1.59363	1.48325	0.895	0.999
MEHP	PGE1	Cyclooxygenase Pathway	0.00611214	-0.0371487	0.0559227	0.785	0.999	-0.239076	-0.507633	0.0104238	0.066	0.383554	-0.245188	-0.52401	0.0132006	0.072	0.416783	-0.0173568	-0.446103	0.354945	0.773	0.999
BPA	13,14DHK-PGF2𝝰	Cyclooxygenase Pathway	-0.00673885	-0.0658651	0.0389555	0.785	0.999	0.0777572	-0.302079	0.444999	0.663	0.971773	0.084496	-0.286294	0.44924	0.642	0.991496	6.67e-06	-1.39476	1.11404	0.999	0.999
2- and 3-PHE	BCPGE2	Cyclooxygenase Pathway	-0.00735207	-0.0671098	0.0389321	0.785	0.999	-0.141792	-0.586276	0.274478	0.517	0.971773	-0.13444	-0.567821	0.284938	0.533	0.991496	0.0133246	-0.836434	0.995518	0.814	0.999
Mn	9-oxoODE	Cyclooxygenase Pathway	-0.00607451	-0.0573272	0.0373359	0.785	0.999	0.0614986	-0.187881	0.29498	0.602	0.971773	0.0675731	-0.17233	0.30174	0.571	0.991496	-0.00609478	-1.7765	1.68262	0.933	0.999
MEHP	8-OHdG	Oxidative Stress	-0.00619041	-0.0590691	0.0382506	0.786	0.999	-0.239404	-0.507543	0.0188371	0.07	0.384502	-0.233213	-0.510858	0.0203818	0.081	0.424277	0.0124162	-0.483742	0.504832	0.788	0.999
MEP	LTC4-ME	Lipoxygenase Pathway	-0.00293212	-0.0283088	0.0177327	0.787	0.999	-0.0541508	-0.2638	0.142951	0.613	0.971773	-0.0512186	-0.261537	0.147182	0.631	0.991496	0.00664853	-0.668269	0.98736	0.878	0.999
Pb	LTC4-ME	Lipoxygenase Pathway	-0.00361035	-0.0351586	0.0202562	0.787	0.999	-0.0103432	-0.224408	0.19594	0.955	0.971773	-0.00673287	-0.224785	0.202754	0.984	0.995162	-7.98e-05	-1.24467	1.17381	0.998	0.999
2,4-DCP	11-HETE	Cytochrome p450 Pathway	0.00383176	-0.0211575	0.0366283	0.788	0.999	0.0695049	-0.126297	0.2518	0.474	0.971773	0.0656731	-0.12784	0.245948	0.489	0.991496	0.0117114	-0.872538	1.08486	0.836	0.999
PPB	13,14DHK-PGF2𝝰	Cyclooxygenase Pathway	-0.00237837	-0.0273437	0.0191036	0.788	0.999	-0.0239773	-0.151117	0.0982336	0.747	0.971773	-0.0215989	-0.146781	0.0973162	0.768	0.991496	0.0157742	-1.5947	1.79556	0.845	0.999
1-PYR	PGD2	Cyclooxygenase Pathway	0.00951486	-0.0626123	0.0988387	0.788	0.999	-0.0982858	-0.483571	0.271567	0.6	0.971773	-0.107801	-0.476439	0.256393	0.55	0.991496	0.00297252	-2.12992	2.56621	0.978	0.999
Hg	AA	Parent Compound	0.00481828	-0.0349574	0.0482703	0.788	0.999	-0.112476	-0.340633	0.11041	0.326	0.926637	-0.117294	-0.344264	0.104933	0.293	0.859714	-0.00691945	-1.88794	1.14416	0.922	0.999
MEOHP	5-oxoETE	Lipoxygenase Pathway	-0.00792597	-0.0762318	0.0464838	0.789	0.999	-0.27707	-0.50343	-0.0726806	0.007	0.179458	-0.269144	-0.484782	-0.0764886	0.006	0.234932	0.0205577	-0.293038	0.285	0.784	0.999
MBP	TNF-𝝰	Inflammatory	0.00511992	-0.0271501	0.04657	0.789	0.999	-0.214505	-0.537533	0.0852161	0.179	0.665385	-0.219625	-0.541987	0.0778558	0.168	0.620102	-0.00621591	-0.603784	0.409799	0.854	0.999
Mn	12(13)-EpoME	Cytochrome p450 Pathway	-0.00606023	-0.0592618	0.0376545	0.789	0.999	0.0614971	-0.185871	0.294157	0.616	0.971773	0.0675573	-0.173813	0.300349	0.577	0.991496	-0.00644208	-2.03295	1.59881	0.943	0.999
Sn	IL-1β	Inflammatory	-0.00322501	-0.0325013	0.0162654	0.789	0.999	0.0706567	-0.138614	0.268207	0.489	0.971773	0.0738817	-0.135902	0.268282	0.462	0.991496	-0.00269697	-0.968975	0.899363	0.932	0.999
MECPP	RVD1	Lipoxygenase Pathway	0.0129714	-0.0901799	0.117503	0.79	0.999	-0.261885	-0.495139	-0.048153	0.015	0.199828	-0.274857	-0.479211	-0.0854891	0.004	0.234932	-0.0406798	-1.27565	0.306857	0.801	0.999
MiBP	RVD1	Lipoxygenase Pathway	0.014777	-0.093293	0.132618	0.79	0.999	0.334144	-0.0733541	0.730931	0.107	0.432169	0.319367	-0.0756179	0.688367	0.112	0.464429	0.0404773	-0.845129	0.827794	0.757	0.999
PPB	11-HETE	Cytochrome p450 Pathway	0.0020171	-0.0119644	0.021006	0.79	0.999	-0.0244166	-0.147412	0.0976479	0.712	0.971773	-0.0264337	-0.146042	0.095573	0.692	0.991496	-0.000311156	-1.24814	0.973931	0.99	0.999
4-PHE	PGB2	Cyclooxygenase Pathway	0.0062796	-0.029951	0.056338	0.79	0.999	-0.0680593	-0.537347	0.385022	0.764	0.971773	-0.0743389	-0.544636	0.377892	0.744	0.991496	-0.00171884	-1.08028	0.748701	0.954	0.999
Pb	5-oxoETE	Lipoxygenase Pathway	-0.00727793	-0.0685545	0.0455016	0.79	0.999	-0.0105223	-0.22963	0.197385	0.951	0.971773	-0.00324433	-0.215596	0.19592	0.988	0.995732	0.0510573	-2.55354	2.56909	0.819	0.999
Sn	13S-HODE	Lipoxygenase Pathway	-0.00448144	-0.0440968	0.0262604	0.79	0.999	0.0706987	-0.1459	0.277086	0.487	0.971773	0.0751802	-0.136253	0.276176	0.46	0.991496	-0.00437835	-1.41606	1.26547	0.939	0.999
MEP	BCPGE2	Cyclooxygenase Pathway	-0.00283097	-0.0287776	0.0166275	0.791	0.999	-0.0540471	-0.260651	0.144218	0.626	0.971773	-0.0512161	-0.259758	0.145986	0.631	0.991496	0.00565207	-0.833419	0.843834	0.885	0.999
TCS	16-HETE	Cytochrome p450 Pathway	-0.00219663	-0.0219101	0.0114428	0.791	0.999	0.0721386	-0.0501095	0.187351	0.247	0.813766	0.0743352	-0.0463446	0.18843	0.234	0.769379	-0.00643496	-0.841125	0.509228	0.854	0.999
Zn	BCPGE2	Cyclooxygenase Pathway	0.00571415	-0.0329478	0.0561404	0.791	0.999	-0.0222087	-0.509738	0.430795	0.917	0.971773	-0.0279228	-0.513148	0.425089	0.91	0.991496	0.00108044	-0.91207	1.07665	0.974	0.999
1-NAP	CY	Protein Damage	-0.0043966	-0.0431054	0.026985	0.792	0.999	0.287954	-0.0427399	0.614116	0.091	0.413152	0.292351	-0.0355885	0.623955	0.089	0.426244	-0.00615784	-0.299741	0.216595	0.799	0.999
MCPP	5-oxoETE	Lipoxygenase Pathway	-0.00720751	-0.0732483	0.0500876	0.793	0.999	-0.207963	-0.429433	-0.00229007	0.047	0.383554	-0.200755	-0.405002	-0.00961166	0.039	0.414149	0.0266891	-0.529502	0.456421	0.772	0.999
MECPP	TXB2	Cyclooxygenase Pathway	-0.00513858	-0.0505505	0.0334033	0.795	0.999	-0.261353	-0.474691	-0.0699849	0.01	0.179458	-0.256214	-0.462787	-0.0648898	0.009	0.234932	0.0112688	-0.195198	0.245079	0.789	0.999
BP3	5-oxoETE	Lipoxygenase Pathway	0.00340075	-0.0240502	0.0338057	0.795	0.999	0.0518881	-0.0888179	0.185932	0.457	0.971773	0.0484873	-0.0905705	0.182188	0.486	0.991496	0.0409423	-1.61938	1.6196	0.762	0.999
2-NAP	BCPGE2	Cyclooxygenase Pathway	0.00404066	-0.0254902	0.0431327	0.795	0.999	0.064168	-0.256134	0.367424	0.679	0.971773	0.0601273	-0.261723	0.36824	0.705	0.991496	0.00188924	-1.05896	0.928529	0.96	0.999
2-FLU	11-HETE	Cytochrome p450 Pathway	0.00678316	-0.0371492	0.0655162	0.795	0.999	-0.0282598	-0.398628	0.327971	0.885	0.971773	-0.035043	-0.394721	0.310713	0.854	0.991496	0.00256097	-1.32378	1.52256	0.964	0.999
Sn	18-HETE	Cytochrome p450 Pathway	0.00340397	-0.0178012	0.0319128	0.795	0.999	0.0708941	-0.135342	0.263675	0.491	0.971773	0.0674901	-0.139468	0.260232	0.506	0.991496	0.00652596	-0.75711	1.09096	0.876	0.999
BP3	LTC4-ME	Lipoxygenase Pathway	0.00202774	-0.0152226	0.0219244	0.796	0.999	0.0519314	-0.0821914	0.182481	0.458	0.971773	0.0499037	-0.0869514	0.183815	0.47	0.991496	0.0130336	-0.945192	1.35742	0.838	0.999
TCS	LTC4-ME	Lipoxygenase Pathway	-0.00195265	-0.0195651	0.0110491	0.796	0.999	0.0720621	-0.0509129	0.186693	0.248	0.813766	0.0740147	-0.0487285	0.190217	0.242	0.784554	-0.00518056	-0.618946	0.533776	0.862	0.999
1-NAP	PGJ2	Cyclooxygenase Pathway	-0.00494539	-0.0502726	0.0303227	0.796	0.999	0.288061	-0.0418559	0.618953	0.089	0.413152	0.293006	-0.0319357	0.629449	0.079	0.424277	-0.00699794	-0.360461	0.28411	0.821	0.999
2-FLU	LTB4	Lipoxygenase Pathway	-0.00948952	-0.0956019	0.0728429	0.796	0.999	-0.0278724	-0.397619	0.318898	0.892	0.971773	-0.0183829	-0.380213	0.329387	0.923	0.991496	0.0043089	-2.28625	3.02696	0.968	0.999
2- and 3-PHE	12,13-DiHOME	Cytochrome p450 Pathway	-0.00889203	-0.0944452	0.0632168	0.796	0.999	-0.140914	-0.575146	0.270076	0.522	0.971773	-0.132022	-0.562162	0.278902	0.542	0.991496	0.0172811	-1.68049	1.63108	0.812	0.999
Tl	IL-6	Inflammatory	-0.0066475	-0.0638947	0.0419277	0.796	0.999	0.0592782	-0.251373	0.369	0.704	0.971773	0.0659257	-0.237161	0.377727	0.68	0.991496	0.00189499	-1.57926	1.57095	0.98	0.999
MBP	RVD1	Lipoxygenase Pathway	-0.0125183	-0.118508	0.0911304	0.797	0.999	-0.213196	-0.548774	0.0855316	0.19	0.669331	-0.200678	-0.501922	0.0877108	0.18	0.655008	0.0591853	-1.57679	1.25739	0.757	0.999
BPA	𝝰LA	Parent Compound	-0.00844562	-0.0828845	0.0564312	0.797	0.999	0.0781132	-0.296098	0.438774	0.662	0.971773	0.0865588	-0.279602	0.447015	0.633	0.991496	0.00288711	-1.73221	1.64863	0.981	0.999
EPB	PGD3	Cyclooxygenase Pathway	-0.00511482	-0.0518179	0.0394977	0.797	0.999	-0.018918	-0.177671	0.138639	0.837	0.971773	-0.0138032	-0.16586	0.140062	0.885	0.991496	0.0591072	-2.89345	3.33652	0.8	0.999
2-FLU	12-oxoETE	Lipoxygenase Pathway	0.0120056	-0.0866302	0.121079	0.798	0.999	-0.0261166	-0.387882	0.315667	0.9	0.971773	-0.0381222	-0.384735	0.292947	0.84	0.991496	0.0501097	-2.31314	3.37959	0.842	0.999
MEOHP	PGE1	Cyclooxygenase Pathway	0.00495274	-0.0319122	0.0472013	0.799	0.999	-0.276847	-0.505421	-0.0720525	0.007	0.179458	-0.2818	-0.516657	-0.0683449	0.01	0.234932	-0.0100112	-0.215496	0.158802	0.798	0.999
MiBP	12-oxoETE	Lipoxygenase Pathway	0.0099195	-0.0645895	0.0895925	0.799	0.999	0.334026	-0.0681261	0.723714	0.094	0.413152	0.324106	-0.0739376	0.69854	0.104	0.452293	0.0262417	-0.60241	0.590478	0.777	0.999
2,5-DCP	IL-1β	Inflammatory	0.00170361	-0.0113591	0.0185518	0.799	0.999	0.18116	0.0422856	0.314465	0.011	0.179458	0.179457	0.040876	0.312069	0.013	0.234932	0.00400218	-0.0908632	0.13513	0.8	0.999
2-FLU	BCPGE2	Cyclooxygenase Pathway	-0.00493026	-0.0500445	0.0298848	0.799	0.999	-0.0276625	-0.392762	0.309655	0.877	0.971773	-0.0227322	-0.378491	0.322853	0.9	0.991496	0.00484879	-1.18113	0.854991	0.914	0.999
As	12-oxoETE	Lipoxygenase Pathway	0.00774879	-0.05227	0.0729937	0.799	0.999	0.00291789	-0.238339	0.224573	0.961	0.971773	-0.0048309	-0.23004	0.209609	0.986	0.995448	0.0554732	-2.54568	2.82071	0.806	0.999
Tl	12,13-DiHOME	Cytochrome p450 Pathway	-0.00743229	-0.0742259	0.047692	0.799	0.999	0.0590225	-0.248038	0.36841	0.697	0.971773	0.0664547	-0.231109	0.369044	0.661	0.991496	0.000983435	-1.78778	1.90948	0.988	0.999
MEOHP	8,9-DHET	Cytochrome p450 Pathway	0.00592799	-0.0454259	0.0639898	0.802	0.999	-0.277148	-0.504919	-0.0640462	0.01	0.179458	-0.283076	-0.507547	-0.0730624	0.006	0.234932	-0.0123195	-0.381918	0.172246	0.806	0.999
2,5-DCP	8-IP	Oxidative Stress	-0.00311952	-0.0303106	0.0201292	0.802	0.999	0.181233	0.0391313	0.315598	0.012	0.179458	0.184353	0.0451739	0.318929	0.011	0.234932	-0.00696413	-0.273665	0.118107	0.806	0.999
As	5(6)-EET	Cytochrome p450 Pathway	-0.00499871	-0.0519537	0.0366228	0.802	0.999	0.00221992	-0.216385	0.21349	0.985	0.985	0.00721863	-0.215278	0.215419	0.92	0.991496	0.0130547	-2.85933	2.03282	0.937	0.999
As	13S-HODE	Lipoxygenase Pathway	0.0051023	-0.0316978	0.0495472	0.803	0.999	0.00295532	-0.222105	0.216699	0.963	0.971773	-0.00214698	-0.224752	0.205764	0.993	0.997302	0.00563115	-1.71431	1.83883	0.92	0.999
Cu	LTB4	Lipoxygenase Pathway	0.00868862	-0.0544432	0.0826048	0.803	0.999	-0.474343	-1.05879	0.0851033	0.088	0.413152	-0.483032	-1.07058	0.0609425	0.086	0.425957	-0.00772839	-0.346578	0.233499	0.819	0.999
MEOHP	9S-HODE	Cytochrome p450 Pathway	-0.00579144	-0.0641213	0.0505242	0.804	0.999	-0.27667	-0.504288	-0.0688938	0.009	0.179458	-0.270878	-0.505905	-0.0533664	0.011	0.234932	0.0187832	-0.243746	0.354627	0.805	0.999
MEP	12-HETE	Lipoxygenase Pathway	0.00460656	-0.0346335	0.0509256	0.804	0.999	-0.0536521	-0.26629	0.150718	0.625	0.971773	-0.0582586	-0.266888	0.14354	0.586	0.991496	0.00500401	-1.97657	1.72885	0.959	0.999
EPB	11,12-DHET	Cytochrome p450 Pathway	0.00536693	-0.0407375	0.0543798	0.804	0.999	-0.01939	-0.17922	0.13858	0.827	0.971773	-0.0247569	-0.174133	0.12853	0.769	0.991496	0.0518195	-3.56631	2.78383	0.855	0.999
TCS	9S-HODE	Cytochrome p450 Pathway	0.00223895	-0.014283	0.0249224	0.804	0.999	0.0722912	-0.0515747	0.187996	0.253	0.813766	0.0700522	-0.0540628	0.188569	0.263	0.807462	0.0141641	-0.680965	0.74323	0.783	0.999
Zn	5,6-DHET	Cytochrome p450 Pathway	0.00440903	-0.0304752	0.0476916	0.804	0.999	-0.0222806	-0.514675	0.434127	0.922	0.971773	-0.0266896	-0.519076	0.43277	0.91	0.991496	-0.00128307	-0.921119	0.818673	0.968	0.999
MEHHP	13,14DHK-PGF2𝝰	Cyclooxygenase Pathway	0.00324408	-0.0249713	0.0354182	0.806	0.999	-0.214434	-0.445922	-0.00744286	0.044	0.383554	-0.217678	-0.44508	-0.00987152	0.041	0.414149	-0.0075623	-0.324308	0.152795	0.824	0.999
MEOHP	15-oxoETE	Lipoxygenase Pathway	0.00290098	-0.0173518	0.0293617	0.806	0.999	-0.276967	-0.503666	-0.0739935	0.008	0.179458	-0.279868	-0.507979	-0.0730191	0.007	0.234932	-0.00379453	-0.165731	0.0804405	0.806	0.999
MEOHP	12-oxoETE	Lipoxygenase Pathway	0.00711076	-0.0500081	0.0669085	0.806	0.999	-0.276247	-0.49901	-0.0723726	0.007	0.179458	-0.283357	-0.49909	-0.0841855	0.004	0.234932	-0.0216555	-0.43636	0.191945	0.811	0.999
MECPP	PGE3	Cyclooxygenase Pathway	-0.00594435	-0.0618255	0.0441879	0.806	0.999	-0.261687	-0.480158	-0.0636941	0.011	0.179458	-0.255743	-0.463307	-0.0646826	0.008	0.234932	0.0147982	-0.298985	0.303804	0.799	0.999
MBP	LTC4-ME	Lipoxygenase Pathway	-0.00276009	-0.031539	0.020034	0.806	0.999	-0.214593	-0.54024	0.0852191	0.182	0.665385	-0.211833	-0.536154	0.0919794	0.192	0.679475	0.00350374	-0.286479	0.337129	0.832	0.999
TCS	LTB4	Lipoxygenase Pathway	-0.00279468	-0.0290594	0.0185936	0.806	0.999	0.0722417	-0.0480778	0.186448	0.254	0.813766	0.0750363	-0.0508719	0.193631	0.253	0.795731	-0.0109489	-0.928639	0.954156	0.846	0.999
9-PHE	PGD2	Cyclooxygenase Pathway	0.00705786	-0.0524099	0.0776574	0.806	0.999	0.0498061	-0.279176	0.359626	0.756	0.971773	0.0427482	-0.275168	0.351813	0.78	0.991496	0.0285147	-1.93647	2.62706	0.834	0.999
EPB	16-HETE	Cytochrome p450 Pathway	0.00197039	-0.0129322	0.0210785	0.807	0.999	-0.0195708	-0.16693	0.127909	0.827	0.971773	-0.0215412	-0.169913	0.126723	0.796	0.991496	0.000786125	-1.10989	1.0729	0.978	0.999
MPB	15DO12,14-PGJ2	Cyclooxygenase Pathway	0.00406791	-0.0334279	0.0448548	0.807	0.999	-0.0114734	-0.19759	0.167355	0.907	0.971773	-0.0155413	-0.191121	0.16081	0.866	0.991496	0.0241554	-2.17865	2.13831	0.892	0.999
MBZP	IL-1β	Inflammatory	-0.00295089	-0.0312425	0.0194925	0.808	0.999	-0.0291375	-0.271791	0.199689	0.831	0.971773	-0.0261866	-0.264861	0.202293	0.839	0.991496	0.00411134	-1.20798	0.769058	0.909	0.999
MCPP	5(6)-EET	Cytochrome p450 Pathway	0.00629919	-0.042373	0.0580085	0.808	0.999	-0.208846	-0.420427	-0.00893894	0.04	0.383554	-0.215145	-0.421528	-0.0228759	0.029	0.357564	-0.0180465	-0.777588	0.280857	0.832	0.999
1-NAP	8-IP	Oxidative Stress	-0.00297068	-0.0293857	0.0189664	0.808	0.999	0.288499	-0.0400655	0.611187	0.088	0.413152	0.29147	-0.0376559	0.609955	0.086	0.425957	-0.00382764	-0.200798	0.150404	0.826	0.999
Tl	13S-HODE	Lipoxygenase Pathway	-0.00593359	-0.0587548	0.0384999	0.808	0.999	0.0593596	-0.254656	0.373387	0.703	0.971773	0.0652932	-0.242368	0.375061	0.682	0.991496	-0.000977696	-1.39137	1.31691	0.989	0.999
2,4-DCP	13S-HODE	Lipoxygenase Pathway	-0.00361195	-0.0397671	0.0246677	0.809	0.999	0.069954	-0.122473	0.253451	0.482	0.971773	0.0735659	-0.113849	0.258188	0.46	0.991496	-0.00499804	-1.51073	1.30844	0.937	0.999
2,5-DCP	PGJ2	Cyclooxygenase Pathway	0.00307652	-0.0190139	0.0335627	0.809	0.999	0.181156	0.0411823	0.320311	0.014	0.189778	0.17808	0.0383273	0.310659	0.014	0.234932	0.00604065	-0.170558	0.198342	0.815	0.999
9-PHE	RVD1	Lipoxygenase Pathway	-0.0123339	-0.141797	0.110425	0.809	0.999	0.0496529	-0.293118	0.365476	0.756	0.971773	0.0619867	-0.239064	0.345973	0.686	0.991496	0.0756966	-4.43988	3.7909	0.831	0.999
2-NAP	8-OHdG	Oxidative Stress	-0.00523742	-0.065075	0.0443553	0.81	0.999	0.0644743	-0.251416	0.371239	0.698	0.971773	0.0697118	-0.243477	0.369624	0.665	0.991496	0.00158575	-1.50074	2.47681	0.982	0.999
1-PHE	PGE2	Cyclooxygenase Pathway	0.00534727	-0.03922	0.0611459	0.81	0.999	-0.0636783	-0.481257	0.340016	0.76	0.971773	-0.0690255	-0.483506	0.329868	0.734	0.991496	0.000727439	-1.36442	1.32284	0.986	0.999
Mn	12-oxoETE	Lipoxygenase Pathway	0.00739617	-0.0541735	0.0734753	0.81	0.999	0.0620264	-0.191541	0.302095	0.6	0.971773	0.0546302	-0.186433	0.285394	0.637	0.991496	0.0564448	-2.17944	2.55895	0.818	0.999
MBZP	11-HETE	Cytochrome p450 Pathway	0.00324022	-0.0210676	0.0332448	0.811	0.999	-0.0286862	-0.26458	0.189818	0.808	0.971773	-0.0319264	-0.272149	0.191588	0.802	0.991496	-0.00239885	-1.18836	0.874499	0.947	0.999
MBZP	13-oxoODE	Lipoxygenase Pathway	-0.00352427	-0.0380834	0.0246618	0.811	0.999	-0.0288397	-0.270131	0.198377	0.814	0.971773	-0.0253154	-0.263328	0.203195	0.844	0.991496	0.0041342	-1.55558	1.24693	0.941	0.999
MEP	PGJ2	Cyclooxygenase Pathway	-0.00384733	-0.0426566	0.0273928	0.811	0.999	-0.0540707	-0.2594	0.138805	0.621	0.971773	-0.0502234	-0.258365	0.147075	0.633	0.991496	0.00853054	-1.00022	2.19108	0.894	0.999
MCPP	IL-1β	Inflammatory	-0.00315857	-0.0310765	0.019123	0.811	0.999	-0.208175	-0.4299	-0.00136977	0.047	0.383554	-0.205017	-0.424988	-0.00127222	0.049	0.414149	0.00555905	-0.156644	0.254839	0.818	0.999
9-PHE	PGB2	Cyclooxygenase Pathway	0.0065218	-0.0376069	0.0690827	0.811	0.999	0.0503759	-0.272427	0.350107	0.752	0.971773	0.0438541	-0.272798	0.346852	0.783	0.991496	0.00744706	-1.47706	1.23798	0.921	0.999
1-PYR	18-HETE	Cytochrome p450 Pathway	-0.00521613	-0.0560222	0.0348363	0.811	0.999	-0.0993532	-0.473396	0.265429	0.59	0.971773	-0.0941371	-0.465481	0.273356	0.609	0.991496	0.00336883	-1.03883	0.973315	0.929	0.999
Tl	13-oxoODE	Lipoxygenase Pathway	-0.00439545	-0.0494964	0.0332748	0.811	0.999	0.0590989	-0.249271	0.372559	0.7	0.971773	0.0634944	-0.245071	0.373516	0.688	0.991496	-0.00198183	-1.12184	0.928114	0.955	0.999
MEHHP	IL-10	Inflammatory	-0.00641113	-0.0634975	0.0453574	0.812	0.999	-0.215181	-0.449985	-0.00299071	0.046	0.383554	-0.20877	-0.433294	0.00224118	0.051	0.414149	0.0198167	-0.484031	0.414176	0.802	0.999
MEHP	15-oxoETE	Lipoxygenase Pathway	0.00258082	-0.0176564	0.0286922	0.814	0.999	-0.239208	-0.502978	0.00819208	0.062	0.383554	-0.241789	-0.51045	0.00802715	0.06	0.414149	-0.0041969	-0.266587	0.143382	0.816	0.999
4-PHE	15-HETE	Lipoxygenase Pathway	-0.00936851	-0.104371	0.0792536	0.814	0.999	-0.068121	-0.557766	0.386242	0.769	0.971773	-0.0587525	-0.523312	0.383348	0.792	0.991496	0.022122	-1.69677	2.21116	0.843	0.999
Pb	12-oxoETE	Lipoxygenase Pathway	0.00691093	-0.0580854	0.0717342	0.814	0.999	-0.0103116	-0.222471	0.190846	0.949	0.971773	-0.0172225	-0.219745	0.172976	0.903	0.991496	0.0686837	-2.73764	3.55013	0.819	0.999
Tl	LTC4-ME	Lipoxygenase Pathway	-0.00408067	-0.0452648	0.026797	0.814	0.999	0.0588535	-0.254721	0.371759	0.702	0.971773	0.0629341	-0.239447	0.370557	0.691	0.991496	2.88e-06	-0.920439	0.871627	0.999	0.999
BP3	15-oxoETE	Lipoxygenase Pathway	-0.00173442	-0.0175662	0.0109991	0.815	0.999	0.0517564	-0.0849429	0.184438	0.446	0.971773	0.0534908	-0.0838517	0.188635	0.43	0.991496	-0.00449236	-0.992385	0.833596	0.905	0.999
1-PYR	CRP	Inflammatory	0.0123708	-0.0921519	0.128728	0.815	0.999	-0.100579	-0.458788	0.260352	0.591	0.971773	-0.11295	-0.453477	0.22458	0.503	0.991496	0.0316433	-2.8994	2.69758	0.84	0.999
1-PYR	BCPGE2	Cyclooxygenase Pathway	-0.00520233	-0.0580969	0.0350683	0.815	0.999	-0.0992428	-0.47047	0.261043	0.581	0.971773	-0.0940404	-0.461306	0.268531	0.597	0.991496	0.00880782	-1.02554	0.929229	0.854	0.999
MECPP	9S-HODE	Cytochrome p450 Pathway	-0.00553356	-0.0642533	0.0484252	0.816	0.999	-0.261412	-0.468712	-0.0738972	0.008	0.179458	-0.255879	-0.468783	-0.0568197	0.009	0.234932	0.0164294	-0.25098	0.351978	0.82	0.999
Hg	12-HETE	Lipoxygenase Pathway	0.00587661	-0.0528767	0.0660643	0.816	0.999	-0.113057	-0.34771	0.114843	0.344	0.945898	-0.118934	-0.350766	0.108062	0.298	0.868886	-0.00115219	-1.85345	2.09296	0.99	0.999
PPB	PGD2	Cyclooxygenase Pathway	-0.00263791	-0.032758	0.0272304	0.817	0.999	-0.0241001	-0.153625	0.0994916	0.727	0.971773	-0.0214622	-0.141813	0.101372	0.747	0.991496	0.0247806	-2.29794	1.88724	0.86	0.999
1-PHE	9S-HODE	Cytochrome p450 Pathway	-0.0073346	-0.0828647	0.0530905	0.817	0.999	-0.0635373	-0.473216	0.333543	0.756	0.971773	-0.0562027	-0.465298	0.341873	0.777	0.991496	0.0052389	-1.24058	1.68297	0.917	0.999
Mn	TNF-𝝰	Inflammatory	-0.00412664	-0.0445	0.0270596	0.817	0.999	0.0616391	-0.177221	0.303281	0.599	0.971773	0.0657657	-0.170222	0.306262	0.579	0.991496	-0.000240561	-1.14814	1.16036	0.992	0.999
Se	LTB4	Lipoxygenase Pathway	-0.00977849	-0.10734	0.0675714	0.817	0.999	0.276381	-0.344243	0.871185	0.372	0.970743	0.286159	-0.341808	0.873239	0.354	0.948638	-0.00297191	-0.990374	0.863357	0.943	0.999
EPB	LTB4	Lipoxygenase Pathway	-0.00228374	-0.0277755	0.0196311	0.818	0.999	-0.0196129	-0.169721	0.128401	0.827	0.971773	-0.0173292	-0.164633	0.131585	0.845	0.991496	0.00882596	-1.48328	1.35947	0.897	0.999
MPB	CAA	Cytochrome p450 Pathway	0.00380315	-0.0282313	0.0401114	0.818	0.999	-0.0120717	-0.200921	0.171066	0.927	0.971773	-0.0158748	-0.197424	0.163263	0.869	0.991496	0.0149513	-1.77948	2.21408	0.899	0.999
Ni	9S-HODE	Cytochrome p450 Pathway	-0.00635999	-0.0713074	0.041962	0.818	0.999	0.127953	-0.242732	0.478032	0.489	0.971773	0.134313	-0.231482	0.486956	0.47	0.991496	-0.00429426	-1.01437	0.888076	0.919	0.999
Sn	11-HETE	Cytochrome p450 Pathway	-0.00327485	-0.0371156	0.0228482	0.818	0.999	0.0706938	-0.138473	0.274383	0.485	0.971773	0.0739687	-0.131179	0.273085	0.461	0.991496	-0.00490873	-1.0746	1.06078	0.897	0.999
MEHP	IL-1β	Inflammatory	-0.00335262	-0.0345003	0.0225064	0.819	0.999	-0.239325	-0.509822	0.0119574	0.066	0.383554	-0.235972	-0.509462	0.0173227	0.073	0.416783	0.00489719	-0.21432	0.323473	0.843	0.999
Mo	12,13-DiHOME	Cytochrome p450 Pathway	0.00878746	-0.0642768	0.100512	0.819	0.999	0.53585	-0.0396301	1.06678	0.063	0.383554	0.527063	-0.0426309	1.05154	0.065	0.414149	0.00782453	-0.226786	0.250867	0.812	0.999
Zn	IL-1β	Inflammatory	-0.00347461	-0.0371159	0.0196889	0.82	0.999	-0.0221953	-0.519399	0.43776	0.928	0.971773	-0.0187207	-0.509524	0.444155	0.933	0.991496	0.00149553	-0.439629	0.838545	0.934	0.999
Zn	12,13-DiHOME	Cytochrome p450 Pathway	0.00627922	-0.0562874	0.0821286	0.82	0.999	-0.0211005	-0.522098	0.435567	0.944	0.971773	-0.0273797	-0.518294	0.423811	0.91	0.991496	0.00348844	-1.43232	1.4884	0.948	0.999
MEOHP	11(12)-EET	Cytochrome p450 Pathway	0.00510639	-0.0457933	0.0609878	0.821	0.999	-0.277056	-0.504284	-0.0623864	0.01	0.179458	-0.282162	-0.505418	-0.0737236	0.006	0.234932	-0.00978436	-0.365846	0.173139	0.825	0.999
MCPP	EPA	Parent Compound	0.00400708	-0.031153	0.0452332	0.821	0.999	-0.207917	-0.433133	-0.00152423	0.048	0.383554	-0.211924	-0.430762	-0.00940012	0.041	0.414149	-0.00804652	-0.447857	0.244863	0.839	0.999
1-NAP	11-HETE	Cytochrome p450 Pathway	0.00473874	-0.0308331	0.0502468	0.821	0.999	0.288018	-0.0417938	0.615271	0.093	0.413152	0.283279	-0.0457819	0.612647	0.098	0.438541	0.00528101	-0.207764	0.368607	0.826	0.999
1-NAP	13S-HODE	Lipoxygenase Pathway	-0.00429753	-0.0562672	0.0404267	0.821	0.999	0.288957	-0.0415115	0.610399	0.09	0.413152	0.293255	-0.0356798	0.61828	0.084	0.425957	-0.00418219	-0.507979	0.321454	0.865	0.999
2- and 3-PHE	TXB2	Cyclooxygenase Pathway	-0.00878091	-0.0938499	0.0694681	0.821	0.999	-0.1407	-0.578304	0.279912	0.514	0.971773	-0.13192	-0.55706	0.280827	0.54	0.991496	0.0207849	-1.46906	1.78989	0.841	0.999
9-PHE	11,12-DHET	Cytochrome p450 Pathway	0.00805537	-0.0685699	0.0943939	0.821	0.999	0.0503188	-0.273881	0.347765	0.749	0.971773	0.0422634	-0.259849	0.33448	0.773	0.991496	0.057958	-1.94693	3.01145	0.772	0.999
Sn	5-oxoETE	Lipoxygenase Pathway	-0.00542065	-0.0585422	0.043888	0.821	0.999	0.0705226	-0.129297	0.260663	0.468	0.971773	0.0759433	-0.118939	0.258253	0.414	0.991496	0.00473263	-2.5306	2.42783	0.969	0.999
BPB	𝝰LA	Parent Compound	0.00223952	-0.0210093	0.0265638	0.822	0.999	-0.00680727	-0.133014	0.113587	0.933	0.971773	-0.00904679	-0.130926	0.110181	0.905	0.991496	0.0177435	-1.64261	1.98582	0.905	0.999
1-PYR	11,12-DHET	Cytochrome p450 Pathway	-0.0117306	-0.116792	0.0959365	0.822	0.999	-0.0978545	-0.48929	0.2764	0.627	0.971773	-0.0861239	-0.457454	0.275036	0.639	0.991496	0.0575664	-2.81136	3.19581	0.775	0.999
MiBP	11-HETE	Cytochrome p450 Pathway	0.00633762	-0.0363879	0.0607307	0.823	0.999	0.333348	-0.0906838	0.724391	0.114	0.439687	0.327011	-0.0953776	0.72085	0.121	0.481921	0.0064965	-0.261218	0.368425	0.835	0.999
Mn	12,13-DiHOME	Cytochrome p450 Pathway	-0.00484857	-0.0623631	0.0449174	0.823	0.999	0.062046	-0.190864	0.30078	0.606	0.971773	0.0668946	-0.175208	0.303427	0.586	0.991496	0.00184192	-1.78918	1.31014	0.979	0.999
MEHHP	IL-1β	Inflammatory	-0.00321913	-0.0414511	0.0302707	0.824	0.999	-0.214914	-0.442746	-0.00320892	0.044	0.383554	-0.211695	-0.448598	9.72e-05	0.051	0.414149	0.00785494	-0.232988	0.358609	0.846	0.999
MCPP	LTC4-ME	Lipoxygenase Pathway	0.00252298	-0.0174536	0.0293742	0.824	0.999	-0.208045	-0.433509	-0.00804055	0.043	0.383554	-0.210568	-0.428006	-0.00979608	0.042	0.414149	-0.00415041	-0.277409	0.124022	0.831	0.999
1-PYR	9(10)-EpoME	Cytochrome p450 Pathway	-0.00739943	-0.0785382	0.0601832	0.824	0.999	-0.0984531	-0.482654	0.264677	0.603	0.971773	-0.0910537	-0.462699	0.273777	0.615	0.991496	0.0223001	-1.95845	1.82507	0.829	0.999
Ba	8-HETE	Lipoxygenase Pathway	-0.00488588	-0.0549222	0.0412874	0.824	0.999	-0.102447	-0.293324	0.0806724	0.294	0.864838	-0.0975607	-0.285251	0.0779501	0.293	0.859714	0.037849	-1.41589	1.74157	0.774	0.999
MEP	PGA2	Cyclooxygenase Pathway	-0.00239107	-0.0291889	0.0172272	0.825	0.999	-0.053891	-0.265411	0.147593	0.62	0.971773	-0.0514999	-0.264049	0.149136	0.631	0.991496	0.00167092	-0.743167	1.13433	0.943	0.999
1-PHE	RVD1	Lipoxygenase Pathway	-0.0146446	-0.170707	0.139536	0.825	0.999	-0.0629818	-0.484908	0.333042	0.764	0.971773	-0.0483373	-0.421073	0.316309	0.8	0.991496	0.115486	-4.46434	4.98109	0.741	0.999
4-PHE	CY	Protein Damage	0.0102895	-0.0911041	0.119474	0.825	0.999	-0.0692738	-0.549217	0.392435	0.767	0.971773	-0.0795634	-0.555289	0.388383	0.729	0.991496	-0.0106902	-2.89058	2.33365	0.952	0.999
Ba	EPA	Parent Compound	0.00281887	-0.0229577	0.0340089	0.825	0.999	-0.10258	-0.29548	0.0760035	0.276	0.826574	-0.105399	-0.289435	0.0697189	0.253	0.795731	-0.00435363	-1.10601	0.882098	0.919	0.999
Se	IL-1β	Inflammatory	0.00600906	-0.0401809	0.0636902	0.825	0.999	0.276793	-0.343556	0.868684	0.367	0.970743	0.270784	-0.360417	0.857758	0.378	0.963921	0.00261234	-0.538469	0.560545	0.9	0.999
Zn	15DO12,14-PGJ2	Cyclooxygenase Pathway	0.00701939	-0.0637297	0.0849204	0.825	0.999	-0.0204738	-0.534672	0.443651	0.948	0.971773	-0.0274932	-0.522488	0.437953	0.907	0.991496	0.00682154	-1.50709	1.63557	0.937	0.999
MEP	LTB4	Lipoxygenase Pathway	-0.00297296	-0.0372852	0.0296436	0.826	0.999	-0.054113	-0.263175	0.142876	0.611	0.971773	-0.05114	-0.261622	0.148221	0.633	0.991496	0.00895319	-1.2702	1.28471	0.893	0.999
1-PYR	PGA2	Cyclooxygenase Pathway	-0.00499301	-0.0581797	0.0327865	0.826	0.999	-0.0989967	-0.47087	0.258249	0.587	0.971773	-0.0940037	-0.462927	0.261418	0.599	0.991496	0.00408962	-1.0876	0.95658	0.915	0.999
2,4-DCP	9S-HODE	Cytochrome p450 Pathway	-0.00345942	-0.0364908	0.0211733	0.827	0.999	0.0698052	-0.122256	0.249809	0.476	0.971773	0.0732646	-0.116708	0.254879	0.447	0.991496	-0.00263893	-1.22052	1.05575	0.945	0.999
MPB	𝝰LA	Parent Compound	-0.002883	-0.0358529	0.0269094	0.827	0.999	-0.0116154	-0.19431	0.163874	0.908	0.971773	-0.00873238	-0.185918	0.165577	0.933	0.991496	0.0196108	-1.70131	1.85684	0.873	0.999
1-NAP	9S-HODE	Cytochrome p450 Pathway	-0.00472926	-0.0516539	0.0309127	0.827	0.999	0.288835	-0.0386273	0.613423	0.092	0.413152	0.293564	-0.035096	0.618362	0.082	0.424277	-0.00395476	-0.43942	0.267878	0.865	0.999
9-PHE	8-IP	Oxidative Stress	-0.00546344	-0.0671374	0.0471794	0.827	0.999	0.0496728	-0.276019	0.36111	0.761	0.971773	0.0551362	-0.256877	0.360841	0.726	0.991496	0.00238486	-1.62518	1.51862	0.972	0.999
Hg	PGA2	Cyclooxygenase Pathway	-0.00381432	-0.0402058	0.0229908	0.828	0.999	-0.112459	-0.341938	0.10556	0.318	0.919107	-0.108644	-0.331473	0.109085	0.326	0.904992	0.00626949	-0.666896	0.726418	0.868	0.999
Mo	IL-1β	Inflammatory	0.00363342	-0.0272422	0.041352	0.828	0.999	0.535199	-0.0440598	1.06945	0.069	0.383554	0.531565	-0.0395559	1.06291	0.064	0.414149	0.00290163	-0.102068	0.142053	0.811	0.999
Se	RVD2	Lipoxygenase Pathway	-0.0105667	-0.120543	0.0759753	0.828	0.999	0.277525	-0.341769	0.859907	0.371	0.970743	0.288092	-0.336159	0.873422	0.348	0.941265	-0.00292661	-0.946441	1.05785	0.947	0.999
BPA	15-oxoETE	Lipoxygenase Pathway	-0.00438515	-0.0495498	0.0354221	0.829	0.999	0.0782925	-0.298407	0.444945	0.664	0.971773	0.0826776	-0.296849	0.452686	0.661	0.991496	-0.0039505	-0.902455	1.09089	0.921	0.999
PPB	LTB4	Lipoxygenase Pathway	0.00212126	-0.0167292	0.0257976	0.829	0.999	-0.0242649	-0.146545	0.0976295	0.73	0.971773	-0.0263862	-0.148997	0.098457	0.703	0.991496	-0.000870854	-1.46373	1.54473	0.979	0.999
MPB	18-HETE	Cytochrome p450 Pathway	0.0028942	-0.0208309	0.0336115	0.83	0.999	-0.0120373	-0.197841	0.168935	0.916	0.971773	-0.0149315	-0.197857	0.16443	0.875	0.991496	0.00198606	-1.50915	1.6153	0.966	0.999
MEHHP	9-oxoODE	Cyclooxygenase Pathway	-0.0034304	-0.0445534	0.0295023	0.831	0.999	-0.214991	-0.43948	-0.0109981	0.043	0.383554	-0.21156	-0.429378	-0.00526595	0.046	0.414149	0.00605897	-0.288438	0.269548	0.84	0.999
MBZP	PGE2	Cyclooxygenase Pathway	-0.00325931	-0.0392987	0.0284131	0.831	0.999	-0.0283253	-0.26293	0.192805	0.833	0.971773	-0.025066	-0.252747	0.194648	0.846	0.991496	0.00884799	-1.18526	1.91546	0.896	0.999
MEP	8,9-DHET	Cytochrome p450 Pathway	0.0024055	-0.0241865	0.0319527	0.832	0.999	-0.0541434	-0.261297	0.147062	0.621	0.971773	-0.0565489	-0.266999	0.143347	0.599	0.991496	-0.0007156	-0.97157	1.25426	0.985	0.999
Tl	CAA	Cytochrome p450 Pathway	0.0059116	-0.0519077	0.0669985	0.832	0.999	0.0589733	-0.265639	0.374796	0.704	0.971773	0.0530617	-0.258587	0.364336	0.738	0.991496	0.0236342	-1.55824	1.69945	0.858	0.999
2,5-DCP	13,14DHK-PGF2𝝰	Cyclooxygenase Pathway	0.00211517	-0.015914	0.0245022	0.833	0.999	0.181292	0.040619	0.315429	0.009	0.179458	0.179176	0.0419639	0.311734	0.014	0.234932	0.00480773	-0.136494	0.143132	0.832	0.999
2- and 3-PHE	LTB4	Lipoxygenase Pathway	-0.00679415	-0.0897748	0.072692	0.833	0.999	-0.142219	-0.589677	0.285786	0.517	0.971773	-0.135425	-0.574078	0.292549	0.538	0.991496	0.00811707	-1.29687	1.51587	0.906	0.999
9-PHE	15-HETE	Lipoxygenase Pathway	0.00546101	-0.0484897	0.0646928	0.833	0.999	0.0498747	-0.271263	0.348877	0.745	0.971773	0.0444136	-0.266623	0.34304	0.772	0.991496	0.0203534	-1.80742	1.98987	0.848	0.999
4-PHE	18-HETE	Cytochrome p450 Pathway	-0.00630982	-0.0748807	0.0444831	0.833	0.999	-0.0689818	-0.547769	0.397078	0.768	0.971773	-0.0626719	-0.543004	0.405789	0.782	0.991496	0.000511915	-1.22386	0.991151	0.989	0.999
1-PYR	15-oxoETE	Lipoxygenase Pathway	0.00445954	-0.0347829	0.0508641	0.834	0.999	-0.0991737	-0.47362	0.259474	0.577	0.971773	-0.103633	-0.476173	0.259295	0.573	0.991496	-0.00410423	-0.976535	0.854545	0.925	0.999
Mn	5-HETE	Lipoxygenase Pathway	-0.00525705	-0.0669344	0.0502813	0.834	0.999	0.0618817	-0.191285	0.304716	0.618	0.971773	0.0671387	-0.173904	0.309538	0.585	0.991496	0.00923534	-2.05515	1.78231	0.946	0.999
MEHHP	12(13)-EpoME	Cytochrome p450 Pathway	-0.00339305	-0.0424669	0.0302205	0.835	0.999	-0.214949	-0.438598	-0.0111317	0.044	0.383554	-0.211556	-0.429969	-0.00426319	0.046	0.414149	0.00531397	-0.311774	0.26154	0.849	0.999
MEP	11(12)-EET	Cytochrome p450 Pathway	0.00217459	-0.0248611	0.031588	0.835	0.999	-0.0540314	-0.26204	0.147371	0.625	0.971773	-0.056206	-0.26559	0.142896	0.601	0.991496	-0.000841483	-1.00698	1.22623	0.98	0.999
EPB	9S-HODE	Cytochrome p450 Pathway	0.00218717	-0.0148991	0.0256995	0.835	0.999	-0.0193344	-0.169393	0.126843	0.809	0.971773	-0.0215216	-0.168412	0.124844	0.793	0.991496	0.00132927	-1.25544	1.1265	0.972	0.999
TCS	IL-10	Inflammatory	-0.00368647	-0.0417683	0.0329401	0.835	0.999	0.0724127	-0.0613113	0.194478	0.273	0.823977	0.0760992	-0.05071	0.194696	0.248	0.792832	-0.00812217	-2.40599	1.76478	0.952	0.999
2-FLU	18-HETE	Cytochrome p450 Pathway	-0.00414824	-0.0440833	0.0297134	0.835	0.999	-0.0278335	-0.391385	0.310928	0.894	0.971773	-0.0236852	-0.386744	0.328932	0.9	0.991496	0.000963384	-0.913195	0.829434	0.979	0.999
Mo	LTD4	Lipoxygenase Pathway	-0.00762964	-0.0938848	0.0751087	0.835	0.999	0.536283	-0.0318193	1.07004	0.063	0.383554	0.543913	-0.0200064	1.07642	0.061	0.414149	-0.00925675	-0.361565	0.236016	0.86	0.999
Pb	11-HETE	Cytochrome p450 Pathway	-0.00315788	-0.037495	0.0245567	0.835	0.999	-0.0101438	-0.218703	0.193432	0.955	0.971773	-0.00698596	-0.216495	0.1949	0.969	0.993429	0.00194653	-1.43128	1.20287	0.954	0.999
Mn	DHA	Parent Compound	-0.0048605	-0.0575188	0.0443137	0.836	0.999	0.0620481	-0.18248	0.295503	0.597	0.971773	0.0669086	-0.181752	0.299918	0.589	0.991496	-0.0117556	-1.95127	1.76845	0.903	0.999
MECPP	15-oxoETE	Lipoxygenase Pathway	0.00268592	-0.01826	0.0304778	0.837	0.999	-0.261683	-0.468996	-0.0746011	0.005	0.179458	-0.264369	-0.472863	-0.0752273	0.006	0.234932	-0.00336076	-0.158801	0.0887869	0.838	0.999
MiBP	8-IP	Oxidative Stress	-0.00660299	-0.0772795	0.051323	0.837	0.999	0.333575	-0.0981029	0.733341	0.115	0.441341	0.340178	-0.0797692	0.743411	0.105	0.45324	-0.00508118	-0.517144	0.380992	0.88	0.999
Pb	EPA	Parent Compound	0.00347876	-0.0300501	0.0448966	0.837	0.999	-0.0103651	-0.23648	0.197602	0.949	0.971773	-0.0138438	-0.236618	0.196781	0.931	0.991496	0.0114533	-1.77682	1.57642	0.898	0.999
1-NAP	PGB2	Cyclooxygenase Pathway	-0.0036845	-0.0476427	0.032013	0.838	0.999	0.288592	-0.0406969	0.616824	0.094	0.413152	0.292277	-0.0374153	0.622048	0.085	0.425957	-0.00409775	-0.418893	0.211683	0.876	0.999
MiBP	IL-1β	Inflammatory	-0.00338619	-0.0396618	0.02381	0.839	0.999	0.332926	-0.0910791	0.732357	0.114	0.439687	0.336312	-0.0863616	0.737462	0.109	0.461062	-0.00206192	-0.302577	0.166631	0.873	0.999
Mo	8-HETE	Lipoxygenase Pathway	-0.00707692	-0.0792539	0.060511	0.839	0.999	0.536435	-0.0452389	1.07357	0.068	0.383554	0.543512	-0.0373923	1.08134	0.064	0.414149	-0.00731078	-0.287266	0.199822	0.863	0.999
MEHP	PGA2	Cyclooxygenase Pathway	0.00322077	-0.0248201	0.0407803	0.84	0.999	-0.239314	-0.502822	0.00975291	0.063	0.383554	-0.242535	-0.512985	0.00813156	0.06	0.414149	-0.00366	-0.378621	0.188321	0.859	0.999
EPB	IL-6	Inflammatory	0.00255745	-0.0260552	0.0325374	0.84	0.999	-0.0194007	-0.169283	0.129674	0.81	0.971773	-0.0219582	-0.167685	0.12638	0.787	0.991496	0.00712833	-1.90844	1.84162	0.934	0.999
2-FLU	8-IP	Oxidative Stress	-0.0114234	-0.142878	0.113318	0.84	0.999	-0.0275674	-0.391466	0.314793	0.898	0.971773	-0.0161439	-0.399779	0.33969	0.938	0.991496	0.00360767	-4.05515	3.99309	0.99	0.999
2- and 3-PHE	18-HETE	Cytochrome p450 Pathway	-0.00532879	-0.0648469	0.0437986	0.84	0.999	-0.14211	-0.587597	0.285347	0.514	0.971773	-0.136781	-0.570671	0.292536	0.531	0.991496	0.003478	-0.960539	1.00353	0.922	0.999
1-PYR	PGB2	Cyclooxygenase Pathway	0.00632722	-0.044086	0.0748147	0.84	0.999	-0.0981059	-0.466681	0.256788	0.611	0.971773	-0.104433	-0.469966	0.24662	0.576	0.991496	1.78e-05	-1.75884	1.37395	0.999	0.999
Ba	PGD2	Cyclooxygenase Pathway	-0.00272574	-0.034698	0.0249842	0.84	0.999	-0.102351	-0.28697	0.0716035	0.259	0.813766	-0.0996255	-0.277973	0.0714076	0.259	0.802623	0.0179342	-0.983996	0.870135	0.821	0.999
Zn	17-HETE	Cytochrome p450 Pathway	0.00558089	-0.0473747	0.0683051	0.84	0.999	-0.021251	-0.519554	0.43872	0.924	0.971773	-0.0268319	-0.515914	0.435065	0.903	0.991496	0.00116723	-1.17856	1.18541	0.972	0.999
BP3	PGA2	Cyclooxygenase Pathway	0.00151775	-0.0115323	0.0178747	0.841	0.999	0.0517251	-0.0812223	0.183562	0.452	0.971773	0.0502073	-0.0837908	0.181003	0.465	0.991496	0.00711705	-0.701287	1.00922	0.839	0.999
MBP	18-HETE	Cytochrome p450 Pathway	-0.00294623	-0.0336738	0.0198697	0.842	0.999	-0.214453	-0.543427	0.0897929	0.183	0.665385	-0.211506	-0.536609	0.0949973	0.191	0.679046	0.0032574	-0.31804	0.36133	0.863	0.999
EPB	EPA	Parent Compound	0.00207403	-0.0189211	0.0244527	0.842	0.999	-0.0195827	-0.165341	0.128457	0.833	0.971773	-0.0216567	-0.171135	0.13052	0.804	0.991496	0.00616799	-1.05046	1.52469	0.931	0.999
Mn	9S-HODE	Cytochrome p450 Pathway	0.00486242	-0.0319452	0.0526454	0.842	0.999	0.0620722	-0.178888	0.2883	0.594	0.971773	0.0572098	-0.178889	0.284874	0.611	0.991496	0.0187826	-1.30925	1.3097	0.842	0.999
Sn	9,10-DiHOME	Cytochrome p450 Pathway	0.00365562	-0.0285618	0.043451	0.842	0.999	0.0705927	-0.14651	0.277763	0.496	0.971773	0.0669371	-0.147127	0.26969	0.517	0.991496	0.0171057	-1.43138	1.28368	0.844	0.999
BPA	8-HETE	Lipoxygenase Pathway	0.00506734	-0.0523879	0.0648195	0.843	0.999	0.0776324	-0.310228	0.440834	0.679	0.971773	0.0725651	-0.30101	0.440252	0.695	0.991496	0.021039	-1.10809	1.48615	0.852	0.999
MEOHP	IL-1β	Inflammatory	-0.00278964	-0.0344569	0.0238841	0.844	0.999	-0.276955	-0.502893	-0.0645202	0.007	0.179458	-0.274166	-0.504839	-0.0656593	0.011	0.234932	0.00383748	-0.0990482	0.187894	0.845	0.999
MBZP	8-IP	Oxidative Stress	-0.00374557	-0.0477737	0.0390547	0.844	0.999	-0.0286874	-0.26755	0.19589	0.83	0.971773	-0.0249418	-0.261355	0.197545	0.849	0.991496	0.00361993	-1.70977	1.9289	0.976	0.999
1-PYR	CY	Protein Damage	0.00402538	-0.0471682	0.0618982	0.844	0.999	-0.0995533	-0.467852	0.26083	0.581	0.971773	-0.103579	-0.468637	0.260064	0.571	0.991496	-0.00495714	-1.1869	1.13263	0.929	0.999
Sn	8(9)-EET	Cytochrome p450 Pathway	0.00365906	-0.0292936	0.0436251	0.844	0.999	0.0705636	-0.144123	0.277307	0.498	0.971773	0.0669046	-0.146338	0.270547	0.52	0.991496	0.0166788	-1.4105	1.18123	0.844	0.999
Tl	DHA	Parent Compound	-0.00407473	-0.0607397	0.047335	0.844	0.999	0.059203	-0.253844	0.373412	0.701	0.971773	0.0632777	-0.247792	0.379024	0.695	0.991496	-0.00942676	-1.4686	1.27643	0.889	0.999
MEP	9(10)-EpoME	Cytochrome p450 Pathway	-0.00272007	-0.0368201	0.029756	0.845	0.999	-0.0541364	-0.265942	0.147609	0.612	0.971773	-0.0514163	-0.261547	0.144774	0.626	0.991496	0.0201304	-1.48229	1.57001	0.843	0.999
1-PHE	LTB4	Lipoxygenase Pathway	-0.00542466	-0.0693359	0.0545805	0.845	0.999	-0.0645459	-0.486368	0.343095	0.755	0.971773	-0.0591213	-0.478851	0.351212	0.785	0.991496	0.0042841	-1.29492	1.42659	0.944	0.999
MEOHP	TNF-𝝰	Inflammatory	0.00258462	-0.0206631	0.0306526	0.846	0.999	-0.276855	-0.504612	-0.0683483	0.007	0.179458	-0.27944	-0.498361	-0.0774382	0.006	0.234932	-0.00351058	-0.185973	0.0925678	0.847	0.999
Ba	TNF-𝝰	Inflammatory	0.00263685	-0.0230883	0.0342882	0.846	0.999	-0.102722	-0.287078	0.0686143	0.256	0.813766	-0.105359	-0.285413	0.0658314	0.239	0.781385	-0.00248392	-0.830379	0.805277	0.934	0.999
Pb	17-HETE	Cytochrome p450 Pathway	-0.0036616	-0.0424662	0.0277907	0.846	0.999	-0.0105306	-0.230463	0.194426	0.953	0.971773	-0.00686903	-0.22334	0.199838	0.97	0.993575	0.00838169	-1.60328	1.29409	0.899	0.999
Pb	BCPGE2	Cyclooxygenase Pathway	0.00263335	-0.0202128	0.0303887	0.846	0.999	-0.0104415	-0.227065	0.197541	0.955	0.971773	-0.0130749	-0.229074	0.193779	0.929	0.991496	0.0011564	-0.983698	0.986587	0.973	0.999
MCPP	9S-HODE	Cytochrome p450 Pathway	-0.00731466	-0.0993456	0.083635	0.847	0.999	-0.20812	-0.427083	-0.000186741	0.049	0.383554	-0.200805	-0.433395	0.0139706	0.07	0.416051	0.0364429	-0.896313	0.878416	0.848	0.999
BPA	16-HETE	Cytochrome p450 Pathway	0.00316119	-0.0319382	0.0464894	0.848	0.999	0.0779013	-0.293782	0.441827	0.663	0.971773	0.0747401	-0.295247	0.437787	0.683	0.991496	0.00448367	-0.750436	0.817923	0.891	0.999
MECPP	LTD4	Lipoxygenase Pathway	0.00468746	-0.0478971	0.0647294	0.849	0.999	-0.261157	-0.472399	-0.070749	0.013	0.186012	-0.265845	-0.47217	-0.0777886	0.007	0.234932	-0.0113844	-0.416044	0.183689	0.858	0.999
2- and 3-PHE	LTC4-ME	Lipoxygenase Pathway	0.00448507	-0.0374565	0.0532989	0.849	0.999	-0.14199	-0.584711	0.282164	0.511	0.971773	-0.146475	-0.573679	0.275289	0.499	0.991496	-0.00165358	-1.06696	0.614461	0.962	0.999
1-PHE	13S-HODE	Lipoxygenase Pathway	-0.00567924	-0.0864589	0.0665596	0.849	0.999	-0.0629569	-0.475663	0.334442	0.77	0.971773	-0.0572777	-0.471836	0.342234	0.775	0.991496	0.0092121	-1.95689	1.4847	0.883	0.999
MCPP	12,13-DiHOME	Cytochrome p450 Pathway	0.00346021	-0.0325028	0.0444791	0.85	0.999	-0.207854	-0.430871	-0.000271042	0.049	0.383554	-0.211314	-0.42802	-0.0113184	0.038	0.414149	-0.00503838	-0.440765	0.252005	0.875	0.999
BPA	LTD4	Lipoxygenase Pathway	-0.00489125	-0.0706065	0.0552733	0.85	0.999	0.0784401	-0.292839	0.442693	0.669	0.971773	0.0833313	-0.280689	0.440684	0.648	0.991496	0.0035828	-1.67679	1.56651	0.967	0.999
Cu	PGE3	Cyclooxygenase Pathway	0.0059415	-0.0667985	0.0777835	0.85	0.999	-0.474363	-1.04437	0.0688222	0.086	0.413152	-0.480304	-1.06225	0.0542256	0.084	0.425957	-0.0051202	-0.417628	0.299827	0.884	0.999
1-NAP	5-oxoETE	Lipoxygenase Pathway	0.00557294	-0.0578301	0.0743415	0.851	0.999	0.288854	-0.042414	0.604891	0.078	0.413152	0.283281	-0.0236044	0.595091	0.078	0.424277	0.015444	-0.536694	0.601765	0.827	0.999
MECPP	18-HETE	Cytochrome p450 Pathway	-0.00365184	-0.0507977	0.0395272	0.852	0.999	-0.261859	-0.472952	-0.0714933	0.006	0.179458	-0.258207	-0.467566	-0.0662284	0.008	0.234932	0.00673873	-0.194393	0.240662	0.854	0.999
As	17-HETE	Cytochrome p450 Pathway	-0.00278329	-0.0346924	0.0241586	0.852	0.999	0.00286732	-0.218124	0.209153	0.955	0.971773	0.00565061	-0.215281	0.212382	0.945	0.991496	0.00314052	-1.19918	1.29654	0.949	0.999
Ba	BCPGE2	Cyclooxygenase Pathway	-0.00207646	-0.0271969	0.0170597	0.852	0.999	-0.102761	-0.2885	0.0720827	0.256	0.813766	-0.100685	-0.284347	0.0750172	0.267	0.812962	0.00509628	-0.676198	0.603868	0.88	0.999
Mn	BCPGE2	Cyclooxygenase Pathway	0.00256327	-0.0222538	0.0349045	0.852	0.999	0.0618832	-0.180303	0.29243	0.598	0.971773	0.0593199	-0.17845	0.294136	0.612	0.991496	0.0049608	-0.908413	0.913762	0.904	0.999
MEHP	13-oxoODE	Lipoxygenase Pathway	0.00190263	-0.0219354	0.0287159	0.853	0.999	-0.239315	-0.503271	0.00705817	0.056	0.383554	-0.241218	-0.508427	0.00644293	0.059	0.414149	-0.00250419	-0.250387	0.147171	0.871	0.999
Hg	DY	Protein Damage	0.00396867	-0.044127	0.0551112	0.853	0.999	-0.112401	-0.339009	0.102368	0.322	0.924902	-0.11637	-0.343241	0.10665	0.305	0.882634	-0.0115242	-1.51833	1.34583	0.915	0.999
1-PYR	13,14DHK-PGF2𝝰	Cyclooxygenase Pathway	-0.00454902	-0.0640829	0.0533446	0.854	0.999	-0.0983527	-0.471579	0.256599	0.604	0.971773	-0.0938037	-0.45517	0.26319	0.605	0.991496	0.0112623	-1.30955	1.95446	0.864	0.999
1-NAP	LTC4-ME	Lipoxygenase Pathway	0.00251941	-0.0250773	0.0339358	0.855	0.999	0.28832	-0.0412986	0.616889	0.089	0.413152	0.285801	-0.0439558	0.617755	0.086	0.425957	0.00323261	-0.163471	0.279542	0.872	0.999
Se	NY	Protein Damage	-0.0108967	-0.136456	0.0941071	0.855	0.999	0.276758	-0.354332	0.872487	0.382	0.971773	0.287655	-0.35379	0.890293	0.369	0.962139	-0.00767253	-1.03989	1.3414	0.889	0.999
MPB	16-HETE	Cytochrome p450 Pathway	-0.00221917	-0.0266897	0.0157656	0.856	0.999	-0.0119171	-0.195409	0.169361	0.92	0.971773	-0.00969795	-0.190876	0.172406	0.929	0.991496	0.00261806	-1.02529	1.0305	0.952	0.999
Pb	16-HETE	Cytochrome p450 Pathway	-0.0024986	-0.0302017	0.0181517	0.856	0.999	-0.0103565	-0.229409	0.19328	0.952	0.971773	-0.00785786	-0.226333	0.201271	0.966	0.992842	0.00228616	-0.893007	0.852893	0.95	0.999
MPB	PGA2	Cyclooxygenase Pathway	0.00209613	-0.018678	0.0284684	0.857	0.999	-0.0118272	-0.190511	0.164261	0.905	0.971773	-0.0139233	-0.191959	0.164091	0.889	0.991496	-3.36e-05	-1.22678	0.921144	0.998	0.999
Hg	LTB4	Lipoxygenase Pathway	-0.0029943	-0.0415299	0.0310914	0.857	0.999	-0.112865	-0.343021	0.111334	0.322	0.924902	-0.10987	-0.336535	0.107886	0.329	0.907883	0.0110518	-0.758429	1.04029	0.849	0.999
Pb	NY	Protein Damage	0.00388283	-0.0316402	0.0439744	0.857	0.999	-0.0104128	-0.226656	0.191398	0.948	0.971773	-0.0142956	-0.228938	0.192054	0.928	0.991496	0.0044105	-2.44942	2.45512	0.971	0.999
Se	LA	Parent Compound	0.0174567	-0.151639	0.204281	0.857	0.999	0.278046	-0.322272	0.844859	0.357	0.970743	0.260589	-0.329873	0.821486	0.368	0.961696	0.04201	-2.13279	1.95079	0.814	0.999
MEP	5,6-DHET	Cytochrome p450 Pathway	-0.00198396	-0.027918	0.0200356	0.858	0.999	-0.0542076	-0.2641	0.140732	0.616	0.971773	-0.0522237	-0.265939	0.142109	0.622	0.991496	0.00257351	-1.2315	0.912074	0.944	0.999
Se	5(6)-EET	Cytochrome p450 Pathway	-0.00867437	-0.10845	0.0855289	0.858	0.999	0.275672	-0.351677	0.865548	0.377	0.970743	0.284347	-0.342688	0.870293	0.356	0.9507	-0.0071083	-1.04677	1.30928	0.949	0.999
Ba	17-HETE	Cytochrome p450 Pathway	-0.00298743	-0.0365234	0.0241076	0.859	0.999	-0.10251	-0.28865	0.0688017	0.261	0.813766	-0.0995227	-0.28123	0.0698975	0.267	0.812962	0.0109152	-0.804235	0.888735	0.836	0.999
Ni	DHA	Parent Compound	-0.00442259	-0.0612031	0.0464247	0.859	0.999	0.12753	-0.255179	0.487683	0.484	0.971773	0.131952	-0.254063	0.491836	0.493	0.991496	-0.00808796	-0.978825	1.01464	0.893	0.999
Cu	15-oxoETE	Lipoxygenase Pathway	0.00459968	-0.0352133	0.0554667	0.86	0.999	-0.474632	-1.06225	0.0765303	0.09	0.413152	-0.479232	-1.06224	0.0690266	0.092	0.43082	-0.00227931	-0.213972	0.169809	0.89	0.999
Sn	LA	Parent Compound	0.00438336	-0.0514883	0.0610038	0.86	0.999	0.0708108	-0.156741	0.287545	0.521	0.971773	0.0664275	-0.153297	0.280547	0.537	0.991496	0.0388621	-2.20742	2.28452	0.805	0.999
2,5-DCP	PGE3	Cyclooxygenase Pathway	0.00231026	-0.0260243	0.0307458	0.861	0.999	0.181331	0.0450694	0.310526	0.01	0.179458	0.179021	0.04576	0.306163	0.008	0.234932	0.00678687	-0.233142	0.190392	0.855	0.999
BPB	15-oxoETE	Lipoxygenase Pathway	-0.00149406	-0.0203598	0.0152263	0.861	0.999	-0.00676446	-0.129036	0.112051	0.923	0.971773	-0.0052704	-0.128845	0.115443	0.952	0.991496	0.000585687	-1.36723	1.40415	0.99	0.999
As	CY	Protein Damage	-0.00427027	-0.0579328	0.0498999	0.861	0.999	0.00271353	-0.224814	0.214406	0.968	0.971773	0.0069838	-0.223745	0.225779	0.934	0.991496	-0.00113219	-2.26428	2.65597	0.995	0.999
Hg	IL-6	Inflammatory	0.00305438	-0.0339307	0.0451504	0.861	0.999	-0.112615	-0.339852	0.108943	0.337	0.933293	-0.11567	-0.347462	0.104292	0.311	0.8889	-0.00157173	-1.26531	1.29512	0.98	0.999
MBZP	15-oxoETE	Lipoxygenase Pathway	0.0027477	-0.025724	0.0354153	0.862	0.999	-0.0287575	-0.265681	0.195184	0.818	0.971773	-0.0315052	-0.265645	0.191159	0.806	0.991496	-0.000334978	-1.15922	1.149	0.994	0.999
BP3	NY	Protein Damage	-0.00170205	-0.0232391	0.0156202	0.862	0.999	0.0520995	-0.0806897	0.183153	0.455	0.971773	0.0538015	-0.079795	0.185365	0.421	0.991496	-0.000466082	-0.793528	1.10909	0.983	0.999
BP3	5(6)-EET	Cytochrome p450 Pathway	0.00129142	-0.016992	0.0190809	0.862	0.999	0.0516349	-0.0791408	0.180782	0.461	0.971773	0.0503435	-0.0840065	0.182343	0.462	0.991496	0.00973971	-1.22772	1.47451	0.891	0.999
MPB	LTB4	Lipoxygenase Pathway	0.00253317	-0.0219927	0.0337445	0.862	0.999	-0.011955	-0.196473	0.169431	0.912	0.971773	-0.0144882	-0.199651	0.168368	0.885	0.991496	-0.000181045	-1.47624	1.62313	0.996	0.999
MEP	8-IP	Oxidative Stress	0.00237949	-0.021295	0.033361	0.863	0.999	-0.0536779	-0.264041	0.144175	0.609	0.971773	-0.0560573	-0.267101	0.142799	0.603	0.991496	-0.00064371	-1.0796	1.02325	0.98	0.999
MPB	EPA	Parent Compound	-0.00206975	-0.0297389	0.0224021	0.863	0.999	-0.0120705	-0.193376	0.168389	0.918	0.971773	-0.0100008	-0.190975	0.167416	0.926	0.991496	0.0062582	-1.45772	1.23828	0.923	0.999
9-PHE	16-HETE	Cytochrome p450 Pathway	-0.00358316	-0.0478332	0.0308595	0.863	0.999	0.0496376	-0.272484	0.354443	0.745	0.971773	0.0532207	-0.26218	0.358667	0.739	0.991496	-0.000390813	-0.974871	1.10049	0.99	0.999
4-PHE	LTB4	Lipoxygenase Pathway	-0.00588305	-0.0805501	0.06221	0.863	0.999	-0.0688038	-0.554753	0.405464	0.762	0.971773	-0.0629208	-0.545442	0.403018	0.782	0.991496	0.0037708	-1.39272	1.15798	0.949	0.999
Tl	8-IP	Oxidative Stress	-0.00355611	-0.0516399	0.0371682	0.863	0.999	0.059112	-0.251012	0.366711	0.692	0.971773	0.0626681	-0.242369	0.371884	0.688	0.991496	-0.00282563	-1.46457	1.08931	0.951	0.999
Ba	NY	Protein Damage	0.00324081	-0.025952	0.0411224	0.864	0.999	-0.102566	-0.290578	0.0761261	0.262	0.813766	-0.105807	-0.288892	0.0666352	0.244	0.785544	-0.00287589	-1.02002	1.14931	0.94	0.999
Mo	18-HETE	Cytochrome p450 Pathway	0.00395678	-0.0404528	0.0576387	0.864	0.999	0.535586	-0.0430709	1.07985	0.071	0.386333	0.53163	-0.0484376	1.06501	0.069	0.415434	0.00310028	-0.144625	0.185827	0.849	0.999
Mo	BCPGE2	Cyclooxygenase Pathway	0.00552719	-0.0495649	0.0700693	0.864	0.999	0.534727	-0.0448806	1.0798	0.069	0.383554	0.529199	-0.0469663	1.06828	0.072	0.416783	0.0032904	-0.197144	0.226833	0.867	0.999
Zn	LTB4	Lipoxygenase Pathway	-0.00395829	-0.0535069	0.0391112	0.864	0.999	-0.0219178	-0.518146	0.436861	0.921	0.971773	-0.0179596	-0.50588	0.439937	0.946	0.991496	0.00343162	-0.869497	1.03159	0.909	0.999
BPB	LTB4	Lipoxygenase Pathway	-0.00160821	-0.0220759	0.0155786	0.865	0.999	-0.00676934	-0.127804	0.111545	0.934	0.971773	-0.00516113	-0.125954	0.115783	0.953	0.991496	0.00327888	-1.21749	1.45955	0.943	0.999
TCS	DY	Protein Damage	-0.00317957	-0.0408053	0.0323364	0.865	0.999	0.0718863	-0.0504944	0.185606	0.26	0.813766	0.0750659	-0.0516886	0.197299	0.24	0.782447	-0.0192923	-1.86782	1.77214	0.901	0.999
Se	LTC4-ME	Lipoxygenase Pathway	0.0041685	-0.0413961	0.0553621	0.865	0.999	0.276774	-0.346344	0.864947	0.369	0.970743	0.272606	-0.360891	0.863718	0.375	0.963921	0.00307683	-0.465143	0.534355	0.902	0.999
MEHP	RVD2	Lipoxygenase Pathway	0.00242267	-0.0286987	0.0381952	0.866	0.999	-0.238838	-0.505979	0.0108251	0.06	0.383554	-0.241261	-0.503514	0.00312773	0.055	0.414149	-0.00342309	-0.374528	0.254205	0.886	0.999
MBZP	BCPGE2	Cyclooxygenase Pathway	0.00269434	-0.0247966	0.0352364	0.866	0.999	-0.0289617	-0.263816	0.195202	0.81	0.971773	-0.0316561	-0.26576	0.190488	0.797	0.991496	0.000431983	-1.32874	1.16607	0.992	0.999
MEP	NY	Protein Damage	0.00289521	-0.0282039	0.0394386	0.866	0.999	-0.0539252	-0.259862	0.147653	0.612	0.971773	-0.0568204	-0.268205	0.14805	0.593	0.991496	-0.00849526	-1.31789	1.34243	0.876	0.999
Cu	PGJ2	Cyclooxygenase Pathway	0.0045145	-0.0513807	0.0719724	0.866	0.999	-0.476591	-1.05883	0.0503115	0.086	0.413152	-0.481106	-1.04415	0.0460191	0.08	0.424277	-0.00306454	-0.362497	0.228648	0.886	0.999
Cu	DY	Protein Damage	0.00391956	-0.057634	0.0728645	0.867	0.999	-0.473983	-1.03839	0.0680513	0.086	0.413152	-0.477902	-1.04822	0.0614824	0.089	0.426244	-0.00320563	-0.354728	0.241754	0.883	0.999
MEHHP	LTD4	Lipoxygenase Pathway	-0.00363878	-0.0562903	0.0454476	0.868	0.999	-0.21451	-0.454334	-0.00302366	0.047	0.383554	-0.210872	-0.435506	-0.00103719	0.049	0.414149	0.0115592	-0.490473	0.335678	0.861	0.999
As	11-HETE	Cytochrome p450 Pathway	-0.00206035	-0.0324772	0.0226112	0.868	0.999	0.00250341	-0.224605	0.213939	0.962	0.971773	0.00456376	-0.220596	0.213851	0.946	0.991496	1.66e-06	-1.46968	1.10833	0.999	0.999
Hg	8,9-DHET	Cytochrome p450 Pathway	0.00166353	-0.0248242	0.0300589	0.868	0.999	-0.112894	-0.341055	0.105022	0.311	0.910225	-0.114558	-0.342022	0.10161	0.307	0.886209	-0.00210674	-0.900453	0.671141	0.947	0.999
Zn	RVD2	Lipoxygenase Pathway	-0.00334929	-0.0512544	0.0391517	0.868	0.999	-0.0208664	-0.520946	0.435668	0.934	0.971773	-0.0175171	-0.505405	0.43561	0.948	0.991496	0.00107017	-0.976897	1.24964	0.968	0.999
MPB	PGD2	Cyclooxygenase Pathway	-0.00256287	-0.0382729	0.0341809	0.869	0.999	-0.0117669	-0.206223	0.17381	0.909	0.971773	-0.00920408	-0.193706	0.173592	0.931	0.991496	0.0145021	-2.53202	1.69104	0.894	0.999
2-NAP	13,14DHK-PGD2	Cyclooxygenase Pathway	0.00397967	-0.0501307	0.0639402	0.869	0.999	0.0656296	-0.248456	0.363047	0.673	0.971773	0.06165	-0.242672	0.357218	0.689	0.991496	0.0301773	-2.25703	1.70427	0.844	0.999
1-NAP	EPA	Parent Compound	-0.00378075	-0.0501851	0.0333842	0.869	0.999	0.288384	-0.0545734	0.619056	0.095	0.413152	0.292165	-0.0408487	0.624105	0.082	0.424277	-0.00337793	-0.447421	0.318469	0.904	0.999
Tl	17-HETE	Cytochrome p450 Pathway	-0.00353695	-0.0534928	0.0398696	0.869	0.999	0.0594361	-0.244716	0.361907	0.691	0.971773	0.0629731	-0.233572	0.363811	0.681	0.991496	0.000318288	-1.20705	1.04761	0.99	0.999
MBP	NY	Protein Damage	0.0045612	-0.039909	0.0565222	0.87	0.999	-0.21433	-0.543669	0.0887273	0.19	0.669331	-0.218891	-0.557671	0.0890775	0.191	0.679046	-0.00604759	-0.634003	0.61473	0.868	0.999
MCPP	5,6-DHET	Cytochrome p450 Pathway	0.00181878	-0.0229809	0.0318879	0.87	0.999	-0.208253	-0.431484	-0.00635803	0.043	0.383554	-0.210072	-0.42818	-0.00967642	0.042	0.414149	-0.00318584	-0.309988	0.192242	0.877	0.999
BPB	LTC4-ME	Lipoxygenase Pathway	0.000976882	-0.00942157	0.0138332	0.87	0.999	-0.00676769	-0.128077	0.112509	0.933	0.971773	-0.00774457	-0.128825	0.111754	0.918	0.991496	0.000845711	-0.785714	0.917911	0.975	0.999
9-PHE	RVD2	Lipoxygenase Pathway	0.00331167	-0.0373089	0.0500336	0.87	0.999	0.0501964	-0.274382	0.3555	0.746	0.971773	0.0468847	-0.266419	0.354714	0.765	0.991496	0.0084206	-1.23302	1.29858	0.878	0.999
Zn	8-IP	Oxidative Stress	-0.00608085	-0.0835216	0.0607983	0.87	0.999	-0.0218497	-0.521613	0.435816	0.931	0.971773	-0.0157689	-0.52517	0.453237	0.974	0.995162	-0.00605792	-2.22181	2.40334	0.925	0.999
Zn	13,14DHK-PGF2𝝰	Cyclooxygenase Pathway	0.00526359	-0.0510354	0.0721799	0.87	0.999	-0.0208272	-0.515028	0.436741	0.934	0.971773	-0.0260908	-0.516602	0.433196	0.911	0.991496	0.00202334	-1.1193	1.39066	0.952	0.999
MEP	9S-HODE	Cytochrome p450 Pathway	-0.00253506	-0.0342043	0.0239416	0.871	0.999	-0.0536617	-0.268305	0.146063	0.615	0.971773	-0.0511266	-0.261114	0.15001	0.62	0.991496	0.00299064	-1.05081	0.91768	0.928	0.999
As	8-IP	Oxidative Stress	-0.00218187	-0.0288838	0.0220173	0.871	0.999	0.00264291	-0.220349	0.212272	0.963	0.971773	0.00482478	-0.217476	0.215847	0.946	0.991496	0.00219937	-1.2257	1.17747	0.966	0.999
BPA	LTC4-ME	Lipoxygenase Pathway	0.00220079	-0.021874	0.0314644	0.872	0.999	0.0779057	-0.295304	0.443238	0.673	0.971773	0.0757049	-0.299325	0.445621	0.685	0.991496	-8.33e-05	-0.545663	0.489501	0.995	0.999
Mn	LTB4	Lipoxygenase Pathway	-0.00314608	-0.0433804	0.0281207	0.872	0.999	0.0616694	-0.180542	0.295706	0.593	0.971773	0.0648155	-0.168284	0.299638	0.578	0.991496	0.00152206	-1.27102	1.24584	0.959	0.999
Ni	LTC4-ME	Lipoxygenase Pathway	0.00414224	-0.0378	0.0547069	0.872	0.999	0.127147	-0.250509	0.479283	0.489	0.971773	0.123005	-0.254912	0.480066	0.498	0.991496	0.00451963	-0.930226	0.907645	0.925	0.999
Zn	11-HETE	Cytochrome p450 Pathway	0.00496214	-0.0419307	0.0653041	0.872	0.999	-0.0221612	-0.520124	0.433986	0.919	0.971773	-0.0271233	-0.529075	0.436408	0.91	0.991496	-0.000152449	-0.939362	1.34281	0.993	0.999
MBP	LTB4	Lipoxygenase Pathway	-0.00359676	-0.0569936	0.046706	0.873	0.999	-0.214429	-0.540243	0.0881069	0.18	0.665385	-0.210832	-0.538717	0.100627	0.206	0.708469	0.00294766	-0.529745	0.771137	0.925	0.999
Hg	11(12)-EET	Cytochrome p450 Pathway	0.00162151	-0.0251826	0.0309344	0.873	0.999	-0.112911	-0.340316	0.104443	0.314	0.914387	-0.114533	-0.341189	0.102227	0.309	0.887561	-0.0019055	-0.889383	0.668792	0.953	0.999
MEOHP	18-HETE	Cytochrome p450 Pathway	-0.00372333	-0.0521306	0.0399561	0.874	0.999	-0.277107	-0.506786	-0.0712922	0.008	0.179458	-0.273384	-0.504324	-0.0704151	0.012	0.234932	0.00588215	-0.22087	0.232981	0.876	0.999
2,4-DCP	AA	Parent Compound	0.0030166	-0.0378573	0.047477	0.874	0.999	0.0701065	-0.124637	0.252221	0.463	0.971773	0.0670899	-0.119412	0.245828	0.472	0.991496	0.0238375	-1.6347	1.71214	0.815	0.999
Ba	8,9-DHET	Cytochrome p450 Pathway	0.00191952	-0.028914	0.0334714	0.874	0.999	-0.102704	-0.293883	0.0715616	0.257	0.813766	-0.104623	-0.287486	0.0690691	0.242	0.784554	-0.00256378	-0.90313	0.927736	0.949	0.999
Zn	15-HETE	Lipoxygenase Pathway	0.00533581	-0.0565514	0.0738917	0.874	0.999	-0.0206389	-0.530952	0.438604	0.942	0.971773	-0.0259747	-0.523228	0.43297	0.922	0.991496	0.00448804	-1.16108	1.6491	0.942	0.999
MEOHP	PGA2	Cyclooxygenase Pathway	0.00251852	-0.0235524	0.0351073	0.875	0.999	-0.277063	-0.511488	-0.0694203	0.01	0.179458	-0.279582	-0.510647	-0.0705702	0.009	0.234932	-0.00238157	-0.177634	0.0954135	0.877	0.999
MiBP	LTC4-ME	Lipoxygenase Pathway	-0.0024305	-0.0339807	0.0226391	0.875	0.999	0.333207	-0.0929793	0.723543	0.112	0.434868	0.335637	-0.0846947	0.733835	0.108	0.459347	-0.00116113	-0.301688	0.183777	0.917	0.999
1-PYR	14(15)-EET	Cytochrome p450 Pathway	-0.00427864	-0.0594003	0.0427528	0.875	0.999	-0.0998257	-0.464147	0.267324	0.578	0.971773	-0.0955471	-0.462903	0.264772	0.592	0.991496	0.00538825	-0.948746	1.09471	0.911	0.999
Mo	11-HETE	Cytochrome p450 Pathway	0.00724526	-0.0677617	0.0983205	0.875	0.999	0.534599	-0.0450742	1.08368	0.066	0.383554	0.527354	-0.0493802	1.06216	0.07	0.416051	0.00563969	-0.28688	0.319142	0.871	0.999
MEHHP	BCPGE2	Cyclooxygenase Pathway	0.00252913	-0.0235312	0.033574	0.876	0.999	-0.214594	-0.44443	-0.00558395	0.042	0.383554	-0.217123	-0.451707	-0.00864092	0.045	0.414149	-0.00322441	-0.277663	0.166718	0.878	0.999
EPB	15DO12,14-PGJ2	Cyclooxygenase Pathway	-0.00223859	-0.0345919	0.0268369	0.876	0.999	-0.019134	-0.172998	0.129784	0.834	0.971773	-0.0168955	-0.164008	0.130406	0.849	0.991496	0.0208009	-2.09526	1.8963	0.884	0.999
MPB	13S-HODE	Lipoxygenase Pathway	0.00303946	-0.0298139	0.0407986	0.876	0.999	-0.0115242	-0.196677	0.16634	0.903	0.971773	-0.0145636	-0.191968	0.161113	0.877	0.991496	0.00857204	-1.24471	1.62391	0.905	0.999
Mn	NY	Protein Damage	-0.0044398	-0.060658	0.040149	0.876	0.999	0.0619212	-0.18014	0.293618	0.602	0.971773	0.066361	-0.167196	0.296504	0.569	0.991496	0.000415123	-1.9602	1.78594	0.992	0.999
Sn	14(15)-EET	Cytochrome p450 Pathway	-0.00290254	-0.0462244	0.033048	0.876	0.999	0.070791	-0.127657	0.269246	0.473	0.971773	0.0736936	-0.127089	0.265227	0.447	0.991496	-0.00327383	-1.38547	1.49162	0.959	0.999
2,4-DCP	NY	Protein Damage	-0.00273827	-0.0385203	0.0265315	0.877	0.999	0.0694824	-0.121216	0.248685	0.463	0.971773	0.0722206	-0.126358	0.2541	0.45	0.991496	-0.00424182	-1.38633	1.2959	0.93	0.999
EPB	15-HETE	Lipoxygenase Pathway	-0.00165669	-0.0291982	0.0221614	0.877	0.999	-0.0193945	-0.170596	0.129345	0.83	0.971773	-0.0177378	-0.166978	0.131272	0.831	0.991496	0.0147093	-1.49933	1.75569	0.877	0.999
Mo	12(13)-EpoME	Cytochrome p450 Pathway	-0.00597233	-0.0848729	0.0656401	0.877	0.999	0.534189	-0.0276322	1.08385	0.067	0.383554	0.540161	-0.0325246	1.07558	0.06	0.414149	-0.00459815	-0.362348	0.173377	0.878	0.999
Pb	LTB4	Lipoxygenase Pathway	-0.00230557	-0.0344444	0.0246406	0.877	0.999	-0.0103926	-0.2238	0.192772	0.961	0.971773	-0.00808699	-0.222838	0.197741	0.968	0.992842	0.00155317	-1.43625	1.27885	0.964	0.999
TCS	11-HETE	Cytochrome p450 Pathway	0.00100963	-0.011777	0.0168204	0.878	0.999	0.0720903	-0.0499048	0.186776	0.26	0.813766	0.0710807	-0.0516382	0.185857	0.261	0.804519	0.00262623	-0.567098	0.712737	0.898	0.999
1-PHE	8-IP	Oxidative Stress	-0.00695838	-0.110777	0.0931827	0.878	0.999	-0.0644343	-0.489422	0.335681	0.755	0.971773	-0.0574759	-0.498967	0.369446	0.786	0.991496	-0.00433928	-2.76164	2.82816	0.975	0.999
PPB	CAA	Cytochrome p450 Pathway	0.002002	-0.0257729	0.0291856	0.879	0.999	-0.0243464	-0.15028	0.0988747	0.728	0.971773	-0.0263484	-0.143743	0.0952049	0.69	0.991496	0.0110191	-2.15277	2.16999	0.931	0.999
9-PHE	13,14DHK-PGD2	Cyclooxygenase Pathway	-0.00533481	-0.082714	0.0725896	0.879	0.999	0.0510756	-0.264452	0.344821	0.739	0.971773	0.0564104	-0.242378	0.346219	0.706	0.991496	0.0376764	-2.45238	2.83446	0.85	0.999
Hg	5-HETE	Lipoxygenase Pathway	0.0037295	-0.0422556	0.0544214	0.879	0.999	-0.112716	-0.342753	0.115126	0.346	0.95027	-0.116445	-0.347394	0.109977	0.312	0.89066	0.00201237	-1.41318	1.5398	0.977	0.999
EPB	NY	Protein Damage	0.00181496	-0.0209597	0.0272542	0.88	0.999	-0.019084	-0.168047	0.129912	0.816	0.971773	-0.0208989	-0.176185	0.129292	0.794	0.991496	-0.0105134	-1.44295	1.32455	0.876	0.999
2-NAP	RVD2	Lipoxygenase Pathway	-0.00280243	-0.0431799	0.0326819	0.88	0.999	0.0645295	-0.245934	0.361422	0.677	0.971773	0.0673319	-0.238935	0.367492	0.665	0.991496	0.0010263	-0.796894	1.091	0.973	0.999
PPB	NY	Protein Damage	-0.00183063	-0.0291929	0.0227136	0.881	0.999	-0.0241477	-0.145609	0.0951358	0.721	0.971773	-0.0223171	-0.1428	0.101235	0.737	0.991496	0.0123931	-2.25825	2.14083	0.926	0.999
As	PGJ2	Cyclooxygenase Pathway	0.00287512	-0.0347941	0.047305	0.881	0.999	0.00194341	-0.221315	0.216506	0.966	0.971773	-0.000931712	-0.22251	0.207706	0.979	0.995162	0.00696175	-1.77331	1.53579	0.925	0.999
Hg	20-HETE	Cytochrome p450 Pathway	0.00213839	-0.0279745	0.0357228	0.881	0.999	-0.112809	-0.341888	0.104879	0.312	0.912	-0.114947	-0.347161	0.10269	0.298	0.868886	-0.00294159	-0.843873	0.744582	0.943	0.999
Tl	15DO12,14-PGJ2	Cyclooxygenase Pathway	0.00391587	-0.0566911	0.0654794	0.881	0.999	0.0594609	-0.251678	0.366612	0.711	0.971773	0.0555451	-0.241943	0.355517	0.718	0.991496	0.0266706	-1.56284	1.99372	0.848	0.999
Tl	9(10)-EpoME	Cytochrome p450 Pathway	-0.00431458	-0.0709802	0.0560704	0.881	0.999	0.0590802	-0.270112	0.37655	0.702	0.971773	0.0633948	-0.246179	0.372847	0.694	0.991496	0.0113529	-2.06634	1.69578	0.933	0.999
BPB	9(10)-EpoME	Cytochrome p450 Pathway	0.00181819	-0.026346	0.028931	0.882	0.999	-0.0067648	-0.132408	0.110788	0.938	0.971773	-0.00858299	-0.127502	0.10768	0.902	0.991496	0.027997	-2.10908	2.67728	0.846	0.999
Se	TNF-𝝰	Inflammatory	0.00562891	-0.0679701	0.0927019	0.882	0.999	0.276933	-0.340307	0.864947	0.37	0.970743	0.271304	-0.352844	0.860994	0.378	0.963921	0.00494546	-0.804406	0.766238	0.884	0.999
Zn	LTC4-ME	Lipoxygenase Pathway	-0.00248395	-0.0371872	0.0249822	0.882	0.999	-0.0218201	-0.521195	0.436188	0.917	0.971773	-0.0193362	-0.511652	0.439517	0.933	0.991496	0.00092401	-0.527721	0.719713	0.957	0.999
MBP	11-HETE	Cytochrome p450 Pathway	-0.00252522	-0.038029	0.0258192	0.883	0.999	-0.214526	-0.54151	0.0913429	0.192	0.673307	-0.212	-0.530481	0.0913039	0.194	0.683422	0.00246079	-0.347294	0.341174	0.905	0.999
Ba	11(12)-EET	Cytochrome p450 Pathway	0.00159315	-0.0296015	0.0326636	0.883	0.999	-0.102672	-0.293134	0.0700307	0.256	0.813766	-0.104265	-0.286659	0.0699588	0.244	0.785544	-0.00190572	-0.955194	0.888196	0.953	0.999
MECPP	8,9-DHET	Cytochrome p450 Pathway	0.00268764	-0.0458607	0.0539951	0.884	0.999	-0.26182	-0.470795	-0.0663963	0.008	0.179458	-0.264508	-0.471152	-0.0722269	0.006	0.234932	-0.00559896	-0.352993	0.175202	0.884	0.999
9-PHE	5,6-DHET	Cytochrome p450 Pathway	0.00266275	-0.0346485	0.0464266	0.884	0.999	0.0485336	-0.269279	0.364389	0.766	0.971773	0.0458709	-0.275167	0.356237	0.775	0.991496	0.00490984	-1.00931	1.22962	0.932	0.999
9-PHE	15-oxoETE	Lipoxygenase Pathway	-0.00448241	-0.0639832	0.0418057	0.884	0.999	0.0497142	-0.2669	0.351592	0.756	0.971773	0.0541966	-0.269596	0.365223	0.738	0.991496	-0.0018372	-1.81422	1.50667	0.968	0.999
MCPP	13,14DHK-PGD2	Cyclooxygenase Pathway	0.00830193	-0.093077	0.111243	0.885	0.999	-0.208466	-0.439837	0.00606345	0.054	0.383554	-0.216768	-0.41395	-0.0310266	0.026	0.327543	-0.0171922	-2.07888	0.587899	0.929	0.999
TCS	8-IP	Oxidative Stress	-0.00126949	-0.0178023	0.0122612	0.885	0.999	0.0720949	-0.0522534	0.187955	0.244	0.813766	0.0733644	-0.0475653	0.18903	0.24	0.782447	-0.00138622	-0.661683	0.501197	0.947	0.999
Mn	CRP	Inflammatory	-0.00326081	-0.0548906	0.039446	0.885	0.999	0.0616926	-0.181867	0.288474	0.596	0.971773	0.0649534	-0.173725	0.29923	0.59	0.991496	-0.000795601	-1.68762	1.50197	0.975	0.999
MEHP	18-HETE	Cytochrome p450 Pathway	-0.00390529	-0.0652573	0.0546582	0.886	0.999	-0.239515	-0.512045	0.0154015	0.066	0.383554	-0.23561	-0.502988	0.0114592	0.068	0.415434	0.00963293	-0.479605	0.531151	0.884	0.999
MEP	IL-1β	Inflammatory	0.000950492	-0.0140482	0.0177054	0.886	0.999	-0.0543213	-0.267414	0.144447	0.613	0.971773	-0.0552718	-0.268709	0.145452	0.607	0.991496	-0.00102851	-0.574422	0.565807	0.963	0.999
MEP	LTD4	Lipoxygenase Pathway	0.00333363	-0.0371814	0.0488063	0.886	0.999	-0.0534714	-0.27112	0.153186	0.629	0.971773	-0.056805	-0.266668	0.142275	0.597	0.991496	0.010677	-2.14618	1.70939	0.931	0.999
1-PHE	NY	Protein Damage	-0.0063261	-0.0987177	0.0779159	0.886	0.999	-0.0639768	-0.486497	0.347622	0.761	0.971773	-0.0576507	-0.480677	0.352261	0.79	0.991496	0.00452737	-2.99131	2.45661	0.961	0.999
As	LTB4	Lipoxygenase Pathway	0.00261056	-0.0303601	0.0412109	0.886	0.999	0.0027085	-0.227271	0.212974	0.963	0.971773	9.79e-05	-0.224472	0.209184	0.978	0.995162	0.0052902	-1.58615	1.63587	0.927	0.999
Hg	11-HETE	Cytochrome p450 Pathway	-0.00164457	-0.0270719	0.0189029	0.886	0.999	-0.112702	-0.346692	0.11117	0.324	0.924916	-0.111057	-0.343865	0.11382	0.325	0.904382	0.00282389	-0.47036	0.676365	0.906	0.999
Sn	9S-HODE	Cytochrome p450 Pathway	-0.002023	-0.0328051	0.0241145	0.886	0.999	0.0707094	-0.14097	0.271403	0.485	0.971773	0.0727324	-0.136213	0.269722	0.471	0.991496	-0.000476827	-1.14245	0.997986	0.987	0.999
MBP	PGA2	Cyclooxygenase Pathway	0.00245342	-0.0275823	0.0383484	0.887	0.999	-0.214636	-0.546582	0.0953809	0.197	0.684627	-0.21709	-0.544904	0.0903619	0.187	0.673084	-0.00158716	-0.493833	0.336605	0.928	0.999
BPB	12,13-DiHOME	Cytochrome p450 Pathway	-0.00162145	-0.0270878	0.0205146	0.887	0.999	-0.00661578	-0.130398	0.112607	0.947	0.971773	-0.00499433	-0.133225	0.115691	0.97	0.993575	0.00906706	-1.55719	1.79323	0.924	0.999
Hg	8-IP	Oxidative Stress	-0.00144043	-0.0287527	0.0257629	0.887	0.999	-0.112643	-0.34248	0.111396	0.322	0.924902	-0.111202	-0.342103	0.108958	0.329	0.907883	0.00560338	-0.648912	0.787557	0.887	0.999
MiBP	LTD4	Lipoxygenase Pathway	-0.00313818	-0.065898	0.0609973	0.888	0.999	0.334262	-0.0840295	0.725239	0.108	0.432169	0.337401	-0.06741	0.720964	0.103	0.450479	-0.00499661	-0.647833	0.475522	0.93	0.999
MCPP	LTD4	Lipoxygenase Pathway	-0.00255493	-0.057068	0.0529182	0.888	0.999	-0.207755	-0.441659	0.0030574	0.058	0.383554	-0.2052	-0.422747	-0.00208139	0.047	0.414149	0.0137107	-0.491571	0.466243	0.854	0.999
Mo	13,14DHK-PGF2𝝰	Cyclooxygenase Pathway	0.00431898	-0.0604938	0.0750893	0.888	0.999	0.53626	-0.0416288	1.07612	0.065	0.383554	0.531941	-0.033447	1.06196	0.067	0.414149	0.00377709	-0.179871	0.190444	0.879	0.999
Mo	9-oxoODE	Cyclooxygenase Pathway	-0.00600361	-0.0872756	0.0667579	0.888	0.999	0.534075	-0.0295945	1.07721	0.067	0.383554	0.540078	-0.0286162	1.08195	0.061	0.414149	-0.00490846	-0.346579	0.176423	0.887	0.999
Ni	9-oxoODE	Cyclooxygenase Pathway	0.00431027	-0.0623167	0.0751142	0.888	0.999	0.126307	-0.265893	0.488456	0.497	0.971773	0.121997	-0.26034	0.484156	0.501	0.991496	0.00868606	-1.27156	1.50099	0.917	0.999
Pb	CY	Protein Damage	-0.00269849	-0.0452185	0.0394975	0.889	0.999	-0.0102173	-0.223814	0.19462	0.959	0.971773	-0.00751882	-0.224381	0.196664	0.974	0.995162	0.00471946	-2.23167	1.8579	0.976	0.999
EPB	DHA	Parent Compound	0.00157308	-0.0186537	0.0247785	0.89	0.999	-0.0192268	-0.169072	0.131436	0.809	0.971773	-0.0207999	-0.166049	0.128203	0.807	0.991496	0.00507768	-1.60762	1.19531	0.927	0.999
2-FLU	8,9-DHET	Cytochrome p450 Pathway	0.00270993	-0.038822	0.0492519	0.89	0.999	-0.0271702	-0.389884	0.313928	0.894	0.971773	-0.0298801	-0.386091	0.320984	0.869	0.991496	0.00319565	-1.27809	1.62078	0.95	0.999
MEHP	AA	Parent Compound	-0.00309823	-0.0495782	0.0377324	0.891	0.999	-0.238639	-0.511726	0.011037	0.066	0.383554	-0.23554	-0.501045	0.0120457	0.068	0.415434	0.00724194	-0.359591	0.387398	0.873	0.999
MBZP	NY	Protein Damage	0.00256922	-0.0293468	0.0391442	0.891	0.999	-0.0287312	-0.265745	0.191727	0.829	0.971773	-0.0313005	-0.269184	0.19273	0.814	0.991496	-0.00467675	-1.32034	1.13878	0.926	0.999
4-PHE	16-HETE	Cytochrome p450 Pathway	0.00253294	-0.0433116	0.0527956	0.891	0.999	-0.068516	-0.544268	0.387794	0.774	0.971773	-0.0710489	-0.535669	0.379326	0.753	0.991496	0.00181383	-0.84747	0.95799	0.951	0.999
Hg	LTD4	Lipoxygenase Pathway	0.00304471	-0.0439222	0.0528393	0.891	0.999	-0.112654	-0.350951	0.11424	0.334	0.928312	-0.115699	-0.351865	0.10519	0.316	0.895462	0.00123944	-1.68153	1.42115	0.987	0.999
Ni	12(13)-EpoME	Cytochrome p450 Pathway	0.00433094	-0.0615774	0.0745274	0.891	0.999	0.126356	-0.268213	0.483887	0.496	0.971773	0.122025	-0.261889	0.480873	0.506	0.991496	0.00859258	-1.24956	1.52711	0.911	0.999
Pb	9S-HODE	Cytochrome p450 Pathway	0.00317393	-0.029602	0.0466703	0.891	0.999	-0.01023	-0.231822	0.198614	0.959	0.971773	-0.0134039	-0.229886	0.190997	0.946	0.991496	0.0084876	-1.23252	1.34065	0.892	0.999
Se	9(10)-EpoME	Cytochrome p450 Pathway	-0.00653928	-0.11994	0.0976153	0.891	0.999	0.277714	-0.339383	0.857125	0.365	0.970743	0.284253	-0.341999	0.866479	0.358	0.952749	-0.000364598	-1.25934	1.07421	0.998	0.999
Zn	TXB2	Cyclooxygenase Pathway	0.00465347	-0.0635553	0.0792659	0.891	0.999	-0.0210571	-0.526608	0.442094	0.934	0.971773	-0.0257106	-0.513964	0.42836	0.907	0.991496	0.00575195	-1.44596	1.50213	0.929	0.999
MEHP	LTD4	Lipoxygenase Pathway	-0.00259797	-0.0539296	0.0468833	0.892	0.999	-0.238593	-0.510104	0.00752971	0.063	0.383554	-0.235995	-0.496902	0.00534465	0.057	0.414149	0.00891602	-0.428559	0.419524	0.873	0.999
MEOHP	LTD4	Lipoxygenase Pathway	-0.00256575	-0.0520034	0.0441396	0.892	0.999	-0.2766	-0.504886	-0.0712234	0.01	0.179458	-0.274035	-0.49002	-0.0743051	0.008	0.234932	0.00612915	-0.284529	0.194511	0.89	0.999
Se	15DO12,14-PGJ2	Cyclooxygenase Pathway	-0.00771444	-0.15664	0.134457	0.892	0.999	0.278476	-0.3469	0.85913	0.364	0.970743	0.28619	-0.333388	0.866559	0.347	0.939657	0.0020994	-1.6035	1.68281	0.974	0.999
BPB	18-HETE	Cytochrome p450 Pathway	0.000915839	-0.0131345	0.0171976	0.893	0.999	-0.00677062	-0.129741	0.113832	0.936	0.971773	-0.00768646	-0.128344	0.111032	0.923	0.991496	0.00299553	-1.09994	1.0341	0.935	0.999
BP3	18-HETE	Cytochrome p450 Pathway	0.00076659	-0.0115903	0.0145081	0.894	0.999	0.0517894	-0.0868054	0.186505	0.443	0.971773	0.0510228	-0.0869964	0.184968	0.453	0.991496	0.00480764	-0.5406	0.679733	0.869	0.999
1-NAP	LTB4	Lipoxygenase Pathway	0.00216549	-0.0563666	0.0659268	0.895	0.999	0.288694	-0.0511163	0.61548	0.088	0.413152	0.286528	-0.037557	0.618505	0.085	0.425957	0.00346234	-0.362625	0.468612	0.905	0.999
As	20-HETE	Cytochrome p450 Pathway	-0.00219462	-0.0371197	0.028089	0.895	0.999	0.00249302	-0.227318	0.215183	0.962	0.971773	0.00468764	-0.223113	0.214842	0.947	0.991496	0.00408921	-1.23647	1.43053	0.937	0.999
MEHHP	PGE1	Cyclooxygenase Pathway	0.00168209	-0.0269814	0.033295	0.896	0.999	-0.214692	-0.445615	-0.00660855	0.046	0.383554	-0.216374	-0.454681	-0.00113171	0.049	0.414149	-0.00312025	-0.228208	0.23284	0.888	0.999
MECPP	PGA2	Cyclooxygenase Pathway	-0.00161184	-0.0283465	0.0220592	0.896	0.999	-0.26171	-0.470108	-0.0730348	0.005	0.179458	-0.260098	-0.468816	-0.0703413	0.006	0.234932	0.0018091	-0.110492	0.125497	0.897	0.999
EPB	LTC4-ME	Lipoxygenase Pathway	0.000733098	-0.0114837	0.0133519	0.896	0.999	-0.0195025	-0.172281	0.129889	0.831	0.971773	-0.0202356	-0.171148	0.128028	0.82	0.991496	-0.000100528	-0.621539	0.68174	0.993	0.999
Mn	PGE1	Cyclooxygenase Pathway	-0.00401714	-0.0705907	0.0640761	0.896	0.999	0.0618485	-0.175818	0.294199	0.594	0.971773	0.0658657	-0.182874	0.30061	0.588	0.991496	-0.0150217	-2.72327	3.07363	0.946	0.999
MECPP	IL-1β	Inflammatory	-0.00139935	-0.0278841	0.0204777	0.898	0.999	-0.261749	-0.469212	-0.0736301	0.006	0.179458	-0.260349	-0.466516	-0.0720094	0.006	0.234932	0.00149051	-0.112477	0.139147	0.898	0.999
2-FLU	CY	Protein Damage	0.00299685	-0.0473506	0.0565451	0.898	0.999	-0.0279601	-0.395422	0.318255	0.888	0.971773	-0.0309569	-0.397344	0.319289	0.881	0.991496	-0.00224064	-1.72975	1.10439	0.962	0.999
Zn	8,9-DHET	Cytochrome p450 Pathway	-0.00233524	-0.0451969	0.0375128	0.898	0.999	-0.0215137	-0.513217	0.441102	0.927	0.971773	-0.0191785	-0.506007	0.437026	0.937	0.991496	0.00262796	-1.02801	0.943484	0.937	0.999
MECPP	5(6)-EET	Cytochrome p450 Pathway	0.00250327	-0.0335991	0.0411432	0.899	0.999	-0.262145	-0.467399	-0.0743576	0.006	0.179458	-0.264649	-0.467481	-0.0788007	0.005	0.234932	-0.0063124	-0.245624	0.143192	0.901	0.999
EPB	13S-HODE	Lipoxygenase Pathway	0.00177316	-0.0242095	0.0308279	0.899	0.999	-0.0192734	-0.16938	0.128649	0.823	0.971773	-0.0210466	-0.169853	0.126006	0.797	0.991496	0.00576575	-1.28367	1.66121	0.92	0.999
2-FLU	IL-1β	Inflammatory	0.00150692	-0.0248581	0.0318819	0.899	0.999	-0.0281387	-0.395008	0.31214	0.882	0.971773	-0.0296457	-0.39627	0.317742	0.883	0.991496	5.74e-05	-0.958919	0.677201	0.997	0.999
9-PHE	LTB4	Lipoxygenase Pathway	-0.0027996	-0.047185	0.0371805	0.899	0.999	0.0496354	-0.272329	0.364082	0.761	0.971773	0.052435	-0.263726	0.361884	0.742	0.991496	0.000730639	-1.20666	1.01694	0.986	0.999
4-PHE	8-IP	Oxidative Stress	-0.0029559	-0.0635786	0.0522752	0.899	0.999	-0.0682253	-0.541346	0.391886	0.768	0.971773	-0.0652694	-0.541548	0.395811	0.776	0.991496	0.000878355	-1.30545	0.957572	0.977	0.999
1-PYR	12(13)-EpoME	Cytochrome p450 Pathway	0.00440243	-0.0528809	0.0691895	0.899	0.999	-0.0996715	-0.463901	0.266678	0.581	0.971773	-0.104074	-0.466204	0.248782	0.572	0.991496	0.00147306	-1.42415	1.25241	0.984	0.999
MEHP	LTC4-ME	Lipoxygenase Pathway	-0.00128352	-0.023733	0.0187186	0.9	0.999	-0.239089	-0.51139	0.0102155	0.064	0.383554	-0.237805	-0.508884	0.00970946	0.067	0.414149	0.00136128	-0.150795	0.201273	0.9	0.999
MEHHP	TNF-𝝰	Inflammatory	0.00144974	-0.0213701	0.0270842	0.9	0.999	-0.214707	-0.444536	-0.00852763	0.041	0.383554	-0.216157	-0.43979	-0.00948151	0.043	0.414149	-0.00197647	-0.28971	0.173045	0.909	0.999
MCPP	TNF-𝝰	Inflammatory	-0.00140355	-0.0265004	0.0201466	0.9	0.999	-0.208021	-0.430894	-0.00411617	0.047	0.383554	-0.206618	-0.422601	-0.00828745	0.041	0.414149	0.00190993	-0.199968	0.207129	0.893	0.999
BPB	PGD2	Cyclooxygenase Pathway	0.00135159	-0.0236327	0.0277323	0.9	0.999	-0.00649398	-0.132829	0.113963	0.941	0.971773	-0.00784557	-0.13059	0.111797	0.908	0.991496	0.0242441	-1.77661	1.98784	0.869	0.999
As	PGE2	Cyclooxygenase Pathway	-0.00220501	-0.0449402	0.0356808	0.9	0.999	0.00319494	-0.221459	0.215551	0.948	0.971773	0.00539995	-0.215717	0.217215	0.938	0.991496	0.00969427	-1.87452	1.53071	0.9	0.999
Mn	DY	Protein Damage	-0.00542575	-0.0992057	0.08658	0.9	0.999	0.0620042	-0.180162	0.286601	0.595	0.971773	0.06743	-0.183078	0.312651	0.579	0.991496	-0.00828966	-4.03497	3.84985	0.981	0.999
2-NAP	DHA	Parent Compound	0.00147805	-0.0299856	0.0360785	0.901	0.999	0.0643481	-0.252506	0.367836	0.676	0.971773	0.0628701	-0.249623	0.368326	0.678	0.991496	0.00339515	-0.907603	0.707857	0.931	0.999
2-FLU	11(12)-EET	Cytochrome p450 Pathway	0.00243275	-0.0402079	0.0493723	0.901	0.999	-0.0270209	-0.388059	0.313585	0.893	0.971773	-0.0294536	-0.383882	0.31015	0.869	0.991496	0.00349459	-1.28735	1.74523	0.944	0.999
Sn	PGJ2	Cyclooxygenase Pathway	-0.00153797	-0.0357832	0.0304797	0.901	0.999	0.0707674	-0.13084	0.261853	0.468	0.971773	0.0723054	-0.128585	0.262398	0.457	0.991496	-0.00224823	-1.2753	1.16224	0.957	0.999
BP3	LTB4	Lipoxygenase Pathway	0.00109546	-0.0140145	0.0179147	0.902	0.999	0.0518249	-0.083673	0.184019	0.448	0.971773	0.0507295	-0.0877088	0.186929	0.453	0.991496	0.00288141	-0.741094	0.895663	0.932	0.999
BPB	IL-1β	Inflammatory	0.000886308	-0.0128773	0.0165864	0.902	0.999	-0.00683147	-0.130807	0.111649	0.931	0.971773	-0.00771778	-0.128189	0.111853	0.922	0.991496	0.00183207	-0.996685	1.17933	0.951	0.999
2-NAP	TNF-𝝰	Inflammatory	-0.00131615	-0.0272123	0.0216154	0.902	0.999	0.0639676	-0.252248	0.369611	0.668	0.971773	0.0652837	-0.246616	0.370211	0.668	0.991496	0.000957786	-0.573123	0.640158	0.964	0.999
Cu	LTC4-ME	Lipoxygenase Pathway	-0.00238312	-0.0447431	0.0305115	0.902	0.999	-0.474611	-1.06655	0.068252	0.09	0.413152	-0.472228	-1.06265	0.0722995	0.095	0.431784	0.00109241	-0.119836	0.175162	0.906	0.999
2,4-DCP	CRP	Inflammatory	0.00383274	-0.0521906	0.0638227	0.903	0.999	0.0695716	-0.126078	0.250686	0.484	0.971773	0.0657389	-0.121503	0.241816	0.49	0.991496	0.0328013	-2.62207	2.24421	0.833	0.999
2- and 3-PHE	CRP	Inflammatory	0.00675078	-0.0788227	0.112265	0.903	0.999	-0.143293	-0.587541	0.277297	0.506	0.971773	-0.150044	-0.579377	0.264889	0.475	0.991496	0.00438197	-1.81379	1.46293	0.933	0.999
4-PHE	13S-HODE	Lipoxygenase Pathway	-0.00572727	-0.101218	0.0837879	0.903	0.999	-0.067194	-0.543427	0.388446	0.774	0.971773	-0.0614667	-0.534272	0.383806	0.783	0.991496	0.010019	-1.67396	1.8257	0.889	0.999
MEHHP	15-oxoETE	Lipoxygenase Pathway	0.00156309	-0.0169053	0.0244521	0.904	0.999	-0.214904	-0.443253	-0.00549133	0.048	0.383554	-0.216468	-0.446481	-0.00742904	0.043	0.414149	-0.00195847	-0.208767	0.121648	0.906	0.999
MEOHP	LTC4-ME	Lipoxygenase Pathway	-0.00118647	-0.0255741	0.0192594	0.904	0.999	-0.276705	-0.505059	-0.070882	0.008	0.179458	-0.275518	-0.503493	-0.0703089	0.008	0.234932	0.00113363	-0.0932187	0.132355	0.904	0.999
MECPP	CY	Protein Damage	0.0014915	-0.028348	0.03431	0.904	0.999	-0.261691	-0.471513	-0.0723885	0.006	0.179458	-0.263183	-0.475227	-0.0695299	0.007	0.234932	-0.00246938	-0.168311	0.137585	0.904	0.999
MEP	PGE3	Cyclooxygenase Pathway	0.0018376	-0.0314415	0.0387607	0.904	0.999	-0.0538265	-0.260129	0.146687	0.612	0.971773	-0.0556641	-0.261323	0.138088	0.592	0.991496	0.00694167	-1.51945	1.66532	0.936	0.999
MPB	14(15)-EET	Cytochrome p450 Pathway	-0.00137899	-0.0274505	0.0225521	0.904	0.999	-0.0122642	-0.194523	0.170931	0.894	0.971773	-0.0108852	-0.193341	0.172295	0.907	0.991496	0.00162289	-1.21384	1.37508	0.974	0.999
1-NAP	15DO12,14-PGJ2	Cyclooxygenase Pathway	0.00376794	-0.0592207	0.073203	0.904	0.999	0.288664	-0.0646194	0.630427	0.104	0.432029	0.284896	-0.0486322	0.621227	0.104	0.452293	0.00971571	-0.540536	0.587807	0.878	0.999
2- and 3-PHE	15-oxoETE	Lipoxygenase Pathway	0.002836	-0.0358049	0.0490368	0.904	0.999	-0.142075	-0.578948	0.278217	0.513	0.971773	-0.144911	-0.577977	0.272895	0.511	0.991496	-0.00111686	-0.677214	0.715789	0.961	0.999
Ba	RVD2	Lipoxygenase Pathway	-0.00126639	-0.0272271	0.0225251	0.904	0.999	-0.102514	-0.286866	0.0664401	0.252	0.813766	-0.101248	-0.280089	0.0694118	0.251	0.794833	0.00607321	-0.634659	0.759209	0.884	0.999
Ba	9S-HODE	Cytochrome p450 Pathway	-0.00120103	-0.0266082	0.0223107	0.904	0.999	-0.102405	-0.292631	0.0769259	0.275	0.826574	-0.101204	-0.2902	0.0789183	0.278	0.830418	0.0038631	-0.715743	0.723433	0.903	0.999
Cu	TNF-𝝰	Inflammatory	-0.0024677	-0.0466602	0.0378495	0.904	0.999	-0.474944	-1.06115	0.0668531	0.094	0.413152	-0.472476	-1.06122	0.0721566	0.092	0.43082	0.00185289	-0.147217	0.19965	0.902	0.999
MBP	LA	Parent Compound	-0.00350806	-0.0657273	0.0532803	0.905	0.999	-0.214179	-0.547083	0.0897526	0.184	0.665385	-0.210671	-0.530172	0.0890897	0.179	0.65342	0.0116231	-0.824582	0.660197	0.893	0.999
EPB	18-HETE	Cytochrome p450 Pathway	0.000907227	-0.0157935	0.0195317	0.905	0.999	-0.0196846	-0.169612	0.130037	0.823	0.971773	-0.0205918	-0.170696	0.129019	0.817	0.991496	0.00044889	-0.805121	1.08791	0.986	0.999
2-FLU	PGA2	Cyclooxygenase Pathway	-0.00235624	-0.0471361	0.0386554	0.905	0.999	-0.0281371	-0.387219	0.327502	0.871	0.971773	-0.0257809	-0.382625	0.323749	0.89	0.991496	0.00201296	-1.08153	1.33621	0.95	0.999
4-PHE	DHA	Parent Compound	-0.00353826	-0.0741638	0.0608298	0.905	0.999	-0.0691022	-0.555744	0.399059	0.764	0.971773	-0.0655639	-0.542912	0.395636	0.774	0.991496	0.00199078	-1.23565	1.50832	0.967	0.999
Ba	16-HETE	Cytochrome p450 Pathway	0.00198848	-0.0308939	0.0381084	0.905	0.999	-0.102382	-0.289777	0.0750616	0.263	0.813766	-0.104371	-0.287361	0.0651587	0.251	0.794833	-0.000750582	-1.45115	1.10781	0.978	0.999
Ni	13,14DHK-PGF2𝝰	Cyclooxygenase Pathway	0.00259625	-0.0464886	0.0535967	0.905	0.999	0.128188	-0.247353	0.492243	0.503	0.971773	0.125592	-0.249176	0.482419	0.503	0.991496	0.00765073	-0.868416	0.859541	0.878	0.999
Tl	NY	Protein Damage	0.00387196	-0.0463852	0.0677131	0.905	0.999	0.0589052	-0.257484	0.371649	0.694	0.971773	0.0550332	-0.251948	0.364701	0.72	0.991496	0.0166762	-1.41491	2.22496	0.869	0.999
2-NAP	IL-10	Inflammatory	0.00289513	-0.0531085	0.0616306	0.906	0.999	0.0644696	-0.250608	0.368671	0.686	0.971773	0.0615745	-0.247052	0.363345	0.687	0.991496	0.0218261	-1.63053	1.82476	0.874	0.999
Mn	18-HETE	Cytochrome p450 Pathway	-0.00211593	-0.0336648	0.0232477	0.906	0.999	0.0620036	-0.175872	0.293862	0.595	0.971773	0.0641195	-0.171608	0.295076	0.583	0.991496	0.000224129	-1.0294	0.888873	0.989	0.999
MEOHP	CY	Protein Damage	0.00136655	-0.0228965	0.0293141	0.907	0.999	-0.276954	-0.508593	-0.074829	0.009	0.179458	-0.278321	-0.505751	-0.0760151	0.007	0.234932	-0.00136311	-0.142546	0.0978767	0.91	0.999
MiBP	PGD3	Cyclooxygenase Pathway	0.00493988	-0.0882036	0.0967687	0.907	0.999	0.334334	-0.0723744	0.727569	0.115	0.441341	0.329394	-0.0779902	0.715784	0.107	0.459307	0.0144526	-0.769465	0.829243	0.866	0.999
Pb	8-IP	Oxidative Stress	-0.00119821	-0.0231231	0.0166151	0.907	0.999	-0.0104366	-0.22645	0.194178	0.957	0.971773	-0.00923836	-0.225777	0.194594	0.965	0.992842	0.00204363	-0.981775	0.768292	0.94	0.999
Zn	PGE3	Cyclooxygenase Pathway	0.00333898	-0.0723942	0.0781444	0.907	0.999	-0.0212057	-0.520697	0.439425	0.931	0.971773	-0.0245447	-0.515014	0.431755	0.915	0.991496	0.00849638	-1.40311	2.00336	0.924	0.999
MBP	CY	Protein Damage	0.00231502	-0.0356099	0.0468822	0.908	0.999	-0.214618	-0.543652	0.0867513	0.182	0.665385	-0.216933	-0.54116	0.0892267	0.185	0.669002	-0.00308452	-0.695901	0.541042	0.904	0.999
2,4-DCP	PGE1	Cyclooxygenase Pathway	-0.00338793	-0.0597112	0.0493476	0.909	0.999	0.0696188	-0.122792	0.250475	0.472	0.971773	0.0730067	-0.135534	0.263525	0.474	0.991496	-0.0274258	-2.19037	2.83354	0.901	0.999
1-PYR	9-oxoODE	Cyclooxygenase Pathway	0.00433064	-0.0541241	0.0706001	0.909	0.999	-0.0997732	-0.46803	0.271582	0.583	0.971773	-0.104104	-0.467344	0.254561	0.575	0.991496	0.00192938	-1.20734	1.38792	0.974	0.999
Tl	15-oxoETE	Lipoxygenase Pathway	0.00373516	-0.0571302	0.0708359	0.909	0.999	0.0588278	-0.251199	0.373852	0.703	0.971773	0.0550927	-0.255572	0.371062	0.735	0.991496	-0.00602297	-2.14028	2.03994	0.958	0.999
Pb	15-oxoETE	Lipoxygenase Pathway	-0.00166179	-0.0304268	0.0231004	0.91	0.999	-0.0101848	-0.222433	0.19302	0.96	0.971773	-0.00852302	-0.222106	0.193653	0.965	0.992842	0.00178109	-1.01965	1.07791	0.96	0.999
MiBP	BCPGE2	Cyclooxygenase Pathway	0.00230468	-0.0302273	0.0406184	0.911	0.999	0.333512	-0.0905583	0.722431	0.108	0.432169	0.331208	-0.0910225	0.731348	0.114	0.466876	0.00165117	-0.209935	0.271445	0.915	0.999
MPB	DHA	Parent Compound	0.00111577	-0.018516	0.0228707	0.911	0.999	-0.0118996	-0.194965	0.168542	0.907	0.971773	-0.0130153	-0.193944	0.167013	0.894	0.991496	0.00297535	-0.931277	1.36294	0.938	0.999
1-PHE	12-oxoETE	Lipoxygenase Pathway	0.00615784	-0.120162	0.139962	0.911	0.999	-0.0623891	-0.493898	0.349302	0.777	0.971773	-0.0685469	-0.4829	0.322851	0.731	0.991496	0.056716	-2.99971	3.16531	0.834	0.999
1-PYR	LTC4-ME	Lipoxygenase Pathway	-0.00196096	-0.0356382	0.0283259	0.911	0.999	-0.0993258	-0.475163	0.263332	0.581	0.971773	-0.0973648	-0.468603	0.266473	0.594	0.991496	0.00136359	-0.509354	0.789141	0.938	0.999
Cu	8-IP	Oxidative Stress	0.00525115	-0.0770248	0.0972015	0.911	0.999	-0.475244	-1.06545	0.0638409	0.095	0.413152	-0.480495	-1.06329	0.0699188	0.094	0.431784	-0.00314329	-0.505666	0.362973	0.93	0.999
Zn	11(12)-EET	Cytochrome p450 Pathway	-0.00191494	-0.0444513	0.0388408	0.911	0.999	-0.0214158	-0.515759	0.44131	0.928	0.971773	-0.0195009	-0.508536	0.438257	0.938	0.991496	0.00191773	-0.967072	0.999024	0.947	0.999
BPB	CY	Protein Damage	-0.00101218	-0.0190914	0.0160321	0.912	0.999	-0.00693343	-0.130411	0.113041	0.941	0.971773	-0.00592125	-0.132997	0.117327	0.949	0.991496	-0.000703833	-1.30604	1.47433	0.987	0.999
2-NAP	8-IP	Oxidative Stress	-0.00171678	-0.033278	0.0235844	0.912	0.999	0.0643764	-0.253122	0.36802	0.668	0.971773	0.0660931	-0.251129	0.367823	0.681	0.991496	-0.000529963	-0.781981	0.650246	0.984	0.999
1-PYR	DHA	Parent Compound	-0.00217614	-0.0547942	0.045854	0.912	0.999	-0.0993985	-0.471252	0.261289	0.587	0.971773	-0.0972224	-0.465231	0.270337	0.593	0.991496	0.00173631	-1.14383	1.11169	0.953	0.999
Ba	LTC4-ME	Lipoxygenase Pathway	-0.00156124	-0.030219	0.0211434	0.912	0.999	-0.102773	-0.290804	0.0694183	0.259	0.813766	-0.101212	-0.285758	0.0733119	0.265	0.812526	0.00234511	-0.728914	0.714676	0.925	0.999
Mn	15-oxoETE	Lipoxygenase Pathway	0.00176382	-0.024438	0.0302379	0.912	0.999	0.0620936	-0.178741	0.295146	0.592	0.971773	0.0603298	-0.191086	0.291802	0.614	0.991496	-0.00133363	-1.12017	0.969925	0.972	0.999
Sn	15-HETE	Lipoxygenase Pathway	0.00199133	-0.0322685	0.0375963	0.912	0.999	0.0709205	-0.134828	0.266421	0.469	0.971773	0.0689292	-0.131427	0.260107	0.476	0.991496	0.0161861	-1.24108	1.27316	0.859	0.999
Tl	PGA2	Cyclooxygenase Pathway	0.00287341	-0.0392586	0.0533279	0.912	0.999	0.0590611	-0.251182	0.371339	0.705	0.971773	0.0561876	-0.248833	0.363491	0.716	0.991496	0.000228702	-1.2457	1.19325	0.997	0.999
MEHHP	13,14DHK-PGD2	Cyclooxygenase Pathway	0.00475687	-0.0734377	0.0814675	0.913	0.999	-0.214881	-0.440819	-0.00474515	0.046	0.383554	-0.219638	-0.433634	-0.0201298	0.029	0.357564	-0.0126331	-0.990014	0.456275	0.943	0.999
MCPP	DHA	Parent Compound	0.00119587	-0.0188746	0.0247173	0.913	0.999	-0.208075	-0.430811	-0.0010862	0.05	0.383554	-0.209271	-0.428022	-0.00226187	0.046	0.414149	-0.00152894	-0.21255	0.150565	0.921	0.999
Ba	DHA	Parent Compound	0.00112947	-0.0206796	0.0257841	0.913	0.999	-0.102539	-0.288488	0.0729046	0.258	0.813766	-0.103668	-0.286457	0.071017	0.255	0.79877	-0.00157029	-0.72721	0.60836	0.943	0.999
Cu	IL-1β	Inflammatory	-0.00189999	-0.0349707	0.0258654	0.914	0.999	-0.474943	-1.06522	0.0701707	0.092	0.413152	-0.473043	-1.06495	0.0697643	0.093	0.431784	0.00104069	-0.108912	0.115957	0.91	0.999
Mn	RVD1	Lipoxygenase Pathway	-0.00433702	-0.0791252	0.0670647	0.914	0.999	0.0626713	-0.180579	0.300554	0.586	0.971773	0.0670083	-0.164427	0.301116	0.552	0.991496	0.0289511	-3.14873	2.5381	0.902	0.999
Se	5-oxoETE	Lipoxygenase Pathway	0.00766577	-0.1273	0.149575	0.914	0.999	0.278318	-0.335488	0.855191	0.363	0.970743	0.270652	-0.335404	0.850635	0.368	0.961696	0.0271913	-1.3182	1.6416	0.849	0.999
Sn	16-HETE	Cytochrome p450 Pathway	-0.0017451	-0.0371714	0.027651	0.914	0.999	0.0709612	-0.128739	0.260197	0.471	0.971773	0.0727063	-0.127023	0.258212	0.443	0.991496	0.00254801	-1.1277	1.29308	0.953	0.999
2,4-DCP	DHA	Parent Compound	0.00150519	-0.0318363	0.0390365	0.915	0.999	0.0696724	-0.117507	0.251457	0.47	0.971773	0.0681672	-0.126468	0.248696	0.478	0.991496	0.00421826	-1.25878	1.37711	0.933	0.999
Tl	LTB4	Lipoxygenase Pathway	0.00198411	-0.0325104	0.0404934	0.915	0.999	0.0592529	-0.245706	0.364116	0.699	0.971773	0.0572688	-0.241752	0.363913	0.709	0.991496	0.00497493	-1.24549	0.837295	0.9	0.999
MEP	8-OHdG	Oxidative Stress	0.00163266	-0.0355483	0.038315	0.916	0.999	-0.0538388	-0.254812	0.146273	0.613	0.971773	-0.0554714	-0.254851	0.145777	0.603	0.991496	-1.82e-05	-2.00906	1.66661	0.999	0.999
EPB	17-HETE	Cytochrome p450 Pathway	-0.00108502	-0.0233125	0.0191483	0.916	0.999	-0.0195097	-0.167264	0.12985	0.826	0.971773	-0.0184246	-0.166247	0.128467	0.831	0.991496	0.00784415	-1.12587	1.60892	0.894	0.999
2-NAP	NY	Protein Damage	0.0021665	-0.0295138	0.0419095	0.916	0.999	0.0644737	-0.252087	0.366009	0.674	0.971773	0.0623072	-0.252107	0.362585	0.69	0.991496	0.00505517	-1.02259	0.880721	0.906	0.999
1-NAP	LA	Parent Compound	0.00257889	-0.0537165	0.0580015	0.916	0.999	0.288661	-0.0484071	0.619547	0.095	0.413152	0.286082	-0.0446455	0.612426	0.09	0.4275	0.00746026	-0.467084	0.443868	0.893	0.999
2- and 3-PHE	PGE2	Cyclooxygenase Pathway	0.00315545	-0.0606537	0.0758611	0.916	0.999	-0.141041	-0.579028	0.270535	0.52	0.971773	-0.144197	-0.570196	0.270425	0.498	0.991496	0.00263179	-1.40416	1.39156	0.96	0.999
As	9S-HODE	Cytochrome p450 Pathway	0.00176493	-0.0272648	0.0353031	0.916	0.999	0.00298082	-0.224495	0.216747	0.953	0.971773	0.00121589	-0.222377	0.212899	0.961	0.992842	0.00542718	-1.01274	1.3513	0.913	0.999
Pb	DHA	Parent Compound	0.00136518	-0.0251942	0.031151	0.916	0.999	-0.0103174	-0.224831	0.196015	0.956	0.971773	-0.0116826	-0.228772	0.193971	0.951	0.991496	0.00153524	-1.11962	1.26257	0.974	0.999
Sn	IL-6	Inflammatory	0.00164521	-0.0444832	0.04747	0.916	0.999	0.0705455	-0.135104	0.266547	0.5	0.971773	0.0689003	-0.136458	0.259258	0.484	0.991496	0.0259918	-1.90171	1.6579	0.852	0.999
2-NAP	15-oxoETE	Lipoxygenase Pathway	-0.00212434	-0.0341941	0.0246374	0.917	0.999	0.0642554	-0.251836	0.367825	0.669	0.971773	0.0663797	-0.250729	0.37245	0.672	0.991496	-0.00266179	-0.811751	0.637441	0.93	0.999
MBP	DY	Protein Damage	0.00197967	-0.0584839	0.0648222	0.919	0.999	-0.214731	-0.544311	0.0931007	0.184	0.665385	-0.216711	-0.53686	0.0856017	0.187	0.673084	-0.00146023	-0.843439	0.900652	0.957	0.999
MPB	17-HETE	Cytochrome p450 Pathway	0.00165275	-0.0415866	0.0503615	0.919	0.999	-0.0116666	-0.201193	0.171843	0.913	0.971773	-0.0133193	-0.193333	0.166418	0.892	0.991496	0.019922	-2.13621	2.47795	0.874	0.999
As	CRP	Inflammatory	0.00258966	-0.0363664	0.0489104	0.919	0.999	0.00223588	-0.222865	0.213873	0.967	0.971773	-0.000353779	-0.225868	0.210472	0.983	0.995162	0.00167143	-1.48631	2.03883	0.976	0.999
Cu	18-HETE	Cytochrome p450 Pathway	0.002299	-0.0375213	0.0454516	0.919	0.999	-0.474465	-1.05476	0.0704203	0.088	0.413152	-0.476764	-1.05821	0.0596756	0.09	0.4275	-0.000771001	-0.185136	0.143754	0.931	0.999
Ni	PGE1	Cyclooxygenase Pathway	-0.00227348	-0.0600881	0.0523211	0.919	0.999	0.126933	-0.250179	0.487217	0.48	0.971773	0.129207	-0.250799	0.487483	0.477	0.991496	-0.00279028	-1.22185	0.885993	0.963	0.999
Se	AA	Parent Compound	-0.00731726	-0.16429	0.140787	0.919	0.999	0.278258	-0.368618	0.883183	0.373	0.970743	0.285575	-0.356002	0.881232	0.363	0.960352	0.00295439	-1.64008	1.52971	0.974	0.999
Tl	CRP	Inflammatory	0.00323903	-0.0562481	0.072762	0.919	0.999	0.0581288	-0.263915	0.378491	0.705	0.971773	0.0548898	-0.249727	0.356509	0.711	0.991496	0.0180831	-1.62162	1.80192	0.83	0.999
EPB	PGB2	Cyclooxygenase Pathway	0.000890859	-0.012266	0.0158308	0.92	0.999	-0.019276	-0.169113	0.12863	0.819	0.971773	-0.0201669	-0.168837	0.127837	0.811	0.991496	-0.000172604	-0.848922	0.688298	0.991	0.999
Ba	LTB4	Lipoxygenase Pathway	-0.000580572	-0.0195226	0.0184892	0.92	0.999	-0.102472	-0.289321	0.070307	0.258	0.813766	-0.101892	-0.285729	0.070404	0.259	0.802623	0.00123467	-0.442924	0.489202	0.924	0.999
Ni	LTB4	Lipoxygenase Pathway	0.00298642	-0.0476173	0.0616923	0.92	0.999	0.127334	-0.252847	0.480115	0.479	0.971773	0.124348	-0.2563	0.483661	0.489	0.991496	0.00192413	-0.860916	0.812888	0.957	0.999
MEOHP	LTB4	Lipoxygenase Pathway	-0.0016324	-0.0331388	0.0263892	0.921	0.999	-0.276958	-0.506307	-0.0668528	0.007	0.179458	-0.275326	-0.504748	-0.0705856	0.008	0.234932	0.00128378	-0.122614	0.156007	0.92	0.999
Ba	DY	Protein Damage	0.00119531	-0.027803	0.031752	0.921	0.999	-0.102483	-0.289509	0.0728716	0.266	0.814515	-0.103678	-0.284671	0.0659567	0.253	0.795731	-8.41e-05	-1.14264	0.771025	0.997	0.999
Mo	8-IP	Oxidative Stress	-0.00370969	-0.0664528	0.0493918	0.921	0.999	0.535245	-0.0498777	1.07442	0.068	0.383554	0.538954	-0.0444828	1.07712	0.066	0.414149	-0.00117819	-0.205568	0.170256	0.935	0.999
MECPP	11(12)-EET	Cytochrome p450 Pathway	0.00199376	-0.0462461	0.0511148	0.922	0.999	-0.261696	-0.471281	-0.0669985	0.008	0.179458	-0.26369	-0.470292	-0.0723703	0.006	0.234932	-0.00350225	-0.312966	0.179088	0.922	0.999
Ba	13S-HODE	Lipoxygenase Pathway	0.00196863	-0.0316598	0.0391328	0.922	0.999	-0.10227	-0.302131	0.0822841	0.293	0.862991	-0.104239	-0.29694	0.0779489	0.273	0.822905	0.000121484	-1.09095	1.19841	0.999	0.999
Sn	15-oxoETE	Lipoxygenase Pathway	0.00124374	-0.0220253	0.0266371	0.922	0.999	0.0708056	-0.139781	0.268509	0.482	0.971773	0.0695619	-0.14129	0.266934	0.493	0.991496	0.00210966	-0.935883	0.889657	0.95	0.999
MEHHP	LTC4-ME	Lipoxygenase Pathway	0.00137377	-0.018545	0.0244383	0.923	0.999	-0.214567	-0.445754	-0.00895508	0.042	0.383554	-0.215941	-0.444813	-0.0109824	0.042	0.414149	-0.00123175	-0.235074	0.120228	0.931	0.999
MECPP	CRP	Inflammatory	0.00264655	-0.0743585	0.0769727	0.923	0.999	-0.261427	-0.474296	-0.0700088	0.007	0.179458	-0.264073	-0.469056	-0.0688863	0.006	0.234932	-0.00896984	-0.469953	0.312064	0.926	0.999
TCS	IL-6	Inflammatory	0.000969399	-0.0269199	0.0306609	0.923	0.999	0.0721212	-0.0531071	0.188622	0.261	0.813766	0.0711518	-0.0516713	0.18738	0.256	0.800821	0.0150959	-1.1178	1.70442	0.858	0.999
[truncated: 391 more rows]
