# Supplementary material for: Application of an analytical framework for multivariate mediation analysis of environmental data
Source: Nat Commun. 2020 Nov 6;11:5624. doi: 10.1038/s41467-020-19335-2 (PMC7648785; doi:10.1038/s41467-020-19335-2)
Supplement: Supplementary file 5 — Supplementary Data 2 [file 41467_2020_19335_MOESM5_ESM.xlsx]

## Sheet: Sheet1
Supplementary Data 2. Posterior inclusion probabilities estimated from Bayesian shrinkage mediation analysis
Exposure Analyte	Mediator Name	Posterior Inclusion Probability
Mn	IL-1β	0.106
BPA	LA	0.097
2,4-DCP	11,12-DHET	0.061
2,4-DCP	𝝰LA	0.058
MECPP	𝝰LA	0.052
Ni	𝝰LA	0.045
2- and 3-PHE	IL-1β	0.045
MEHP	𝝰LA	0.041
MiBP	DHA	0.041
MCPP	𝝰LA	0.041
Tl	PGJ2	0.037
2,4-DCP	BCPGE2	0.036
TCS	IL-1β	0.032
Hg	12-oxoETE	0.029
EPB	LA	0.028
1-PYR	𝝰LA	0.027
BP3	PGJ2	0.024
MiBP	EPA	0.024
Mn	LA	0.024
MiBP	LA	0.023
2,4-DCP	DHA	0.023
2,4-DCP	9(10)-EpoME	0.022
Mn	𝝰LA	0.022
MEP	𝝰LA	0.021
Tl	𝝰LA	0.021
MCPP	PGJ2	0.02
2-FLU	EPA	0.019
2-FLU	8-IP	0.019
Se	8-IP	0.019
1-PHE	AA	0.018
Sn	8-IP	0.018
2-FLU	12-HETE	0.017
Mn	20-HETE	0.016
MEHP	EPA	0.016
MiBP	𝝰LA	0.016
2,4-DCP	EPA	0.016
BPB	LA	0.016
4-PHE	IL-1β	0.016
Hg	PGD3	0.015
2-FLU	LTB4	0.015
2,4-DCP	LA	0.015
Hg	IL-1β	0.015
2- and 3-PHE	8-IP	0.015
2,5-DCP	𝝰LA	0.014
2- and 3-PHE	AA	0.014
1-PYR	AA	0.014
Tl	EPA	0.014
MCPP	EPA	0.013
Pb	AA	0.013
Tl	LA	0.013
MBP	IL-6	0.013
BPA	CY	0.013
MBZP	20-HETE	0.012
MiBP	AA	0.012
EPB	𝝰LA	0.012
MiBP	IL-10	0.012
BPA	IL-6	0.012
BPA	TNF-𝝰	0.012
2,4-DCP	CRP	0.012
2,4-DCP	TNF-𝝰	0.012
Cu	IL-10	0.012
Hg	IL-10	0.012
Ni	IL-10	0.012
1-PYR	8-IP	0.012
EPB	PGA2	0.011
MCPP	LA	0.011
Hg	LA	0.011
2,4-DCP	IL-6	0.011
2,4-DCP	IL-10	0.011
Ni	TNF-𝝰	0.011
Se	IL-10	0.011
Se	TNF-𝝰	0.011
2,5-DCP	15DO12,14-PGJ2	0.01
BPA	LTB4	0.01
MEHP	LA	0.01
MEOHP	𝝰LA	0.01
BPA	AA	0.01
2,4-DCP	AA	0.01
EPB	DHA	0.01
2-NAP	AA	0.01
Cu	𝝰LA	0.01
Ni	EPA	0.01
MiBP	IL-1β	0.01
BPA	IL-10	0.01
2,4-DCP	IL-1β	0.01
Ba	IL-6	0.01
Ba	IL-10	0.01
Ni	IL-6	0.01
Se	CRP	0.01
Sn	IL-10	0.01
Se	CY	0.01
Ni	15DO12,14-PGJ2	0.009
Tl	11-HETE	0.009
MCPP	DHA	0.009
2- and 3-PHE	LA	0.009
Ni	DHA	0.009
MEHP	IL-1β	0.009
MCPP	IL-10	0.009
Pb	TNF-𝝰	0.009
Sn	IL-6	0.009
Cu	8-IP	0.009
MBP	BCPGE2	0.008
BP3	BCPGE2	0.008
4-PHE	PGD3	0.008
1-PYR	PGJ2	0.008
Sn	BCPGE2	0.008
Tl	PGE3	0.008
As	11,12-DHET	0.008
BPA	DHA	0.008
BPA	𝝰LA	0.008
1-PHE	DHA	0.008
1-PYR	LA	0.008
Ba	LA	0.008
Hg	𝝰LA	0.008
Mn	DHA	0.008
MEHHP	IL-1β	0.008
2,5-DCP	IL-6	0.008
BP3	IL-1β	0.008
1-PHE	TNF-𝝰	0.008
1-PYR	IL-10	0.008
Mn	IL-10	0.008
Se	IL-6	0.008
Mn	8-IP	0.008
MEHP	15DO12,14-PGJ2	0.007
MEHP	PGJ2	0.007
BPA	PGJ2	0.007
2,4-DCP	PGJ2	0.007
BPB	PGE3	0.007
Ba	15DO12,14-PGJ2	0.007
Pb	PGA2	0.007
MCPP	13S-HODE	0.007
Ba	RVD1	0.007
Sn	12-oxoETE	0.007
MEHP	DHA	0.007
MBP	EPA	0.007
MBP	𝝰LA	0.007
MCPP	AA	0.007
2,5-DCP	LA	0.007
TCS	𝝰LA	0.007
2-NAP	LA	0.007
9-PHE	EPA	0.007
1-PHE	EPA	0.007
Mn	EPA	0.007
Ni	LA	0.007
Pb	DHA	0.007
Pb	LA	0.007
Tl	DHA	0.007
MEHP	IL-10	0.007
MEOHP	IL-10	0.007
MiBP	TNF-𝝰	0.007
1-PHE	IL-1β	0.007
1-PYR	CRP	0.007
Hg	TNF-𝝰	0.007
Ni	IL-1β	0.007
Pb	IL-1β	0.007
Pb	IL-10	0.007
Zn	8-IP	0.007
BP3	15DO12,14-PGJ2	0.006
2,5-DCP	11,12-DHET	0.006
EPB	11-HETE	0.006
MCPP	8-HETE	0.006
2- and 3-PHE	12-HETE	0.006
As	12-HETE	0.006
Ba	12-HETE	0.006
MEHHP	LA	0.006
MBP	LA	0.006
2,5-DCP	DHA	0.006
BP3	𝝰LA	0.006
BPB	DHA	0.006
PPB	𝝰LA	0.006
2-NAP	DHA	0.006
1-NAP	AA	0.006
2- and 3-PHE	EPA	0.006
9-PHE	AA	0.006
1-PHE	𝝰LA	0.006
Cu	LA	0.006
Se	AA	0.006
MEHP	TNF-𝝰	0.006
MECPP	CRP	0.006
MBZP	IL-10	0.006
MiBP	CRP	0.006
EPB	IL-10	0.006
2- and 3-PHE	IL-10	0.006
9-PHE	IL-10	0.006
Ba	IL-1β	0.006
Ba	TNF-𝝰	0.006
Cu	TNF-𝝰	0.006
Mo	IL-6	0.006
Se	IL-1β	0.006
Tl	IL-6	0.006
MBZP	15DO12,14-PGJ2	0.005
2,4-DCP	PGE1	0.005
Ba	9-oxoODE	0.005
Hg	15DO12,14-PGJ2	0.005
Ni	PGJ2	0.005
Ni	11,12-DHET	0.005
2,4-DCP	RVD2	0.005
1-PHE	RVD1	0.005
Ba	5-HETE	0.005
Mn	5-oxoETE	0.005
Tl	5-oxoETE	0.005
MEHHP	AA	0.005
MEHHP	EPA	0.005
MEHHP	DHA	0.005
MBZP	EPA	0.005
MBZP	𝝰LA	0.005
BPA	EPA	0.005
2,5-DCP	EPA	0.005
BP3	DHA	0.005
BP3	LA	0.005
EPB	AA	0.005
EPB	EPA	0.005
MPB	EPA	0.005
2-NAP	EPA	0.005
1-NAP	𝝰LA	0.005
As	𝝰LA	0.005
Ba	𝝰LA	0.005
Se	LA	0.005
MEHP	CRP	0.005
MEOHP	CRP	0.005
MBZP	IL-6	0.005
MBP	IL-1β	0.005
MBP	TNF-𝝰	0.005
MiBP	IL-6	0.005
MCPP	IL-6	0.005
BPB	IL-6	0.005
EPB	CRP	0.005
EPB	IL-6	0.005
2-NAP	IL-1β	0.005
2- and 3-PHE	TNF-𝝰	0.005
4-PHE	CRP	0.005
4-PHE	IL-10	0.005
1-PYR	IL-6	0.005
Cu	IL-6	0.005
Hg	IL-6	0.005
Mn	IL-6	0.005
Ni	CRP	0.005
Sn	CRP	0.005
Sn	IL-1β	0.005
MEOHP	PGD3	0.004
MBZP	PGJ2	0.004
MCPP	PGD2	0.004
2,4-DCP	13,14DHK-PGD2	0.004
2,4-DCP	PGD2	0.004
2,4-DCP	15DO12,14-PGJ2	0.004
BPB	PGJ2	0.004
4-PHE	PGE3	0.004
Ba	13,14DHK-PGD2	0.004
Cu	PGD3	0.004
Hg	13,14DHK-PGF2𝝰	0.004
Hg	13,14DHK-PGD2	0.004
Mo	13,14DHK-PGD2	0.004
MEHP	8(9)-EET	0.004
MBP	11,12-DHET	0.004
MCPP	9S-HODE	0.004
BPA	5(6)-EET	0.004
2-NAP	11-HETE	0.004
Mn	16-HETE	0.004
Mn	17-HETE	0.004
Mn	5,6-DHET	0.004
Mn	9(10)-EpoME	0.004
MEHHP	RVD1	0.004
MBZP	8-HETE	0.004
MBZP	5-oxoETE	0.004
MiBP	LTB4	0.004
MiBP	5-oxoETE	0.004
MCPP	15-HETE	0.004
2,4-DCP	5-HETE	0.004
2,4-DCP	LTC4-ME	0.004
2-FLU	12-oxoETE	0.004
2- and 3-PHE	5-oxoETE	0.004
Ba	LTC4-ME	0.004
Mn	13-oxoODE	0.004
Pb	5-oxoETE	0.004
Se	5-HETE	0.004
Se	RVD2	0.004
Se	LTD4	0.004
Se	15-oxoETE	0.004
Tl	12-HETE	0.004
Tl	RVD1	0.004
MEOHP	DHA	0.004
MECPP	LA	0.004
MBZP	LA	0.004
MBP	DHA	0.004
2,5-DCP	AA	0.004
BPB	𝝰LA	0.004
MPB	AA	0.004
TCS	DHA	0.004
2-NAP	𝝰LA	0.004
2-FLU	AA	0.004
2-FLU	DHA	0.004
2- and 3-PHE	DHA	0.004
2- and 3-PHE	𝝰LA	0.004
9-PHE	LA	0.004
4-PHE	𝝰LA	0.004
As	LA	0.004
Ba	EPA	0.004
Cu	AA	0.004
Cu	DHA	0.004
Hg	AA	0.004
Hg	EPA	0.004
Mo	EPA	0.004
Mo	𝝰LA	0.004
Pb	𝝰LA	0.004
Sn	LA	0.004
MEOHP	IL-6	0.004
MECPP	IL-1β	0.004
MECPP	TNF-𝝰	0.004
MCPP	TNF-𝝰	0.004
2,5-DCP	CRP	0.004
2,5-DCP	TNF-𝝰	0.004
BP3	IL-6	0.004
PPB	IL-1β	0.004
PPB	IL-10	0.004
TCS	IL-6	0.004
TCS	IL-10	0.004
1-NAP	TNF-𝝰	0.004
2- and 3-PHE	CRP	0.004
1-PHE	IL-6	0.004
1-PHE	IL-10	0.004
4-PHE	TNF-𝝰	0.004
1-PYR	IL-1β	0.004
1-PYR	TNF-𝝰	0.004
As	IL-1β	0.004
As	IL-6	0.004
As	IL-10	0.004
As	TNF-𝝰	0.004
Hg	CRP	0.004
Mn	TNF-𝝰	0.004
Mo	IL-10	0.004
Mo	TNF-𝝰	0.004
Sn	TNF-𝝰	0.004
Tl	IL-10	0.004
Tl	TNF-𝝰	0.004
TCS	CY	0.004
MEHHP	PGB2	0.003
MCPP	13,14DHK-PGD2	0.003
MCPP	PGE2	0.003
BPA	PGD2	0.003
2,4-DCP	PGE2	0.003
2,4-DCP	PGA2	0.003
2,4-DCP	PGE3	0.003
2,4-DCP	9-oxoODE	0.003
BP3	13,14DHK-PGD2	0.003
2-NAP	PGD3	0.003
9-PHE	BCPGE2	0.003
1-PHE	PGE3	0.003
Ba	PGA2	0.003
Hg	PGE2	0.003
Hg	PGD2	0.003
Hg	PGE3	0.003
Hg	PGJ2	0.003
Pb	PGE3	0.003
Se	13,14DHK-PGD2	0.003
Tl	13,14DHK-PGF2𝝰	0.003
Tl	PGB2	0.003
Tl	PGD3	0.003
MEHP	11,12-DHET	0.003
MEHP	5(6)-EET	0.003
MBZP	5(6)-EET	0.003
MBP	12(13)-EpoME	0.003
MiBP	20-HETE	0.003
MiBP	5(6)-EET	0.003
MEP	16-HETE	0.003
MCPP	20-HETE	0.003
MCPP	11,12-DHET	0.003
BPA	20-HETE	0.003
BP3	8,9-DHET	0.003
MPB	8(9)-EET	0.003
MPB	9(10)-EpoME	0.003
TCS	9(10)-EpoME	0.003
1-PHE	11,12-DHET	0.003
Ba	12(13)-EpoME	0.003
Ni	20-HETE	0.003
Ni	16-HETE	0.003
Ni	17-HETE	0.003
Pb	9(10)-EpoME	0.003
Tl	16-HETE	0.003
MEHHP	12-HETE	0.003
MEHHP	5-oxoETE	0.003
MEOHP	12-oxoETE	0.003
MBZP	RVD1	0.003
MiBP	5-HETE	0.003
MiBP	13-oxoODE	0.003
MCPP	LTD4	0.003
MCPP	5-oxoETE	0.003
MCPP	15-oxoETE	0.003
BPA	12-HETE	0.003
BPA	RVD1	0.003
BPA	13-oxoODE	0.003
BPA	5-oxoETE	0.003
BPA	15-oxoETE	0.003
2,5-DCP	RVD1	0.003
2,5-DCP	5-oxoETE	0.003
BPB	12-oxoETE	0.003
PPB	LTC4-ME	0.003
TCS	5-HETE	0.003
2-FLU	15-HETE	0.003
2-FLU	5-HETE	0.003
2-FLU	8-HETE	0.003
2-FLU	RVD2	0.003
2-FLU	RVD1	0.003
2-FLU	13-oxoODE	0.003
2-FLU	15-oxoETE	0.003
2- and 3-PHE	RVD1	0.003
4-PHE	12-HETE	0.003
Ba	13-oxoODE	0.003
Hg	15-HETE	0.003
Mn	8-HETE	0.003
Mn	LTC4-ME	0.003
Mn	13S-HODE	0.003
Mo	5-HETE	0.003
Ni	5-oxoETE	0.003
Ni	12-oxoETE	0.003
Se	15-HETE	0.003
Se	8-HETE	0.003
Se	13-oxoODE	0.003
Se	12-oxoETE	0.003
Sn	13-oxoODE	0.003
MEHP	AA	0.003
MECPP	DHA	0.003
MBZP	AA	0.003
MBZP	DHA	0.003
MBP	AA	0.003
MEP	EPA	0.003
MEP	LA	0.003
BP3	AA	0.003
MPB	DHA	0.003
MPB	𝝰LA	0.003
PPB	EPA	0.003
TCS	LA	0.003
2-FLU	𝝰LA	0.003
9-PHE	𝝰LA	0.003
4-PHE	AA	0.003
4-PHE	EPA	0.003
1-PYR	DHA	0.003
Ba	AA	0.003
Ba	DHA	0.003
Mo	DHA	0.003
Pb	EPA	0.003
Se	EPA	0.003
Se	DHA	0.003
Se	𝝰LA	0.003
Sn	𝝰LA	0.003
Tl	AA	0.003
Zn	EPA	0.003
MEHP	IL-6	0.003
MEHHP	IL-6	0.003
MEHHP	IL-10	0.003
MEHHP	TNF-𝝰	0.003
MEOHP	IL-1β	0.003
MECPP	IL-6	0.003
MECPP	IL-10	0.003
BPA	IL-1β	0.003
2,5-DCP	IL-1β	0.003
2,5-DCP	IL-10	0.003
BP3	IL-10	0.003
BPB	TNF-𝝰	0.003
EPB	TNF-𝝰	0.003
MPB	IL-10	0.003
PPB	IL-6	0.003
2-NAP	TNF-𝝰	0.003
1-NAP	IL-6	0.003
1-NAP	IL-10	0.003
2-FLU	IL-1β	0.003
2-FLU	IL-6	0.003
2-FLU	IL-10	0.003
2- and 3-PHE	IL-6	0.003
9-PHE	CRP	0.003
9-PHE	IL-6	0.003
9-PHE	TNF-𝝰	0.003
4-PHE	IL-6	0.003
Ba	CRP	0.003
Cu	IL-1β	0.003
Mn	CRP	0.003
Pb	IL-6	0.003
Tl	IL-1β	0.003
Zn	IL-6	0.003
Zn	IL-10	0.003
Zn	TNF-𝝰	0.003
BPA	8-OHdG	0.003
BPB	8-IP	0.003
1-PHE	8-IP	0.003
MEHP	PGE2	0.002
MEHP	PGD3	0.002
MEHP	9-oxoODE	0.002
MEOHP	15DO12,14-PGJ2	0.002
MECPP	15DO12,14-PGJ2	0.002
MBZP	13,14DHK-PGD2	0.002
MBZP	PGB2	0.002
MBZP	TXB2	0.002
MBZP	PGE3	0.002
MBP	PGB2	0.002
MBP	TXB2	0.002
MBP	PGD2	0.002
MBP	PGD3	0.002
MBP	PGE3	0.002
MBP	9-oxoODE	0.002
MiBP	13,14DHK-PGD2	0.002
MiBP	PGE2	0.002
MEP	PGD3	0.002
MCPP	13,14DHK-PGF2𝝰	0.002
MCPP	PGB2	0.002
MCPP	TXB2	0.002
MCPP	9-oxoODE	0.002
BPA	13,14DHK-PGF2𝝰	0.002
BPA	PGE2	0.002
BPA	PGE1	0.002
BPA	9-oxoODE	0.002
2,4-DCP	13,14DHK-PGF2𝝰	0.002
2,4-DCP	TXB2	0.002
2,4-DCP	PGD3	0.002
2,5-DCP	PGA2	0.002
BP3	PGB2	0.002
BP3	PGE2	0.002
BP3	PGE3	0.002
EPB	13,14DHK-PGD2	0.002
EPB	PGE2	0.002
EPB	15DO12,14-PGJ2	0.002
EPB	PGD3	0.002
EPB	9-oxoODE	0.002
PPB	BCPGE2	0.002
PPB	PGJ2	0.002
TCS	PGD3	0.002
TCS	PGE3	0.002
TCS	PGJ2	0.002
2-NAP	PGD2	0.002
9-PHE	13,14DHK-PGD2	0.002
9-PHE	PGD2	0.002
9-PHE	PGJ2	0.002
4-PHE	9-oxoODE	0.002
1-PYR	TXB2	0.002
As	9-oxoODE	0.002
Cu	9-oxoODE	0.002
Hg	BCPGE2	0.002
Mn	PGE2	0.002
Mn	15DO12,14-PGJ2	0.002
Mn	PGE1	0.002
Mo	TXB2	0.002
Mo	15DO12,14-PGJ2	0.002
Ni	13,14DHK-PGD2	0.002
Ni	PGE1	0.002
Pb	PGB2	0.002
Pb	PGE1	0.002
Pb	PGD3	0.002
Se	15DO12,14-PGJ2	0.002
Se	PGE3	0.002
Sn	TXB2	0.002
Sn	PGE1	0.002
Sn	PGJ2	0.002
Tl	13,14DHK-PGD2	0.002
Tl	TXB2	0.002
Tl	PGD2	0.002
Tl	BCPGE2	0.002
Tl	9-oxoODE	0.002
Zn	15DO12,14-PGJ2	0.002
MEHP	20-HETE	0.002
MEHP	18-HETE	0.002
MEOHP	8(9)-EET	0.002
MBZP	11-HETE	0.002
MBZP	5,6-DHET	0.002
MBP	12,13-DiHOME	0.002
MiBP	8,9-DHET	0.002
MCPP	5(6)-EET	0.002
BPA	11-HETE	0.002
BPA	11(12)-EET	0.002
2,4-DCP	16-HETE	0.002
2,4-DCP	CAA	0.002
2,4-DCP	5(6)-EET	0.002
2,4-DCP	12(13)-EpoME	0.002
2,4-DCP	9S-HODE	0.002
2,5-DCP	5,6-DHET	0.002
BP3	9,10-DiHOME	0.002
BPB	16-HETE	0.002
EPB	8,9-DHET	0.002
TCS	11,12-DHET	0.002
1-NAP	11,12-DHET	0.002
1-NAP	5(6)-EET	0.002
1-PYR	9(10)-EpoME	0.002
Ba	11,12-DHET	0.002
Ba	5,6-DHET	0.002
Cu	20-HETE	0.002
Hg	11(12)-EET	0.002
Mn	11-HETE	0.002
Ni	12,13-DiHOME	0.002
Ni	11(12)-EET	0.002
Ni	9(10)-EpoME	0.002
Pb	11,12-DHET	0.002
Sn	17-HETE	0.002
Sn	5(6)-EET	0.002
Zn	18-HETE	0.002
MEHP	8-HETE	0.002
MEHP	LTD4	0.002
MEHP	12-oxoETE	0.002
MEHHP	13-oxoODE	0.002
MEHHP	13S-HODE	0.002
MEOHP	5-HETE	0.002
MECPP	5-oxoETE	0.002
MBZP	12-HETE	0.002
MBP	8-HETE	0.002
MiBP	8-HETE	0.002
MiBP	RVD1	0.002
MiBP	LTD4	0.002
MiBP	LTC4-ME	0.002
MiBP	13S-HODE	0.002
MCPP	12-HETE	0.002
MCPP	LTC4-ME	0.002
BPA	15-HETE	0.002
2,5-DCP	LTC4-ME	0.002
BPB	12-HETE	0.002
BPB	5-oxoETE	0.002
EPB	12-oxoETE	0.002
MPB	5-oxoETE	0.002
PPB	15-HETE	0.002
PPB	5-HETE	0.002
PPB	RVD1	0.002
PPB	5-oxoETE	0.002
TCS	RVD1	0.002
2-NAP	RVD1	0.002
2-NAP	13S-HODE	0.002
2-NAP	15-oxoETE	0.002
1-NAP	5-oxoETE	0.002
1-NAP	12-oxoETE	0.002
2-FLU	LTD4	0.002
2-FLU	LTC4-ME	0.002
2-FLU	13S-HODE	0.002
2- and 3-PHE	5-HETE	0.002
2- and 3-PHE	LTD4	0.002
9-PHE	15-HETE	0.002
9-PHE	13-oxoODE	0.002
9-PHE	12-oxoETE	0.002
4-PHE	8-HETE	0.002
4-PHE	RVD1	0.002
4-PHE	LTC4-ME	0.002
4-PHE	12-oxoETE	0.002
1-PYR	15-HETE	0.002
1-PYR	RVD1	0.002
As	15-HETE	0.002
As	RVD1	0.002
As	5-oxoETE	0.002
Ba	15-HETE	0.002
Ba	RVD2	0.002
Ba	15-oxoETE	0.002
Ba	12-oxoETE	0.002
Cu	5-HETE	0.002
Cu	RVD1	0.002
Cu	15-oxoETE	0.002
Cu	12-oxoETE	0.002
Mn	12-HETE	0.002
Mn	5-HETE	0.002
Ni	RVD1	0.002
Ni	13-oxoODE	0.002
Pb	LTD4	0.002
Se	13S-HODE	0.002
Se	5-oxoETE	0.002
Sn	5-HETE	0.002
Sn	RVD1	0.002
Sn	LTD4	0.002
Sn	LTB4	0.002
Zn	RVD1	0.002
MEHHP	𝝰LA	0.002
MEOHP	AA	0.002
MEOHP	EPA	0.002
MEOHP	LA	0.002
MECPP	AA	0.002
MEP	DHA	0.002
BP3	EPA	0.002
BPB	EPA	0.002
MPB	LA	0.002
PPB	AA	0.002
PPB	LA	0.002
TCS	EPA	0.002
1-NAP	LA	0.002
2-FLU	LA	0.002
1-PHE	LA	0.002
4-PHE	DHA	0.002
4-PHE	LA	0.002
As	EPA	0.002
Cu	EPA	0.002
Mn	AA	0.002
Ni	AA	0.002
Sn	AA	0.002
Sn	DHA	0.002
Zn	LA	0.002
MEOHP	TNF-𝝰	0.002
MBZP	TNF-𝝰	0.002
MBP	IL-10	0.002
MEP	IL-1β	0.002
MEP	IL-10	0.002
MEP	TNF-𝝰	0.002
MCPP	IL-1β	0.002
BPA	CRP	0.002
BP3	CRP	0.002
BP3	TNF-𝝰	0.002
BPB	CRP	0.002
BPB	IL-1β	0.002
EPB	IL-1β	0.002
MPB	IL-6	0.002
TCS	CRP	0.002
TCS	TNF-𝝰	0.002
2-NAP	IL-10	0.002
1-NAP	CRP	0.002
1-NAP	IL-1β	0.002
2-FLU	TNF-𝝰	0.002
Mo	CRP	0.002
Tl	CRP	0.002
Zn	IL-1β	0.002
2,5-DCP	8-OHdG	0.002
Hg	8-IP	0.002
MEHHP	CY	0.002
Sn	CY	0.002
MEHP	13,14DHK-PGD2	0.001
MEHP	PGB2	0.001
MEHP	TXB2	0.001
MEHP	PGD2	0.001
MEHP	PGE1	0.001
MEHHP	TXB2	0.001
MEHHP	PGA2	0.001
MEHHP	PGE1	0.001
MEHHP	BCPGE2	0.001
MEHHP	PGE3	0.001
MEHHP	PGJ2	0.001
MEOHP	13,14DHK-PGF2𝝰	0.001
MEOHP	PGE1	0.001
MEOHP	BCPGE2	0.001
MEOHP	PGJ2	0.001
MEOHP	9-oxoODE	0.001
MECPP	13,14DHK-PGF2𝝰	0.001
MECPP	13,14DHK-PGD2	0.001
MECPP	PGB2	0.001
MECPP	PGJ2	0.001
MBZP	13,14DHK-PGF2𝝰	0.001
MBZP	PGA2	0.001
MBZP	PGD3	0.001
MBZP	9-oxoODE	0.001
MBP	13,14DHK-PGF2𝝰	0.001
MBP	13,14DHK-PGD2	0.001
MBP	PGE2	0.001
MBP	PGE1	0.001
MiBP	PGD2	0.001
MiBP	15DO12,14-PGJ2	0.001
MiBP	PGD3	0.001
MiBP	PGE3	0.001
MiBP	9-oxoODE	0.001
MEP	13,14DHK-PGF2𝝰	0.001
MEP	13,14DHK-PGD2	0.001
MEP	PGB2	0.001
MEP	PGE2	0.001
MEP	PGD2	0.001
MEP	15DO12,14-PGJ2	0.001
MEP	PGE1	0.001
MCPP	PGA2	0.001
MCPP	BCPGE2	0.001
MCPP	PGD3	0.001
MCPP	PGE3	0.001
BPA	13,14DHK-PGD2	0.001
BPA	PGD3	0.001
BPA	PGE3	0.001
2,4-DCP	PGB2	0.001
2,5-DCP	PGE1	0.001
2,5-DCP	PGE3	0.001
BP3	13,14DHK-PGF2𝝰	0.001
BP3	PGD2	0.001
BP3	PGA2	0.001
BP3	PGD3	0.001
BP3	9-oxoODE	0.001
BPB	13,14DHK-PGF2𝝰	0.001
BPB	15DO12,14-PGJ2	0.001
BPB	9-oxoODE	0.001
EPB	13,14DHK-PGF2𝝰	0.001
EPB	PGB2	0.001
EPB	PGD2	0.001
EPB	PGE1	0.001
EPB	BCPGE2	0.001
EPB	PGE3	0.001
EPB	PGJ2	0.001
MPB	15DO12,14-PGJ2	0.001
MPB	BCPGE2	0.001
PPB	PGD3	0.001
TCS	15DO12,14-PGJ2	0.001
2-NAP	13,14DHK-PGD2	0.001
2-NAP	PGE2	0.001
2-NAP	PGE1	0.001
2-NAP	BCPGE2	0.001
2-NAP	PGE3	0.001
2-NAP	PGJ2	0.001
2-NAP	9-oxoODE	0.001
1-NAP	TXB2	0.001
1-NAP	PGA2	0.001
1-NAP	15DO12,14-PGJ2	0.001
1-NAP	PGD3	0.001
2-FLU	PGB2	0.001
2-FLU	TXB2	0.001
2-FLU	15DO12,14-PGJ2	0.001
2-FLU	PGE3	0.001
2-FLU	PGJ2	0.001
2- and 3-PHE	PGJ2	0.001
9-PHE	13,14DHK-PGF2𝝰	0.001
9-PHE	PGB2	0.001
9-PHE	PGE2	0.001
9-PHE	PGA2	0.001
9-PHE	15DO12,14-PGJ2	0.001
9-PHE	PGE1	0.001
9-PHE	PGE3	0.001
9-PHE	9-oxoODE	0.001
1-PHE	TXB2	0.001
1-PHE	PGE2	0.001
1-PHE	9-oxoODE	0.001
4-PHE	13,14DHK-PGF2𝝰	0.001
4-PHE	PGB2	0.001
4-PHE	PGE2	0.001
4-PHE	15DO12,14-PGJ2	0.001
4-PHE	PGE1	0.001
1-PYR	PGB2	0.001
1-PYR	15DO12,14-PGJ2	0.001
1-PYR	PGE1	0.001
1-PYR	9-oxoODE	0.001
As	15DO12,14-PGJ2	0.001
As	PGE1	0.001
Ba	TXB2	0.001
Ba	PGE2	0.001
Ba	PGD2	0.001
Ba	PGD3	0.001
Ba	PGE3	0.001
Ba	PGJ2	0.001
Cu	PGD2	0.001
Cu	PGA2	0.001
Cu	15DO12,14-PGJ2	0.001
Cu	BCPGE2	0.001
Hg	PGE1	0.001
Mn	13,14DHK-PGD2	0.001
Mn	PGB2	0.001
Mn	TXB2	0.001
Mn	PGE3	0.001
Mo	13,14DHK-PGF2𝝰	0.001
Mo	PGB2	0.001
Mo	PGE3	0.001
Ni	13,14DHK-PGF2𝝰	0.001
Ni	PGD2	0.001
Ni	BCPGE2	0.001
Ni	PGD3	0.001
Ni	PGE3	0.001
Ni	9-oxoODE	0.001
Pb	PGE2	0.001
Pb	PGD2	0.001
Se	13,14DHK-PGF2𝝰	0.001
Se	PGA2	0.001
Se	BCPGE2	0.001
Se	PGD3	0.001
Se	PGJ2	0.001
Sn	13,14DHK-PGF2𝝰	0.001
Sn	13,14DHK-PGD2	0.001
Sn	PGB2	0.001
Sn	PGE2	0.001
Sn	PGD2	0.001
Sn	PGE3	0.001
Sn	9-oxoODE	0.001
Tl	15DO12,14-PGJ2	0.001
Zn	13,14DHK-PGD2	0.001
Zn	PGB2	0.001
Zn	PGE1	0.001
Zn	9-oxoODE	0.001
MEHP	8,9-DHET	0.001
MEHP	5,6-DHET	0.001
MEHP	11(12)-EET	0.001
MEHHP	11-HETE	0.001
MEHHP	18-HETE	0.001
MEHHP	9(10)-EpoME	0.001
MEOHP	17-HETE	0.001
MEOHP	CAA	0.001
MEOHP	9,10-DiHOME	0.001
MEOHP	11,12-DHET	0.001
MEOHP	9(10)-EpoME	0.001
MECPP	20-HETE	0.001
MECPP	16-HETE	0.001
MECPP	CAA	0.001
MECPP	11,12-DHET	0.001
MBZP	18-HETE	0.001
MBZP	12,13-DiHOME	0.001
MBZP	8(9)-EET	0.001
MBZP	14(15)-EET	0.001
MBZP	12(13)-EpoME	0.001
MBZP	9(10)-EpoME	0.001
MBZP	9S-HODE	0.001
MBP	17-HETE	0.001
MBP	9,10-DiHOME	0.001
MBP	8,9-DHET	0.001
MBP	5,6-DHET	0.001
MBP	8(9)-EET	0.001
MBP	14(15)-EET	0.001
MBP	11(12)-EET	0.001
MiBP	18-HETE	0.001
MiBP	12,13-DiHOME	0.001
MiBP	11(12)-EET	0.001
MEP	14(15)-EET	0.001
MEP	5(6)-EET	0.001
MEP	12(13)-EpoME	0.001
MCPP	11-HETE	0.001
MCPP	17-HETE	0.001
MCPP	18-HETE	0.001
MCPP	CAA	0.001
MCPP	12(13)-EpoME	0.001
BPA	16-HETE	0.001
BPA	12,13-DiHOME	0.001
BPA	9,10-DiHOME	0.001
BPA	8,9-DHET	0.001
BPA	14(15)-EET	0.001
BPA	9(10)-EpoME	0.001
BPA	9S-HODE	0.001
2,4-DCP	20-HETE	0.001
2,4-DCP	17-HETE	0.001
2,4-DCP	9,10-DiHOME	0.001
2,4-DCP	8,9-DHET	0.001
2,4-DCP	8(9)-EET	0.001
2,5-DCP	20-HETE	0.001
2,5-DCP	8,9-DHET	0.001
2,5-DCP	14(15)-EET	0.001
2,5-DCP	9(10)-EpoME	0.001
BP3	20-HETE	0.001
BP3	11-HETE	0.001
BP3	18-HETE	0.001
BP3	11,12-DHET	0.001
BP3	8(9)-EET	0.001
BP3	9(10)-EpoME	0.001
BPB	17-HETE	0.001
BPB	18-HETE	0.001
BPB	CAA	0.001
BPB	11,12-DHET	0.001
BPB	9S-HODE	0.001
EPB	16-HETE	0.001
EPB	5,6-DHET	0.001
EPB	8(9)-EET	0.001
EPB	14(15)-EET	0.001
EPB	5(6)-EET	0.001
EPB	12(13)-EpoME	0.001
MPB	12,13-DiHOME	0.001
MPB	9,10-DiHOME	0.001
MPB	11,12-DHET	0.001
MPB	11(12)-EET	0.001
MPB	12(13)-EpoME	0.001
PPB	11,12-DHET	0.001
PPB	8,9-DHET	0.001
PPB	12(13)-EpoME	0.001
PPB	9S-HODE	0.001
TCS	9,10-DiHOME	0.001
2-NAP	17-HETE	0.001
2-NAP	5,6-DHET	0.001
2-NAP	9(10)-EpoME	0.001
1-NAP	9(10)-EpoME	0.001
2-FLU	12,13-DiHOME	0.001
2-FLU	5(6)-EET	0.001
2- and 3-PHE	5,6-DHET	0.001
2- and 3-PHE	11(12)-EET	0.001
9-PHE	20-HETE	0.001
9-PHE	18-HETE	0.001
9-PHE	CAA	0.001
9-PHE	12,13-DiHOME	0.001
9-PHE	8,9-DHET	0.001
9-PHE	8(9)-EET	0.001
9-PHE	5(6)-EET	0.001
9-PHE	12(13)-EpoME	0.001
9-PHE	9(10)-EpoME	0.001
1-PHE	20-HETE	0.001
1-PHE	8(9)-EET	0.001
4-PHE	20-HETE	0.001
4-PHE	9,10-DiHOME	0.001
4-PHE	8(9)-EET	0.001
4-PHE	12(13)-EpoME	0.001
4-PHE	9(10)-EpoME	0.001
1-PYR	20-HETE	0.001
1-PYR	18-HETE	0.001
1-PYR	11,12-DHET	0.001
1-PYR	14(15)-EET	0.001
As	11-HETE	0.001
As	12,13-DiHOME	0.001
As	11(12)-EET	0.001
Ba	20-HETE	0.001
Ba	16-HETE	0.001
Ba	18-HETE	0.001
Ba	9(10)-EpoME	0.001
Cu	9,10-DiHOME	0.001
Cu	5,6-DHET	0.001
Cu	5(6)-EET	0.001
Cu	12(13)-EpoME	0.001
Hg	16-HETE	0.001
Hg	17-HETE	0.001
Hg	18-HETE	0.001
Hg	9,10-DiHOME	0.001
Hg	11,12-DHET	0.001
Hg	5,6-DHET	0.001
Hg	14(15)-EET	0.001
Mn	11(12)-EET	0.001
Mn	5(6)-EET	0.001
Mn	12(13)-EpoME	0.001
Mo	CAA	0.001
Mo	11,12-DHET	0.001
Mo	11(12)-EET	0.001
Mo	9(10)-EpoME	0.001
Pb	5(6)-EET	0.001
Pb	9S-HODE	0.001
Se	16-HETE	0.001
Se	8,9-DHET	0.001
Se	11(12)-EET	0.001
Sn	20-HETE	0.001
Sn	8,9-DHET	0.001
Sn	14(15)-EET	0.001
Sn	11(12)-EET	0.001
Sn	12(13)-EpoME	0.001
Tl	17-HETE	0.001
Tl	9,10-DiHOME	0.001
Tl	11,12-DHET	0.001
Tl	9S-HODE	0.001
Zn	11-HETE	0.001
Zn	8,9-DHET	0.001
Zn	5,6-DHET	0.001
Zn	5(6)-EET	0.001
Zn	12(13)-EpoME	0.001
MEHP	5-HETE	0.001
MEHP	13-oxoODE	0.001
MEHP	LTC4-ME	0.001
MEHP	5-oxoETE	0.001
MEHHP	15-HETE	0.001
MEHHP	8-HETE	0.001
MEHHP	RVD2	0.001
MEHHP	LTB4	0.001
MEHHP	15-oxoETE	0.001
MEHHP	12-oxoETE	0.001
MEOHP	12-HETE	0.001
MEOHP	13S-HODE	0.001
MEOHP	15-oxoETE	0.001
MECPP	15-HETE	0.001
MECPP	5-HETE	0.001
MECPP	8-HETE	0.001
MECPP	RVD1	0.001
MECPP	13-oxoODE	0.001
MECPP	LTC4-ME	0.001
MECPP	13S-HODE	0.001
MECPP	12-oxoETE	0.001
MBZP	15-HETE	0.001
MBZP	LTD4	0.001
MBZP	13S-HODE	0.001
MBZP	15-oxoETE	0.001
MBP	12-HETE	0.001
MBP	RVD2	0.001
MBP	LTD4	0.001
MBP	LTB4	0.001
MBP	13S-HODE	0.001
MBP	5-oxoETE	0.001
MiBP	15-HETE	0.001
MiBP	RVD2	0.001
MEP	15-HETE	0.001
MEP	5-HETE	0.001
MEP	13-oxoODE	0.001
MEP	12-oxoETE	0.001
MCPP	5-HETE	0.001
MCPP	RVD1	0.001
MCPP	13-oxoODE	0.001
MCPP	LTB4	0.001
MCPP	12-oxoETE	0.001
BPA	LTD4	0.001
2,4-DCP	15-HETE	0.001
2,4-DCP	12-oxoETE	0.001
2,5-DCP	5-HETE	0.001
2,5-DCP	LTD4	0.001
BP3	15-HETE	0.001
BPB	5-HETE	0.001
BPB	8-HETE	0.001
BPB	RVD1	0.001
EPB	15-HETE	0.001
EPB	5-HETE	0.001
EPB	LTB4	0.001
EPB	5-oxoETE	0.001
MPB	RVD2	0.001
PPB	12-HETE	0.001
PPB	8-HETE	0.001
PPB	LTD4	0.001
PPB	12-oxoETE	0.001
TCS	8-HETE	0.001
TCS	13-oxoODE	0.001
TCS	LTD4	0.001
TCS	LTC4-ME	0.001
TCS	5-oxoETE	0.001
2-NAP	15-HETE	0.001
2-NAP	LTD4	0.001
1-NAP	5-HETE	0.001
1-NAP	8-HETE	0.001
1-NAP	LTD4	0.001
1-NAP	13S-HODE	0.001
2-FLU	5-oxoETE	0.001
2- and 3-PHE	RVD2	0.001
2- and 3-PHE	13-oxoODE	0.001
2- and 3-PHE	LTC4-ME	0.001
2- and 3-PHE	12-oxoETE	0.001
9-PHE	RVD2	0.001
9-PHE	RVD1	0.001
9-PHE	LTD4	0.001
1-PHE	12-HETE	0.001
1-PHE	5-HETE	0.001
1-PHE	8-HETE	0.001
1-PHE	LTD4	0.001
1-PHE	LTB4	0.001
1-PHE	LTC4-ME	0.001
1-PHE	13S-HODE	0.001
4-PHE	15-HETE	0.001
4-PHE	5-HETE	0.001
4-PHE	13-oxoODE	0.001
4-PHE	LTD4	0.001
4-PHE	13S-HODE	0.001
4-PHE	5-oxoETE	0.001
4-PHE	15-oxoETE	0.001
1-PYR	15-oxoETE	0.001
1-PYR	12-oxoETE	0.001
As	13-oxoODE	0.001
As	LTD4	0.001
As	13S-HODE	0.001
Ba	8-HETE	0.001
Ba	LTD4	0.001
Ba	LTB4	0.001
Ba	13S-HODE	0.001
Cu	15-HETE	0.001
Cu	12-HETE	0.001
Cu	8-HETE	0.001
Cu	LTD4	0.001
Cu	LTC4-ME	0.001
Cu	13S-HODE	0.001
Cu	5-oxoETE	0.001
Hg	5-HETE	0.001
Hg	8-HETE	0.001
Hg	RVD1	0.001
Hg	13-oxoODE	0.001
Hg	LTB4	0.001
Hg	5-oxoETE	0.001
Hg	15-oxoETE	0.001
Mn	RVD2	0.001
Mn	RVD1	0.001
Mn	LTB4	0.001
Mn	15-oxoETE	0.001
Mn	12-oxoETE	0.001
Mo	15-HETE	0.001
Mo	RVD2	0.001
Mo	13-oxoODE	0.001
Mo	LTC4-ME	0.001
Mo	12-oxoETE	0.001
Ni	15-HETE	0.001
Ni	8-HETE	0.001
Ni	RVD2	0.001
Ni	LTD4	0.001
Pb	12-HETE	0.001
Pb	5-HETE	0.001
Pb	8-HETE	0.001
Pb	13-oxoODE	0.001
Pb	LTC4-ME	0.001
Pb	12-oxoETE	0.001
Se	12-HETE	0.001
Se	RVD1	0.001
Se	LTB4	0.001
Se	LTC4-ME	0.001
Sn	15-HETE	0.001
Sn	12-HETE	0.001
Sn	8-HETE	0.001
Sn	LTC4-ME	0.001
Sn	13S-HODE	0.001
Tl	LTD4	0.001
Tl	15-oxoETE	0.001
Zn	5-HETE	0.001
Zn	13-oxoODE	0.001
Zn	LTB4	0.001
Zn	13S-HODE	0.001
MECPP	EPA	0.001
PPB	DHA	0.001
1-NAP	EPA	0.001
1-NAP	DHA	0.001
9-PHE	DHA	0.001
1-PYR	EPA	0.001
As	DHA	0.001
Hg	DHA	0.001
Mo	AA	0.001
Mo	LA	0.001
Sn	EPA	0.001
Zn	AA	0.001
Zn	DHA	0.001
MBZP	IL-1β	0.001
MBP	CRP	0.001
MEP	CRP	0.001
MCPP	CRP	0.001
BPB	IL-10	0.001
MPB	CRP	0.001
MPB	IL-1β	0.001
MPB	TNF-𝝰	0.001
PPB	TNF-𝝰	0.001
2-NAP	IL-6	0.001
2-FLU	CRP	0.001
9-PHE	IL-1β	0.001
1-PHE	CRP	0.001
Zn	CRP	0.001
2-FLU	8-OHdG	0.001
As	8-OHdG	0.001
Cu	8-OHdG	0.001
Mn	8-OHdG	0.001
Ni	8-OHdG	0.001
Pb	8-OHdG	0.001
MEHP	NY	0.001
MECPP	NY	0.001
MiBP	NY	0.001
MEP	DY	0.001
BPA	DY	0.001
2,4-DCP	CY	0.001
BPB	DY	0.001
EPB	NY	0.001
PPB	NY	0.001
Mn	CY	0.001
Mn	DY	0.001
Ni	NY	0.001
Pb	NY	0.001
MEHP	13,14DHK-PGF2𝝰	0
MEHP	PGA2	0
MEHP	BCPGE2	0
MEHP	PGE3	0
MEHHP	13,14DHK-PGF2𝝰	0
MEHHP	13,14DHK-PGD2	0
MEHHP	PGE2	0
MEHHP	PGD2	0
MEHHP	15DO12,14-PGJ2	0
MEHHP	PGD3	0
MEHHP	9-oxoODE	0
MEOHP	13,14DHK-PGD2	0
MEOHP	PGB2	0
MEOHP	TXB2	0
MEOHP	PGE2	0
MEOHP	PGD2	0
MEOHP	PGA2	0
MEOHP	PGE3	0
MECPP	TXB2	0
MECPP	PGE2	0
MECPP	PGD2	0
MECPP	PGA2	0
MECPP	PGE1	0
MECPP	BCPGE2	0
MECPP	PGD3	0
MECPP	PGE3	0
MECPP	9-oxoODE	0
MBZP	PGE2	0
MBZP	PGD2	0
MBZP	PGE1	0
MBZP	BCPGE2	0
MBP	PGA2	0
MBP	15DO12,14-PGJ2	0
MBP	PGJ2	0
MiBP	13,14DHK-PGF2𝝰	0
MiBP	PGB2	0
MiBP	TXB2	0
MiBP	PGA2	0
MiBP	PGE1	0
MiBP	BCPGE2	0
MiBP	PGJ2	0
MEP	TXB2	0
MEP	PGA2	0
MEP	BCPGE2	0
MEP	PGE3	0
MEP	PGJ2	0
MEP	9-oxoODE	0
MCPP	15DO12,14-PGJ2	0
MCPP	PGE1	0
BPA	PGB2	0
BPA	TXB2	0
BPA	PGA2	0
BPA	15DO12,14-PGJ2	0
BPA	BCPGE2	0
2,5-DCP	13,14DHK-PGF2𝝰	0
2,5-DCP	13,14DHK-PGD2	0
2,5-DCP	PGB2	0
2,5-DCP	TXB2	0
2,5-DCP	PGE2	0
2,5-DCP	PGD2	0
2,5-DCP	BCPGE2	0
2,5-DCP	PGD3	0
2,5-DCP	PGJ2	0
2,5-DCP	9-oxoODE	0
BP3	TXB2	0
BP3	PGE1	0
BPB	13,14DHK-PGD2	0
BPB	PGB2	0
BPB	TXB2	0
BPB	PGE2	0
BPB	PGD2	0
BPB	PGA2	0
BPB	PGE1	0
BPB	BCPGE2	0
BPB	PGD3	0
EPB	TXB2	0
MPB	13,14DHK-PGF2𝝰	0
MPB	13,14DHK-PGD2	0
MPB	PGB2	0
MPB	TXB2	0
MPB	PGE2	0
MPB	PGD2	0
MPB	PGA2	0
MPB	PGE1	0
MPB	PGD3	0
MPB	PGE3	0
MPB	PGJ2	0
MPB	9-oxoODE	0
PPB	13,14DHK-PGF2𝝰	0
PPB	13,14DHK-PGD2	0
PPB	PGB2	0
PPB	TXB2	0
PPB	PGE2	0
PPB	PGD2	0
PPB	PGA2	0
PPB	15DO12,14-PGJ2	0
PPB	PGE1	0
PPB	PGE3	0
PPB	9-oxoODE	0
TCS	13,14DHK-PGF2𝝰	0
TCS	13,14DHK-PGD2	0
TCS	PGB2	0
TCS	TXB2	0
TCS	PGE2	0
TCS	PGD2	0
TCS	PGA2	0
TCS	PGE1	0
TCS	BCPGE2	0
TCS	9-oxoODE	0
2-NAP	13,14DHK-PGF2𝝰	0
2-NAP	PGB2	0
2-NAP	TXB2	0
2-NAP	PGA2	0
2-NAP	15DO12,14-PGJ2	0
1-NAP	13,14DHK-PGF2𝝰	0
1-NAP	13,14DHK-PGD2	0
1-NAP	PGB2	0
1-NAP	PGE2	0
1-NAP	PGD2	0
1-NAP	PGE1	0
1-NAP	BCPGE2	0
1-NAP	PGE3	0
1-NAP	PGJ2	0
1-NAP	9-oxoODE	0
2-FLU	13,14DHK-PGF2𝝰	0
2-FLU	13,14DHK-PGD2	0
2-FLU	PGE2	0
2-FLU	PGD2	0
2-FLU	PGA2	0
2-FLU	PGE1	0
2-FLU	BCPGE2	0
2-FLU	PGD3	0
2-FLU	9-oxoODE	0
2- and 3-PHE	13,14DHK-PGF2𝝰	0
2- and 3-PHE	13,14DHK-PGD2	0
2- and 3-PHE	PGB2	0
2- and 3-PHE	TXB2	0
2- and 3-PHE	PGE2	0
2- and 3-PHE	PGD2	0
2- and 3-PHE	PGA2	0
2- and 3-PHE	15DO12,14-PGJ2	0
2- and 3-PHE	PGE1	0
2- and 3-PHE	BCPGE2	0
2- and 3-PHE	PGD3	0
2- and 3-PHE	PGE3	0
2- and 3-PHE	9-oxoODE	0
9-PHE	TXB2	0
9-PHE	PGD3	0
1-PHE	13,14DHK-PGF2𝝰	0
1-PHE	13,14DHK-PGD2	0
1-PHE	PGB2	0
1-PHE	PGD2	0
1-PHE	PGA2	0
1-PHE	15DO12,14-PGJ2	0
1-PHE	PGE1	0
1-PHE	BCPGE2	0
1-PHE	PGD3	0
1-PHE	PGJ2	0
4-PHE	13,14DHK-PGD2	0
4-PHE	TXB2	0
4-PHE	PGD2	0
4-PHE	PGA2	0
4-PHE	BCPGE2	0
4-PHE	PGJ2	0
1-PYR	13,14DHK-PGF2𝝰	0
1-PYR	13,14DHK-PGD2	0
1-PYR	PGE2	0
1-PYR	PGD2	0
1-PYR	PGA2	0
1-PYR	BCPGE2	0
1-PYR	PGD3	0
1-PYR	PGE3	0
As	13,14DHK-PGF2𝝰	0
As	13,14DHK-PGD2	0
As	PGB2	0
As	TXB2	0
As	PGE2	0
As	PGD2	0
As	PGA2	0
As	BCPGE2	0
As	PGD3	0
As	PGE3	0
As	PGJ2	0
Ba	13,14DHK-PGF2𝝰	0
Ba	PGB2	0
Ba	PGE1	0
Ba	BCPGE2	0
Cu	13,14DHK-PGF2𝝰	0
Cu	13,14DHK-PGD2	0
Cu	PGB2	0
Cu	TXB2	0
Cu	PGE2	0
Cu	PGE1	0
Cu	PGE3	0
Cu	PGJ2	0
Hg	PGB2	0
Hg	TXB2	0
Hg	PGA2	0
Hg	9-oxoODE	0
Mn	13,14DHK-PGF2𝝰	0
Mn	PGD2	0
Mn	PGA2	0
Mn	BCPGE2	0
Mn	PGD3	0
Mn	PGJ2	0
Mn	9-oxoODE	0
Mo	PGE2	0
Mo	PGD2	0
Mo	PGA2	0
Mo	PGE1	0
Mo	BCPGE2	0
Mo	PGD3	0
Mo	PGJ2	0
Mo	9-oxoODE	0
Ni	PGB2	0
Ni	TXB2	0
Ni	PGE2	0
Ni	PGA2	0
Pb	13,14DHK-PGF2𝝰	0
Pb	13,14DHK-PGD2	0
Pb	TXB2	0
Pb	15DO12,14-PGJ2	0
Pb	BCPGE2	0
Pb	PGJ2	0
Pb	9-oxoODE	0
Se	PGB2	0
Se	TXB2	0
Se	PGE2	0
Se	PGD2	0
Se	PGE1	0
Se	9-oxoODE	0
Sn	PGA2	0
Sn	15DO12,14-PGJ2	0
Sn	PGD3	0
Tl	PGE2	0
Tl	PGA2	0
Tl	PGE1	0
Zn	13,14DHK-PGF2𝝰	0
Zn	TXB2	0
Zn	PGE2	0
Zn	PGD2	0
Zn	PGA2	0
Zn	BCPGE2	0
Zn	PGD3	0
Zn	PGE3	0
Zn	PGJ2	0
MEHP	11-HETE	0
MEHP	16-HETE	0
MEHP	17-HETE	0
MEHP	CAA	0
MEHP	12,13-DiHOME	0
MEHP	9,10-DiHOME	0
MEHP	14(15)-EET	0
MEHP	12(13)-EpoME	0
MEHP	9(10)-EpoME	0
MEHP	9S-HODE	0
MEHHP	20-HETE	0
MEHHP	16-HETE	0
MEHHP	17-HETE	0
MEHHP	CAA	0
MEHHP	12,13-DiHOME	0
MEHHP	9,10-DiHOME	0
MEHHP	11,12-DHET	0
MEHHP	8,9-DHET	0
MEHHP	5,6-DHET	0
MEHHP	8(9)-EET	0
MEHHP	14(15)-EET	0
MEHHP	11(12)-EET	0
MEHHP	5(6)-EET	0
MEHHP	12(13)-EpoME	0
MEHHP	9S-HODE	0
MEOHP	20-HETE	0
MEOHP	11-HETE	0
MEOHP	16-HETE	0
MEOHP	18-HETE	0
MEOHP	12,13-DiHOME	0
MEOHP	8,9-DHET	0
MEOHP	5,6-DHET	0
MEOHP	14(15)-EET	0
MEOHP	11(12)-EET	0
MEOHP	5(6)-EET	0
MEOHP	12(13)-EpoME	0
MEOHP	9S-HODE	0
MECPP	11-HETE	0
MECPP	17-HETE	0
MECPP	18-HETE	0
MECPP	12,13-DiHOME	0
MECPP	9,10-DiHOME	0
MECPP	8,9-DHET	0
MECPP	5,6-DHET	0
MECPP	8(9)-EET	0
MECPP	14(15)-EET	0
MECPP	11(12)-EET	0
MECPP	5(6)-EET	0
MECPP	12(13)-EpoME	0
MECPP	9(10)-EpoME	0
MECPP	9S-HODE	0
MBZP	16-HETE	0
MBZP	17-HETE	0
MBZP	CAA	0
MBZP	9,10-DiHOME	0
MBZP	11,12-DHET	0
MBZP	8,9-DHET	0
MBZP	11(12)-EET	0
MBP	20-HETE	0
MBP	11-HETE	0
MBP	16-HETE	0
MBP	18-HETE	0
MBP	CAA	0
MBP	5(6)-EET	0
MBP	9(10)-EpoME	0
MBP	9S-HODE	0
MiBP	11-HETE	0
MiBP	16-HETE	0
MiBP	17-HETE	0
MiBP	CAA	0
MiBP	9,10-DiHOME	0
MiBP	11,12-DHET	0
MiBP	5,6-DHET	0
MiBP	8(9)-EET	0
MiBP	14(15)-EET	0
MiBP	12(13)-EpoME	0
MiBP	9(10)-EpoME	0
MiBP	9S-HODE	0
MEP	20-HETE	0
MEP	11-HETE	0
MEP	17-HETE	0
MEP	18-HETE	0
MEP	CAA	0
MEP	12,13-DiHOME	0
MEP	9,10-DiHOME	0
MEP	11,12-DHET	0
MEP	8,9-DHET	0
MEP	5,6-DHET	0
MEP	8(9)-EET	0
MEP	11(12)-EET	0
MEP	9(10)-EpoME	0
MEP	9S-HODE	0
MCPP	16-HETE	0
MCPP	12,13-DiHOME	0
MCPP	9,10-DiHOME	0
MCPP	8,9-DHET	0
MCPP	5,6-DHET	0
MCPP	8(9)-EET	0
MCPP	14(15)-EET	0
MCPP	11(12)-EET	0
MCPP	9(10)-EpoME	0
BPA	17-HETE	0
BPA	18-HETE	0
BPA	CAA	0
BPA	11,12-DHET	0
BPA	5,6-DHET	0
BPA	8(9)-EET	0
BPA	12(13)-EpoME	0
2,4-DCP	11-HETE	0
2,4-DCP	18-HETE	0
2,4-DCP	12,13-DiHOME	0
2,4-DCP	5,6-DHET	0
2,4-DCP	14(15)-EET	0
2,4-DCP	11(12)-EET	0
2,5-DCP	11-HETE	0
2,5-DCP	16-HETE	0
2,5-DCP	17-HETE	0
2,5-DCP	18-HETE	0
2,5-DCP	CAA	0
2,5-DCP	12,13-DiHOME	0
2,5-DCP	9,10-DiHOME	0
2,5-DCP	8(9)-EET	0
2,5-DCP	11(12)-EET	0
2,5-DCP	5(6)-EET	0
2,5-DCP	12(13)-EpoME	0
2,5-DCP	9S-HODE	0
BP3	16-HETE	0
BP3	17-HETE	0
BP3	CAA	0
BP3	12,13-DiHOME	0
BP3	5,6-DHET	0
BP3	14(15)-EET	0
BP3	11(12)-EET	0
BP3	5(6)-EET	0
BP3	12(13)-EpoME	0
BP3	9S-HODE	0
BPB	20-HETE	0
BPB	11-HETE	0
BPB	12,13-DiHOME	0
BPB	9,10-DiHOME	0
BPB	8,9-DHET	0
BPB	5,6-DHET	0
BPB	8(9)-EET	0
BPB	14(15)-EET	0
BPB	11(12)-EET	0
BPB	5(6)-EET	0
BPB	12(13)-EpoME	0
BPB	9(10)-EpoME	0
EPB	20-HETE	0
EPB	17-HETE	0
EPB	18-HETE	0
EPB	CAA	0
EPB	12,13-DiHOME	0
EPB	9,10-DiHOME	0
EPB	11,12-DHET	0
EPB	11(12)-EET	0
EPB	9(10)-EpoME	0
EPB	9S-HODE	0
MPB	20-HETE	0
MPB	11-HETE	0
MPB	16-HETE	0
MPB	17-HETE	0
MPB	18-HETE	0
MPB	CAA	0
MPB	8,9-DHET	0
MPB	5,6-DHET	0
MPB	14(15)-EET	0
MPB	5(6)-EET	0
MPB	9S-HODE	0
PPB	20-HETE	0
PPB	11-HETE	0
PPB	16-HETE	0
PPB	17-HETE	0
PPB	18-HETE	0
PPB	CAA	0
PPB	12,13-DiHOME	0
PPB	9,10-DiHOME	0
PPB	5,6-DHET	0
PPB	8(9)-EET	0
PPB	14(15)-EET	0
PPB	11(12)-EET	0
PPB	5(6)-EET	0
PPB	9(10)-EpoME	0
TCS	20-HETE	0
TCS	11-HETE	0
TCS	16-HETE	0
TCS	17-HETE	0
TCS	18-HETE	0
TCS	CAA	0
TCS	12,13-DiHOME	0
TCS	8,9-DHET	0
TCS	5,6-DHET	0
TCS	8(9)-EET	0
TCS	14(15)-EET	0
TCS	11(12)-EET	0
TCS	5(6)-EET	0
TCS	12(13)-EpoME	0
TCS	9S-HODE	0
2-NAP	20-HETE	0
2-NAP	16-HETE	0
2-NAP	18-HETE	0
2-NAP	CAA	0
2-NAP	12,13-DiHOME	0
2-NAP	9,10-DiHOME	0
2-NAP	11,12-DHET	0
2-NAP	8,9-DHET	0
2-NAP	8(9)-EET	0
2-NAP	14(15)-EET	0
2-NAP	11(12)-EET	0
2-NAP	5(6)-EET	0
2-NAP	12(13)-EpoME	0
2-NAP	9S-HODE	0
1-NAP	20-HETE	0
1-NAP	11-HETE	0
1-NAP	16-HETE	0
1-NAP	17-HETE	0
1-NAP	18-HETE	0
1-NAP	CAA	0
1-NAP	12,13-DiHOME	0
1-NAP	9,10-DiHOME	0
1-NAP	8,9-DHET	0
1-NAP	5,6-DHET	0
1-NAP	8(9)-EET	0
1-NAP	14(15)-EET	0
1-NAP	11(12)-EET	0
1-NAP	12(13)-EpoME	0
1-NAP	9S-HODE	0
2-FLU	20-HETE	0
2-FLU	11-HETE	0
2-FLU	16-HETE	0
2-FLU	17-HETE	0
2-FLU	18-HETE	0
2-FLU	CAA	0
2-FLU	9,10-DiHOME	0
2-FLU	11,12-DHET	0
2-FLU	8,9-DHET	0
2-FLU	5,6-DHET	0
2-FLU	8(9)-EET	0
2-FLU	14(15)-EET	0
2-FLU	11(12)-EET	0
2-FLU	12(13)-EpoME	0
2-FLU	9(10)-EpoME	0
2-FLU	9S-HODE	0
2- and 3-PHE	20-HETE	0
2- and 3-PHE	11-HETE	0
2- and 3-PHE	16-HETE	0
2- and 3-PHE	17-HETE	0
2- and 3-PHE	18-HETE	0
2- and 3-PHE	CAA	0
2- and 3-PHE	12,13-DiHOME	0
2- and 3-PHE	9,10-DiHOME	0
2- and 3-PHE	11,12-DHET	0
2- and 3-PHE	8,9-DHET	0
2- and 3-PHE	8(9)-EET	0
2- and 3-PHE	14(15)-EET	0
2- and 3-PHE	5(6)-EET	0
2- and 3-PHE	12(13)-EpoME	0
2- and 3-PHE	9(10)-EpoME	0
2- and 3-PHE	9S-HODE	0
9-PHE	11-HETE	0
9-PHE	16-HETE	0
9-PHE	17-HETE	0
9-PHE	9,10-DiHOME	0
9-PHE	11,12-DHET	0
9-PHE	5,6-DHET	0
9-PHE	14(15)-EET	0
9-PHE	11(12)-EET	0
9-PHE	9S-HODE	0
1-PHE	11-HETE	0
1-PHE	16-HETE	0
1-PHE	17-HETE	0
1-PHE	18-HETE	0
1-PHE	CAA	0
1-PHE	12,13-DiHOME	0
1-PHE	9,10-DiHOME	0
1-PHE	8,9-DHET	0
1-PHE	5,6-DHET	0
1-PHE	14(15)-EET	0
1-PHE	11(12)-EET	0
1-PHE	5(6)-EET	0
1-PHE	12(13)-EpoME	0
1-PHE	9(10)-EpoME	0
1-PHE	9S-HODE	0
4-PHE	11-HETE	0
4-PHE	16-HETE	0
4-PHE	17-HETE	0
4-PHE	18-HETE	0
4-PHE	CAA	0
4-PHE	12,13-DiHOME	0
4-PHE	11,12-DHET	0
4-PHE	8,9-DHET	0
4-PHE	5,6-DHET	0
4-PHE	14(15)-EET	0
4-PHE	11(12)-EET	0
4-PHE	5(6)-EET	0
4-PHE	9S-HODE	0
1-PYR	11-HETE	0
1-PYR	16-HETE	0
1-PYR	17-HETE	0
1-PYR	CAA	0
1-PYR	12,13-DiHOME	0
1-PYR	9,10-DiHOME	0
1-PYR	8,9-DHET	0
1-PYR	5,6-DHET	0
1-PYR	8(9)-EET	0
1-PYR	11(12)-EET	0
1-PYR	5(6)-EET	0
1-PYR	12(13)-EpoME	0
1-PYR	9S-HODE	0
As	20-HETE	0
As	16-HETE	0
As	17-HETE	0
As	18-HETE	0
As	CAA	0
As	9,10-DiHOME	0
As	8,9-DHET	0
As	5,6-DHET	0
As	8(9)-EET	0
As	14(15)-EET	0
As	5(6)-EET	0
As	12(13)-EpoME	0
As	9(10)-EpoME	0
As	9S-HODE	0
Ba	11-HETE	0
Ba	17-HETE	0
Ba	CAA	0
Ba	12,13-DiHOME	0
Ba	9,10-DiHOME	0
Ba	8,9-DHET	0
Ba	8(9)-EET	0
Ba	14(15)-EET	0
Ba	11(12)-EET	0
Ba	5(6)-EET	0
Ba	9S-HODE	0
Cu	11-HETE	0
Cu	16-HETE	0
Cu	17-HETE	0
Cu	18-HETE	0
Cu	CAA	0
Cu	12,13-DiHOME	0
Cu	11,12-DHET	0
Cu	8,9-DHET	0
Cu	8(9)-EET	0
Cu	14(15)-EET	0
Cu	11(12)-EET	0
Cu	9(10)-EpoME	0
Cu	9S-HODE	0
Hg	20-HETE	0
Hg	11-HETE	0
Hg	CAA	0
Hg	12,13-DiHOME	0
Hg	8,9-DHET	0
Hg	8(9)-EET	0
Hg	5(6)-EET	0
Hg	12(13)-EpoME	0
Hg	9(10)-EpoME	0
Hg	9S-HODE	0
Mn	18-HETE	0
Mn	CAA	0
Mn	12,13-DiHOME	0
Mn	9,10-DiHOME	0
Mn	11,12-DHET	0
Mn	8,9-DHET	0
Mn	8(9)-EET	0
Mn	14(15)-EET	0
Mn	9S-HODE	0
Mo	20-HETE	0
Mo	11-HETE	0
Mo	16-HETE	0
Mo	17-HETE	0
Mo	18-HETE	0
Mo	12,13-DiHOME	0
Mo	9,10-DiHOME	0
Mo	8,9-DHET	0
Mo	5,6-DHET	0
Mo	8(9)-EET	0
Mo	14(15)-EET	0
Mo	5(6)-EET	0
Mo	12(13)-EpoME	0
Mo	9S-HODE	0
Ni	11-HETE	0
Ni	18-HETE	0
Ni	CAA	0
Ni	9,10-DiHOME	0
Ni	8,9-DHET	0
Ni	5,6-DHET	0
Ni	8(9)-EET	0
Ni	14(15)-EET	0
Ni	5(6)-EET	0
Ni	12(13)-EpoME	0
Ni	9S-HODE	0
Pb	20-HETE	0
Pb	11-HETE	0
Pb	16-HETE	0
Pb	17-HETE	0
Pb	18-HETE	0
Pb	CAA	0
Pb	12,13-DiHOME	0
Pb	9,10-DiHOME	0
Pb	8,9-DHET	0
Pb	5,6-DHET	0
Pb	8(9)-EET	0
Pb	14(15)-EET	0
Pb	11(12)-EET	0
Pb	12(13)-EpoME	0
Se	20-HETE	0
Se	11-HETE	0
Se	17-HETE	0
Se	18-HETE	0
Se	CAA	0
Se	12,13-DiHOME	0
Se	9,10-DiHOME	0
Se	11,12-DHET	0
Se	5,6-DHET	0
Se	8(9)-EET	0
Se	14(15)-EET	0
Se	5(6)-EET	0
Se	12(13)-EpoME	0
Se	9(10)-EpoME	0
Se	9S-HODE	0
Sn	11-HETE	0
Sn	16-HETE	0
Sn	18-HETE	0
Sn	CAA	0
Sn	12,13-DiHOME	0
Sn	9,10-DiHOME	0
Sn	11,12-DHET	0
Sn	5,6-DHET	0
Sn	8(9)-EET	0
Sn	9(10)-EpoME	0
Sn	9S-HODE	0
Tl	20-HETE	0
Tl	18-HETE	0
Tl	CAA	0
Tl	12,13-DiHOME	0
Tl	8,9-DHET	0
Tl	5,6-DHET	0
Tl	8(9)-EET	0
Tl	14(15)-EET	0
Tl	11(12)-EET	0
Tl	5(6)-EET	0
Tl	12(13)-EpoME	0
Tl	9(10)-EpoME	0
Zn	20-HETE	0
Zn	16-HETE	0
Zn	17-HETE	0
Zn	CAA	0
Zn	12,13-DiHOME	0
Zn	9,10-DiHOME	0
Zn	11,12-DHET	0
Zn	8(9)-EET	0
Zn	14(15)-EET	0
Zn	11(12)-EET	0
Zn	9(10)-EpoME	0
Zn	9S-HODE	0
MEHP	15-HETE	0
MEHP	12-HETE	0
MEHP	RVD2	0
MEHP	RVD1	0
MEHP	LTB4	0
MEHP	13S-HODE	0
MEHP	15-oxoETE	0
MEHHP	5-HETE	0
MEHHP	LTD4	0
MEHHP	LTC4-ME	0
MEOHP	15-HETE	0
MEOHP	8-HETE	0
MEOHP	RVD2	0
MEOHP	RVD1	0
MEOHP	13-oxoODE	0
MEOHP	LTD4	0
MEOHP	LTB4	0
MEOHP	LTC4-ME	0
MEOHP	5-oxoETE	0
MECPP	12-HETE	0
MECPP	RVD2	0
MECPP	LTD4	0
MECPP	LTB4	0
MECPP	15-oxoETE	0
MBZP	5-HETE	0
MBZP	RVD2	0
MBZP	13-oxoODE	0
MBZP	LTB4	0
MBZP	LTC4-ME	0
MBZP	12-oxoETE	0
MBP	15-HETE	0
MBP	5-HETE	0
MBP	RVD1	0
MBP	13-oxoODE	0
MBP	LTC4-ME	0
MBP	15-oxoETE	0
MBP	12-oxoETE	0
MiBP	12-HETE	0
MiBP	15-oxoETE	0
MiBP	12-oxoETE	0
MEP	12-HETE	0
MEP	8-HETE	0
MEP	RVD2	0
MEP	RVD1	0
MEP	LTD4	0
MEP	LTB4	0
MEP	LTC4-ME	0
MEP	13S-HODE	0
MEP	5-oxoETE	0
MEP	15-oxoETE	0
MCPP	RVD2	0
BPA	5-HETE	0
BPA	8-HETE	0
BPA	RVD2	0
BPA	LTC4-ME	0
BPA	13S-HODE	0
BPA	12-oxoETE	0
2,4-DCP	12-HETE	0
2,4-DCP	8-HETE	0
2,4-DCP	RVD1	0
2,4-DCP	13-oxoODE	0
2,4-DCP	LTD4	0
2,4-DCP	LTB4	0
2,4-DCP	13S-HODE	0
2,4-DCP	5-oxoETE	0
2,4-DCP	15-oxoETE	0
2,5-DCP	15-HETE	0
2,5-DCP	12-HETE	0
2,5-DCP	8-HETE	0
2,5-DCP	RVD2	0
2,5-DCP	13-oxoODE	0
2,5-DCP	LTB4	0
2,5-DCP	13S-HODE	0
2,5-DCP	15-oxoETE	0
2,5-DCP	12-oxoETE	0
BP3	12-HETE	0
BP3	5-HETE	0
BP3	8-HETE	0
BP3	RVD2	0
BP3	RVD1	0
BP3	13-oxoODE	0
BP3	LTD4	0
BP3	LTB4	0
[truncated: 320 more rows]
