# Supplementary material for: Application of an analytical framework for multivariate mediation analysis of environmental data
Source: Nat Commun. 2020 Nov 6;11:5624. doi: 10.1038/s41467-020-19335-2 (PMC7648785; doi:10.1038/s41467-020-19335-2)
Supplement: Supplementary file 6 — Supplementary Data 3 [file 41467_2020_19335_MOESM6_ESM.xlsx]

## Sheet: Sheet1
Supplementary Data 3. Mediation estimates of individual toxicants and reduced mediator matrix in association with gestational age at delivery
Models adjusted for specific gravity, maternal age, race, education, health insurance, and BMI at initial study visit.
All p-values estimated using a two-sided test for t-statistics from linear regression models. Adjustments for multiple comparisons were accounted for by calculating q-values.
Exposure Analyte	Mediator Group	Average Casaul Mediation Effect (ACME)	ACME lower 95% CI	ACME upper 95% CI	ACME p-value	ACME q-value	Total Effect (TE)	TE lower 95% CI	TE upper 95% CI	TE p-value	TE q-value	Average Direct Effect (ADE)	ADE lower 95% CI	ADE upper 95% CI	ADE p-value	ADE q-value	Proportion Mediated (PM)	PM lower 95% CI	PM upper 95% CI	PM p-value	PM q-value
BPB	All Biomarkers	0.120779	0.0359921	0.22796	0.003	0.532	0.00254079	-0.156317	0.151066	0.968	0.999	-0.118238	-0.268648	0.030063	0.117	0.463862	0.690027	-16.9348	27.7398	0.965	0.999
1-PYR	Parent Compound	-0.162302	-0.341366	-0.0381423	0.005	0.532	-0.0621238	-0.419114	0.305067	0.739	0.999	0.100178	-0.279966	0.467085	0.606	0.877031	0.513641	-13.7359	11.3868	0.742	0.999
Se	Lipoxygenase Pathway	0.255353	0.0523162	0.522135	0.007	0.532	0.331002	-0.300118	0.954561	0.304	0.882894	0.0756484	-0.552318	0.692961	0.808	0.980284	0.542942	-6.23056	7.28908	0.303	0.999
1-PYR	All Biomarkers	-0.314288	-0.61303	-0.0681757	0.011	0.5928	-0.0608773	-0.464863	0.33503	0.773	0.999	0.25341	-0.0977931	0.604702	0.161	0.5472	1.11895	-24.2177	22.2485	0.764	0.999
MiBP	Cytochrome p450 Pathway	0.14041	0.0193146	0.31434	0.02	0.5928	0.363992	-0.0530058	0.778852	0.093	0.407769	0.223582	-0.186407	0.624199	0.29	0.7248	0.345345	-1.27093	2.19391	0.109	0.999
As	Cytochrome p450 Pathway	0.12873	0.0218231	0.276604	0.02	0.5928	-0.00332113	-0.261378	0.25257	0.98	0.999	-0.132051	-0.375225	0.111441	0.301	0.7248	0.00502179	-12.8464	16.5834	0.999	0.999
MECPP	Cytochrome p450 Pathway	0.117081	0.0148616	0.254111	0.022	0.5928	-0.270672	-0.481486	-0.0569962	0.012	0.210462	-0.387753	-0.585785	-0.197046	0.0015	0.228	-0.411319	-2.75546	-0.0237813	0.034	0.999
4-PHE	Cyclooxygenase Pathway	-0.213245	-0.44704	-0.020483	0.025	0.5928	-0.0451972	-0.569735	0.460657	0.857	0.999	0.168048	-0.325263	0.668256	0.483	0.834273	0.448807	-12.9715	15.3095	0.85	0.999
Tl	Cyclooxygenase Pathway	0.144338	0.018451	0.304424	0.025	0.5928	0.0579519	-0.267906	0.388188	0.751	0.999	-0.0863864	-0.399863	0.219059	0.614	0.877031	0.563371	-12.0693	12.3823	0.746	0.999
Pb	Parent Compound	0.0652008	0.00555964	0.150944	0.026	0.5928	-0.015462	-0.249667	0.227106	0.909	0.999	-0.0806628	-0.309839	0.158606	0.502	0.854149	-0.12856	-7.53892	9.97375	0.929	0.999
EPB	Parent Compound	0.0501269	0.00314331	0.11491	0.032	0.640571	-0.0225798	-0.179048	0.135014	0.787	0.999	-0.0727067	-0.228808	0.0755723	0.349	0.765115	-0.232954	-8.89108	9.43843	0.815	0.999
MCPP	Inflammatory	-0.0457218	-0.118599	-0.000936522	0.039	0.640571	-0.206695	-0.424158	0.0129595	0.069	0.362727	-0.160973	-0.3811	0.0569759	0.161	0.5472	0.198491	-0.598102	1.50458	0.108	0.999
As	Cyclooxygenase Pathway	0.109965	0.0065749	0.245242	0.04	0.640571	-0.00303332	-0.243063	0.24251	0.967	0.999	-0.112998	-0.342919	0.110295	0.343	0.765115	0.0194102	-18.1993	12.8689	0.997	0.999
BPA	Parent Compound	-0.117743	-0.291374	-0.000614083	0.049	0.640571	0.0874465	-0.277221	0.467652	0.668	0.999	0.205189	-0.160399	0.576398	0.282	0.722427	-0.277828	-7.99162	11.0118	0.709	0.999
BPB	Cyclooxygenase Pathway	0.0529448	0.000478088	0.121301	0.049	0.640571	-0.000205992	-0.136478	0.145515	0.994	0.999	-0.0531508	-0.180134	0.0800557	0.454	0.828096	0.130271	-11.1049	12.7485	0.969	0.999
MEOHP	Parent Compound	-0.0475955	-0.122756	0.000225571	0.053	0.640571	-0.280836	-0.493086	-0.0742672	0.003	0.207273	-0.23324	-0.441693	-0.0303991	0.022	0.228	0.158437	-0.00186827	0.676029	0.056	0.999
Hg	Cyclooxygenase Pathway	0.086698	-0.00111954	0.188256	0.053	0.640571	-0.138881	-0.386379	0.124516	0.311	0.882894	-0.225579	-0.468291	0.0250999	0.072	0.397674	-0.377051	-7.40955	8.19242	0.362	0.999
MECPP	Parent Compound	-0.0528625	-0.136	0.00101827	0.055	0.640571	-0.268527	-0.476412	-0.06894	0.005	0.207273	-0.215664	-0.421391	-0.015568	0.035	0.255636	0.187122	-0.00782001	0.760502	0.06	0.999
BP3	Cytochrome p450 Pathway	-0.0393742	-0.0935598	0.00130283	0.058	0.640571	0.0618053	-0.0796302	0.190734	0.354	0.882894	0.101179	-0.0384526	0.234237	0.139	0.503048	-0.351926	-7.17663	5.38204	0.404	0.999
2- and 3-PHE	All Biomarkers	-0.28535	-0.626363	0.00894149	0.058	0.640571	-0.0922543	-0.58287	0.392409	0.711	0.999	0.193095	-0.201396	0.590004	0.357	0.7752	0.902749	-15.5488	17.5715	0.673	0.999
PPB	All Biomarkers	0.0756915	-0.00214036	0.168588	0.059	0.640571	-0.0151036	-0.163059	0.130586	0.834	0.999	-0.0907951	-0.221711	0.0421279	0.164	0.5472	-0.256947	-13.8541	15.6567	0.889	0.999
MEHP	Cyclooxygenase Pathway	-0.0857444	-0.200331	0.00543935	0.071	0.684	-0.241504	-0.500211	0.0140622	0.069	0.362727	-0.15576	-0.408457	0.0932466	0.235	0.645542	0.328505	-0.58384	2.32668	0.124	0.999
1-PHE	Parent Compound	-0.101395	-0.262421	0.0064763	0.073	0.684	-0.00355357	-0.428543	0.436244	0.982	0.999	0.0978413	-0.352137	0.520127	0.664	0.906539	0.045147	-7.74385	8.82273	0.959	0.999
BPA	All Biomarkers	-0.201599	-0.470788	0.0119337	0.074	0.684	0.0893444	-0.301153	0.4941	0.673	0.999	0.290944	-0.0391985	0.631881	0.088	0.41952	-0.408986	-16.5994	18.035	0.743	0.999
1-PHE	All Biomarkers	-0.242299	-0.545908	0.0346477	0.076	0.684	-0.00255723	-0.452134	0.461543	0.961	0.999	0.239741	-0.150742	0.618129	0.246	0.667714	0.520788	-11.7514	17.2278	0.897	0.999
Hg	Parent Compound	0.0579808	-0.00445569	0.147532	0.08	0.684	-0.134857	-0.369498	0.103478	0.258	0.871765	-0.192838	-0.418663	0.0385085	0.111	0.463862	-0.281266	-4.98793	3.91114	0.334	0.999
2,4-DCP	Cytochrome p450 Pathway	0.0749102	-0.00827635	0.185713	0.084	0.684	0.100397	-0.122334	0.314979	0.383	0.891061	0.0254866	-0.186538	0.230185	0.817	0.980284	0.462267	-5.57287	6.50056	0.387	0.999
1-PHE	Cyclooxygenase Pathway	-0.139722	-0.329469	0.0138163	0.086	0.684	-0.00732773	-0.468989	0.414828	0.987	0.999	0.132394	-0.29378	0.553653	0.532	0.872633	0.133512	-10.5945	9.95334	0.943	0.999
BPA	Cyclooxygenase Pathway	-0.108858	-0.258002	0.0175909	0.092	0.684	0.0825289	-0.300629	0.461818	0.68	0.999	0.191386	-0.176531	0.560751	0.316	0.735184	-0.245533	-6.34119	10.0734	0.746	0.999
As	All Biomarkers	0.116234	-0.0213212	0.278398	0.099	0.684	0.00189571	-0.284986	0.277495	0.978	0.999	-0.114338	-0.380584	0.142878	0.407	0.8094	0.261334	-11.8278	14.5525	0.923	0.999
BPB	Parent Compound	0.0352582	-0.00804242	0.0914575	0.101	0.684	0.00159105	-0.137392	0.136556	0.982	0.999	-0.0336672	-0.167214	0.0979401	0.614	0.877031	0.107937	-6.27029	8.19591	0.941	0.999
As	Lipoxygenase Pathway	0.0777056	-0.0140304	0.197807	0.102	0.684	0.00125094	-0.243748	0.245755	0.982	0.999	-0.0764546	-0.309051	0.154719	0.527	0.872633	0.149592	-9.73352	8.35489	0.94	0.999
2,4-DCP	Cyclooxygenase Pathway	0.0581038	-0.0151954	0.148883	0.116	0.684	0.100315	-0.110765	0.309165	0.368	0.8832	0.0422107	-0.154205	0.235752	0.679	0.910726	0.373124	-4.9806	4.70602	0.386	0.999
BPB	Cytochrome p450 Pathway	0.0422685	-0.0104599	0.112648	0.12	0.684	-0.000172038	-0.131445	0.138447	0.998	0.999	-0.0424405	-0.164046	0.0861153	0.517	0.868412	0.152787	-7.73399	14.7062	0.926	0.999
Hg	All Biomarkers	0.107095	-0.0280023	0.263469	0.121	0.684	-0.13243	-0.389096	0.114763	0.292	0.882894	-0.239525	-0.45669	-0.0230274	0.029	0.228	-0.468385	-11.4585	9.54064	0.411	0.999
Ba	Cytochrome p450 Pathway	0.117651	-0.0355966	0.302733	0.122	0.684	-0.0866605	-0.360792	0.196605	0.541	0.999	-0.204311	-0.44236	0.0305378	0.092	0.41952	-0.354943	-10.8535	13.2532	0.655	0.999
BP3	Inflammatory	-0.0203639	-0.0587548	0.00505507	0.127	0.684	0.0633596	-0.0775037	0.193254	0.358	0.882894	0.0837235	-0.0534769	0.212671	0.216	0.6156	-0.159235	-4.14432	3.28604	0.447	0.999
Mn	All Biomarkers	0.118217	-0.0231484	0.297539	0.129	0.684	0.092391	-0.198625	0.386598	0.529	0.999	-0.0258259	-0.272058	0.221296	0.835	0.980284	0.648243	-5.90296	9.98612	0.492	0.999
MiBP	All Biomarkers	0.17633	-0.0518335	0.43582	0.131	0.684	0.370239	-0.0626171	0.800783	0.089	0.407769	0.19391	-0.18645	0.57234	0.313	0.735184	0.447132	-0.991647	2.84647	0.158	0.999
MBZP	Cytochrome p450 Pathway	0.0828545	-0.0235204	0.214862	0.133	0.684	-0.0137845	-0.297613	0.267817	0.932	0.999	-0.096639	-0.353353	0.158379	0.497	0.852	0.025528	-9.37714	10.374	0.973	0.999
2-FLU	Parent Compound	-0.079315	-0.223164	0.0196459	0.133	0.684	-0.00317339	-0.378316	0.369313	0.978	0.999	0.0761416	-0.298762	0.416774	0.694	0.910726	0.0662419	-6.47153	6.06308	0.931	0.999
Ba	Lipoxygenase Pathway	0.090889	-0.0244565	0.239184	0.134	0.684	-0.0810779	-0.323939	0.15675	0.524	0.999	-0.171967	-0.39373	0.046203	0.125	0.475	-0.32608	-12.9046	10.7175	0.644	0.999
BP3	Lipoxygenase Pathway	-0.0367654	-0.100068	0.010971	0.137	0.684	0.0636054	-0.0783447	0.198351	0.364	0.882894	0.100371	-0.0321929	0.22257	0.142	0.505875	-0.281458	-7.11986	6.45471	0.471	0.999
2- and 3-PHE	Parent Compound	-0.101364	-0.298944	0.0311063	0.142	0.684	-0.0951942	-0.507313	0.335929	0.651	0.999	0.00616948	-0.419227	0.409273	0.989	0.999	0.277224	-6.56506	7.05814	0.655	0.999
MiBP	Lipoxygenase Pathway	0.104139	-0.0381557	0.284731	0.143	0.684	0.368558	-0.0369384	0.771873	0.07	0.362727	0.264419	-0.126385	0.654125	0.176	0.557333	0.259335	-0.490251	1.89407	0.173	0.999
PPB	Cytochrome p450 Pathway	0.0363079	-0.0131264	0.0992379	0.143	0.684	-0.0171491	-0.152872	0.121198	0.801	0.999	-0.053457	-0.182793	0.0733549	0.435	0.819669	-0.105509	-8.72312	8.0663	0.896	0.999
1-NAP	All Biomarkers	0.107025	-0.0346485	0.274199	0.144	0.684	0.274621	-0.0646154	0.610554	0.118	0.467793	0.167596	-0.144044	0.479354	0.298	0.7248	0.353922	-1.43748	2.83638	0.2	0.999
MEHHP	Parent Compound	-0.0383325	-0.112618	0.0116804	0.147	0.684	-0.221238	-0.43257	-0.0193312	0.031	0.362727	-0.182905	-0.39094	0.014859	0.075	0.397674	0.15858	-0.145136	0.925503	0.164	0.999
MEP	Parent Compound	-0.0433471	-0.127456	0.0158511	0.149	0.684	-0.0277036	-0.244535	0.1873	0.793	0.999	0.0156434	-0.19675	0.222541	0.893	0.981156	0.187456	-6.23456	5.376	0.77	0.999
2-FLU	Cyclooxygenase Pathway	-0.10371	-0.269415	0.0322979	0.15	0.684	-0.00647319	-0.399416	0.380277	0.956	0.999	0.0972368	-0.284	0.460132	0.608	0.877031	0.185448	-5.72568	8.5477	0.87	0.999
Ni	Inflammatory	-0.0602836	-0.176958	0.0227015	0.16	0.695213	0.176323	-0.175505	0.523304	0.307	0.882894	0.236606	-0.107825	0.580158	0.192	0.58368	-0.193124	-4.53966	3.45646	0.449	0.999
1-PHE	Cytochrome p450 Pathway	-0.092143	-0.253464	0.0349735	0.16	0.695213	-0.00775867	-0.468966	0.418368	0.975	0.999	0.0843843	-0.355926	0.499693	0.703	0.910726	0.0895228	-5.78461	6.44278	0.913	0.999
MEP	Cytochrome p450 Pathway	0.0542903	-0.0212255	0.147839	0.167	0.695213	-0.0299881	-0.253418	0.182374	0.807	0.999	-0.0842783	-0.291587	0.121258	0.426	0.8094	-0.0753906	-8.24114	7.03974	0.922	0.999
MCPP	Parent Compound	-0.0457246	-0.135055	0.0164967	0.168	0.695213	-0.20584	-0.440896	0.0208578	0.07	0.362727	-0.160115	-0.374039	0.0538023	0.151	0.529662	0.198535	-0.482041	1.44229	0.21	0.999
MCPP	Lipoxygenase Pathway	-0.0666253	-0.190978	0.0307105	0.173	0.695213	-0.203834	-0.428412	0.0123997	0.068	0.362727	-0.137209	-0.332285	0.0568244	0.171	0.549127	0.3039	-0.80227	1.69643	0.201	0.999
TCS	Parent Compound	0.026389	-0.0128583	0.0774345	0.174	0.695213	0.0850615	-0.0487251	0.216934	0.208	0.762375	0.0586726	-0.0719368	0.189027	0.382	0.806444	0.236765	-2.07721	2.83588	0.304	0.999
MEP	Lipoxygenase Pathway	0.0618159	-0.0310673	0.172319	0.176	0.695213	-0.0275734	-0.250995	0.197926	0.819	0.999	-0.0893894	-0.292995	0.112253	0.402	0.8094	-0.0701065	-6.68327	8.44808	0.933	0.999
2-FLU	All Biomarkers	-0.140257	-0.373579	0.0792646	0.179	0.695213	-0.000616679	-0.382263	0.387375	0.99	0.999	0.13964	-0.183265	0.464307	0.411	0.8094	0.321516	-9.84764	9.21311	0.861	0.999
EPB	All Biomarkers	0.0630856	-0.0285989	0.170341	0.18	0.695213	-0.0222379	-0.195154	0.158814	0.801	0.999	-0.0853236	-0.240337	0.0638874	0.279	0.722427	-0.0788693	-9.80322	11.7989	0.949	0.999
MBZP	Lipoxygenase Pathway	-0.069398	-0.199697	0.0347939	0.183	0.695213	-0.00867011	-0.262218	0.241256	0.947	0.999	0.0607279	-0.161303	0.284173	0.612	0.877031	0.240409	-6.84997	8.81271	0.84	0.999
Ba	Cyclooxygenase Pathway	0.0665899	-0.0309703	0.185158	0.186	0.695213	-0.0845751	-0.29437	0.128151	0.434	0.951462	-0.151165	-0.335906	0.0322722	0.118	0.463862	-0.287927	-8.51363	10.9824	0.61	0.999
Tl	Cytochrome p450 Pathway	0.0949322	-0.0514992	0.270727	0.19	0.697217	0.0576933	-0.30109	0.435411	0.776	0.999	-0.0372389	-0.364337	0.297526	0.833	0.980284	0.335948	-6.73907	6.42537	0.71	0.999
MBP	Inflammatory	-0.0422691	-0.133326	0.0226453	0.198	0.697217	-0.180676	-0.519627	0.143666	0.298	0.882894	-0.138407	-0.459332	0.185057	0.418	0.8094	0.153061	-1.79673	2.82277	0.408	0.999
4-PHE	Parent Compound	-0.0798593	-0.252067	0.0401865	0.201	0.697217	-0.0408861	-0.500567	0.426552	0.849	0.999	0.0389732	-0.422946	0.475217	0.865	0.981156	0.119116	-4.68209	5.71032	0.82	0.999
Cu	Cytochrome p450 Pathway	0.1302	-0.0664955	0.375239	0.207	0.697217	-0.52638	-1.03429	-0.0140321	0.04	0.362727	-0.65658	-1.13649	-0.173188	0.004	0.228	-0.217713	-2.41084	0.218792	0.247	0.999
9-PHE	Inflammatory	0.0429658	-0.0251602	0.135546	0.208	0.697217	0.0612803	-0.283369	0.386882	0.707	0.999	0.0183146	-0.322928	0.33844	0.908	0.981156	0.116499	-2.80237	3.33006	0.729	0.999
Cu	Inflammatory	-0.0543596	-0.170565	0.0285153	0.209	0.697217	-0.531211	-1.08939	0.0231995	0.062	0.362727	-0.476852	-1.02459	0.0745728	0.091	0.41952	0.0896652	-0.287118	0.640397	0.257	0.999
Hg	Lipoxygenase Pathway	0.0590955	-0.033141	0.172566	0.21	0.697217	-0.133965	-0.3888	0.121221	0.307	0.882894	-0.19306	-0.43296	0.0486978	0.123	0.475	-0.237488	-6.00498	4.83554	0.491	0.999
EPB	Cytochrome p450 Pathway	0.0384423	-0.021093	0.112102	0.211	0.697217	-0.0245524	-0.19149	0.129058	0.781	0.999	-0.0629946	-0.215454	0.0779653	0.411	0.8094	-0.0628978	-6.89126	7.48678	0.926	0.999
2- and 3-PHE	Cyclooxygenase Pathway	-0.110775	-0.322997	0.0719324	0.216	0.703543	-0.0990936	-0.584658	0.359866	0.683	0.999	0.0116814	-0.433927	0.449164	0.959	0.993873	0.305156	-6.62108	6.55427	0.637	0.999
4-PHE	All Biomarkers	-0.172393	-0.491647	0.107937	0.222	0.712901	-0.0394011	-0.575365	0.49548	0.878	0.999	0.132992	-0.306257	0.572257	0.581	0.877031	0.4017	-8.92751	10.5776	0.754	0.999
Mn	Parent Compound	0.0454627	-0.0296664	0.142608	0.245	0.7524	0.0907197	-0.144217	0.332	0.447	0.967925	0.045257	-0.179211	0.269271	0.691	0.910726	0.259405	-3.22258	3.99601	0.488	0.999
MEP	Cyclooxygenase Pathway	-0.0438601	-0.134541	0.0355228	0.254	0.7524	-0.0298836	-0.262904	0.193433	0.809	0.999	0.0139765	-0.201827	0.227977	0.892	0.981156	0.211121	-6.71275	6.25641	0.739	0.999
Cu	Cyclooxygenase Pathway	0.0871517	-0.065394	0.266612	0.256	0.7524	-0.535252	-1.05252	-0.00479989	0.05	0.362727	-0.622404	-1.13232	-0.109977	0.011	0.228	-0.139863	-1.78939	0.351618	0.304	0.999
MPB	Lipoxygenase Pathway	-0.0415595	-0.131024	0.0345292	0.256	0.7524	0.000696929	-0.191547	0.188213	0.986	0.999	0.0422564	-0.138564	0.214904	0.648	0.890024	0.142321	-7.81138	6.50794	0.872	0.999
Zn	Cyclooxygenase Pathway	0.0808056	-0.0573727	0.24919	0.256	0.7524	0.0109732	-0.532162	0.5471	0.972	0.999	-0.0698325	-0.580997	0.438416	0.789	0.972389	0.0716496	-5.16762	4.80324	0.896	0.999
Ni	Lipoxygenase Pathway	-0.0760247	-0.235556	0.0615184	0.257	0.7524	0.17793	-0.205847	0.558065	0.359	0.882894	0.253955	-0.115403	0.62661	0.183	0.566919	-0.204005	-5.8049	4.84078	0.596	0.999
MEHP	Parent Compound	-0.0319648	-0.108563	0.0216022	0.261	0.7524	-0.239471	-0.497056	0.00883551	0.062	0.362727	-0.207506	-0.468162	0.0403335	0.117	0.463862	0.116765	-0.390011	1.07431	0.293	0.999
PPB	Cyclooxygenase Pathway	0.0315735	-0.0260793	0.0996249	0.264	0.7524	-0.0172176	-0.157308	0.122269	0.803	0.999	-0.0487911	-0.179775	0.0779536	0.466	0.834273	-0.0149524	-9.1491	6.9004	0.979	0.999
BPB	Lipoxygenase Pathway	0.0342413	-0.0273907	0.107731	0.264	0.7524	0.00150787	-0.145586	0.147129	0.999	0.999	-0.0327334	-0.162933	0.100992	0.624	0.877031	0.148402	-6.90999	7.10285	0.879	0.999
MEOHP	Cytochrome p450 Pathway	0.0509196	-0.0374523	0.156705	0.272	0.76563	-0.282884	-0.507814	-0.0626278	0.01	0.207273	-0.333804	-0.544372	-0.131792	0.002	0.228	-0.167844	-1.43273	0.126504	0.282	0.999
Ni	Cyclooxygenase Pathway	0.0686893	-0.0581951	0.213986	0.281	0.777398	0.172483	-0.203451	0.566991	0.381	0.891061	0.103794	-0.244521	0.446976	0.567	0.877031	0.260472	-3.29081	3.23704	0.468	0.999
1-PYR	Cyclooxygenase Pathway	-0.0858198	-0.26743	0.0639459	0.283	0.777398	-0.0654493	-0.475487	0.327522	0.742	0.999	0.0203705	-0.355942	0.378619	0.899	0.981156	0.263107	-5.24062	8.02462	0.681	0.999
2-NAP	Lipoxygenase Pathway	0.0577398	-0.0523039	0.186099	0.288	0.780565	0.0882641	-0.218727	0.386142	0.574	0.999	0.0305243	-0.263785	0.327177	0.86	0.981156	0.26208	-4.19585	6.03163	0.58	0.999
1-NAP	Cyclooxygenase Pathway	0.0489151	-0.0393028	0.156417	0.291	0.780565	0.27095	-0.0973664	0.617083	0.131	0.4978	0.222035	-0.121769	0.560838	0.202	0.590462	0.153884	-0.852697	1.70394	0.334	0.999
BPA	Cytochrome p450 Pathway	-0.0704922	-0.224824	0.0605544	0.297	0.787395	0.0834381	-0.304779	0.472923	0.665	0.999	0.15393	-0.211262	0.522779	0.416	0.8094	-0.0914377	-6.00248	6.00505	0.868	0.999
9-PHE	All Biomarkers	-0.0968801	-0.305473	0.0945962	0.307	0.804552	0.0621673	-0.3036	0.41043	0.75	0.999	0.159047	-0.146369	0.468564	0.325	0.74556	-0.00369438	-9.98746	10.313	0.997	0.999
MEOHP	Cyclooxygenase Pathway	-0.0441988	-0.14653	0.0478874	0.331	0.844053	-0.283071	-0.502358	-0.0697683	0.007	0.207273	-0.238872	-0.432809	-0.0476228	0.014	0.228	0.149504	-0.349892	0.573461	0.33	0.999
Se	All Biomarkers	-0.183792	-0.584801	0.197742	0.334	0.844053	0.334666	-0.353036	1.03464	0.336	0.882894	0.518458	-0.090169	1.13901	0.092	0.41952	-0.249927	-8.9675	6.06506	0.654	0.999
Tl	Lipoxygenase Pathway	0.0663647	-0.0658264	0.227511	0.342	0.844053	0.0633475	-0.25758	0.391768	0.713	0.999	-0.00301718	-0.3105	0.289752	0.976	0.999	0.262347	-5.51657	6.54509	0.667	0.999
9-PHE	Cytochrome p450 Pathway	0.0595628	-0.0656473	0.216288	0.354	0.844053	0.056952	-0.285247	0.379204	0.739	0.999	-0.00261077	-0.329366	0.307238	0.984	0.999	0.218961	-5.42691	5.38329	0.685	0.999
EPB	Lipoxygenase Pathway	0.0300134	-0.039019	0.10604	0.356	0.844053	-0.0224544	-0.196672	0.147469	0.806	0.999	-0.0524678	-0.209786	0.0981239	0.518	0.868412	0.0110739	-6.31498	5.98078	0.988	0.999
Tl	Inflammatory	-0.0290576	-0.111631	0.0372318	0.366	0.844053	0.0605019	-0.270011	0.382559	0.727	0.999	0.0895595	-0.235713	0.41328	0.593	0.877031	-0.0340485	-2.88623	2.89101	0.887	0.999
2,5-DCP	Inflammatory	0.0177297	-0.0205999	0.0675677	0.37	0.844053	0.190893	0.0372121	0.342944	0.009	0.207273	0.173164	0.026021	0.31805	0.014	0.228	0.0790605	-0.169673	0.449967	0.369	0.999
2- and 3-PHE	Inflammatory	0.0442425	-0.0598972	0.167747	0.375	0.844053	-0.094822	-0.555492	0.365193	0.689	0.999	-0.139064	-0.595763	0.301572	0.556	0.877031	-0.0371397	-3.2834	3.41935	0.886	0.999
TCS	Cytochrome p450 Pathway	0.0205988	-0.0249416	0.0752406	0.377	0.844053	0.0833317	-0.043722	0.213556	0.196	0.73259	0.0627328	-0.0569081	0.180875	0.312	0.735184	0.205682	-1.4268	2.72691	0.407	0.999
Ba	All Biomarkers	-0.0540833	-0.189383	0.0730742	0.379	0.844053	-0.0812987	-0.34711	0.172451	0.54	0.999	-0.0272154	-0.253957	0.197357	0.822	0.980284	0.360692	-4.11596	5.7429	0.517	0.999
Ba	Parent Compound	0.0239619	-0.0317234	0.0939462	0.38	0.844053	-0.0822002	-0.289016	0.123926	0.43	0.951462	-0.106162	-0.312239	0.0961343	0.302	0.7248	-0.0943847	-4.2968	2.67253	0.714	0.999
1-NAP	Lipoxygenase Pathway	0.0452902	-0.0607683	0.164498	0.385	0.844053	0.27414	-0.0455124	0.586945	0.105	0.443333	0.22885	-0.0719194	0.530584	0.139	0.503048	0.151386	-0.995959	1.48722	0.386	0.999
9-PHE	Lipoxygenase Pathway	-0.0577375	-0.221226	0.0818785	0.385	0.844053	0.0624626	-0.271044	0.390872	0.722	0.999	0.1202	-0.183618	0.41594	0.423	0.8094	-0.012438	-6.30051	8.17636	0.973	0.999
BP3	Parent Compound	0.0128334	-0.019896	0.0503532	0.402	0.844053	0.0639376	-0.0798449	0.196107	0.358	0.882894	0.0511042	-0.0866602	0.182285	0.451	0.828096	0.12154	-1.80502	2.25686	0.536	0.999
MEP	All Biomarkers	0.0550806	-0.0780396	0.203693	0.402	0.844053	-0.0263289	-0.272844	0.226518	0.838	0.999	-0.0814095	-0.295287	0.130434	0.478	0.834273	0.117956	-7.16589	7.00373	0.896	0.999
2,5-DCP	Parent Compound	0.0186085	-0.0287768	0.0725538	0.404	0.844053	0.190489	0.0365325	0.343462	0.012	0.210462	0.171881	0.0261667	0.31534	0.017	0.228	0.0901526	-0.258419	0.475839	0.402	0.999
2-NAP	Cytochrome p450 Pathway	-0.0393811	-0.143191	0.0517018	0.404	0.844053	0.0844913	-0.226371	0.401955	0.597	0.999	0.123872	-0.176975	0.43037	0.426	0.8094	-0.072355	-5.24937	4.92621	0.833	0.999
Mn	Cyclooxygenase Pathway	0.03407	-0.0482027	0.129269	0.405	0.844053	0.0871674	-0.17324	0.350961	0.53	0.999	0.0530974	-0.190332	0.303125	0.68	0.910726	0.184169	-2.91889	2.90535	0.595	0.999
Zn	Inflammatory	-0.0276886	-0.112893	0.0396933	0.415	0.844053	0.0148476	-0.490291	0.506521	0.964	0.999	0.0425362	-0.465643	0.541246	0.895	0.981156	0.00408	-2.33733	1.98819	0.977	0.999
2-NAP	Inflammatory	0.023182	-0.0395222	0.0984477	0.422	0.844053	0.0879172	-0.238014	0.41634	0.583	0.999	0.0647352	-0.255202	0.386347	0.705	0.910726	0.0800006	-2.33738	3.08914	0.697	0.999
BP3	All Biomarkers	-0.026409	-0.100981	0.0426088	0.427	0.844053	0.0646656	-0.0912594	0.217074	0.395	0.9006	0.0910746	-0.045524	0.225303	0.184	0.566919	-0.134866	-7.33386	6.13728	0.748	0.999
Mo	Parent Compound	0.0531661	-0.0760103	0.211088	0.434	0.844053	0.54427	-0.0207717	1.09532	0.06	0.362727	0.491104	-0.0579756	1.0403	0.086	0.41952	0.0866388	-0.31184	0.753767	0.44	0.999
MEP	Inflammatory	0.0142503	-0.022258	0.0587907	0.434	0.844053	-0.0275348	-0.246238	0.18621	0.801	0.999	-0.0417851	-0.257066	0.164739	0.715	0.910726	-0.0111586	-2.54099	2.34338	0.945	0.999
2,4-DCP	Inflammatory	-0.0194483	-0.0870843	0.0301705	0.436	0.844053	0.1023	-0.0986621	0.302425	0.319	0.882894	0.121748	-0.073537	0.315602	0.232	0.645073	-0.0829608	-3.26555	2.10656	0.659	0.999
MBP	Cytochrome p450 Pathway	0.0441611	-0.0733147	0.185518	0.443	0.844053	-0.183922	-0.540135	0.171092	0.344	0.882894	-0.228084	-0.567065	0.103107	0.199	0.589247	-0.104553	-3.02186	3.74254	0.721	0.999
Pb	Cyclooxygenase Pathway	0.0316799	-0.0539266	0.127197	0.447	0.844053	-0.0180992	-0.23566	0.2205	0.858	0.999	-0.0497791	-0.255138	0.166371	0.624	0.877031	0.0531241	-6.13585	5.07168	0.919	0.999
1-NAP	Parent Compound	-0.0277182	-0.120348	0.0471906	0.449	0.844053	0.274235	-0.0782148	0.621075	0.126	0.486915	0.301953	-0.0403323	0.634564	0.091	0.41952	-0.0697428	-1.62435	0.7514	0.527	0.999
Sn	Lipoxygenase Pathway	-0.0312394	-0.127715	0.0550498	0.45	0.844053	0.0690729	-0.128626	0.270043	0.497	0.999	0.100312	-0.0772936	0.277924	0.272	0.722427	-0.0684418	-5.84524	6.36447	0.895	0.999
Se	Cyclooxygenase Pathway	0.110983	-0.194349	0.451278	0.45	0.844053	0.324325	-0.358471	0.997549	0.335	0.882894	0.213342	-0.388882	0.799935	0.461	0.83419	0.269261	-2.28061	3.44319	0.455	0.999
EPB	Cyclooxygenase Pathway	0.0211333	-0.0374462	0.0855859	0.456	0.844053	-0.0241018	-0.195079	0.138062	0.781	0.999	-0.045235	-0.200475	0.104582	0.573	0.877031	0.024432	-3.97551	5.95293	0.955	0.999
MEOHP	Lipoxygenase Pathway	-0.035197	-0.149428	0.0683686	0.462	0.844053	-0.279229	-0.501617	-0.0759769	0.01	0.207273	-0.244032	-0.432264	-0.0609311	0.008	0.228	0.113866	-0.47869	0.536718	0.456	0.999
MEHP	Cytochrome p450 Pathway	0.0290496	-0.0515193	0.123014	0.466	0.844053	-0.241136	-0.509866	0.0213835	0.074	0.366783	-0.270186	-0.526979	-0.0258155	0.028	0.228	-0.0950447	-1.93666	0.732243	0.526	0.999
MPB	Parent Compound	-0.0172011	-0.0793132	0.0341587	0.47	0.844053	0.000308064	-0.188835	0.18701	0.996	0.999	0.0175091	-0.166523	0.191495	0.847	0.980284	0.0529075	-4.02455	3.95449	0.86	0.999
MBP	All Biomarkers	0.0689753	-0.12827	0.274329	0.48	0.844053	-0.176606	-0.556596	0.189075	0.363	0.882894	-0.245581	-0.567408	0.0716683	0.138	0.503048	-0.121316	-6.13329	6.28258	0.789	0.999
2-NAP	All Biomarkers	0.0523376	-0.0998945	0.217132	0.483	0.844053	0.088527	-0.258241	0.423592	0.626	0.999	0.0361894	-0.270931	0.351115	0.836	0.980284	0.263591	-4.30426	6.02213	0.583	0.999
MCPP	Cytochrome p450 Pathway	0.0328199	-0.0549948	0.135859	0.484	0.844053	-0.208696	-0.44282	0.0199232	0.074	0.366783	-0.241516	-0.457145	-0.026909	0.028	0.228	-0.130201	-2.86761	0.958883	0.548	0.999
2- and 3-PHE	Lipoxygenase Pathway	0.0695485	-0.140158	0.305189	0.492	0.844053	-0.0931209	-0.538942	0.344267	0.695	0.999	-0.162669	-0.560066	0.224089	0.45	0.828096	0.0190771	-7.8968	5.7971	0.969	0.999
MEHHP	Cyclooxygenase Pathway	-0.0308976	-0.135202	0.0644754	0.493	0.844053	-0.223868	-0.447644	-0.00718513	0.044	0.362727	-0.19297	-0.393574	0.00206242	0.052	0.320432	0.137513	-0.59968	0.921516	0.477	0.999
TCS	Lipoxygenase Pathway	0.0184214	-0.039837	0.0801164	0.493	0.844053	0.0852054	-0.0550967	0.222576	0.238	0.834831	0.066784	-0.062207	0.195461	0.327	0.74556	0.189416	-2.54479	2.83293	0.505	0.999
TCS	All Biomarkers	0.0271912	-0.0535202	0.112313	0.494	0.844053	0.086023	-0.0643531	0.238269	0.273	0.876676	0.0588318	-0.068097	0.18855	0.377	0.803327	0.293618	-3.22533	3.14755	0.461	0.999
MPB	Inflammatory	0.0138669	-0.0299945	0.0630634	0.502	0.844053	0.000542633	-0.193182	0.192498	0.983	0.999	-0.0133243	-0.209151	0.172583	0.902	0.981156	0.0305508	-2.78162	3.02524	0.909	0.999
Mn	Inflammatory	0.029239	-0.0553434	0.134569	0.506	0.844053	0.0907885	-0.169864	0.35032	0.481	0.999	0.0615496	-0.181523	0.303343	0.618	0.877031	0.155794	-3.38679	3.31464	0.611	0.999
MEHP	Lipoxygenase Pathway	-0.035541	-0.162263	0.0790326	0.507	0.844053	-0.238836	-0.49653	0.00238439	0.054	0.362727	-0.203295	-0.434982	0.0182999	0.075	0.397674	0.13668	-1.03184	1.01309	0.485	0.999
Ni	All Biomarkers	-0.0719211	-0.294259	0.14847	0.509	0.844053	0.178506	-0.260657	0.616359	0.424	0.951462	0.250427	-0.14492	0.640369	0.211	0.608962	-0.0952249	-6.39651	5.81052	0.867	0.999
Mn	Cytochrome p450 Pathway	0.0267959	-0.0567912	0.118698	0.516	0.844053	0.0873264	-0.156125	0.336796	0.504	0.999	0.0605305	-0.170716	0.296234	0.611	0.877031	0.175136	-3.11096	2.9907	0.62	0.999
Mo	All Biomarkers	0.0913837	-0.177884	0.384307	0.518	0.844053	0.547406	-0.0063943	1.10054	0.053	0.362727	0.456022	-0.0358273	0.946127	0.068	0.3876	0.165239	-0.827313	1.01061	0.493	0.999
MBP	Parent Compound	-0.0249638	-0.127143	0.0589889	0.523	0.844053	-0.180006	-0.526578	0.149689	0.314	0.882894	-0.155042	-0.478299	0.164826	0.37	0.795849	0.098545	-1.86803	2.18853	0.591	0.999
BP3	Cyclooxygenase Pathway	0.0148165	-0.0318573	0.0666286	0.523	0.844053	0.0619382	-0.0844	0.193239	0.377	0.891061	0.0471217	-0.0888849	0.174456	0.469	0.834273	0.15979	-2.64614	2.3612	0.568	0.999
Hg	Inflammatory	0.017072	-0.0347775	0.0814188	0.527	0.844053	-0.135387	-0.370404	0.0963808	0.256	0.871765	-0.152459	-0.373912	0.073669	0.199	0.589247	-0.0657644	-2.5001	1.58725	0.683	0.999
MiBP	Cyclooxygenase Pathway	-0.0439677	-0.202123	0.0960904	0.528	0.844053	0.362875	-0.0220263	0.753543	0.067	0.362727	0.406842	0.0467927	0.768461	0.029	0.228	-0.103754	-1.64906	0.965114	0.591	0.999
Zn	Lipoxygenase Pathway	0.0479239	-0.0980163	0.218173	0.529	0.844053	0.017603	-0.47769	0.517786	0.955	0.999	-0.0303209	-0.532342	0.457499	0.895	0.981156	0.0627001	-4.38065	5.60762	0.866	0.999
Tl	Parent Compound	0.0298657	-0.0626718	0.137433	0.533	0.844053	0.0615448	-0.264922	0.386254	0.72	0.999	0.031679	-0.281931	0.345162	0.843	0.980284	0.0981588	-4.17084	3.80751	0.751	0.999
MBP	Lipoxygenase Pathway	0.0317166	-0.0745125	0.149471	0.534	0.844053	-0.178771	-0.489825	0.124363	0.268	0.872914	-0.210488	-0.499919	0.0759164	0.167	0.5472	-0.0844749	-3.59934	2.78344	0.73	0.999
MEHP	All Biomarkers	-0.0437989	-0.203762	0.104442	0.537	0.844053	-0.237223	-0.518083	0.027985	0.089	0.407769	-0.193424	-0.429794	0.0347423	0.105	0.460385	0.183656	-1.64093	1.77816	0.494	0.999
TCS	Cyclooxygenase Pathway	0.0165983	-0.0383742	0.0794173	0.54	0.844053	0.0832436	-0.0464338	0.215073	0.214	0.762375	0.0666453	-0.0501563	0.184728	0.279	0.722427	0.186448	-1.85272	2.01896	0.53	0.999
MiBP	Inflammatory	0.0200111	-0.0559575	0.103415	0.547	0.844053	0.366786	-0.0529344	0.785381	0.092	0.407769	0.346775	-0.0676618	0.754965	0.098	0.438118	0.0448742	-0.517148	0.514725	0.581	0.999
As	Parent Compound	0.023613	-0.0511148	0.111923	0.548	0.844053	0.000519342	-0.235444	0.235397	0.968	0.999	-0.0230937	-0.249115	0.201191	0.853	0.981156	0.0877633	-3.74943	4.54295	0.82	0.999
BPA	Inflammatory	-0.0212665	-0.110304	0.0475246	0.549	0.844053	0.0866038	-0.284831	0.462466	0.648	0.999	0.10787	-0.258791	0.469441	0.565	0.877031	-0.0246687	-2.5063	2.89663	0.893	0.999
MECPP	Cyclooxygenase Pathway	-0.0251518	-0.122352	0.0661435	0.552	0.844053	-0.27077	-0.480221	-0.0620258	0.01	0.207273	-0.245618	-0.444369	-0.0562148	0.008	0.228	0.091467	-0.570638	0.496565	0.546	0.999
2,4-DCP	Parent Compound	0.017839	-0.0480345	0.0869917	0.552	0.844053	0.102757	-0.104359	0.312143	0.327	0.882894	0.084918	-0.108099	0.274871	0.398	0.8094	0.126492	-2.12189	2.39933	0.605	0.999
PPB	Inflammatory	0.00852997	-0.0237839	0.0437002	0.555	0.844053	-0.0157666	-0.149965	0.115183	0.82	0.999	-0.0242966	-0.15515	0.101374	0.713	0.910726	0.0109003	-3.51637	3.54598	0.957	0.999
MEHHP	Inflammatory	-0.0143615	-0.0773199	0.0376416	0.557	0.844053	-0.22147	-0.437852	-0.0107219	0.039	0.362727	-0.207108	-0.417808	-0.00255116	0.045	0.285	0.0519206	-0.435871	0.536712	0.562	0.999
1-PHE	Inflammatory	0.0244724	-0.0652735	0.123036	0.558	0.844053	-0.00395333	-0.439047	0.435497	0.99	0.999	-0.0284258	-0.456837	0.385553	0.905	0.981156	0.0360147	-2.51781	2.48994	0.896	0.999
Se	Cytochrome p450 Pathway	0.0544229	-0.137518	0.271461	0.559	0.844053	0.324515	-0.358195	0.998642	0.331	0.882894	0.270092	-0.35552	0.904563	0.401	0.8094	0.125149	-1.48415	2.25668	0.572	0.999
MiBP	Parent Compound	-0.0365449	-0.191056	0.0957173	0.572	0.852392	0.368149	-0.0664593	0.810968	0.103	0.443094	0.404694	-0.0242017	0.823153	0.064	0.374154	-0.0698191	-2.02956	0.899172	0.639	0.999
2-FLU	Inflammatory	0.0187213	-0.0558802	0.103747	0.572	0.852392	-0.00302017	-0.37691	0.360522	0.991	0.999	-0.0217415	-0.393133	0.326598	0.918	0.986579	0.0199935	-2.51754	2.60739	0.905	0.999
2,5-DCP	Cytochrome p450 Pathway	0.0141675	-0.0391524	0.0744237	0.591	0.874987	0.189537	0.0319265	0.35443	0.019	0.2888	0.17537	0.0225149	0.32313	0.022	0.228	0.070601	-0.385445	0.493872	0.584	0.999
2,5-DCP	All Biomarkers	0.027143	-0.0743424	0.135197	0.598	0.878385	0.191296	0.00184734	0.385619	0.05	0.362727	0.164153	0.00307281	0.330045	0.041	0.274941	0.147072	-1.31533	0.948598	0.564	0.999
Ba	Inflammatory	0.0146635	-0.0401414	0.0805851	0.601	0.878385	-0.0825817	-0.293351	0.124439	0.433	0.951462	-0.0972452	-0.299162	0.103942	0.34	0.765115	-0.035398	-3.57429	2.7165	0.87	0.999
2,5-DCP	Lipoxygenase Pathway	0.0155599	-0.0500182	0.0873611	0.607	0.878508	0.191074	0.0359451	0.352611	0.019	0.2888	0.175515	0.0303712	0.320987	0.015	0.228	0.0765167	-0.526782	0.479503	0.598	0.999
Se	Inflammatory	-0.037572	-0.208624	0.115398	0.612	0.878508	0.329177	-0.345532	1.00484	0.355	0.882894	0.366749	-0.304915	1.04473	0.281	0.722427	-0.0448234	-2.1104	2.79948	0.789	0.999
Cu	All Biomarkers	0.0836852	-0.223822	0.422464	0.618	0.878508	-0.523729	-1.08106	0.0503242	0.07	0.362727	-0.607415	-1.09363	-0.130483	0.008	0.228	-0.118032	-2.7335	1.59562	0.686	0.999
MEOHP	Inflammatory	-0.0124335	-0.0784876	0.0427514	0.623	0.878508	-0.280904	-0.500471	-0.0638278	0.003	0.207273	-0.26847	-0.478058	-0.064384	0.009	0.228	0.0345854	-0.272242	0.334821	0.622	0.999
MECPP	All Biomarkers	-0.0309399	-0.17714	0.108616	0.63	0.878508	-0.266757	-0.52461	-0.0247009	0.034	0.362727	-0.235818	-0.444263	-0.0371348	0.027	0.228	0.112576	-1.06016	0.905523	0.598	0.999
2,4-DCP	Lipoxygenase Pathway	0.0233852	-0.0790521	0.135963	0.634	0.878508	0.103757	-0.115503	0.32483	0.357	0.882894	0.0803718	-0.106949	0.267052	0.418	0.8094	0.189576	-3.92092	3.14051	0.585	0.999
4-PHE	Lipoxygenase Pathway	0.050653	-0.169719	0.293937	0.635	0.878508	-0.0395852	-0.551662	0.451301	0.886	0.999	-0.0902383	-0.540941	0.347282	0.702	0.910726	0.124421	-5.23199	5.06959	0.827	0.999
Pb	Cytochrome p450 Pathway	0.0212073	-0.0754855	0.12729	0.637	0.878508	-0.0183352	-0.245268	0.22352	0.861	0.999	-0.0395425	-0.24335	0.175294	0.71	0.910726	0.122884	-5.3487	5.47173	0.82	0.999
Pb	Lipoxygenase Pathway	0.0206207	-0.0673024	0.119786	0.637	0.878508	-0.0141164	-0.240422	0.217176	0.912	0.999	-0.0347371	-0.246561	0.184814	0.748	0.942232	0.110038	-4.51934	5.3053	0.801	0.999
4-PHE	Inflammatory	0.0242278	-0.0883118	0.147846	0.643	0.878508	-0.0411136	-0.550581	0.449055	0.872	0.999	-0.0653414	-0.548776	0.407805	0.808	0.980284	0.0198813	-3.2856	3.23241	0.941	0.999
2- and 3-PHE	Cytochrome p450 Pathway	0.03124	-0.118706	0.193451	0.648	0.878508	-0.0994937	-0.575564	0.350684	0.677	0.999	-0.130734	-0.576954	0.294622	0.586	0.877031	0.00783804	-3.55177	3.54289	0.979	0.999
MPB	All Biomarkers	0.0238875	-0.0885811	0.139062	0.65	0.878508	0.0016178	-0.201619	0.205943	0.981	0.999	-0.0222697	-0.203391	0.147128	0.815	0.980284	0.25515	-5.53547	5.55076	0.711	0.999
Mo	Cyclooxygenase Pathway	0.0350561	-0.128729	0.205959	0.653	0.878508	0.540043	-0.0294909	1.11928	0.061	0.362727	0.504987	-0.0260029	1.02364	0.063	0.374154	0.0637173	-0.717342	0.653776	0.636	0.999
4-PHE	Cytochrome p450 Pathway	0.0273077	-0.101392	0.171003	0.667	0.878508	-0.0452259	-0.553948	0.430135	0.851	0.999	-0.0725335	-0.549843	0.379071	0.759	0.945639	0.0297679	-4.92122	2.64234	0.922	0.999
BPB	Inflammatory	0.00725272	-0.0300954	0.0453892	0.667	0.878508	0.00132358	-0.136428	0.131271	0.99	0.999	-0.00592914	-0.133767	0.1217	0.924	0.986579	0.053881	-2.51144	4.30057	0.837	0.999
MECPP	Lipoxygenase Pathway	-0.0175999	-0.11659	0.076469	0.669	0.878508	-0.267873	-0.486816	-0.059615	0.01	0.207273	-0.250273	-0.448556	-0.0591029	0.008	0.228	0.0570537	-0.650231	0.475846	0.663	0.999
Ni	Cytochrome p450 Pathway	0.0306342	-0.130273	0.205501	0.674	0.878508	0.172856	-0.216422	0.569331	0.392	0.9006	0.142221	-0.214268	0.498819	0.442	0.826033	0.156814	-2.22036	2.66559	0.616	0.999
MECPP	Inflammatory	0.010526	-0.0422582	0.0696276	0.675	0.878508	-0.268709	-0.47963	-0.0606096	0.008	0.207273	-0.279235	-0.481458	-0.0801427	0.003	0.228	-0.0316022	-0.558694	0.184873	0.683	0.999
1-PYR	Cytochrome p450 Pathway	0.0316474	-0.130453	0.202189	0.677	0.878508	-0.0662734	-0.501645	0.343155	0.763	0.999	-0.0979208	-0.497114	0.282584	0.648	0.890024	0.0556827	-4.23463	3.93572	0.896	0.999
Mo	Inflammatory	-0.0196957	-0.125497	0.074352	0.68	0.878508	0.543617	-0.00631845	1.09146	0.054	0.362727	0.563312	0.0141756	1.11834	0.045	0.285	-0.0315455	-0.447396	0.242644	0.704	0.999
EPB	Inflammatory	0.00610885	-0.0300498	0.0434467	0.682	0.878508	-0.0228389	-0.179246	0.128516	0.765	0.999	-0.0289477	-0.184745	0.119875	0.705	0.910726	0.0138174	-2.62741	2.17357	0.945	0.999
MBZP	All Biomarkers	-0.02992	-0.192922	0.124116	0.688	0.881258	-0.00834043	-0.287123	0.269941	0.946	0.999	0.0215796	-0.200746	0.251546	0.867	0.981156	0.281734	-4.74173	6.75748	0.658	0.999
Mo	Cytochrome p450 Pathway	-0.0352813	-0.241534	0.157639	0.701	0.884287	0.539968	-0.0238911	1.11942	0.068	0.362727	0.575249	0.0548092	1.09657	0.029	0.228	-0.0485351	-1.15687	0.898879	0.759	0.999
1-PYR	Inflammatory	0.0130642	-0.0663018	0.0946247	0.702	0.884287	-0.0615506	-0.451841	0.318741	0.743	0.999	-0.0746148	-0.449937	0.290762	0.706	0.910726	0.00108431	-2.43191	2.53438	0.995	0.999
1-PHE	Lipoxygenase Pathway	0.0391743	-0.169541	0.268869	0.702	0.884287	-0.00216932	-0.452247	0.438566	0.997	0.999	-0.0413436	-0.430103	0.328581	0.834	0.980284	0.183699	-5.33252	6.09427	0.751	0.999
Pb	All Biomarkers	0.0221639	-0.112234	0.160972	0.72	0.896563	-0.0135673	-0.292223	0.254427	0.933	0.999	-0.0357312	-0.272861	0.202464	0.774	0.959087	0.193362	-5.82715	5.16216	0.747	0.999
9-PHE	Parent Compound	-0.0164063	-0.130927	0.081593	0.721	0.896563	0.0612626	-0.27607	0.393918	0.716	0.999	0.0776688	-0.253062	0.383839	0.634	0.881415	0.0204873	-4.10805	3.01108	0.945	0.999
As	Inflammatory	0.0124678	-0.0563264	0.0924181	0.725	0.896563	0.000627681	-0.24818	0.244128	0.985	0.999	-0.0118401	-0.252291	0.225695	0.926	0.986579	0.0412253	-3.19549	3.08612	0.874	0.999
MBP	Cyclooxygenase Pathway	-0.0180994	-0.138571	0.097109	0.734	0.896563	-0.184303	-0.491595	0.133504	0.267	0.872914	-0.166203	-0.460054	0.127499	0.286	0.724533	0.100424	-2.03216	1.99065	0.681	0.999
Zn	Cytochrome p450 Pathway	0.0266632	-0.130337	0.193435	0.736	0.896563	0.0114237	-0.513858	0.538813	0.971	0.999	-0.0152396	-0.504199	0.464772	0.947	0.989041	0.09451	-4.16166	3.73134	0.769	0.999
MBZP	Inflammatory	-0.00848016	-0.0705395	0.0450151	0.739	0.896563	-0.010344	-0.257213	0.236523	0.93	0.999	-0.00186388	-0.23771	0.232624	0.999	0.999	0.0418693	-2.43616	2.81612	0.853	0.999
MBZP	Cyclooxygenase Pathway	-0.0168762	-0.130035	0.0920701	0.745	0.896563	-0.0145243	-0.252104	0.221952	0.923	0.999	0.00235187	-0.211433	0.215233	0.999	0.999	0.188501	-4.15963	4.6898	0.718	0.999
9-PHE	Cyclooxygenase Pathway	-0.0212729	-0.178512	0.135729	0.751	0.896563	0.0573821	-0.286562	0.385966	0.753	0.999	0.078655	-0.243096	0.379215	0.612	0.877031	0.111548	-4.34428	5.641	0.826	0.999
Sn	Inflammatory	0.00811362	-0.042743	0.0644064	0.752	0.896563	0.0673775	-0.146155	0.28322	0.551	0.999	0.0592638	-0.144123	0.267461	0.606	0.877031	0.0492653	-2.11509	2.34386	0.805	0.999
MPB	Cytochrome p450 Pathway	-0.00871995	-0.0683459	0.0475177	0.754	0.896563	-0.00180211	-0.191856	0.188196	0.999	0.999	0.00691784	-0.1799	0.186528	0.95	0.989041	0.0677675	-3.90279	3.46778	0.848	0.999
2,4-DCP	All Biomarkers	0.0231114	-0.136108	0.19254	0.755	0.896563	0.104717	-0.164738	0.381344	0.45	0.967925	0.0816057	-0.139009	0.304135	0.48	0.834273	0.25162	-4.82831	4.28242	0.587	0.999
MCPP	All Biomarkers	0.0260924	-0.135236	0.195672	0.761	0.899005	-0.203345	-0.460973	0.0430213	0.108	0.447709	-0.229437	-0.429166	-0.0311133	0.02	0.228	-0.0611221	-5.33143	3.24996	0.867	0.999
MEHHP	Lipoxygenase Pathway	-0.0123024	-0.121468	0.0945753	0.774	0.909649	-0.219593	-0.444123	-0.0168173	0.035	0.362727	-0.207291	-0.39786	-0.0240707	0.025	0.228	0.0547664	-1.24507	0.737134	0.747	0.999
2,5-DCP	Cyclooxygenase Pathway	0.00707411	-0.0473123	0.0626971	0.789	0.917644	0.189398	0.0418843	0.344159	0.008	0.207273	0.182324	0.0420301	0.322847	0.01	0.228	0.0355615	-0.453297	0.347949	0.783	0.999
2-NAP	Cyclooxygenase Pathway	-0.0139587	-0.128146	0.0995306	0.796	0.917644	0.083686	-0.24824	0.421132	0.617	0.999	0.0976447	-0.220123	0.405136	0.532	0.872633	0.0439809	-3.41565	3.24452	0.897	0.999
PPB	Lipoxygenase Pathway	-0.00679381	-0.0692951	0.0523069	0.796	0.917644	-0.0157413	-0.158108	0.122028	0.836	0.999	-0.00894752	-0.133689	0.116057	0.893	0.981156	0.159761	-4.32555	5.21652	0.686	0.999
Mo	Lipoxygenase Pathway	-0.0210531	-0.201164	0.156683	0.797	0.917644	0.545789	0.00732904	1.06989	0.045	0.362727	0.566842	0.0482334	1.07979	0.033	0.2508	-0.0315768	-0.822012	0.448957	0.828	0.999
Ni	Parent Compound	0.0130128	-0.0853705	0.120566	0.802	0.917644	0.176814	-0.179911	0.525645	0.327	0.882894	0.163802	-0.179456	0.50001	0.347	0.765115	0.0568723	-1.41014	2.4009	0.787	0.999
Mn	Lipoxygenase Pathway	0.0138902	-0.0937707	0.1339	0.807	0.917644	0.0908436	-0.175831	0.358866	0.518	0.999	0.0769533	-0.167593	0.322495	0.549	0.877031	0.146698	-2.89588	4.69478	0.687	0.999
MEOHP	All Biomarkers	-0.0183486	-0.169993	0.133627	0.812	0.917644	-0.278019	-0.540093	-0.0248139	0.027	0.362727	-0.25967	-0.47153	-0.0513473	0.014	0.228	0.0740672	-1.56659	0.675992	0.787	0.999
PPB	Parent Compound	-0.00445224	-0.0461643	0.0326134	0.813	0.917644	-0.0158876	-0.146011	0.109585	0.827	0.999	-0.0114354	-0.136703	0.106831	0.845	0.980284	0.0791713	-3.15311	3.53968	0.766	0.999
Zn	Parent Compound	-0.0114806	-0.127494	0.0962423	0.83	0.932217	0.0158456	-0.484286	0.513708	0.96	0.999	0.0273262	-0.481474	0.522668	0.936	0.98765	0.0215933	-2.64132	2.58838	0.926	0.999
TCS	Inflammatory	0.00318288	-0.0362216	0.0423317	0.842	0.9405	0.0850252	-0.0478367	0.217958	0.213	0.762375	0.0818423	-0.0484602	0.211703	0.219	0.616444	0.0408356	-1.31583	1.92415	0.797	0.999
2-FLU	Cytochrome p450 Pathway	0.0128267	-0.118811	0.154804	0.847	0.9405	-0.00647276	-0.391599	0.370335	0.967	0.999	-0.0192994	-0.380093	0.3283	0.931	0.987293	0.0916833	-3.2454	2.8829	0.798	0.999
MEHHP	Cytochrome p450 Pathway	0.00852147	-0.0852796	0.105442	0.851	0.9405	-0.22379	-0.456162	0.000904172	0.053	0.362727	-0.232312	-0.44696	-0.0287386	0.018	0.228	-0.023795	-1.47406	0.684558	0.892	0.999
2-NAP	Parent Compound	0.0068292	-0.0846115	0.101913	0.86	0.9405	0.0880799	-0.255261	0.428038	0.619	0.999	0.0812507	-0.257625	0.41309	0.627	0.877031	0.0472489	-3.19283	2.23632	0.835	0.999
Cu	Parent Compound	0.0110778	-0.110045	0.141459	0.864	0.9405	-0.529697	-1.06185	-0.018801	0.042	0.362727	-0.540775	-1.06366	-0.0198399	0.037	0.255636	-0.0161198	-0.670274	0.409266	0.886	0.999
Hg	Cytochrome p450 Pathway	0.00848788	-0.112964	0.118541	0.872	0.9405	-0.139454	-0.372792	0.0971766	0.26	0.871765	-0.147942	-0.357156	0.0617467	0.168	0.5472	0.0210278	-4.20091	3.22138	0.95	0.999
MPB	Cyclooxygenase Pathway	0.00555287	-0.0684906	0.0834963	0.877	0.9405	-0.00178295	-0.211828	0.200566	0.989	0.999	-0.00733582	-0.20649	0.181569	0.94	0.98765	0.0966123	-4.14338	3.67833	0.812	0.999
1-NAP	Cytochrome p450 Pathway	0.00772698	-0.0888646	0.108258	0.878	0.9405	0.270207	-0.0628311	0.60317	0.115	0.467793	0.26248	-0.0586749	0.582419	0.117	0.463862	0.0281738	-1.1374	0.987012	0.837	0.999
Sn	Cytochrome p450 Pathway	0.00868919	-0.118857	0.125243	0.88	0.9405	0.0654143	-0.150045	0.279362	0.565	0.999	0.0567251	-0.118605	0.234923	0.55	0.877031	0.22495	-3.96114	4.30113	0.637	0.999
Se	Parent Compound	0.0145762	-0.192369	0.225023	0.883	0.9405	0.330985	-0.298386	0.941442	0.286	0.882894	0.316409	-0.29944	0.912006	0.298	0.7248	0.0506604	-2.15238	2.42065	0.829	0.999
Sn	Cyclooxygenase Pathway	-0.00857565	-0.13126	0.10234	0.883	0.9405	0.0644867	-0.155207	0.293994	0.582	0.999	0.0730624	-0.11923	0.266056	0.477	0.834273	0.133488	-4.63906	4.68319	0.781	0.999
1-NAP	Inflammatory	0.00275267	-0.0587456	0.0601733	0.891	0.9405	0.273924	-0.0671855	0.605474	0.119	0.467793	0.271171	-0.0687943	0.600222	0.115	0.463862	0.0102167	-0.661423	0.554241	0.892	0.999
MBZP	Parent Compound	-0.00617494	-0.0996911	0.0768521	0.891	0.9405	-0.00975149	-0.25736	0.229977	0.935	0.999	-0.00357656	-0.238088	0.223798	0.976	0.999	0.0974712	-4.40337	3.83833	0.762	0.999
Sn	Parent Compound	-0.00373296	-0.0786014	0.0695775	0.896	0.941419	0.0672928	-0.171775	0.300084	0.586	0.999	0.0710257	-0.154158	0.298238	0.561	0.877031	0.0312082	-2.79464	2.41064	0.902	0.999
Zn	All Biomarkers	0.0140198	-0.236076	0.278453	0.908	0.949651	0.0180021	-0.542357	0.586102	0.959	0.999	0.00398223	-0.497133	0.519137	0.993	0.999	0.187616	-5.34966	6.22786	0.743	0.999
Tl	All Biomarkers	0.0124996	-0.172463	0.206183	0.925	0.958636	0.0650772	-0.264975	0.392201	0.686	0.999	0.0525775	-0.227511	0.326645	0.731	0.925933	0.266935	-4.69933	6.2101	0.651	0.999
Pb	Inflammatory	0.00402443	-0.0619636	0.0753279	0.925	0.958636	-0.0153228	-0.244695	0.229419	0.906	0.999	-0.0193472	-0.243382	0.217784	0.878	0.981156	0.0508565	-2.82747	3.74133	0.841	0.999
1-PYR	Lipoxygenase Pathway	0.00686104	-0.177319	0.198359	0.933	0.962552	-0.0600926	-0.477403	0.355951	0.788	0.999	-0.0669536	-0.45522	0.308929	0.753	0.943319	0.138843	-5.56094	5.34214	0.757	0.999
BPA	Lipoxygenase Pathway	-0.00610363	-0.173095	0.152451	0.938	0.963351	0.0883157	-0.309744	0.48658	0.672	0.999	0.0944193	-0.266726	0.455705	0.608	0.877031	0.100338	-2.80581	4.33893	0.794	0.999
Cu	Lipoxygenase Pathway	-0.00316506	-0.175382	0.181698	0.954	0.971036	-0.526634	-1.02628	-0.0431705	0.03	0.362727	-0.523469	-0.995954	-0.051944	0.021	0.228	0.010442	-0.866541	0.504524	0.936	0.999
2-FLU	Lipoxygenase Pathway	-0.0040705	-0.162553	0.16188	0.954	0.971036	-0.00146528	-0.379972	0.368495	0.991	0.999	0.00260522	-0.344929	0.336457	0.992	0.999	0.148585	-4.38014	4.98734	0.733	0.999
MEHP	Inflammatory	-0.00172705	-0.0655337	0.0574716	0.967	0.979893	-0.239322	-0.505337	0.0295126	0.08	0.388085	-0.237595	-0.498704	0.018737	0.079	0.409364	0.00684907	-0.682873	0.635389	0.933	0.999
Sn	All Biomarkers	0.00484466	-0.135323	0.154539	0.98	0.98733	0.0697095	-0.207188	0.348234	0.622	0.999	0.0648648	-0.170798	0.312858	0.617	0.877031	0.202344	-4.71997	5.2554	0.704	0.999
MCPP	Cyclooxygenase Pathway	-0.000923115	-0.10411	0.100653	0.983	0.98733	-0.208954	-0.416482	0.0031915	0.057	0.362727	-0.208031	-0.39389	-0.0241959	0.026	0.228	0.0166118	-1.26667	0.858262	0.934	0.999
MEHHP	All Biomarkers	0.00312141	-0.143253	0.156957	0.989	0.989	-0.218303	-0.480601	0.033298	0.09	0.407769	-0.221425	-0.438991	-0.011293	0.037	0.255636	0.0241423	-2.83811	1.93039	0.929	0.999
