# Supplementary material for: Application of an analytical framework for multivariate mediation analysis of environmental data
Source: Nat Commun. 2020 Nov 6;11:5624. doi: 10.1038/s41467-020-19335-2 (PMC7648785; doi:10.1038/s41467-020-19335-2)
Supplement: Supplementary file 7 — Supplementary Data 4 [file 41467_2020_19335_MOESM7_ESM.xlsx]

## Sheet: Sheet1
Supplementary Data 4. Correlation coefficents between individual exposures and mediators
	MEHP	MEHHP	MEOHP	MECPP	MBZP	MBP	MiBP	MEP	MCPP	BPA	2,4-DCP	2,5-DCP	BP3	BPB	EPB	MPB	PPB	TCS	2-NAP	1-NAP	2-FLU	2-and 3-PHE	9-PHE	1-PHE	4-PHE	1-PYR	As	Ba	Cu	Hg	Mn	Mo	Ni	Pb	Se	Sn	Tl	Zn	13,14DHK-PGD2	TXB2	PGE2	PGD2	PGA2	15DO12,14-PGJ2	PGD3	PGE3	PGJ2	BCPGE2	13,14DHK-PGF2𝝰
MEHP	1	0.867	0.923999	0.837526	0.00668541	-0.0116662	-0.0366442	0.00799001	0.148188	-0.0222663	-0.0193833	-0.0313951	-0.0425354	0.133706	-0.0434303	0.0267454	0.151071	-0.105612	-0.0921885	-0.0924595	0.0975899	0.1371	0.096474	0.00289935	0.120883	0.270839	0.0045542	0.333338	0.00705379	0.115787	-0.0234326	0.485304	0.238573	0.275465	0.162009	0.0755603	0.063503	0.042964	0.0147944	0.0881655	0.126844	0.150513	-0.0391376	0.118703	0.334516	0.150719	-0.10615	0.288154	-0.0281716
MEHHP	0.867	1	0.972064	0.717949	-0.0016043	-0.0118932	-0.0472908	-0.00751203	0.166157	-0.0147466	-0.040411	-0.0531372	-0.054005	0.178792	-0.0675487	0.0216422	0.180213	-0.131987	-0.0475061	-0.0446308	0.0737331	0.122043	0.108151	0.00442146	0.119802	0.289582	0.00712702	0.364229	0.0128362	0.126862	-0.0518801	0.4458	0.160633	0.305824	0.180807	0.045816	0.0796366	0.0463984	-0.0241912	0.14676	0.0933685	0.155007	-0.0495941	0.0658978	0.31165	0.142019	-0.0325979	0.270604	-0.0635912
MEOHP	0.923999	0.972064	1	0.842163	-0.00542428	-0.0111407	-0.0473693	0.000661044	0.198947	-0.0097028	-0.0268997	-0.0409849	-0.0522921	0.157738	-0.0556521	0.0040814	0.146872	-0.125563	-0.0535012	-0.0618087	0.0650276	0.117641	0.114915	0.000482257	0.10894	0.27098	0.0109449	0.38119	0.0122208	0.125697	-0.0313183	0.471479	0.204692	0.321649	0.179553	0.0409149	0.086897	0.0372031	-0.0044944	0.134613	0.107305	0.159581	-0.0618356	0.0805654	0.314026	0.140405	-0.0662522	0.278101	-0.049174
MECPP	0.837526	0.717949	0.842163	1	-0.00954094	-0.00783697	-0.0209515	0.0239433	0.218614	0.00289979	-0.0025109	-0.0178413	-0.0600834	0.137756	-0.010644	0.00216357	0.107659	-0.101961	-0.0506012	-0.0676534	0.138664	0.130648	0.179331	0.00872986	0.0913461	0.260565	0.0141372	0.284152	0.00657678	0.151181	0.0181887	0.375606	0.217386	0.221971	0.131213	0.0357407	0.0769362	0.0382129	0.0593396	0.0937461	0.096707	0.104231	-0.0713529	0.0712709	0.213319	0.083315	-0.09343	0.17859	0.01391
MBZP	0.00668541	-0.0016043	-0.00542428	-0.00954094	1	0.00303731	0.100493	0.0316413	-0.0296862	0.00225778	0.045932	0.025932	-0.0501621	0.256938	0.101335	0.0214094	0.272229	0.0409892	-0.0161754	-0.0122372	0.0314503	0.0780801	0.0086108	-0.00250574	0.134	0.203298	0.240742	-0.0711329	0.0247604	0.12667	0.147895	0.0938116	0.0122422	0.173775	0.105034	0.0113284	0.188449	0.190675	-0.00144951	-0.0246001	-0.0278665	0.112151	0.0212213	0.0975216	-0.0243299	-0.00272708	-0.184936	-0.0410035	0.0346086
MBP	-0.0116662	-0.0118932	-0.0111407	-0.00783697	0.00303731	1	0.0677824	-0.0031579	0.386767	-0.029133	-0.00468554	-0.00640704	-0.0135998	0.0149301	-0.00434232	-0.00988035	-0.0109897	-0.0099728	-0.0188161	-0.0805127	-0.00913985	-0.0110085	-0.0198931	-0.0137454	-0.0303621	0.00559774	-0.0180362	0.0556602	0.00410788	-0.0337621	-0.0123214	0.142881	0.0504866	-0.0188015	0.284031	-0.0117463	-0.0158207	0.112727	0.0596842	-0.0267918	0.0442678	-0.0166851	-0.00988553	0.100883	-0.00483209	0.000221684	-0.0156248	0.0802082	0.0295084
MiBP	-0.0366442	-0.0472908	-0.0473693	-0.0209515	0.100493	0.0677824	1	-0.0265693	0.0633927	0.0326732	-0.0157176	-0.022766	-0.050827	-0.0549781	-0.0346331	-0.00759093	-0.0653848	0.0661342	-0.0260101	0.0742246	0.0550969	0.203265	0.0789133	0.033834	0.162879	0.123625	-0.00415776	0.0439915	0.0643325	0.0269938	0.228948	0.0463549	0.0334559	0.041078	0.15437	0.0434814	0.0405728	0.128576	-0.0228494	-0.102588	-0.0355587	-0.015922	0.0252701	-0.028287	-0.019161	0.0324085	0.114591	-0.00898906	-0.0448669
MEP	0.00799001	-0.00751203	0.000661044	0.0239433	0.0316413	-0.0031579	-0.0265693	1	0.130037	-0.0250117	0.101876	0.104785	0.103184	-0.0079555	-0.0309563	0.0550759	0.0313453	0.0259145	-0.0295453	-0.00389883	0.0367568	0.0452129	-0.0338919	0.0846074	0.0972438	0.0443294	-0.0404092	0.0947414	-0.0126806	-0.00669985	-0.0125629	0.00403003	0.128819	0.0394495	-0.0310067	0.00208239	-0.02772	-0.0227428	-0.0139805	-0.0238571	-0.0203997	-0.0216718	-0.0638532	0.0377209	0.00419937	-0.0157243	-0.0507234	-0.0287883	-0.0108687
MCPP	0.148188	0.166157	0.198947	0.218614	-0.0296862	0.386767	0.0633927	0.130037	1	-0.0183188	-0.011705	-0.0217954	-0.0421289	-0.00944505	-0.0577769	-0.0536764	-0.0478355	-0.0763845	-0.147287	0.0151817	-0.0347832	-0.0874381	-0.0337055	-0.0726806	-0.0857161	0.0201293	-0.0567458	0.057605	-0.00616355	-0.0737379	-0.0464559	0.15968	0.260716	0.12289	0.105513	-0.00434173	0.016135	0.038166	-0.00994172	-0.106184	-0.030559	0.00523023	0.00526799	0.0464291	-0.0213086	-0.0401733	-0.133175	-0.0315238	0.0276686
BPA	-0.0222663	-0.0147466	-0.0097028	0.00289979	0.00225778	-0.029133	0.0326732	-0.0250117	-0.0183188	1	-0.0489599	-0.0687612	0.0637557	-3.28966e-05	0.0507033	-0.0468244	-0.0245221	-0.0712566	-0.0346385	0.056679	0.124039	0.113322	0.0202885	0.240504	0.320105	0.026131	-0.0427205	-0.184753	-0.0407212	-0.0597844	-0.142073	-0.123718	-0.156091	-0.100889	-0.128559	0.00754477	-0.00640365	-0.0699759	-0.0602589	0.212432	0.0367387	-0.00050465	0.102101	-0.0533284	-0.0372951	0.0455668	0.217044	-0.0567849	-0.0444847
2,4-DCP	-0.0193833	-0.040411	-0.0268997	-0.0025109	0.045932	-0.00468554	-0.0157176	0.101876	-0.011705	-0.0489599	1	0.906987	-0.0308338	0.0103622	0.0616345	0.0265395	-0.0128306	0.154845	0.122675	0.0703961	0.0757781	0.235	-0.00257116	0.0611401	0.180457	0.0245135	-0.00308874	0.272896	0.00858152	0.168326	0.00558965	0.139362	0.194338	0.0272436	-0.0200504	0.033484	0.0138805	0.0764074	-0.081897	-0.044542	0.0021721	-0.0543667	-0.0211717	-0.0517829	-0.0161221	-0.0183239	-0.0829123	-0.0424787	-0.0117309
2,5-DCP	-0.0313951	-0.0531372	-0.0409849	-0.0178413	0.025932	-0.00640704	-0.022766	0.104785	-0.0217954	-0.0687612	0.906987	1	-0.0420336	0.0309227	0.079108	0.0655526	0.00154114	0.383555	0.1253	0.128357	0.0904282	0.214771	-0.0178397	0.055896	0.139481	0.0476637	0.067656	0.235692	0.00690431	0.149125	0.0325386	0.116253	0.161366	0.123155	-0.0201935	0.0326822	0.0164257	0.0582541	-0.0807591	-0.0619922	-0.00296566	-0.014409	-0.0371753	-0.0605358	-0.00645652	-0.0172933	-0.100036	-0.0470782	-0.0227547
BP3	-0.0425354	-0.054005	-0.0522921	-0.0600834	-0.0501621	-0.0135998	-0.050827	0.103184	-0.0421289	0.0637557	-0.0308338	-0.0420336	1	-0.013284	-0.0180911	0.0268419	-0.0158901	0.145123	-0.0401849	-0.0300856	-0.020583	-0.0452583	0.0434205	0.00530869	0.0104491	-0.0459796	-0.00635229	0.110548	-0.0256249	-0.000238605	0.0827737	-0.00171363	0.121251	0.0598627	-0.0320674	-0.0222551	-0.0456675	-0.0450781	-0.00432599	0.0141886	-0.098191	-0.082222	0.000214287	-0.0291138	-0.0196505	-0.0654884	0.0238547	-0.0691388	-0.0240745
BPB	0.133706	0.178792	0.157738	0.137756	0.256938	0.0149301	-0.0549781	-0.0079555	-0.00944505	-3.28966e-05	0.0103622	0.0309227	-0.013284	1	0.100675	0.0884461	0.869065	0.117965	0.0260595	-0.0735985	-0.060165	-0.134266	-0.0155921	-0.066397	-0.09891	-0.117951	0.0563039	-0.0271323	-0.011907	0.0749195	0.078032	0.00125407	-0.0296616	-0.0502087	-0.0620267	-0.0586328	0.00536746	-0.061328	-0.0470804	-0.0542892	-0.0534123	-0.0356283	0.193088	-0.0118443	-0.0439238	-0.056673	-0.0618285	-0.0512837	-0.0245914
EPB	-0.0434303	-0.0675487	-0.0556521	-0.010644	0.101335	-0.00434232	-0.0346331	-0.0309563	-0.0577769	0.0507033	0.0616345	0.079108	-0.0180911	0.100675	1	0.0655119	0.163123	0.0501254	-0.155599	0.0786702	-0.0709211	-0.0845986	0.0448625	-0.050774	0.00671301	-0.0674216	-0.00461595	-0.0535892	-0.0346467	-0.1176	0.0464203	-0.0378418	-0.121313	0.0137606	-0.117428	-0.0885532	-0.0687724	-0.0699079	0.0487374	-0.0359381	-0.0109896	-0.0607707	-0.0891883	0.0208489	-0.0426992	-0.0435255	-0.0538206	-0.0376934	0.107945
MPB	0.0267454	0.0216422	0.0040814	0.00216357	0.0214094	-0.00988035	-0.00759093	0.0550759	-0.0536764	-0.0468244	0.0265395	0.0655526	0.0268419	0.0884461	0.0655119	1	0.232349	0.0893231	0.0511068	0.011835	0.14832	0.122369	0.0565899	0.0736078	0.0956955	0.180007	0.0109197	0.0552	-0.00954288	0.110024	0.0178327	0.016053	0.0705216	0.0550291	0.0274284	0.056729	0.0239668	0.0782822	0.109252	-0.051149	-0.000325302	0.0405754	-0.0104853	0.0765259	0.0714749	0.000933642	0.0143998	0.0747429	0.0574838
PPB	0.151071	0.180213	0.146872	0.107659	0.272229	-0.0109897	-0.0653848	0.0313453	-0.0478355	-0.0245221	-0.0128306	0.00154114	-0.0158901	0.869065	0.163123	0.232349	1	0.0633143	0.0535616	-0.0205424	-0.0505413	-0.119546	-0.0782371	-0.0535348	-0.0695876	-0.0814844	0.042905	-0.0531463	-0.0300523	0.062497	0.0260891	-0.0652594	-0.0554719	-0.0521758	-0.0949707	-0.058016	-0.0337726	-0.0965648	-0.0543745	-0.102646	-0.0994083	0.0297511	0.145866	-0.0282581	-0.0110594	-0.0532449	-0.0436444	-0.0895662	-0.024387
TCS	-0.105612	-0.131987	-0.125563	-0.101961	0.0409892	-0.0099728	0.0661342	0.0259145	-0.0763845	-0.0712566	0.154845	0.383555	0.145123	0.117965	0.0501254	0.0893231	0.0633143	1	0.00553936	0.185699	0.0131186	0.00722107	-0.0871515	0.0257351	-0.0698258	-0.0435584	0.136965	0.0574045	-0.0228574	0.0352926	0.29643	-0.00421912	0.100751	0.159693	-0.0332931	-0.0321958	-0.00697198	0.0570737	-0.0485124	-0.0299441	-0.112268	-0.0519094	-0.091101	-0.0329962	-0.0375508	-0.0682668	-0.113969	-0.110819	-0.00799479
2-NAP	-0.0921885	-0.0475061	-0.0535012	-0.0506012	-0.0161754	-0.0188161	-0.0260101	-0.0295453	-0.147287	-0.0346385	0.122675	0.1253	-0.0401849	0.0260595	-0.155599	0.0511068	0.0535616	0.00553936	1	0.125579	-0.0242293	0.0802716	-0.0508999	0.0831114	0.125224	-0.0460327	-0.00762902	0.119219	0.0297157	0.045666	-0.065919	-0.137222	0.0519826	0.024106	0.027961	-0.145987	0.0954089	0.106276	0.0224453	-0.0943441	-0.028928	0.0207396	0.0861853	0.0717338	-0.175717	-0.0600928	-0.0453459	-0.0181181	0.0925213
1-NAP	-0.0924595	-0.0446308	-0.0618087	-0.0676534	-0.0122372	-0.0805127	0.0742246	-0.00389883	0.0151817	0.056679	0.0703961	0.128357	-0.0300856	-0.0735985	0.0786702	0.011835	-0.0205424	0.185699	0.125579	1	0.130895	0.0999213	0.0249911	0.0847662	0.087258	0.0991783	0.031171	-0.00281663	0.00114506	-0.0392263	-0.105664	0.0200059	0.0311602	0.0269781	-0.052552	-0.0297647	0.0607193	-0.00672179	-0.0821118	-0.0310509	-0.0433214	-0.0193897	-0.0243913	0.0279318	-0.00526541	0.0598661	-0.0310952	-0.0597839	-0.0070169
2-FLU	0.0975899	0.0737331	0.0650276	0.138664	0.0314503	-0.00913985	0.0550969	0.0367568	-0.0347832	0.124039	0.0757781	0.0904282	-0.020583	-0.060165	-0.0709211	0.14832	-0.0505413	0.0131186	-0.0242293	0.130895	1	0.758598	0.552994	0.520829	0.57574	0.646526	0.0448753	-0.0235718	0.0132798	0.344902	-0.0124634	0.0730136	0.0649456	0.0469318	0.0793336	0.23068	0.186587	0.141137	0.0997024	-0.000591645	0.0648998	-0.0199453	-0.0467988	-0.0400034	0.0205273	0.0234851	-0.0431964	-0.0513917	0.123568
2-and 3-PHE	0.1371	0.122043	0.117641	0.130648	0.0780801	-0.0110085	0.203265	0.0452129	-0.0874381	0.113322	0.235	0.214771	-0.0452583	-0.134266	-0.0845986	0.122369	-0.119546	0.00722107	0.0802716	0.0999213	0.758598	1	0.49325	0.717036	0.799521	0.627024	0.0712066	0.103789	0.0101476	0.236947	-0.0268189	0.156437	0.0990536	0.137046	0.15797	0.159162	0.209795	0.258972	-0.031246	0.0603129	0.0452404	-0.0241709	-0.14103	-0.0641917	0.151383	0.126429	0.0194214	-0.00361258	-0.00238053
9-PHE	0.096474	0.108151	0.114915	0.179331	0.0086108	-0.0198931	0.0789133	-0.0338919	-0.0337055	0.0202885	-0.00257116	-0.0178397	0.0434205	-0.0155921	0.0448625	0.0565899	-0.0782371	-0.0871515	-0.0508999	0.0249911	0.552994	0.49325	1	0.164877	0.425475	0.472534	0.0236781	0.0823321	-0.00556937	0.143197	-0.0339573	-0.0125352	0.0417963	0.214402	0.0267925	0.0715868	0.192146	0.0619568	0.0142004	-0.0433664	0.0351111	-0.029665	-0.0886499	-0.0365713	-0.00768625	0.0271326	-0.0283672	-0.0496722	0.0279739
1-PHE	0.00289935	0.00442146	0.000482257	0.00872986	-0.00250574	-0.0137454	0.033834	0.0846074	-0.0726806	0.240504	0.0611401	0.055896	0.00530869	-0.066397	-0.050774	0.0736078	-0.0535348	0.0257351	0.0831114	0.0847662	0.520829	0.717036	0.164877	1	0.650848	0.269601	0.00471034	0.00491826	-0.0101298	0.103766	-0.0362356	0.0249985	0.0323387	-0.0318082	0.0158227	0.0940802	0.0720077	0.0996422	-0.0486722	0.0562817	-0.0384415	-0.0259612	-0.0929514	-0.0575974	0.0221021	0.027555	0.0876159	-0.037948	-0.0654413
4-PHE	0.120883	0.119802	0.10894	0.0913461	0.134	-0.0303621	0.162879	0.0972438	-0.0857161	0.320105	0.180457	0.139481	0.0104491	-0.09891	0.00671301	0.0956955	-0.0695876	-0.0698258	0.125224	0.087258	0.57574	0.799521	0.425475	0.650848	1	0.461455	-0.022889	-0.00636658	-0.0126131	0.135934	-0.0810692	0.0302809	-0.0410033	0.0464091	0.0123074	0.0815362	0.0786037	0.0685902	-0.0887108	0.127242	-0.00219082	0.0413995	-0.124561	-0.0976432	0.105125	0.0782478	0.104679	-0.0276119	-0.0617167
1-PYR	0.270839	0.289582	0.27098	0.260565	0.203298	0.00559774	0.123625	0.0443294	0.0201293	0.026131	0.0245135	0.0476637	-0.0459796	-0.117951	-0.0674216	0.180007	-0.0814844	-0.0435584	-0.0460327	0.0991783	0.646526	0.627024	0.472534	0.269601	0.461455	1	0.187138	0.0621873	0.0379343	0.373099	-0.0150032	0.31712	0.110115	0.232136	0.264576	0.190188	0.422113	0.277783	0.103545	0.091774	0.163641	0.00936694	-0.0476418	0.000122488	0.135325	0.123857	-0.157247	0.0895974	0.189026
As	0.0045542	0.00712702	0.0109449	0.0141372	0.240742	-0.0180362	-0.00415776	-0.0404092	-0.0567458	-0.0427205	-0.00308874	0.067656	-0.00635229	0.0563039	-0.00461595	0.0109197	0.042905	0.136965	-0.00762902	0.031171	0.0448753	0.0712066	0.0236781	0.00471034	-0.022889	0.187138	1	0.00878551	0.0128664	0.136528	0.122694	0.200517	0.0799993	0.206017	0.212882	0.0402149	0.191874	0.25978	-0.0524917	-0.0243123	-0.0613952	0.00510238	-0.0650402	0.12319	-0.0162524	-0.0228742	-0.109444	-0.0742528	-0.0216578
Ba	0.333338	0.364229	0.38119	0.284152	-0.0711329	0.0556602	0.0439915	0.0947414	0.057605	-0.184753	0.272896	0.235692	0.110548	-0.0271323	-0.0535892	0.0552	-0.0531463	0.0574045	0.119219	-0.00281663	-0.0235718	0.103789	0.0823321	0.00491826	-0.00636658	0.0621873	0.00878551	1	0.0523789	0.160808	0.197036	0.418637	0.609115	0.48686	0.377181	0.0821411	0.235786	0.258798	0.0811018	0.0534978	0.0595281	0.128989	-0.131558	0.156744	0.112231	0.0128772	-0.0322219	0.167753	-0.00694995
Cu	0.00705379	0.0128362	0.0122208	0.00657678	0.0247604	0.00410788	0.0643325	-0.0126806	-0.00616355	-0.0407212	0.00858152	0.00690431	-0.0256249	-0.011907	-0.0346467	-0.00954288	-0.0300523	-0.0228574	0.0297157	0.00114506	0.0132798	0.0101476	-0.00556937	-0.0101298	-0.0126131	0.0379343	0.0128664	0.0523789	1	0.045705	0.0535989	0.000878734	0.0293411	0.027214	0.158101	0.00401905	0.0355542	0.127113	0.00182365	-0.0159011	-0.0158451	-0.00754974	-0.0309751	0.00284236	0.00461155	-0.00500839	-0.0442087	-0.00424457	-0.0154035
Hg	0.115787	0.126862	0.125697	0.151181	0.12667	-0.0337621	0.0269938	-0.00669985	-0.0737379	-0.0597844	0.168326	0.149125	-0.000238605	0.0749195	-0.1176	0.110024	0.062497	0.0352926	0.045666	-0.0392263	0.344902	0.236947	0.143197	0.103766	0.135934	0.373099	0.136528	0.160808	0.045705	1	0.226518	0.222038	0.247369	0.262094	0.290563	0.154011	0.397882	0.296614	0.116457	0.0438733	0.0407797	0.039387	0.0245052	0.0285632	0.0123392	0.0463617	0.0299796	0.0424873	0.00721311
Mn	-0.0234326	-0.0518801	-0.0313183	0.0181887	0.147895	-0.0123214	0.228948	-0.0125629	-0.0464559	-0.142073	0.00558965	0.0325386	0.0827737	0.078032	0.0464203	0.0178327	0.0260891	0.29643	-0.065919	-0.105664	-0.0124634	-0.0268189	-0.0339573	-0.0362356	-0.0810692	-0.0150032	0.122694	0.197036	0.0535989	0.226518	1	0.0446183	0.236029	0.213957	0.139727	0.10133	0.0237019	0.174491	0.25063	-0.00322702	0.0736973	-0.00177595	-0.0674605	0.097766	-0.00636544	-0.0284513	-0.00397534	0.151272	0.0831834
Mo	0.485304	0.4458	0.471479	0.375606	0.0938116	0.142881	0.0463549	0.00403003	0.15968	-0.123718	0.139362	0.116253	-0.00171363	0.00125407	-0.0378418	0.016053	-0.0652594	-0.00421912	-0.137222	0.0200059	0.0730136	0.156437	-0.0125352	0.0249985	0.0302809	0.31712	0.200517	0.418637	0.000878734	0.222038	0.0446183	1	0.438424	0.363659	0.562137	0.0684539	0.309603	0.388391	0.0877297	0.0788093	0.105378	0.0853557	-0.00199968	0.151858	0.242608	0.0918964	-0.0972241	0.319944	0.00873122
Ni	0.238573	0.160633	0.204692	0.217386	0.0122422	0.0504866	0.0334559	0.128819	0.260716	-0.156091	0.194338	0.161366	0.121251	-0.0296616	-0.121313	0.0705216	-0.0554719	0.100751	0.0519826	0.0311602	0.0649456	0.0990536	0.0417963	0.0323387	-0.0410033	0.110115	0.0799993	0.609115	0.0293411	0.247369	0.236029	0.438424	1	0.415635	0.440214	0.0934446	0.343852	0.448645	0.0980975	-0.0170177	0.0420308	0.0848542	-0.0503332	0.159197	0.10103	0.0498208	-0.139187	0.116853	0.0371806
Pb	0.275465	0.305824	0.321649	0.221971	0.173775	-0.0188015	0.041078	0.0394495	0.12289	-0.100889	0.0272436	0.123155	0.0598627	-0.0502087	0.0137606	0.0550291	-0.0521758	0.159693	0.024106	0.0269781	0.0469318	0.137046	0.214402	-0.0318082	0.0464091	0.232136	0.206017	0.48686	0.027214	0.262094	0.213957	0.363659	0.415635	1	0.489127	0.166153	0.374801	0.510156	-0.0136236	-0.0260243	-0.0905979	0.123766	-0.169183	0.0643627	0.0808358	-0.0446238	-0.0036911	0.0518167	-0.076562
Se	0.162009	0.180807	0.179553	0.131213	0.105034	0.284031	0.15437	-0.0310067	0.105513	-0.128559	-0.0200504	-0.0201935	-0.0320674	-0.0620267	-0.117428	0.0274284	-0.0949707	-0.0332931	0.027961	-0.052552	0.0793336	0.15797	0.0267925	0.0158227	0.0123074	0.264576	0.212882	0.377181	0.158101	0.290563	0.139727	0.562137	0.440214	0.489127	1	0.121263	0.42181	0.660471	0.040781	-0.0061389	0.0688574	0.0287977	0.0317918	0.0803783	0.0926973	0.0688947	-0.014166	0.0881279	-0.010851
Sn	0.0755603	0.045816	0.0409149	0.0357407	0.0113284	-0.0117463	0.0434814	0.00208239	-0.00434173	0.00754477	0.033484	0.0326822	-0.0222551	-0.0586328	-0.0885532	0.056729	-0.058016	-0.0321958	-0.145987	-0.0297647	0.23068	0.159162	0.0715868	0.0940802	0.0815362	0.190188	0.0402149	0.0821411	0.00401905	0.154011	0.10133	0.0684539	0.0934446	0.166153	0.121263	1	0.0478439	0.124338	0.147068	-0.0672602	0.033223	0.0612404	0.00789901	-0.0727778	-0.0259608	-0.0436605	-0.1282	-0.0990956	0.0447817
Tl	0.063503	0.0796366	0.086897	0.0769362	0.188449	-0.0158207	0.0405728	-0.02772	0.016135	-0.00640365	0.0138805	0.0164257	-0.0456675	0.00536746	-0.0687724	0.0239668	-0.0337726	-0.00697198	0.0954089	0.0607193	0.186587	0.209795	0.192146	0.0720077	0.0786037	0.422113	0.191874	0.235786	0.0355542	0.397882	0.0237019	0.309603	0.343852	0.374801	0.42181	0.0478439	1	0.476361	-0.104462	0.0564886	0.00589071	-0.00489388	-0.00865549	-0.0379352	0.00192572	0.057352	-0.1721	0.0213825	-0.0359007
Zn	0.042964	0.0463984	0.0372031	0.0382129	0.190675	0.112727	0.128576	-0.0227428	0.038166	-0.0699759	0.0764074	0.0582541	-0.0450781	-0.061328	-0.0699079	0.0782822	-0.0965648	0.0570737	0.106276	-0.00672179	0.141137	0.258972	0.0619568	0.0996422	0.0685902	0.277783	0.25978	0.258798	0.127113	0.296614	0.174491	0.388391	0.448645	0.510156	0.660471	0.124338	0.476361	1	0.0289124	0.064203	-0.0160563	0.0199374	-0.100598	-0.00256533	0.0539902	-0.00769246	0.00636951	-0.023364	0.0492462
13,14DHK-PGD2	0.0147944	-0.0241912	-0.0044944	0.0593396	-0.00144951	0.0596842	-0.0228494	-0.0139805	-0.00994172	-0.0602589	-0.081897	-0.0807591	-0.00432599	-0.0470804	0.0487374	0.109252	-0.0543745	-0.0485124	0.0224453	-0.0821118	0.0997024	-0.031246	0.0142004	-0.0486722	-0.0887108	0.103545	-0.0524917	0.0811018	0.00182365	0.116457	0.25063	0.0877297	0.0980975	-0.0136236	0.040781	0.147068	-0.104462	0.0289124	1	0.149965	0.559819	0.189944	-0.0652931	0.383039	0.100672	0.0103192	-0.183929	0.318356	0.690975
TXB2	0.0881655	0.14676	0.134613	0.0937461	-0.0246001	-0.0267918	-0.102588	-0.0238571	-0.106184	0.212432	-0.044542	-0.0619922	0.0141886	-0.0542892	-0.0359381	-0.051149	-0.102646	-0.0299441	-0.0943441	-0.0310509	-0.000591645	0.0603129	-0.0433664	0.0562817	0.127242	0.091774	-0.0243123	0.0534978	-0.0159011	0.0438733	-0.00322702	0.0788093	-0.0170177	-0.0260243	-0.0061389	-0.0672602	0.0564886	0.064203	0.149965	1	0.270479	0.0565472	-0.0661753	0.0815687	0.123385	0.0476568	0.284334	0.164317	0.165438
PGE2	0.126844	0.0933685	0.107305	0.096707	-0.0278665	0.0442678	-0.0355587	-0.0203997	-0.030559	0.0367387	0.0021721	-0.00296566	-0.098191	-0.0534123	-0.0109896	-0.000325302	-0.0994083	-0.112268	-0.028928	-0.0433214	0.0648998	0.0452404	0.0351111	-0.0384415	-0.00219082	0.163641	-0.0613952	0.0595281	-0.0158451	0.0407797	0.0736973	0.105378	0.0420308	-0.0905979	0.0688574	0.033223	0.00589071	-0.0160563	0.559819	0.270479	1	0.141827	-0.0224346	0.269464	0.14684	0.55256	-0.197853	0.468314	0.511974
PGD2	0.150513	0.155007	0.159581	0.104231	0.112151	-0.0166851	-0.015922	-0.0216718	0.00523023	-0.00050465	-0.0543667	-0.014409	-0.082222	-0.0356283	-0.0607707	0.0405754	0.0297511	-0.0519094	0.0207396	-0.0193897	-0.0199453	-0.0241709	-0.029665	-0.0259612	0.0413995	0.00936694	0.00510238	0.128989	-0.00754974	0.039387	-0.00177595	0.0853557	0.0848542	0.123766	0.0287977	0.0612404	-0.00489388	0.0199374	0.189944	0.0565472	0.141827	1	0.0140356	0.0615821	0.242601	0.0983027	-0.0783097	0.224605	0.210108
PGA2	-0.0391376	-0.0495941	-0.0618356	-0.0713529	0.0212213	-0.00988553	0.0252701	-0.0638532	0.00526799	0.102101	-0.0211717	-0.0371753	0.000214287	0.193088	-0.0891883	-0.0104853	0.145866	-0.091101	0.0861853	-0.0243913	-0.0467988	-0.14103	-0.0886499	-0.0929514	-0.124561	-0.0476418	-0.0650402	-0.131558	-0.0309751	0.0245052	-0.0674605	-0.00199968	-0.0503332	-0.169183	0.0317918	0.00789901	-0.00865549	-0.100598	-0.0652931	-0.0661753	-0.0224346	0.0140356	1	-0.150121	-0.0384262	-0.0644009	-0.112921	-0.0870383	-0.0907072
15DO12,14-PGJ2	0.118703	0.0658978	0.0805654	0.0712709	0.0975216	0.100883	-0.028287	0.0377209	0.0464291	-0.0533284	-0.0517829	-0.0605358	-0.0291138	-0.0118443	0.0208489	0.0765259	-0.0282581	-0.0329962	0.0717338	0.0279318	-0.0400034	-0.0641917	-0.0365713	-0.0575974	-0.0976432	0.000122488	0.12319	0.156744	0.00284236	0.0285632	0.097766	0.151858	0.159197	0.0643627	0.0803783	-0.0727778	-0.0379352	-0.00256533	0.383039	0.0815687	0.269464	0.0615821	-0.150121	1	0.111998	0.0353735	0.0268116	0.408273	0.225513
PGD3	0.334516	0.31165	0.314026	0.213319	-0.0243299	-0.00483209	-0.019161	0.00419937	-0.0213086	-0.0372951	-0.0161221	-0.00645652	-0.0196505	-0.0439238	-0.0426992	0.0714749	-0.0110594	-0.0375508	-0.175717	-0.00526541	0.0205273	0.151383	-0.00768625	0.0221021	0.105125	0.135325	-0.0162524	0.112231	0.00461155	0.0123392	-0.00636544	0.242608	0.10103	0.0808358	0.0926973	-0.0259608	0.00192572	0.0539902	0.100672	0.123385	0.14684	0.242601	-0.0384262	0.111998	1	0.483135	-0.1142	0.277044	0.0623631
PGE3	0.150719	0.142019	0.140405	0.083315	-0.00272708	0.000221684	0.0324085	-0.0157243	-0.0401733	0.0455668	-0.0183239	-0.0172933	-0.0654884	-0.056673	-0.0435255	0.000933642	-0.0532449	-0.0682668	-0.0600928	0.0598661	0.0234851	0.126429	0.0271326	0.027555	0.0782478	0.123857	-0.0228742	0.0128772	-0.00500839	0.0463617	-0.0284513	0.0918964	0.0498208	-0.0446238	0.0688947	-0.0436605	0.057352	-0.00769246	0.0103192	0.0476568	0.55256	0.0983027	-0.0644009	0.0353735	0.483135	1	-0.0852252	0.408081	-0.0043894
PGJ2	-0.10615	-0.0325979	-0.0662522	-0.09343	-0.184936	-0.0156248	0.114591	-0.0507234	-0.133175	0.217044	-0.0829123	-0.100036	0.0238547	-0.0618285	-0.0538206	0.0143998	-0.0436444	-0.113969	-0.0453459	-0.0310952	-0.0431964	0.0194214	-0.0283672	0.0876159	0.104679	-0.157247	-0.109444	-0.0322219	-0.0442087	0.0299796	-0.00397534	-0.0972241	-0.139187	-0.0036911	-0.014166	-0.1282	-0.1721	0.00636951	-0.183929	0.284334	-0.197853	-0.0783097	-0.112921	0.0268116	-0.1142	-0.0852252	1	0.00471413	-0.308518
BCPGE2	0.288154	0.270604	0.278101	0.17859	-0.0410035	0.0802082	-0.00898906	-0.0287883	-0.0315238	-0.0567849	-0.0424787	-0.0470782	-0.0691388	-0.0512837	-0.0376934	0.0747429	-0.0895662	-0.110819	-0.0181181	-0.0597839	-0.0513917	-0.00361258	-0.0496722	-0.037948	-0.0276119	0.0895974	-0.0742528	0.167753	-0.00424457	0.0424873	0.151272	0.319944	0.116853	0.0518167	0.0881279	-0.0990956	0.0213825	-0.023364	0.318356	0.164317	0.468314	0.224605	-0.0870383	0.408273	0.277044	0.408081	0.00471413	1	0.169991
13,14DHK-PGF2𝝰	-0.0281716	-0.0635912	-0.049174	0.01391	0.0346086	0.0295084	-0.0448669	-0.0108687	0.0276686	-0.0444847	-0.0117309	-0.0227547	-0.0240745	-0.0245914	0.107945	0.0574838	-0.024387	-0.00799479	0.0925213	-0.0070169	0.123568	-0.00238053	0.0279739	-0.0654413	-0.0617167	0.189026	-0.0216578	-0.00694995	-0.0154035	0.00721311	0.0831834	0.00873122	0.0371806	-0.076562	-0.010851	0.0447817	-0.0359007	0.0492462	0.690975	0.165438	0.511974	0.210108	-0.0907072	0.225513	0.0623631	-0.0043894	-0.308518	0.169991	1
PGB2	0.248325	0.199372	0.217195	0.168632	0.0418733	0.0666649	-0.0648556	-0.00980065	0.0169609	-0.104346	0.0309783	0.0180417	0.00537641	-0.0788589	0.0922588	0.0241018	-0.104749	-0.06426	0.045255	-0.0456655	0.077142	0.0407523	0.017826	-0.0911829	0.00286375	0.22818	0.0615498	0.15968	0.00439057	0.0237686	0.111683	0.29844	0.0991169	-0.00649232	0.101757	-0.0158765	0.0605205	0.00825748	0.563033	0.241135	0.522579	-0.111703	-0.0548522	0.439189	0.243326	0.178855	-0.318069	0.456152	0.45754
9-oxoODE	0.023475	0.0421063	0.0471443	0.0188802	0.0022918	-0.0836702	-0.0201777	0.0145003	-0.0431001	-0.00679137	-0.00497525	0.0139237	0.070912	0.0124721	-0.0389245	-0.0766496	0.0260416	0.102268	-0.199978	-0.0584654	-0.118281	0.053456	-0.00252324	0.0798006	0.0554359	-0.091213	0.143554	-0.0232079	0.0278004	0.00555808	-0.0559612	-0.072468	-0.0642299	0.106065	-0.0337629	-0.132532	0.0688126	-0.0391604	-0.714923	-0.138994	-0.493086	-0.225713	-0.0318133	-0.376108	-0.0819417	0.00481963	0.225823	-0.318779	-0.744959
PGE1	0.223084	0.198706	0.232368	0.215248	-0.0227222	0.108405	-0.0379003	-0.0121975	0.133314	-0.114117	-0.0638289	-0.0384511	-0.023856	0.0117647	0.0982001	0.0548481	-0.0222682	0.00575882	-0.0238265	-0.0656908	-0.0321291	-0.0743718	-0.0334932	-0.101514	-0.114323	0.0956257	-0.0387434	0.111335	-0.0250026	0.0333354	0.245181	0.147804	0.0942185	0.0960992	0.0485078	-0.0354566	-0.0496351	0.00113333	0.612509	0.106242	0.653834	0.274222	-0.0533197	0.326318	0.149716	0.255204	-0.236193	0.586173	0.482716
12,13-DiHOME	-0.0129496	-0.0491973	-0.0210693	0.029228	-0.0726829	0.0575872	-0.0597244	-0.0432575	-0.036837	0.0123105	-0.0499498	-0.0626354	0.0338661	-0.0195757	-0.0557681	0.0354026	-0.0984941	-0.0667612	0.147825	-0.0371827	0.0790508	-0.0390436	0.0798694	-0.0850012	-0.0365125	-0.0183394	-0.115732	0.129553	-0.00999896	0.0145161	0.0747557	0.0124057	0.0764425	0.0647179	0.0728024	-0.0514585	0.0125458	0.010648	0.396556	0.154948	0.39888	0.199041	-0.0325559	0.345444	0.00478586	0.0724454	-0.0604417	0.454866	0.341289
9,10-DiHOME	0.174682	0.13122	0.16733	0.18669	-0.0448008	0.0135687	-0.0406914	-0.0478793	0.0257897	0.0354607	-0.0331047	-0.0656676	-0.0858476	0.0279904	-0.00761435	-0.102556	-0.02555	-0.177886	-0.123638	-0.0452016	-0.105104	-0.0379763	0.137831	-0.0905798	0.00699474	-0.0027491	-0.101723	0.0504906	-0.0165108	-0.161681	-0.130301	0.092473	-0.000777225	-0.00496882	-0.00799877	-0.0835162	-0.0237517	-0.125833	0.201751	0.173372	0.347776	0.273056	0.101932	0.077832	0.147323	0.237821	-0.163114	0.258729	0.198584
8,9-DHET	-0.0545951	-0.0445677	-0.0299948	0.0212777	-0.00909302	0.0414209	0.0210922	-0.00780638	0.0808366	0.0546463	-0.0371304	-0.0644586	-0.00955686	-0.078357	-0.0933868	0.0513023	-0.0677491	-0.0736036	0.0521312	0.0511245	0.099166	-0.036326	0.0228519	-0.0286939	-0.00802685	0.00881654	-0.13701	-0.00280067	0.0211738	0.0442833	0.0158832	-0.0022126	0.0646149	0.0179989	0.0740476	0.0740816	-0.00911252	0.065142	0.486683	0.101726	0.253398	0.495033	-0.0246336	0.148932	-0.0245059	-0.0503987	0.00512483	0.118471	0.371229
8(9)-EET	0.174688	0.131255	0.167356	0.186704	-0.0447859	0.0135708	-0.040705	-0.0478605	0.0258061	0.0354552	-0.0331029	-0.065676	-0.0858501	0.0280252	-0.00763107	-0.102547	-0.0255167	-0.177901	-0.123621	-0.0452089	-0.105079	-0.0379644	0.137866	-0.0905928	0.00700293	-0.00272702	-0.101704	0.0505306	-0.0165027	-0.161636	-0.130286	0.0924918	-0.000752254	-0.004923	-0.00797095	-0.0835202	-0.0237086	-0.1258	0.201762	0.173377	0.347757	0.273064	0.101915	0.0778441	0.147327	0.237802	-0.163131	0.258714	0.198586
14(15)-EET	0.0015505	-0.0514227	-0.0337973	-0.0437603	-0.0796161	-0.0650496	0.00428008	0.0202472	-0.023316	0.130156	0.0565878	0.0486023	0.012094	-0.0483645	-0.142044	0.0622249	-0.0257966	-0.103727	0.0130777	-0.0457161	0.0145968	0.195646	0.025791	0.279643	0.254189	-0.0499049	-0.0162348	0.013255	0.0813668	-0.00717147	-0.120498	-0.0398928	0.00610431	0.0661274	0.0579139	-0.119884	0.20541	0.0372166	-0.557214	-0.163223	-0.342285	-0.14112	0.0483753	-0.360155	0.0270584	0.0786052	0.0493982	-0.199606	-0.548162
11(12)-EET	-0.054388	-0.0442876	-0.0297926	0.0212754	-0.00857461	0.0415317	0.0218792	-0.0082095	0.0806524	0.0546498	-0.0372001	-0.0645194	-0.0097169	-0.0784253	-0.0931356	0.0512589	-0.0676919	-0.0735578	0.0518496	0.0510816	0.0997347	-0.0355749	0.02335	-0.0280584	-0.00724187	0.00927107	-0.136821	-0.00266834	0.0210255	0.0442965	0.0163758	-0.00236226	0.0642822	0.0183024	0.0736806	0.0744617	-0.00971121	0.0648193	0.487002	0.101779	0.253779	0.495405	-0.0250825	0.148757	-0.024509	-0.0501604	0.00473777	0.11894	0.3714
5(6)-EET	-0.0278456	0.00529504	0.000354122	-0.016463	0.0312807	-0.0442964	0.132072	-0.0814982	-0.0505036	0.192474	-0.0792639	-0.036351	-0.0646677	-0.0466202	-0.154788	-0.0948408	-0.0743594	-0.0552728	-0.0783679	-0.00269992	-0.0103934	0.0624742	0.110424	-0.00721757	0.0882043	0.0945889	-0.0894686	-0.0721361	-0.0304745	-0.0388949	-0.151355	-0.0741308	-0.0826169	0.0120255	0.0449702	-0.0919318	0.146293	-0.0468455	-0.314301	-0.0381409	-0.0129109	-4.59632e-05	0.208503	-0.255262	0.00426227	0.266919	0.115399	-0.0961783	-0.29133
12(13)-EpoME	0.0234762	0.042109	0.047146	0.0188781	0.00228214	-0.0836753	-0.0201734	0.0145023	-0.0430976	-0.00679391	-0.00497035	0.0139317	0.0709123	0.0124638	-0.0389324	-0.0766554	0.0260331	0.102277	-0.199972	-0.0584652	-0.118276	0.053461	-0.00252412	0.0798085	0.0554358	-0.0912124	0.143548	-0.0232074	0.0278033	0.00555989	-0.0559504	-0.0724652	-0.0642203	0.106063	-0.0337705	-0.132525	0.0688041	-0.0391657	-0.714916	-0.139	-0.493079	-0.225714	-0.0318103	-0.37611	-0.0819413	0.00482801	0.225817	-0.318775	-0.744958
9(10)-EpoME	-0.0101858	-0.0357438	-0.0343247	0.00337108	0.0455573	0.0824543	-0.0620421	-0.0225466	0.0321945	0.0119577	-0.0959186	-0.0933423	-0.0908323	-0.0648706	0.194281	-0.000319469	-0.0851465	-0.167976	0.121865	-0.00453645	0.175898	0.0650547	0.0698553	0.047816	0.0466601	0.203814	-0.151933	-0.0151068	-0.0207442	0.0991002	-0.00722259	0.0493207	0.0837968	-0.0464774	0.0747436	0.0133659	0.264656	0.101913	0.552129	0.236751	0.39514	0.123992	-0.0720393	0.226003	0.0755635	0.0765386	-0.187698	0.325897	0.522987
CAA	0.0378034	0.0578545	0.0451632	0.0337981	-0.0351866	-0.0123487	0.224934	-0.0436061	-0.0945828	0.0942939	-0.0294311	-0.0287339	0.0259647	-0.121871	-0.0913423	0.0577219	-0.0857009	0.0472242	-0.0481657	0.0330871	0.268122	0.249544	0.156578	0.102014	0.201989	0.254316	-0.0772422	-0.0108248	-0.0151991	0.0802573	0.0770133	0.0118197	-0.119472	-0.0267994	-0.0760313	0.0230666	-0.0290217	-0.0125868	0.133319	0.150677	0.0416395	-0.143405	-0.194633	-0.137455	0.15036	0.0820273	0.099759	-0.106124	0.110092
20-HETE	0.0321627	0.0680312	0.0505689	-0.0153778	0.0268146	-0.0519404	-0.0378991	-0.0792674	-0.0861055	0.0767367	-0.0797871	-0.0546405	0.12273	-0.0119442	-0.121136	-0.0553662	-0.0206194	-0.0339383	-0.0553534	-0.093353	-0.0472178	0.05091	-0.0389995	0.0866761	0.118983	0.0316627	-0.0118126	-0.0043256	-0.0596432	-0.0374745	-0.165956	0.0283743	-0.112097	0.00552264	0.111142	0.0519189	0.0642278	0.0183175	-0.476407	-0.0464504	-0.269196	-0.00963352	0.147978	-0.347702	0.0205536	0.0734239	0.198105	-0.180319	-0.467738
11-HETE	-0.0265772	-0.0202981	-0.00644033	-0.00339843	0.11766	0.0316173	0.102568	-0.0383549	0.0305953	0.129458	0.0500118	0.0383656	-0.0477177	0.010956	0.0197712	-0.0272379	0.000462216	-0.0339554	-0.187033	-0.0454879	-0.0261273	0.0260735	-0.0170937	0.0127692	0.0582082	0.0377544	-0.074673	-0.00157703	-0.0161676	-0.0238593	-0.018755	0.00904932	-0.0763748	-0.0359911	0.0773089	-0.057977	0.260248	-0.0183588	-0.189534	0.0408114	-0.00641035	-0.00975761	0.214546	-0.115753	0.0299125	-0.0590771	-0.0666807	-0.0719459	-0.212252
16-HETE	0.0630772	0.0617027	0.0616546	0.0171992	0.000481449	0.00412436	-0.0575585	-0.0472462	0.0229908	-0.0643056	0.0106036	0.0151927	-0.0451492	-0.051055	-0.067623	-0.0352538	-0.0623588	-0.0246889	0.123651	-0.0576654	0.00494054	0.0413845	-0.0084418	0.00532754	-0.0134756	0.0102094	-0.0709825	0.133347	0.00538964	-0.0209663	-0.00501419	0.161024	0.146292	0.133896	0.135149	0.114837	0.141884	0.0465552	0.107071	-0.0245493	0.0290406	-0.0460751	-0.0711672	0.00880819	0.109943	0.0945133	-0.237285	0.119661	0.0606022
17-HETE	0.633947	0.634535	0.636431	0.4204	-0.00392904	-0.0100356	-0.0706992	0.00232182	0.0461243	-0.0832076	-0.00855896	-0.00557729	-0.0459788	0.0520983	-0.0351128	-0.0370662	0.0161288	0.010888	-0.116163	0.0103164	-0.0190229	0.0785747	-0.0134477	-0.0349106	0.0464373	0.258706	0.0623992	0.317077	0.00313407	0.0548159	-0.00468485	0.503643	0.199311	0.202927	0.159747	-0.0259348	0.0618407	0.00549862	0.119147	0.18412	0.246416	0.188227	-0.0488288	0.178865	0.460955	0.297741	-0.189495	0.447768	0.11808
18-HETE	0.638522	0.562729	0.57113	0.40168	0.0354969	-0.000211613	-0.00711256	0.0111357	-0.0214854	-0.0792353	0.124558	0.11974	-0.0681979	-0.0461932	0.00293663	-0.0117204	-0.0586623	-0.0509264	0.0473517	-0.0598319	0.128065	0.195864	0.0905082	0.0116419	0.156928	0.296273	0.0464246	0.273842	0.0197634	0.0674274	-0.0607008	0.498375	0.231504	0.211406	0.147043	0.0195651	0.0331789	0.0650099	0.102124	0.106238	0.221428	0.217788	-0.0688115	0.213547	0.371378	0.201805	-0.216475	0.360278	0.155357
11,12-DHET	-0.011555	-0.0312428	-0.0275506	-0.00331876	0.0514751	0.109926	-0.0445641	-0.0329879	0.00398529	-0.0474756	-0.0420208	-0.0482323	-0.0403603	-0.0553087	0.0781672	0.0321076	-0.0571409	-0.102207	0.0842041	-0.0386054	0.0605706	-0.0557259	-0.0301703	-0.0560692	-0.059947	0.070789	-0.10521	0.0353389	0.0464051	0.0390453	0.00807317	0.0462936	0.00309416	-0.0506085	0.00704986	-0.0181392	-0.0458737	0.0289562	0.622779	0.202415	0.427902	0.196407	-0.0715867	0.382597	0.154287	0.0583772	-0.182504	0.394571	0.616584
5,6-DHET	-0.0550203	-0.0290161	-0.0378492	-0.0482952	0.0738144	-0.0241278	-0.0594523	-0.00250215	0.0278987	0.0967025	-0.0863247	-0.0766086	-0.0909605	-0.0457201	-0.0344659	-0.0943998	-0.0867629	-0.13286	0.202113	0.00358059	0.0512835	0.119614	0.0643354	0.157031	0.140475	0.103383	-0.0855278	-0.0610633	-0.0237732	0.0749222	-0.169108	-0.0074957	0.105271	0.0671943	0.119521	-0.088179	0.544363	0.165988	-0.313889	0.0823039	-0.217272	-0.108075	0.0120733	-0.153506	-0.0751173	0.0621424	0.0414251	-0.0324053	-0.232855
9S-HODE	0.0961665	0.0320173	0.0731544	0.122243	0.00259149	-0.0136504	0.00625344	0.0345872	0.16803	0.0791991	0.015477	-0.0124856	-0.00877761	0.000839414	-0.08242	-0.0792103	-0.097637	-0.0161613	-0.129374	-0.0121775	-0.012899	0.0389427	0.145922	-0.0535791	0.0659559	0.0558451	0.0418135	0.0570127	-0.0325887	-0.106698	-0.0415568	0.0622897	0.111504	0.0263326	-0.0208066	-0.0151666	0.122279	-0.00536304	0.0419416	0.0328854	0.114387	0.049518	0.124825	-0.00524695	0.213658	0.0767456	-0.203632	-0.0533206	0.195468
RVD2	-0.0453965	-0.08272	-0.0591164	0.0215007	-0.0686044	0.0471342	-0.000213999	-0.00094421	0.0414478	-0.071018	-0.0370323	-0.0413649	0.0284524	0.0105526	0.0694505	0.00151767	-0.0512382	0.0367316	0.0539886	-0.0221779	0.0046606	-0.0743817	-0.0100293	-0.0570157	-0.113859	0.0550968	-0.0457549	0.0687665	-0.0188348	0.0802834	0.169375	0.0186998	0.148564	-0.016196	0.0333446	0.0143649	-0.0242559	0.0825012	0.648218	0.169999	0.492061	0.415797	-0.0304539	0.163712	-0.0298504	-0.0213998	-0.15061	0.253748	0.692563
RVD1	-0.0645235	-0.073137	-0.0795561	-0.022365	0.0564974	-0.00115368	-0.0492243	-0.0223761	-0.023272	0.00424342	-0.0264577	-0.0590719	-0.017994	-0.0736723	-0.0481232	0.0329529	-0.0333728	-0.0696828	-0.00942359	-0.0590154	0.259338	0.109741	0.138128	0.00318669	0.0643784	0.208175	-0.0736977	-0.107777	-0.0103507	0.0377668	-0.0172913	-0.00123276	-0.088948	-0.155354	-0.075849	0.204147	-0.11938	-0.0463738	0.471019	0.0593989	0.35682	0.0151286	-0.0649554	-0.0458692	0.145007	0.11911	-0.243773	-0.0312164	0.502651
5-HETE	0.0540293	0.00724624	0.0250387	0.0490388	0.109494	0.00769571	-0.0294939	-0.0458634	-0.0277746	0.000301486	-0.0644187	-0.0716476	-0.0968217	-0.0527378	-0.113169	4.67846e-05	-0.0821077	-0.128961	-0.0339299	-0.101882	0.0817955	0.0647961	-0.0149217	-0.0091244	0.0412626	0.133719	0.070294	-0.0114478	-0.0299151	-0.0433562	-0.00970386	0.0272471	-0.0278254	-0.0634176	0.0726426	-0.0308897	0.0561632	0.0278423	0.451401	0.236908	0.506912	0.242304	-0.038016	0.251193	0.355489	0.17686	-0.227065	0.215686	0.503967
LTD4	-0.0601175	-0.0787886	-0.0708796	0.000883963	-0.0246396	0.0794457	-0.023211	-0.0333802	-0.0340061	-0.0560627	-0.0794687	-0.0810407	0.0457793	-0.0653407	0.0541386	0.0870334	-0.0823289	-0.0522603	0.0237524	0.00993049	0.172924	-0.00624911	0.0621504	-0.0500602	-0.0357937	0.110285	-0.127046	0.00960308	0.0327528	0.0830151	0.182722	0.0325291	0.0146697	-0.095989	-0.0575307	0.0993456	-0.107355	0.00529288	0.813831	0.208618	0.524447	0.281248	-0.123272	0.302909	0.0514063	-0.0260375	-0.150453	0.394714	0.678236
LTC4-ME	-0.00857237	0.0137968	0.0132142	0.0167598	-0.0319544	0.00291393	-0.0240376	-0.0258876	-0.00734046	-0.00665429	-0.0126075	-0.0182401	-0.0361171	-0.0295962	-0.0444954	-0.0376026	-0.0550001	-0.025487	-0.0269718	-0.0423735	-0.0315862	-0.0603575	-0.0257375	-0.0263976	-0.031912	-0.011389	-0.0424046	-0.0655728	-0.0152279	-0.0466796	-0.0172332	-0.056874	-0.0947845	-0.0629601	-0.0670072	-0.00799925	-0.0731925	-0.0198442	0.0211268	-0.0267727	-0.0140026	0.000428761	-0.0478795	-0.00717447	0.0161567	0.0388627	0.153202	0.0163175	0.0060324
13S-HODE	0.0333256	-0.00933578	0.0161846	0.0724729	-0.0755719	-0.0160863	0.0416484	-0.0288483	0.0150428	-0.010174	0.00663176	-0.0171222	0.00850979	-0.0158014	-0.0612787	-0.0834766	-0.0802221	-0.0400284	-0.10515	-0.015717	-0.0443172	-0.0261392	0.10226	-0.0827279	-0.0414119	-0.0373683	-0.0495944	-0.0479289	-0.0372115	-0.142271	-0.121033	-0.0563843	-0.0534604	-0.0959694	-0.149478	-0.0702865	-0.0555153	-0.113896	0.00715661	0.0760752	0.14755	-0.0354814	0.059762	-0.029986	0.143149	0.0661525	-0.145425	-0.0132073	0.105818
13-oxoODE	-0.0414212	-0.00350363	-0.0157639	-0.0373704	0.00564603	-0.0450521	0.102931	-0.0946484	-0.0203061	0.166338	-0.0802311	-0.0443817	-0.0969418	-0.0641269	-0.175657	0.0665642	-0.106201	-0.0955896	-0.103016	-0.111628	-0.0306797	0.0398297	0.0771805	-0.00790925	0.0479793	0.100752	-0.121101	-0.131726	-0.0320721	-0.0856876	-0.175629	0.00613046	-0.138634	-0.0399754	0.0299136	0.145894	0.0818331	-0.0382861	-0.0648543	-0.0532054	0.145073	-0.0141019	0.16597	-0.242822	-0.0101759	0.225464	0.0750076	-0.0653766	-0.110192
5-oxoETE	0.226969	0.164935	0.188795	0.174203	0.0765582	-0.0356082	-0.0400669	0.0882927	0.0350409	-0.0976706	0.12318	0.150789	0.0327878	0.050644	-0.00260293	-0.0159798	-0.0579629	0.21602	-0.0322704	-0.072762	-0.0343872	0.0474488	0.0694909	0.0155204	0.014278	0.137746	0.162034	0.173574	0.0464472	0.0255534	0.0984196	0.215652	0.227313	0.123954	0.0593664	0.0735214	0.145961	0.113173	0.118569	0.038695	0.112171	0.0125148	-0.160679	0.0779247	0.244984	0.119382	-0.335883	-0.0275112	0.247916
15-oxoETE	0.0257674	0.0188641	0.0245768	0.0762204	0.15861	-0.0353259	0.0255035	-0.0153296	0.0613336	-0.0581757	0.101434	0.104908	-0.119039	-0.063589	0.0293511	-0.0323286	-0.050546	-0.0134545	-0.00950723	0.0155564	0.159993	0.131433	0.0698842	0.0213631	0.0549233	0.193712	0.280632	-0.0793412	0.00997839	0.0433025	-0.0699543	0.112922	-0.0466934	-0.0213987	0.0325189	0.0537379	0.0861134	-0.0183288	-0.00220864	-0.170233	0.0348899	-0.0241877	-0.0235024	0.0832137	-0.0142787	-0.0606516	-0.356376	-0.141627	0.130714
12-oxoETE	-0.026565	-0.0549093	-0.0499812	-0.0268075	0.0243795	-0.00425523	-0.0380998	-0.0253281	-0.047404	-0.0168453	-0.0265412	-0.0331972	-0.00781878	-0.00363301	0.0521167	-0.0478989	-0.0585482	0.0140072	0.0643012	0.121964	0.146039	0.0401097	0.101515	-0.0422658	-0.0169472	0.0910123	0.0249115	-0.0702214	-0.00438443	0.00677914	-0.0134723	-0.0235881	0.00938284	0.0344039	0.0288804	-0.0380217	0.117888	0.11093	0.0917306	-0.036255	0.105916	0.00459389	-0.0925756	0.0823772	0.00963065	-0.0177707	-0.22737	-0.0256747	0.181004
15-HETE	0.0346707	-0.0105091	0.0187326	0.0483022	0.142678	0.118541	-0.0459237	-0.0298472	0.0112831	-0.00714166	-9.37529e-05	-0.020206	-0.114283	-0.0369907	-0.0239513	-0.031409	-0.0926473	-0.109683	-0.0170894	-0.0297204	0.0120595	0.0351328	-0.0272245	-0.045683	-0.0507292	0.11358	0.123013	-0.000883867	-0.00411141	-0.0301659	0.0259282	0.117529	0.00201689	-0.0488548	0.0752162	-0.00943502	0.086589	0.0224902	0.459191	0.2304	0.677807	0.0687446	-0.030468	0.431326	0.271953	0.412474	-0.274096	0.35596	0.408326
12-HETE	-0.054862	-0.0475185	-0.0461822	-0.0474578	0.0376697	0.00717873	-0.0772288	-0.0476636	-0.0471082	0.167924	-0.0201729	-0.0350032	-0.0537769	-0.0708105	0.00135358	-0.0114853	-0.083418	-0.118042	0.11835	-0.0127061	0.0500012	0.0605193	0.0550299	-0.0198467	0.146337	0.0629582	-0.124302	0.0354891	-0.0120682	-0.023911	-0.111337	-0.0179827	0.0783859	0.00315234	0.00121255	-0.0850873	0.323483	0.0814406	0.171487	0.4425	0.209659	0.0879664	-0.0965573	0.164973	0.0329772	-0.0036261	0.0653795	0.148556	0.170672
8-HETE	-0.0594785	-0.0786113	-0.0566544	-0.00547478	0.187401	0.0257992	-0.0730405	0.00928001	0.112955	-0.0267147	0.0594665	0.0625388	-0.0897257	-0.022487	0.0914211	0.00530436	-0.0538377	-0.0350457	-0.0251183	-0.0546792	0.0645255	0.00279727	0.0450741	-0.11059	-0.0871805	0.046052	0.120736	0.00116981	-0.00122939	-0.0687359	0.011913	0.0458747	0.0502399	0.0847423	0.0674125	0.0105675	0.11142	0.111753	0.412252	-0.0462361	0.292615	0.120141	-0.0758314	0.306255	0.300548	0.0617342	-0.329392	0.0558181	0.373226
LTB4	-0.0597547	-0.0587737	-0.0430527	-0.00364675	0.069948	-0.00520657	0.341395	0.0123166	-0.0361988	0.00265289	-0.0221847	-0.0364978	0.030289	-0.00251344	-0.0445872	0.000822906	-0.0662594	0.00616933	-0.000418179	-0.0654358	0.0436767	0.160393	0.00591941	0.0697793	0.142831	-0.029768	0.0120255	-0.00793895	-0.0205502	0.0665189	0.196454	-0.0200468	0.0441864	-0.0460573	0.124069	-0.0144169	-0.0265375	0.114234	0.313141	0.201726	0.219941	0.346045	-0.051218	0.0289023	0.411988	0.178064	0.0764484	-0.0101671	0.271299
DHA	-0.00717362	-0.0671267	-0.0315072	0.043308	-0.0450296	0.010127	0.235707	-0.0211272	-0.0352845	-0.0728139	-0.0908386	-0.0188766	-0.0302201	-0.0107463	0.100808	0.0234188	-0.0313187	0.136692	0.0344934	0.016017	-0.0295227	0.0481299	0.0746607	-0.0245396	0.0110987	0.030767	0.0598726	-0.0169776	0.00414247	0.0225341	0.167368	-0.0148049	-0.0200052	0.0828579	0.00837959	-0.0614536	0.094172	0.0735035	0.286364	0.118431	0.190199	0.2267	-0.0114221	0.0413032	0.170576	0.0262426	-0.043164	0.043821	0.288332
EPA	0.0509536	0.00117312	0.0344164	0.0898797	0.0131807	0.0133265	0.0199333	-0.000593716	-0.0544707	-0.0369119	-0.0827173	-0.0652026	-0.000188302	-0.0277932	0.05352	0.0154325	-0.0519132	0.0877906	-0.0316799	0.0377374	0.0113789	0.018123	-0.00827123	0.00762561	-0.0271745	0.0715014	0.0987221	0.0708424	0.0167086	0.035017	0.174008	0.0605449	0.0975127	0.0497567	0.000861199	-0.0103686	0.134056	0.0939722	0.406336	0.34236	0.328677	0.275953	-0.135244	0.186875	0.19929	0.0462044	-0.143692	0.194585	0.470615
AA	-0.00395482	-0.0474602	-0.0304519	0.0162806	-0.0238392	-0.0162709	0.143796	0.00360356	-0.0432994	0.0395676	-0.0571821	-0.0906164	0.0677788	-0.0161517	-0.0799578	0.0906452	-0.0381869	0.0736999	-0.0212288	0.103977	0.0688742	0.0889111	0.0542048	0.0630773	0.0712479	0.114416	-0.0391929	0.0191741	0.00514188	0.0999482	0.111273	0.0327506	0.0278366	-0.0319958	-0.0420424	-0.034057	0.0315617	0.0728592	0.282891	0.237945	0.248436	0.164762	0.00576013	0.0456732	0.0754977	-0.032207	-0.0264518	0.101309	0.388096
𝝰LA	0.00331789	-0.0611842	-0.0099923	0.114349	-0.0172937	0.00544039	0.0392236	0.0568035	0.0666844	0.00583808	-0.0849635	-0.0492049	-0.0811279	0.00336324	0.0128383	0.108874	-0.013962	0.0266132	-0.00851037	0.0121987	-0.0721003	-0.0617119	-0.009022	-0.0727154	-0.105698	0.0900205	-0.023545	-0.0208036	0.00793961	-0.00410833	0.0265359	0.0276541	0.00412443	0.00170381	0.00262408	-0.0666186	0.0310815	0.0216104	0.321084	0.103614	0.217805	0.175218	0.132295	0.121012	0.0612866	-0.0211782	-0.168039	0.122672	0.328574
LA	-0.0105596	-0.0447451	-0.0280271	0.0485428	0.0594833	-0.040256	0.157102	0.0236756	-0.0016863	0.203919	-0.0523465	-0.0109658	-0.0703694	-0.0735933	-0.0327368	0.0765832	-0.0492821	0.00931685	-0.00621727	-0.0364729	0.103552	0.089002	0.0697232	0.0550832	0.0285493	0.171031	0.0435432	-0.146062	0.0021834	0.0993615	-0.176591	-0.0501586	-0.128673	-0.0190491	0.00902695	-0.045694	-0.0111998	0.001642	0.0101977	0.0824859	0.00472106	0.0493717	0.15609	-0.0256787	0.123086	0.0299765	0.110357	-0.0945857	0.090522
8-IP	-0.00184703	-0.00858606	0.000143039	0.0545699	0.324331	0.00663646	0.0848503	-0.0441316	-0.0387898	-0.044769	0.00890117	0.0229727	-0.0877146	-0.141539	-0.108791	0.025347	-0.102553	0.0337866	0.111888	0.0716131	0.312809	0.293541	0.160245	0.15437	0.217716	0.471758	0.0972762	0.0618238	0.0609485	0.269926	0.208231	0.138066	0.0619419	0.250833	0.281251	0.171082	0.276383	0.286375	0.242281	0.0144139	0.177216	-0.0199931	-0.174274	0.242402	-0.0424451	-0.00481747	-0.0267593	0.13005	0.188039
8-OHdG	-0.0470509	-0.0507865	-0.0525758	-0.0550879	0.138274	0.0348891	0.104226	0.0299133	-0.0344181	0.0762211	-0.0591008	-0.0415637	0.144296	-0.04125	-0.0994727	0.063047	-0.0207849	0.113198	0.0236418	0.02579	0.155503	0.153257	0.101326	0.0808239	0.116661	0.203491	0.0675244	0.114759	0.00514148	0.0645017	-0.0543848	0.0792306	0.148242	0.231147	0.257295	0.018519	0.251559	0.188918	0.0145988	-0.0892229	0.00180179	-0.00556129	-0.0185449	0.0765567	-0.116001	-0.0727184	0.0491263	-0.0377716	0.0688461
NY	-0.0734542	-0.0952851	-0.0860972	-0.0710291	0.0475208	0.0311212	0.0026454	0.0402778	-0.0112785	-0.064249	-0.0264273	-0.0458021	0.00689699	0.000139705	0.0778603	0.0291379	-0.0840364	0.0297415	0.151141	-0.0739843	-0.0501484	-0.0121429	-0.0512301	-0.0183624	-0.0139339	-0.0218156	0.0200895	0.111557	0.0536556	-0.0642074	-0.0398822	0.069419	0.139687	0.100346	0.0558444	0.0544788	0.095435	0.116115	0.180644	-0.0597794	0.115485	0.0167023	-0.138559	0.138646	-0.0572051	-0.03408	-0.145885	0.106006	0.205492
CY	0.0243177	0.0485026	0.0328416	-0.023077	-0.0595824	0.0296855	-0.0329055	-0.0509345	0.00629782	0.100996	-0.0644443	-0.0866753	0.0957112	-0.0641294	0.0131432	0.106021	-0.0504921	-0.177736	0.100354	-0.0738483	0.138738	0.0750366	0.146089	0.0340506	0.146023	0.125673	-0.0933319	0.161563	-0.00302289	0.0137462	-0.153989	0.232069	0.126438	0.092103	0.194733	0.0770411	0.154137	0.115566	-0.0138532	0.037136	0.0803292	-0.00225417	0.163715	0.0861745	0.00335429	0.00714406	0.129436	0.119741	-0.0195724
DY	0.0530612	0.11028	0.0887016	-0.00481362	-0.0777129	0.0447012	0.0711564	-0.0450038	0.0466113	0.016677	-0.0681333	-0.100182	0.0133754	-0.0953665	0.00735624	0.00610743	-0.101397	-0.160664	0.0691403	-0.0744128	0.110215	0.176838	0.0627372	0.120273	0.171326	0.0750447	-0.0721527	0.124279	-0.00465117	-0.0584698	-0.210933	0.162248	0.104425	0.0518254	0.117869	0.00865209	0.141596	0.117237	-0.076402	0.128187	0.0153376	0.000129606	-0.0435273	-0.0241782	0.0905034	0.0865258	0.0846476	0.030842	-0.0388818
IL-1β	0.110351	0.0288333	0.0897368	0.196578	-0.0435389	-0.00989576	-0.0789556	-0.0356242	0.0208873	-0.0466891	-0.0233235	-0.0298627	-0.0291405	-0.0115621	-0.0369035	-0.00133474	0.0360132	0.0485269	-0.0884581	-0.0939062	-0.0633543	-0.122381	-0.036855	-0.0708248	-0.108884	-0.0857813	-0.0722069	0.0314988	-0.0146438	0.0116593	0.0790698	-0.0711175	0.0156335	-0.00355119	-0.092684	-0.00647008	-0.0534557	-0.08878	-0.0131573	-0.0733405	-0.0765511	-0.009236	-0.0786778	-0.0632937	-0.0481911	-0.0463849	-0.0422124	-0.0275032	-0.0264793
IL-6	0.0913973	0.00683166	0.0709029	0.211867	0.013321	0.000112192	-0.060885	-0.0210239	0.0209615	-0.0060207	-0.0270047	-0.038379	-0.0224056	-0.0544151	-0.0817894	0.00870066	-0.0309064	-0.000300714	-0.0530689	-0.0572871	-0.0260719	-0.0586114	-0.0218036	-0.0101637	-0.0396607	-0.0327339	-0.060515	0.0272951	0.0109942	-0.00562802	0.0370054	-0.0405276	0.0351499	-0.0162515	-0.053679	-0.000627917	-0.00295146	-0.0419706	-0.0152125	0.00421187	-0.0258313	0.00863847	-0.0740108	-0.051929	0.00146648	-0.0214709	0.00289977	0.0321688	-0.00928159
IL-10	0.116231	-0.000402398	0.0828116	0.273562	-0.0134089	0.0117852	-0.0809927	-0.0128385	0.0720803	0.0469064	-0.0315023	-0.0428974	0.028921	-0.0543201	-0.0744003	-0.0488466	-0.0392287	0.0187836	-0.0334317	-0.0679122	-0.0432861	-0.108419	-0.00845903	-0.0644148	-0.0908397	-0.072647	-0.0532793	0.000990786	-0.0103422	-0.0228188	0.0112132	-0.0375615	0.0427683	-0.0206109	-0.0500238	-0.0516442	-0.0259116	-0.0803015	0.0489669	-0.009042	-0.0270533	-0.078218	-0.057091	-0.0056452	-0.0349533	-0.0469688	0.00862334	-0.0248436	-0.0422943
TNF-𝝰	0.196561	0.0304382	0.15508	0.448336	-0.0129756	-0.00922921	-0.0677663	-0.00524231	0.0642116	0.123037	-0.054311	-0.0369308	-0.0268421	-0.0394619	-0.0576915	-0.0264567	-0.0270727	0.0315812	-0.0226891	-0.129154	-0.0271313	-0.0820712	0.0170239	-0.0470473	-0.0849655	-0.037523	-0.0105198	0.00072586	-0.00376646	-0.00489707	0.0624635	-0.0422106	0.0401593	-0.0119328	-0.0421955	-0.015341	-0.0180802	-0.041117	-0.0130617	0.00879794	-0.0586079	-0.0369917	-0.05984	-0.0282118	-0.0363188	-0.0383943	0.00712733	-0.0442751	-0.0601643
CRP	-0.0684254	-0.0227164	-0.0423018	-0.0712737	0.0247743	-0.0193871	0.126222	-0.0109446	-0.0811964	-0.0911834	0.00797987	0.0543631	-0.0207843	-0.0922753	-0.101898	0.00997767	-0.0652186	0.0539052	0.0114257	0.0831128	-0.0291038	0.0801114	0.000842893	-0.0379331	0.0153433	0.199171	0.0915306	-0.00327088	-0.00239284	0.0256001	-0.0523618	-0.0110334	0.0183274	0.102781	0.0740915	0.218506	0.00996124	0.14214	-0.0556286	-0.0628705	-0.0904083	-0.003744	0.0863846	-0.0470707	0.0327304	-0.0214038	-0.0321242	-0.0419513	-0.0772137
[truncated: 50 more columns]
