# Supplementary material for: Application of an analytical framework for multivariate mediation analysis of environmental data
Source: Nat Commun. 2020 Nov 6;11:5624. doi: 10.1038/s41467-020-19335-2 (PMC7648785; doi:10.1038/s41467-020-19335-2)
Supplement: Supplementary file 8 — Supplementary Data 5 [file 41467_2020_19335_MOESM8_ESM.xlsx]

## Sheet: Sheet1
Supplementary Data 5. Mediation estimates of environmental risk scores and individual mediators in association with gestational age at delivery
Models adjusted for specific gravity, maternal age, race, education, health insurance, and BMI at initial study visit.
All p-values estimated using a two-sided test for t-statistics from linear regression models. Adjustments for multiple comparisons were accounted for by calculating q-values.
Exposure Analyte	Mediator Name	Mediator Group	Average Casaul Mediation Effect (ACME)	ACME lower 95% CI	ACME upper 95% CI	ACME p-value	ACME q-value	Total Effect (TE)	TE lower 95% CI	TE upper 95% CI	TE p-value	TE q-value	Average Direct Effect (ADE)	ADE lower 95% CI	ADE upper 95% CI	ADE p-value	ADE q-value	Proportion Mediated (PM)	PM lower 95% CI	PM upper 95% CI	PM p-value	PM q-value
Metal Risk Score	PGD3	Cyclooxygenase Pathway	-0.833439	-2.12148	0.0234811	0.061	0.999	5.72984	1.95842	9.73668	0.003	0.00920479	6.56328	2.597	10.7009	0.001	0.00519149	-0.136624	-0.587125	0.00530665	0.064	0.999
PAH Risk Score	AA	Parent Compound	-0.381304	-0.939921	0.0113647	0.0613333	0.999	1.30608	-0.586084	3.21907	0.175333	0.195402	1.68738	-0.207398	3.61914	0.0856667	0.113031	-0.221779	-3.0809	2.3617	0.228667	0.999
PAH Risk Score	CAA	Cytochrome p450 Pathway	-0.367921	-0.955483	0.0191031	0.0653333	0.999	1.30688	-0.493268	3.12827	0.154333	0.195402	1.6748	-0.161116	3.54011	0.077	0.102109	-0.216899	-2.78694	1.81653	0.208333	0.999
PAH Risk Score	11,12-DHET	Cytochrome p450 Pathway	0.404315	-0.0157331	1.05167	0.0666667	0.999	1.30619	-0.667835	3.3169	0.195667	0.196505	0.901874	-1.02182	2.86424	0.361333	0.3613	0.243487	-1.84673	2.87382	0.239667	0.999
Phenol Risk Score	12-oxoETE	Lipoxygenase Pathway	0.246912	-0.0177476	0.64862	0.0706667	0.999	1.53653	0.370314	2.73078	0.00866667	0.0117282	1.28962	0.146398	2.47975	0.027	0.036	0.150368	-0.0181583	0.645968	0.0786667	0.999
PAH Risk Score	13,14DHK-PGD2	Cyclooxygenase Pathway	0.308438	-0.0309238	0.801077	0.0806667	0.999	1.30607	-0.646673	3.26485	0.195667	0.196505	0.997635	-0.908242	2.9367	0.307333	0.311125	0.185533	-1.64693	2.10954	0.245667	0.999
Phenol Risk Score	11,12-DHET	Cytochrome p450 Pathway	0.219649	-0.0241471	0.591255	0.091	0.999	1.53612	0.40926	2.69296	0.00566667	0.00920479	1.31647	0.240969	2.42238	0.015	0.0204469	0.133299	-0.0249386	0.494368	0.096	0.999
PAH Risk Score	IL-10	Inflammatory	0.267157	-0.0435766	0.752286	0.113667	0.999	1.30545	-0.579378	3.21328	0.178667	0.195402	1.03829	-0.805941	2.93826	0.276333	0.28208	0.156916	-1.26406	1.90028	0.262333	0.999
Phenol Risk Score	15DO12,14-PGJ2	Cyclooxygenase Pathway	0.222914	-0.052737	0.603666	0.117	0.999	1.53622	0.406086	2.68825	0.006	0.00920479	1.31331	0.177446	2.48056	0.0216667	0.029253	0.136533	-0.0439137	0.605431	0.123	0.999
Phenol Risk Score	5(6)-EET	Cytochrome p450 Pathway	0.157445	-0.0248927	0.465175	0.117	0.999	1.53333	0.412343	2.7019	0.00633333	0.00920479	1.37588	0.245831	2.54187	0.0146667	0.0201506	0.0923319	-0.0229013	0.460446	0.122	0.999
Phthalate Risk Score	12-HETE	Lipoxygenase Pathway	-0.0763777	-0.217957	0.0177399	0.125	0.999	-1.0818	-1.68778	-0.473465	0.00133333	0.00546897	-1.00542	-1.62748	-0.381482	0.002	0.00787097	0.0640122	-0.0156219	0.279443	0.125	0.999
Metal Risk Score	IL-6	Inflammatory	0.336877	-0.0885634	0.990799	0.141333	0.999	5.71775	1.64799	9.93213	0.00433333	0.00920479	5.38087	1.38172	9.54295	0.008	0.0121242	0.0529539	-0.0202153	0.23491	0.145	0.999
Phenol Risk Score	5-HETE	Lipoxygenase Pathway	0.171829	-0.0424223	0.514085	0.142667	0.999	1.53585	0.411291	2.68073	0.00566667	0.00920479	1.36402	0.266266	2.49241	0.0136667	0.0189932	0.101761	-0.0400619	0.445895	0.147667	0.999
PAH Risk Score	8-HETE	Lipoxygenase Pathway	0.327309	-0.0819205	0.919507	0.142667	0.999	1.30665	-0.534779	3.16445	0.167	0.195402	0.979337	-0.976161	2.94238	0.324667	0.326036	0.189218	-2.0349	2.75476	0.298333	0.999
PAH Risk Score	RVD1	Lipoxygenase Pathway	0.381216	-0.119345	1.08421	0.145333	0.999	1.30854	-0.590735	3.22031	0.18	0.195402	0.927324	-0.882999	2.80934	0.320667	0.32335	0.230867	-1.74771	2.42449	0.274	0.999
Phenol Risk Score	IL-10	Inflammatory	0.177366	-0.0551507	0.532706	0.162333	0.999	1.53672	0.37727	2.73393	0.00666667	0.00944971	1.35935	0.231144	2.51872	0.017	0.0230444	0.103209	-0.049584	0.459398	0.167	0.999
Phthalate Risk Score	IL-10	Inflammatory	-0.088961	-0.283298	0.0314547	0.175	0.999	-1.08089	-1.70902	-0.466733	0.00133333	0.00546897	-0.99193	-1.59428	-0.379818	0.00233333	0.00876875	0.0710836	-0.0334234	0.304206	0.175	0.999
PAH Risk Score	9(10)-EpoME	Cytochrome p450 Pathway	0.183863	-0.0647746	0.580288	0.187333	0.999	1.30464	-0.594334	3.25406	0.188333	0.195402	1.12077	-0.753352	3.04209	0.251	0.260613	0.101021	-1.00068	1.32841	0.328333	0.999
PAH Risk Score	5-HETE	Lipoxygenase Pathway	0.212701	-0.0721055	0.685492	0.189667	0.999	1.30481	-0.618096	3.26431	0.190667	0.195402	1.09211	-0.822061	3.03097	0.269667	0.276499	0.115564	-1.16039	1.59428	0.331667	0.999
Phenol Risk Score	𝝰LA	Parent Compound	0.133467	-0.0534062	0.42853	0.194333	0.999	1.5361	0.404464	2.68526	0.00533333	0.00920479	1.40264	0.277898	2.55012	0.012	0.0168276	0.0759044	-0.044448	0.397882	0.199667	0.999
PAH Risk Score	LTD4	Lipoxygenase Pathway	0.194333	-0.0796439	0.626549	0.204667	0.999	1.30524	-0.604683	3.23184	0.188	0.195402	1.11091	-0.776447	3.0208	0.258667	0.267469	0.107032	-0.982131	1.47262	0.335333	0.999
Phenol Risk Score	IL-6	Inflammatory	0.125615	-0.0523353	0.411014	0.208667	0.999	1.53576	0.394257	2.71396	0.00566667	0.00920479	1.41014	0.289012	2.55786	0.011	0.0156047	0.0697202	-0.0520779	0.347996	0.213	0.999
PAH Risk Score	8-OHdG	Oxidative Stress	0.259239	-0.105847	0.878509	0.217333	0.999	1.30111	-0.660561	3.3535	0.208333	0.2083	1.04187	-0.870973	2.99107	0.292	0.296867	0.1425	-1.15997	1.7478	0.357	0.999
Phenol Risk Score	5-oxoETE	Lipoxygenase Pathway	0.159348	-0.0711212	0.514153	0.219	0.999	1.5372	0.404073	2.69832	0.00533333	0.00920479	1.37785	0.293318	2.50524	0.012	0.0168276	0.0922056	-0.0679957	0.404389	0.223	0.999
Metal Risk Score	13S-HODE	Lipoxygenase Pathway	-0.425873	-1.43898	0.2121	0.22	0.999	5.72467	1.6387	9.96368	0.00566667	0.00920479	6.15055	1.97235	10.5195	0.00266667	0.00968824	-0.061518	-0.40673	0.0423385	0.224333	0.999
Phenol Risk Score	13,14DHK-PGD2	Cyclooxygenase Pathway	0.121881	-0.073837	0.382684	0.227	0.999	1.53579	0.415485	2.68378	0.00533333	0.00920479	1.41391	0.333719	2.52339	0.009	0.0129941	0.0727762	-0.0617906	0.321238	0.231	0.999
Phthalate Risk Score	11,12-DHET	Cytochrome p450 Pathway	-0.067575	-0.222565	0.0408337	0.234667	0.999	-1.08097	-1.68779	-0.480862	0.00133333	0.00546897	-1.0134	-1.60217	-0.428573	0.00133333	0.0061	0.0545956	-0.0418773	0.234017	0.234667	0.999
PAH Risk Score	5(6)-EET	Cytochrome p450 Pathway	0.153004	-0.0923093	0.520667	0.238	0.999	1.30037	-0.577855	3.2672	0.190667	0.195402	1.14737	-0.757698	3.07807	0.248	0.258598	0.0809425	-0.950791	1.1824	0.372	0.999
Phenol Risk Score	9(10)-EpoME	Cytochrome p450 Pathway	0.152298	-0.0766687	0.510897	0.241	0.999	1.53602	0.367355	2.73338	0.00866667	0.0117282	1.38373	0.256201	2.54098	0.014	0.0192994	0.0850321	-0.0769623	0.406512	0.246333	0.999
Phenol Risk Score	8-OHdG	Oxidative Stress	0.265107	-0.167113	0.827468	0.242333	0.999	1.53541	0.376543	2.74638	0.00933333	0.0124681	1.2703	0.146941	2.42107	0.0246667	0.0331143	0.16261	-0.177261	0.688327	0.246333	0.999
Phenol Risk Score	CAA	Cytochrome p450 Pathway	-0.114379	-0.391393	0.0652917	0.249667	0.999	1.53552	0.399076	2.72224	0.00533333	0.00920479	1.6499	0.477878	2.85166	0.00433333	0.0103456	-0.0642333	-0.398974	0.049321	0.254333	0.999
Phthalate Risk Score	15-HETE	Lipoxygenase Pathway	-0.0486674	-0.170498	0.0283187	0.261	0.999	-1.08189	-1.69196	-0.474814	0.001	0.00546897	-1.03323	-1.64591	-0.426129	0.002	0.00787097	0.0376521	-0.0281319	0.196669	0.261333	0.999
Phthalate Risk Score	IL-6	Inflammatory	-0.0474518	-0.170346	0.0271666	0.261667	0.999	-1.0816	-1.69516	-0.470115	0.001	0.00546897	-1.03415	-1.62973	-0.434878	0.00133333	0.0061	0.0356415	-0.0287323	0.184668	0.262	0.999
PAH Risk Score	12,13-DiHOME	Cytochrome p450 Pathway	0.182994	-0.110939	0.640967	0.269333	0.999	1.30496	-0.587047	3.24801	0.186333	0.195402	1.12197	-0.73156	3.01623	0.243667	0.257415	0.100058	-0.890425	1.22781	0.371667	0.999
Phthalate Risk Score	8-HETE	Lipoxygenase Pathway	-0.0445841	-0.159053	0.0276478	0.275333	0.999	-1.08187	-1.68713	-0.482487	0.00166667	0.0068	-1.03729	-1.6409	-0.429352	0.00166667	0.00754182	0.0335973	-0.0287365	0.177679	0.275	0.999
PAH Risk Score	13,14DHK-PGF2𝝰	Cyclooxygenase Pathway	0.213047	-0.140526	0.725993	0.276	0.999	1.30493	-0.590197	3.24675	0.184333	0.195402	1.09188	-0.812388	3.01671	0.268	0.275916	0.11633	-1.23888	1.69417	0.402333	0.999
Phthalate Risk Score	15DO12,14-PGJ2	Cyclooxygenase Pathway	-0.049196	-0.176632	0.0334581	0.280667	0.999	-1.08153	-1.70474	-0.468456	0.00133333	0.00546897	-1.03234	-1.63409	-0.427723	0.002	0.00787097	0.0374724	-0.03404	0.19423	0.280667	0.999
Phenol Risk Score	12-HETE	Lipoxygenase Pathway	0.104793	-0.0763065	0.363971	0.286667	0.999	1.53627	0.412367	2.69349	0.00566667	0.00920479	1.43148	0.336505	2.55779	0.009	0.0129941	0.0592795	-0.0679411	0.307431	0.291	0.999
Metal Risk Score	9,10-DiHOME	Cytochrome p450 Pathway	-0.26538	-0.96911	0.180993	0.289333	0.999	5.72219	1.73651	9.9032	0.00433333	0.00920479	5.98757	1.91478	10.2455	0.00266667	0.00968824	-0.0376854	-0.253986	0.0380233	0.292333	0.999
Phthalate Risk Score	8-OHdG	Oxidative Stress	-0.0546747	-0.193887	0.0356759	0.289667	0.999	-1.08321	-1.6954	-0.462979	0.00133333	0.00546897	-1.02853	-1.64461	-0.411995	0.002	0.00787097	0.0406979	-0.0393671	0.205803	0.290333	0.999
Metal Risk Score	8(9)-EET	Cytochrome p450 Pathway	-0.265103	-0.968457	0.180994	0.29	0.999	5.72219	1.73613	9.90337	0.00433333	0.00920479	5.98729	1.9145	10.2452	0.00266667	0.00968824	-0.0376456	-0.253819	0.0380207	0.293	0.999
PAH Risk Score	PGA2	Cyclooxygenase Pathway	-0.165764	-0.604417	0.125455	0.297333	0.999	1.30096	-0.570743	3.25532	0.178	0.195402	1.46672	-0.430773	3.40217	0.134	0.175785	-0.0855382	-1.48736	1.18534	0.416667	0.999
PAH Risk Score	IL-6	Inflammatory	0.129317	-0.0997302	0.474231	0.299333	0.999	1.30445	-0.55247	3.19953	0.179	0.195402	1.17513	-0.660487	3.05518	0.220333	0.236798	0.0677306	-0.639608	0.976705	0.409	0.999
PAH Risk Score	PGE2	Cyclooxygenase Pathway	0.156529	-0.106245	0.574454	0.309	0.999	1.30416	-0.587211	3.21797	0.186667	0.195402	1.14763	-0.739841	3.05895	0.243667	0.257415	0.0798299	-1.03744	1.20308	0.427	0.999
Phenol Risk Score	15-HETE	Lipoxygenase Pathway	0.0921325	-0.0604566	0.34032	0.309667	0.999	1.53603	0.390273	2.71117	0.006	0.00920479	1.44389	0.31028	2.60269	0.0106667	0.0152678	0.0495464	-0.0607868	0.305038	0.315	0.999
Phthalate Risk Score	TXB2	Cyclooxygenase Pathway	-0.0439405	-0.166554	0.0373297	0.315667	0.999	-1.08179	-1.6917	-0.477591	0.00133333	0.00546897	-1.03785	-1.64625	-0.423072	0.00133333	0.0061	0.0328158	-0.0358571	0.196012	0.315667	0.999
PAH Risk Score	PGD2	Cyclooxygenase Pathway	0.107143	-0.0883389	0.409914	0.33	0.999	1.30445	-0.530874	3.16791	0.171667	0.195402	1.19731	-0.619648	3.06139	0.208	0.228613	0.0535138	-0.691138	0.843552	0.429	0.999
Metal Risk Score	RVD2	Lipoxygenase Pathway	-0.202426	-0.822153	0.175841	0.354	0.999	5.7214	1.72083	9.9229	0.006	0.00920479	5.92382	1.86415	10.1835	0.003	0.00989189	-0.0266603	-0.209133	0.0357812	0.358	0.999
Phenol Risk Score	13-oxoODE	Lipoxygenase Pathway	0.112147	-0.12905	0.445284	0.357	0.999	1.53416	0.41459	2.68474	0.00633333	0.00920479	1.42201	0.280311	2.60258	0.013	0.0181257	0.0627584	-0.107058	0.424227	0.362	0.999
Metal Risk Score	CAA	Cytochrome p450 Pathway	0.210246	-0.20533	0.823314	0.358667	0.999	5.72007	1.59915	9.97777	0.005	0.00920479	5.50982	1.48504	9.69758	0.00733333	0.0115662	0.0297718	-0.0453857	0.18221	0.360333	0.999
PAH Risk Score	9-oxoODE	Cyclooxygenase Pathway	0.153719	-0.135124	0.627475	0.366667	0.999	1.30107	-0.597116	3.24834	0.191667	0.195402	1.14735	-0.759457	3.08909	0.247	0.258598	0.0733231	-0.855944	1.23265	0.485	0.999
PAH Risk Score	12(13)-EpoME	Cytochrome p450 Pathway	0.153732	-0.135144	0.62749	0.366667	0.999	1.30107	-0.597145	3.24833	0.191667	0.195402	1.14734	-0.759482	3.08907	0.247	0.258598	0.0733485	-0.856044	1.23265	0.485	0.999
Phthalate Risk Score	13,14DHK-PGF2𝝰	Cyclooxygenase Pathway	-0.0333554	-0.139473	0.0351765	0.382333	0.999	-1.08191	-1.69658	-0.47566	0.00133333	0.00546897	-1.04856	-1.64977	-0.444537	0.00133333	0.0061	0.0235703	-0.0382601	0.15023	0.382333	0.999
Phenol Risk Score	8(9)-EET	Cytochrome p450 Pathway	0.0798162	-0.0785057	0.328665	0.383667	0.999	1.53576	0.412303	2.6875	0.005	0.00920479	1.45594	0.350855	2.59264	0.00833333	0.0122	0.0395828	-0.0746373	0.280562	0.388	0.999
Phenol Risk Score	9,10-DiHOME	Cytochrome p450 Pathway	0.0798846	-0.0785327	0.328872	0.384	0.999	1.53576	0.412272	2.68755	0.005	0.00920479	1.45588	0.350822	2.59258	0.00833333	0.0122	0.0396456	-0.0746577	0.280735	0.388333	0.999
Phthalate Risk Score	𝝰LA	Parent Compound	-0.0319097	-0.134212	0.0342148	0.385	0.999	-1.08184	-1.68765	-0.47573	0.000666667	0.00546897	-1.04993	-1.6506	-0.447895	0.001	0.00519149	0.0223383	-0.0388668	0.14965	0.385667	0.999
Phthalate Risk Score	RVD2	Lipoxygenase Pathway	0.0348457	-0.0347967	0.146706	0.397	0.999	-1.0817	-1.68657	-0.484962	0.000666667	0.00546897	-1.11654	-1.7131	-0.516992	0.000333333	0.00519149	-0.0240343	-0.177233	0.0343165	0.397667	0.999
Phthalate Risk Score	AA	Parent Compound	0.0435245	-0.0561867	0.179724	0.399333	0.999	-1.08143	-1.67365	-0.492808	0.000666667	0.00546897	-1.12495	-1.71235	-0.538657	0.000333333	0.00519149	-0.0331569	-0.217957	0.0488236	0.4	0.999
Phenol Risk Score	17-HETE	Cytochrome p450 Pathway	0.0935347	-0.0907517	0.400436	0.401667	0.999	1.53638	0.425207	2.69527	0.00533333	0.00920479	1.44284	0.355132	2.56083	0.00766667	0.0119669	0.0460002	-0.0938908	0.304736	0.405667	0.999
Phenol Risk Score	20-HETE	Cytochrome p450 Pathway	-0.0764454	-0.332415	0.0819546	0.407667	0.999	1.53587	0.403443	2.7111	0.006	0.00920479	1.61232	0.463586	2.80113	0.00466667	0.0103456	-0.0362839	-0.345754	0.0681898	0.412333	0.999
Metal Risk Score	PGB2	Cyclooxygenase Pathway	-0.123543	-0.542815	0.144717	0.408	0.999	5.71843	1.684	9.95888	0.00533333	0.00920479	5.84197	1.76405	10.1324	0.00433333	0.0103456	-0.0157267	-0.133429	0.0320611	0.41	0.999
Phthalate Risk Score	9(10)-EpoME	Cytochrome p450 Pathway	-0.0305677	-0.127124	0.0414532	0.415333	0.999	-1.08169	-1.69487	-0.470305	0.00133333	0.00546897	-1.05113	-1.65151	-0.44928	0.001	0.00519149	0.0226831	-0.0454728	0.13908	0.415333	0.999
Phthalate Risk Score	5-HETE	Lipoxygenase Pathway	-0.036216	-0.154759	0.0444301	0.416667	0.999	-1.08164	-1.69445	-0.469347	0.00133333	0.00546897	-1.04543	-1.65309	-0.435454	0.00166667	0.00754182	0.026034	-0.0509705	0.170446	0.416667	0.999
Phenol Risk Score	14(15)-EET	Cytochrome p450 Pathway	0.0649989	-0.0691954	0.293821	0.422333	0.999	1.53452	0.423506	2.67133	0.005	0.00920479	1.46952	0.373375	2.59801	0.006	0.0106087	0.0307106	-0.0637641	0.245968	0.424667	0.999
Metal Risk Score	9S-HODE	Cytochrome p450 Pathway	-0.232029	-1.0172	0.309741	0.427667	0.999	5.72119	1.68389	9.9348	0.006	0.00920479	5.95322	1.76979	10.3347	0.00466667	0.0103456	-0.0308873	-0.244543	0.0740014	0.429667	0.999
Phenol Risk Score	PGD2	Cyclooxygenase Pathway	-0.0931986	-0.412242	0.139551	0.436667	0.999	1.53764	0.39764	2.71286	0.00733333	0.0100067	1.63083	0.508859	2.80151	0.004	0.0103456	-0.0477677	-0.504039	0.098881	0.443333	0.999
Phthalate Risk Score	12,13-DiHOME	Cytochrome p450 Pathway	-0.0328461	-0.147882	0.0425752	0.438333	0.999	-1.08193	-1.69575	-0.470009	0.00133333	0.00546897	-1.04908	-1.65692	-0.435025	0.001	0.00519149	0.0219724	-0.0434968	0.169655	0.439	0.999
Phthalate Risk Score	5(6)-EET	Cytochrome p450 Pathway	-0.0280576	-0.119454	0.0475784	0.439	0.999	-1.08363	-1.68267	-0.474995	0.000666667	0.00546897	-1.05557	-1.66172	-0.454717	0.001	0.00519149	0.0215983	-0.0526818	0.12602	0.439667	0.999
Phenol Risk Score	RVD1	Lipoxygenase Pathway	-0.201647	-0.8335	0.331366	0.443667	0.999	1.53996	0.224596	2.89456	0.02	0.0266667	1.74161	0.517674	3.01253	0.00433333	0.0103456	-0.115056	-1.42386	0.221516	0.463	0.999
Phthalate Risk Score	PGD3	Cyclooxygenase Pathway	-0.055272	-0.250962	0.0899979	0.447	0.999	-1.08073	-1.71081	-0.4588	0.00133333	0.00546897	-1.02546	-1.63633	-0.4157	0.002	0.00787097	0.0417063	-0.112108	0.25089	0.447	0.999
Metal Risk Score	11(12)-EET	Cytochrome p450 Pathway	0.14031	-0.173963	0.613068	0.448	0.999	5.7173	1.6131	9.97585	0.005	0.00920479	5.57699	1.51323	9.84448	0.00733333	0.0115662	0.0175698	-0.0401162	0.146813	0.449667	0.999
PAH Risk Score	15DO12,14-PGJ2	Cyclooxygenase Pathway	0.113885	-0.177295	0.497729	0.455	0.999	1.30535	-0.601678	3.24178	0.186333	0.195402	1.19146	-0.699738	3.10589	0.225667	0.241539	0.0585754	-0.715367	1.13079	0.519333	0.999
Metal Risk Score	17-HETE	Cytochrome p450 Pathway	-0.188567	-0.882431	0.286196	0.457667	0.999	5.72188	1.73356	9.87996	0.00466667	0.00920479	5.91045	1.85725	10.1428	0.00333333	0.0101924	-0.0249027	-0.206225	0.0560196	0.459	0.999
Phenol Risk Score	EPA	Parent Compound	0.0627575	-0.0793735	0.286075	0.458	0.999	1.53531	0.412462	2.67941	0.005	0.00920479	1.47255	0.375234	2.59861	0.00666667	0.0112745	0.029245	-0.0716967	0.237409	0.462333	0.999
Metal Risk Score	5(6)-EET	Cytochrome p450 Pathway	-0.208549	-0.883327	0.364885	0.458667	0.999	5.7088	1.52476	10.0286	0.00466667	0.00920479	5.91735	1.86735	10.1699	0.00333333	0.0101924	-0.0316526	-0.312992	0.0727095	0.462667	0.999
Metal Risk Score	8,9-DHET	Cytochrome p450 Pathway	0.138733	-0.176978	0.614282	0.459	0.999	5.71725	1.61017	9.98083	0.005	0.00920479	5.57851	1.51554	9.84675	0.00733333	0.0115662	0.0171755	-0.0408001	0.14496	0.460667	0.999
Phenol Risk Score	12,13-DiHOME	Cytochrome p450 Pathway	0.0799532	-0.10353	0.369224	0.461	0.999	1.53623	0.397886	2.69052	0.00533333	0.00920479	1.45628	0.350225	2.59646	0.00866667	0.0127114	0.0368278	-0.0987895	0.299088	0.465	0.999
PAH Risk Score	17-HETE	Cytochrome p450 Pathway	-0.120379	-0.575342	0.181563	0.464333	0.999	1.30638	-0.577038	3.21667	0.178667	0.195402	1.42676	-0.449223	3.34841	0.141	0.183	-0.0504728	-1.22169	0.860791	0.582333	0.999
PAH Risk Score	8,9-DHET	Cytochrome p450 Pathway	0.0857246	-0.119908	0.40427	0.475	0.999	1.30309	-0.621447	3.2553	0.192	0.195402	1.21737	-0.659456	3.13983	0.217	0.234283	0.0378744	-0.50492	0.77519	0.533667	0.999
PAH Risk Score	11(12)-EET	Cytochrome p450 Pathway	0.0865209	-0.121985	0.409352	0.475	0.999	1.30313	-0.622996	3.25913	0.192667	0.195402	1.21661	-0.659544	3.14041	0.217	0.234283	0.0384882	-0.5181	0.76409	0.535	0.999
Phthalate Risk Score	PGE2	Cyclooxygenase Pathway	-0.0231736	-0.111587	0.0343393	0.481	0.999	-1.08213	-1.69708	-0.473502	0.00166667	0.0068	-1.05896	-1.66449	-0.446137	0.001	0.00519149	0.0146816	-0.0360772	0.121729	0.480667	0.999
PAH Risk Score	RVD2	Lipoxygenase Pathway	0.10932	-0.165626	0.522179	0.488	0.999	1.30399	-0.590932	3.25522	0.189	0.195402	1.19467	-0.713103	3.13867	0.23	0.245066	0.0456729	-0.843777	1.06416	0.577667	0.999
Phthalate Risk Score	17-HETE	Cytochrome p450 Pathway	-0.0378657	-0.180926	0.0639997	0.489667	0.999	-1.08214	-1.71315	-0.462791	0.00166667	0.0068	-1.04427	-1.67027	-0.422147	0.002	0.00787097	0.0257933	-0.065235	0.204259	0.49	0.999
Phenol Risk Score	RVD2	Lipoxygenase Pathway	0.0421239	-0.0626888	0.203934	0.492	0.999	1.53487	0.409038	2.68788	0.005	0.00920479	1.49275	0.372813	2.6419	0.00666667	0.0112745	0.0184886	-0.0534374	0.191501	0.496333	0.999
Phenol Risk Score	TXB2	Cyclooxygenase Pathway	0.0739365	-0.124989	0.360971	0.493333	0.999	1.53667	0.444153	2.67155	0.00533333	0.00920479	1.46273	0.388793	2.567	0.00533333	0.0103456	0.0355236	-0.114128	0.279506	0.496	0.999
PAH Risk Score	15-HETE	Lipoxygenase Pathway	0.0961199	-0.174718	0.462132	0.497333	0.999	1.30581	-0.586905	3.22496	0.177333	0.195402	1.20969	-0.658493	3.09779	0.215	0.234196	0.0465084	-0.756891	1.06399	0.561333	0.999
PAH Risk Score	LA	Parent Compound	-0.100328	-0.496723	0.199906	0.501	0.999	1.30667	-0.569964	3.21336	0.179667	0.195402	1.407	-0.455135	3.31444	0.144	0.185905	-0.0444165	-1.07385	0.856461	0.616667	0.999
Metal Risk Score	9-oxoODE	Cyclooxygenase Pathway	-0.166838	-0.815336	0.314672	0.502667	0.999	5.71192	1.62417	9.95339	0.004	0.00920479	5.87876	1.86031	10.1062	0.003	0.00989189	-0.020645	-0.219106	0.0592077	0.505333	0.999
Metal Risk Score	12(13)-EpoME	Cytochrome p450 Pathway	-0.166888	-0.81546	0.314681	0.502667	0.999	5.71192	1.62419	9.95337	0.004	0.00920479	5.87881	1.86038	10.1062	0.003	0.00989189	-0.0206541	-0.219148	0.0592078	0.505333	0.999
Metal Risk Score	15-HETE	Lipoxygenase Pathway	-0.159746	-0.807658	0.349672	0.524333	0.999	5.72257	1.72296	9.91638	0.00466667	0.00920479	5.88232	1.80935	10.1375	0.003	0.00989189	-0.0215674	-0.202917	0.066718	0.527	0.999
PAH Risk Score	16-HETE	Cytochrome p450 Pathway	-0.071106	-0.379594	0.124671	0.524667	0.999	1.30456	-0.52787	3.16808	0.169	0.195402	1.37566	-0.452942	3.25465	0.148667	0.189962	-0.0281255	-0.678566	0.493796	0.611667	0.999
PAH Risk Score	TNF-𝝰	Inflammatory	0.0791145	-0.170409	0.382961	0.526	0.999	1.30259	-0.544759	3.19717	0.175	0.195402	1.22347	-0.615793	3.11388	0.203333	0.225478	0.0412398	-0.643462	0.880221	0.594333	0.999
Metal Risk Score	IL-10	Inflammatory	0.174726	-0.392433	0.873456	0.528	0.999	5.72293	1.71582	9.92897	0.00466667	0.00920479	5.5482	1.59794	9.70221	0.00566667	0.0104571	0.0251626	-0.0879442	0.180747	0.53	0.999
Metal Risk Score	PGE2	Cyclooxygenase Pathway	0.112226	-0.194467	0.581398	0.528	0.999	5.71867	1.57375	9.98314	0.00633333	0.00920479	5.60644	1.5349	9.87525	0.00733333	0.0115662	0.012326	-0.0448453	0.138117	0.531667	0.999
Metal Risk Score	13-oxoODE	Lipoxygenase Pathway	-0.134111	-0.683395	0.299695	0.532333	0.999	5.71102	1.54301	9.99514	0.00466667	0.00920479	5.84513	1.79036	10.1033	0.004	0.0103456	-0.0171795	-0.215091	0.0617789	0.535667	0.999
Metal Risk Score	8-OHdG	Oxidative Stress	-0.162181	-0.827373	0.362975	0.534667	0.999	5.71057	1.55262	9.99725	0.004	0.00920479	5.87275	1.80811	10.1095	0.00333333	0.0101924	-0.0214953	-0.263301	0.0734172	0.537333	0.999
Phthalate Risk Score	PGJ2	Cyclooxygenase Pathway	-0.0314132	-0.162641	0.0720886	0.544	0.999	-1.08312	-1.69344	-0.472704	0.001	0.00546897	-1.0517	-1.67967	-0.436177	0.00166667	0.00754182	0.0217496	-0.0740002	0.173447	0.543667	0.999
Phenol Risk Score	12(13)-EpoME	Cytochrome p450 Pathway	0.0589343	-0.102474	0.323147	0.549333	0.999	1.5335	0.397827	2.72859	0.00733333	0.0100067	1.47457	0.367001	2.61367	0.00833333	0.0122	0.024538	-0.101698	0.235127	0.550667	0.999
Phenol Risk Score	9-oxoODE	Cyclooxygenase Pathway	0.0589161	-0.102472	0.323108	0.55	0.999	1.5335	0.397824	2.7286	0.00733333	0.0100067	1.47458	0.367015	2.61369	0.00833333	0.0122	0.024531	-0.101692	0.235078	0.551333	0.999
Phenol Risk Score	5,6-DHET	Cytochrome p450 Pathway	-0.0555549	-0.2912	0.112207	0.552	0.999	1.53415	0.42173	2.6779	0.005	0.00920479	1.5897	0.477013	2.72704	0.00466667	0.0103456	-0.0240408	-0.330368	0.0796648	0.553	0.999
PAH Risk Score	EPA	Parent Compound	-0.0735458	-0.408977	0.160263	0.561333	0.999	1.30446	-0.584313	3.23486	0.180333	0.195402	1.37801	-0.526193	3.32462	0.16	0.197172	-0.0250616	-0.806645	0.614597	0.657	0.999
PAH Risk Score	8-IP	Oxidative Stress	-0.0916114	-0.514279	0.224895	0.563333	0.999	1.30561	-0.548253	3.21435	0.178333	0.195402	1.39722	-0.502337	3.34711	0.158	0.196694	-0.0411404	-1.12594	0.727485	0.624333	0.999
Metal Risk Score	LA	Parent Compound	0.178327	-0.414601	0.985186	0.568	0.999	5.72334	1.64111	9.98903	0.00466667	0.00920479	5.54501	1.54411	9.70332	0.00533333	0.0103456	0.023299	-0.0952317	0.189289	0.568667	0.999
Phenol Risk Score	NY	Protein Damage	-0.0562694	-0.291286	0.14172	0.568333	0.999	1.53377	0.408512	2.67197	0.00533333	0.00920479	1.59004	0.471023	2.74917	0.00466667	0.0103456	-0.028201	-0.336359	0.110557	0.569	0.999
Phenol Risk Score	8,9-DHET	Cytochrome p450 Pathway	-0.058087	-0.334413	0.149899	0.584667	0.999	1.53649	0.400328	2.72446	0.00566667	0.00920479	1.59457	0.447009	2.77697	0.00466667	0.0103456	-0.0249583	-0.350512	0.104018	0.589	0.999
Phenol Risk Score	PGA2	Cyclooxygenase Pathway	0.0426249	-0.0987014	0.256667	0.600667	0.999	1.53454	0.406412	2.69347	0.00566667	0.00920479	1.49191	0.365588	2.64895	0.00733333	0.0115662	0.0166347	-0.083152	0.219706	0.603	0.999
Metal Risk Score	12-HETE	Lipoxygenase Pathway	0.122889	-0.356562	0.695	0.603	0.999	5.72117	1.66898	9.93871	0.005	0.00920479	5.59828	1.61044	9.76764	0.00533333	0.0103456	0.0170484	-0.0781278	0.147228	0.604667	0.999
Metal Risk Score	PGE3	Cyclooxygenase Pathway	-0.128825	-0.754453	0.379772	0.603	0.999	5.7228	1.72371	9.95331	0.006	0.00920479	5.85162	1.83855	10.0595	0.00333333	0.0101924	-0.0168708	-0.198473	0.0757545	0.607667	0.999
Phenol Risk Score	11(12)-EET	Cytochrome p450 Pathway	-0.0551534	-0.326075	0.149185	0.604	0.999	1.53647	0.4034	2.72673	0.00533333	0.00920479	1.59163	0.444964	2.77313	0.00466667	0.0103456	-0.0234525	-0.343055	0.103671	0.608	0.999
Phthalate Risk Score	13-oxoODE	Lipoxygenase Pathway	-0.0137309	-0.0857177	0.0408186	0.618	0.999	-1.08331	-1.68464	-0.475661	0.000666667	0.00546897	-1.06958	-1.67344	-0.463046	0.000666667	0.00519149	0.00780797	-0.0449361	0.0862359	0.618667	0.999
Phenol Risk Score	PGE2	Cyclooxygenase Pathway	0.0400868	-0.107361	0.247912	0.622667	0.999	1.53524	0.419192	2.68671	0.00533333	0.00920479	1.49515	0.395029	2.63084	0.00633333	0.0108254	0.0150751	-0.105485	0.189531	0.625333	0.999
PAH Risk Score	NY	Protein Damage	-0.0831151	-0.486148	0.272098	0.631	0.999	1.301	-0.556075	3.20628	0.175	0.195402	1.38412	-0.481633	3.28733	0.148667	0.189962	-0.0390818	-1.27525	1.01854	0.706	0.999
Phenol Risk Score	PGB2	Cyclooxygenase Pathway	0.0400715	-0.13013	0.242506	0.634	0.999	1.53466	0.413221	2.68499	0.00566667	0.00920479	1.49459	0.367961	2.63986	0.00633333	0.0108254	0.0222651	-0.114146	0.215465	0.637667	0.999
Phthalate Risk Score	5-oxoETE	Lipoxygenase Pathway	-0.0289767	-0.178438	0.098816	0.635333	0.999	-1.08066	-1.68546	-0.485825	0.000333333	0.00546897	-1.05168	-1.63239	-0.468751	0.000666667	0.00519149	0.0206759	-0.120664	0.173683	0.635667	0.999
Metal Risk Score	13,14DHK-PGF2𝝰	Cyclooxygenase Pathway	-0.130181	-0.859047	0.420267	0.639	0.999	5.72344	1.70811	9.904	0.005	0.00920479	5.85363	1.81242	10.077	0.00366667	0.0103456	-0.0146949	-0.196533	0.0791169	0.641333	0.999
PAH Risk Score	PGB2	Cyclooxygenase Pathway	0.0313997	-0.0821274	0.201817	0.639667	0.999	1.30327	-0.556902	3.21028	0.174667	0.195402	1.27187	-0.580022	3.16674	0.187667	0.213699	0.0103786	-0.243795	0.416935	0.697	0.999
Metal Risk Score	𝝰LA	Parent Compound	0.109478	-0.368798	0.695781	0.641	0.999	5.72118	1.63446	9.95511	0.00566667	0.00920479	5.61171	1.58422	9.81448	0.00566667	0.0104571	0.0135146	-0.0811406	0.146258	0.643333	0.999
Phthalate Risk Score	8,9-DHET	Cytochrome p450 Pathway	0.0266732	-0.0936032	0.169805	0.659333	0.999	-1.08208	-1.69458	-0.471992	0.000666667	0.00546897	-1.10875	-1.71033	-0.506987	0.000333333	0.00519149	-0.0171027	-0.210288	0.0844938	0.66	0.999
Phenol Risk Score	BCPGE2	Cyclooxygenase Pathway	-0.0435538	-0.285834	0.133252	0.659667	0.999	1.53393	0.393842	2.6918	0.00533333	0.00920479	1.57748	0.436913	2.74367	0.00466667	0.0103456	-0.0155774	-0.286239	0.113485	0.659	0.999
Phthalate Risk Score	RVD1	Lipoxygenase Pathway	-0.0478281	-0.303341	0.176445	0.660333	0.999	-1.08089	-1.69388	-0.494757	0.000666667	0.00546897	-1.03306	-1.5823	-0.488039	0.000333333	0.00519149	0.0379665	-0.247424	0.259173	0.659667	0.999
Phenol Risk Score	8-HETE	Lipoxygenase Pathway	0.0385308	-0.142139	0.264008	0.665	0.999	1.53637	0.386985	2.71814	0.00633333	0.00920479	1.49784	0.376395	2.66007	0.00766667	0.0119669	0.0180926	-0.14054	0.209572	0.667333	0.999
Phthalate Risk Score	DHA	Parent Compound	0.0174766	-0.0673569	0.118426	0.674333	0.999	-1.08237	-1.69344	-0.473149	0.001	0.00546897	-1.09985	-1.71781	-0.481238	0.001	0.00519149	-0.0104937	-0.137216	0.0756097	0.674667	0.999
Phthalate Risk Score	11(12)-EET	Cytochrome p450 Pathway	0.0250556	-0.0924255	0.164733	0.675	0.999	-1.08205	-1.69224	-0.474545	0.000666667	0.00546897	-1.10711	-1.70879	-0.504448	0.000333333	0.00519149	-0.0157722	-0.204255	0.0841286	0.675667	0.999
Metal Risk Score	LTD4	Lipoxygenase Pathway	-0.11621	-0.805453	0.476902	0.675	0.999	5.72405	1.78582	9.91042	0.005	0.00920479	5.84026	1.86716	10.0245	0.00266667	0.00968824	-0.014939	-0.210989	0.0945327	0.678667	0.999
Phenol Risk Score	LA	Parent Compound	0.0561381	-0.227224	0.397296	0.683667	0.999	1.53731	0.374793	2.74258	0.008	0.010905	1.48118	0.350101	2.65122	0.008	0.0121242	0.0252953	-0.2453	0.298182	0.685	0.999
Metal Risk Score	13,14DHK-PGD2	Cyclooxygenase Pathway	0.121925	-0.503585	0.823737	0.685	0.999	5.72274	1.72762	9.90123	0.005	0.00920479	5.60082	1.63927	9.75863	0.00533333	0.0103456	0.0183208	-0.123324	0.176364	0.683333	0.999
PAH Risk Score	12-oxoETE	Lipoxygenase Pathway	0.0744247	-0.295073	0.497423	0.685333	0.999	1.30661	-0.608646	3.28142	0.192667	0.195402	1.23219	-0.652381	3.16848	0.212333	0.232292	0.0441703	-0.819325	1.26087	0.696	0.999
Phthalate Risk Score	9-oxoODE	Cyclooxygenase Pathway	-0.014013	-0.100931	0.0541333	0.69	0.999	-1.08333	-1.6933	-0.471901	0.001	0.00546897	-1.06932	-1.67692	-0.46226	0.001	0.00519149	0.00719263	-0.0600249	0.100195	0.690333	0.999
Phthalate Risk Score	12(13)-EpoME	Cytochrome p450 Pathway	-0.0140179	-0.100941	0.0541299	0.69	0.999	-1.08333	-1.6933	-0.471902	0.001	0.00546897	-1.06931	-1.67692	-0.462254	0.001	0.00519149	0.00719656	-0.0600305	0.100221	0.690333	0.999
Phthalate Risk Score	CY	Protein Damage	0.0108353	-0.0361446	0.0796296	0.691	0.999	-1.08276	-1.6928	-0.472928	0.001	0.00546897	-1.09359	-1.69727	-0.485755	0.001	0.00519149	-0.00456186	-0.0900753	0.0382803	0.692	0.999
PAH Risk Score	𝝰LA	Parent Compound	0.0528415	-0.224509	0.38614	0.695333	0.999	1.30584	-0.571478	3.20447	0.174333	0.195402	1.25299	-0.591139	3.1334	0.190667	0.21542	0.0236926	-0.543143	0.760799	0.715667	0.999
PAH Risk Score	12-HETE	Lipoxygenase Pathway	-0.062867	-0.470595	0.299888	0.695667	0.999	1.30755	-0.508294	3.15935	0.164333	0.195402	1.37042	-0.418906	3.18474	0.137	0.178759	-0.0252019	-1.11431	0.876727	0.78	0.999
Phenol Risk Score	LTD4	Lipoxygenase Pathway	0.0473449	-0.213591	0.349914	0.701	0.999	1.53675	0.410497	2.69699	0.00633333	0.00920479	1.48941	0.393993	2.62035	0.006	0.0106087	0.0215221	-0.213326	0.252401	0.702	0.999
Phthalate Risk Score	PGE1	Cyclooxygenase Pathway	0.0152303	-0.0633253	0.115597	0.702667	0.999	-1.08253	-1.69537	-0.471921	0.001	0.00546897	-1.09776	-1.71107	-0.4791	0.001	0.00519149	-0.0086045	-0.12369	0.0708891	0.703	0.999
Phenol Risk Score	PGE1	Cyclooxygenase Pathway	-0.0486794	-0.3516	0.21463	0.702667	0.999	1.53432	0.406239	2.69305	0.00533333	0.00920479	1.583	0.393956	2.81253	0.00766667	0.0119669	-0.0255406	-0.30973	0.226672	0.7	0.999
Phthalate Risk Score	LTB4	Lipoxygenase Pathway	0.0160838	-0.0548327	0.117413	0.703	0.999	-1.0819	-1.69858	-0.462844	0.001	0.00546897	-1.09798	-1.70618	-0.485168	0.000666667	0.00519149	-0.0068701	-0.148242	0.0533225	0.703333	0.999
PAH Risk Score	TXB2	Cyclooxygenase Pathway	0.044364	-0.196379	0.334829	0.707	0.999	1.30485	-0.57601	3.20531	0.179333	0.195402	1.26049	-0.594978	3.15685	0.193333	0.217351	0.0189069	-0.55112	0.64598	0.730333	0.999
PAH Risk Score	9S-HODE	Cytochrome p450 Pathway	-0.044919	-0.346716	0.179108	0.717333	0.999	1.30511	-0.529721	3.1917	0.172667	0.195402	1.35003	-0.477664	3.22522	0.154	0.193691	-0.0111414	-0.733441	0.54895	0.784667	0.999
Phthalate Risk Score	PGB2	Cyclooxygenase Pathway	-0.00981359	-0.0794878	0.0526656	0.718333	0.999	-1.08248	-1.69875	-0.47342	0.001	0.00546897	-1.07267	-1.6853	-0.459065	0.00133333	0.0061	0.00585432	-0.0560867	0.0893894	0.717333	0.999
Phenol Risk Score	PGJ2	Cyclooxygenase Pathway	0.0384629	-0.144884	0.300155	0.720333	0.999	1.53377	0.377963	2.73429	0.007	0.00976	1.49531	0.361405	2.65768	0.008	0.0121242	0.0111071	-0.1413	0.225015	0.719333	0.999
Phthalate Risk Score	8(9)-EET	Cytochrome p450 Pathway	-0.0125052	-0.10318	0.0593379	0.725	0.999	-1.08175	-1.69145	-0.475937	0.001	0.00546897	-1.06925	-1.6679	-0.467936	0.000666667	0.00519149	0.0061166	-0.0701427	0.104532	0.725333	0.999
Phthalate Risk Score	9,10-DiHOME	Cytochrome p450 Pathway	-0.012515	-0.103184	0.0592553	0.725667	0.999	-1.08175	-1.69146	-0.475947	0.001	0.00546897	-1.06924	-1.66787	-0.467945	0.000666667	0.00519149	0.00611697	-0.0702106	0.104545	0.726	0.999
Phenol Risk Score	TNF-𝝰	Inflammatory	0.0323054	-0.131527	0.26003	0.733	0.999	1.5359	0.395025	2.69313	0.00666667	0.00944971	1.50359	0.373485	2.66281	0.00833333	0.0122	0.00925775	-0.134123	0.212419	0.735667	0.999
Metal Risk Score	LTC4-ME	Lipoxygenase Pathway	-0.0440216	-0.363852	0.188083	0.744333	0.999	5.71786	1.64766	10.0153	0.00633333	0.00920479	5.76189	1.67054	10.0481	0.00533333	0.0103456	-0.00324483	-0.0861369	0.0391185	0.746	0.999
Phthalate Risk Score	TNF-𝝰	Inflammatory	-0.0103958	-0.0897449	0.0538226	0.746	0.999	-1.08242	-1.69155	-0.46981	0.000666667	0.00546897	-1.07202	-1.68109	-0.451565	0.001	0.00519149	0.00472418	-0.0543268	0.107284	0.746	0.999
Metal Risk Score	5-HETE	Lipoxygenase Pathway	-0.0909264	-0.802098	0.52624	0.747667	0.999	5.72393	1.72477	9.90488	0.005	0.00920479	5.81485	1.79497	10.0309	0.00333333	0.0101924	-0.0108901	-0.192874	0.101144	0.751333	0.999
Phthalate Risk Score	16-HETE	Cytochrome p450 Pathway	-0.0129019	-0.10962	0.0771186	0.749667	0.999	-1.08239	-1.69609	-0.471514	0.00133333	0.00546897	-1.06949	-1.67441	-0.463983	0.001	0.00519149	0.00905712	-0.0898872	0.117118	0.749	0.999
PAH Risk Score	14(15)-EET	Cytochrome p450 Pathway	0.0498886	-0.249474	0.443474	0.753667	0.999	1.30178	-0.614224	3.28644	0.193	0.195402	1.25189	-0.64013	3.17512	0.206333	0.22777	0.0173009	-0.581845	0.726766	0.764	0.999
Metal Risk Score	PGJ2	Cyclooxygenase Pathway	-0.0654702	-0.594197	0.387943	0.755333	0.999	5.71219	1.55734	10.021	0.005	0.00920479	5.77766	1.69884	10.0769	0.00566667	0.0104571	-0.00572767	-0.156081	0.077147	0.756333	0.999
PAH Risk Score	13S-HODE	Lipoxygenase Pathway	-0.0440607	-0.392874	0.22869	0.760667	0.999	1.30631	-0.546064	3.18269	0.175333	0.195402	1.35037	-0.488601	3.22936	0.154	0.193691	-0.0110761	-0.790384	0.642248	0.823333	0.999
Metal Risk Score	RVD1	Lipoxygenase Pathway	0.160527	-1.02513	1.40891	0.766667	0.999	5.73064	1.90449	9.81697	0.004	0.00920479	5.57012	1.81999	9.51423	0.00233333	0.00876875	0.023323	-0.286118	0.258303	0.764667	0.999
PAH Risk Score	20-HETE	Cytochrome p450 Pathway	-0.0323331	-0.2853	0.15047	0.767667	0.999	1.30429	-0.55771	3.17506	0.173	0.195402	1.33663	-0.510805	3.21375	0.159	0.196934	-0.00631962	-0.596563	0.489064	0.833333	0.999
PAH Risk Score	5,6-DHET	Cytochrome p450 Pathway	0.02935	-0.132484	0.253454	0.769667	0.999	1.30173	-0.559974	3.20839	0.18	0.195402	1.27238	-0.588362	3.16409	0.188333	0.213699	0.00767604	-0.350905	0.478362	0.789667	0.999
Metal Risk Score	PGD2	Cyclooxygenase Pathway	-0.0552195	-0.553915	0.385101	0.775333	0.999	5.72065	1.62387	10.0233	0.00666667	0.00944971	5.77587	1.69517	10.0584	0.00533333	0.0103456	-0.00603661	-0.137736	0.0797281	0.778667	0.999
Phthalate Risk Score	LA	Parent Compound	0.0132109	-0.0883997	0.122832	0.776333	0.999	-1.08149	-1.7017	-0.469011	0.001	0.00546897	-1.0947	-1.70082	-0.48935	0.000666667	0.00519149	-0.00842353	-0.149983	0.0838768	0.776667	0.999
Phenol Risk Score	AA	Parent Compound	0.030313	-0.194042	0.292896	0.776667	0.999	1.53603	0.411567	2.71434	0.00533333	0.00920479	1.50572	0.397857	2.6359	0.005	0.0103456	0.0118589	-0.18038	0.196439	0.777333	0.999
Phenol Risk Score	13,14DHK-PGF2𝝰	Cyclooxygenase Pathway	0.021763	-0.141432	0.220291	0.782667	0.999	1.53554	0.403058	2.7061	0.00566667	0.00920479	1.51377	0.40433	2.65375	0.00566667	0.0104571	0.00735993	-0.125068	0.150656	0.785	0.999
Metal Risk Score	TNF-𝝰	Inflammatory	0.0660542	-0.418294	0.594921	0.784	0.999	5.71556	1.56557	9.97141	0.00466667	0.00920479	5.6495	1.5631	9.93231	0.00733333	0.0115662	0.00810266	-0.110697	0.137673	0.782667	0.999
PAH Risk Score	11-HETE	Cytochrome p450 Pathway	0.0438739	-0.312876	0.451441	0.786	0.999	1.3032	-0.558891	3.2171	0.183333	0.195402	1.25933	-0.603481	3.16573	0.194333	0.217473	0.0175145	-0.844469	0.848125	0.8	0.999
Phthalate Risk Score	8-IP	Oxidative Stress	0.00727539	-0.0374717	0.0680943	0.786667	0.999	-1.08242	-1.68977	-0.476833	0.001	0.00546897	-1.0897	-1.69347	-0.48171	0.000666667	0.00519149	-0.0025263	-0.0790652	0.0373649	0.787	0.999
Metal Risk Score	9(10)-EpoME	Cytochrome p450 Pathway	-0.0708816	-0.711237	0.516875	0.787	0.999	5.7226	1.71501	9.97109	0.006	0.00920479	5.79348	1.78007	9.99267	0.003	0.00989189	-0.00847552	-0.178057	0.1027	0.791	0.999
Phenol Risk Score	8-IP	Oxidative Stress	-0.025497	-0.265351	0.145806	0.799333	0.999	1.53642	0.413468	2.68736	0.005	0.00920479	1.56192	0.443482	2.71722	0.00466667	0.0103456	-0.00600934	-0.26199	0.11529	0.801667	0.999
Metal Risk Score	14(15)-EET	Cytochrome p450 Pathway	-0.0603781	-0.641293	0.456203	0.800667	0.999	5.71396	1.65803	9.91903	0.00433333	0.00920479	5.77434	1.78202	9.96591	0.00433333	0.0103456	-0.00570205	-0.149312	0.0863657	0.801667	0.999
PAH Risk Score	PGJ2	Cyclooxygenase Pathway	-0.0313769	-0.328507	0.221948	0.802667	0.999	1.3007	-0.566228	3.22757	0.182333	0.195402	1.33207	-0.505373	3.23646	0.166	0.201512	-0.00631237	-0.764681	0.59282	0.867	0.999
Metal Risk Score	11,12-DHET	Cytochrome p450 Pathway	-0.0970746	-1.04058	0.776539	0.802667	0.999	5.7288	1.90492	9.80381	0.003	0.00920479	5.82587	2.01618	9.82482	0.002	0.00787097	-0.0137328	-0.265427	0.138927	0.805	0.999
Metal Risk Score	15DO12,14-PGJ2	Cyclooxygenase Pathway	0.0643108	-0.485766	0.673398	0.804333	0.999	5.72241	1.67823	9.95205	0.005	0.00920479	5.6581	1.66536	9.85552	0.00533333	0.0103456	0.00768781	-0.115339	0.141698	0.802667	0.999
PAH Risk Score	LTC4-ME	Lipoxygenase Pathway	0.0219806	-0.130482	0.21689	0.805333	0.999	1.303	-0.545119	3.19435	0.176333	0.195402	1.28102	-0.58582	3.19078	0.187667	0.213699	0.00430409	-0.363718	0.473616	0.849667	0.999
Phenol Risk Score	18-HETE	Cytochrome p450 Pathway	-0.0195489	-0.208459	0.123716	0.805667	0.999	1.53516	0.403069	2.69334	0.00566667	0.00920479	1.55471	0.409514	2.73982	0.00633333	0.0108254	-0.00425525	-0.150467	0.107894	0.805333	0.999
PAH Risk Score	BCPGE2	Cyclooxygenase Pathway	-0.0262012	-0.274426	0.162933	0.810667	0.999	1.30197	-0.541555	3.20204	0.173333	0.195402	1.32817	-0.497734	3.1887	0.161	0.197407	-0.00444857	-0.598894	0.458436	0.868	0.999
Phthalate Risk Score	LTD4	Lipoxygenase Pathway	-0.0109676	-0.121846	0.0887508	0.812	0.999	-1.08147	-1.68594	-0.483633	0.000666667	0.00546897	-1.0705	-1.66243	-0.478175	0.000666667	0.00519149	0.00674494	-0.105486	0.119104	0.812	0.999
Phthalate Risk Score	BCPGE2	Cyclooxygenase Pathway	0.00872773	-0.0528887	0.0947064	0.817333	0.999	-1.08291	-1.68952	-0.47472	0.001	0.00546897	-1.09164	-1.69903	-0.478139	0.001	0.00519149	-0.00249753	-0.105336	0.0539799	0.817667	0.999
Phenol Risk Score	DHA	Parent Compound	-0.0229499	-0.245775	0.167956	0.820667	0.999	1.53426	0.416118	2.66976	0.006	0.00920479	1.55721	0.460111	2.68534	0.00466667	0.0103456	-0.00687465	-0.294301	0.121874	0.822667	0.999
Phthalate Risk Score	PGE3	Cyclooxygenase Pathway	0.0135405	-0.120559	0.160989	0.829667	0.999	-1.08094	-1.71085	-0.462927	0.001	0.00546897	-1.09448	-1.70623	-0.484595	0.001	0.00519149	-0.00831742	-0.206642	0.108636	0.829333	0.999
Phthalate Risk Score	20-HETE	Cytochrome p450 Pathway	-0.00747998	-0.0823244	0.0490064	0.83	0.999	-1.08215	-1.70007	-0.466756	0.001	0.00546897	-1.07467	-1.6794	-0.461241	0.000666667	0.00519149	0.00232222	-0.0552064	0.0857747	0.829667	0.999
PAH Risk Score	13-oxoODE	Lipoxygenase Pathway	0.0234133	-0.174872	0.268596	0.836333	0.999	1.30097	-0.581494	3.25385	0.188	0.195402	1.27755	-0.611663	3.21314	0.196	0.218374	0.00785012	-0.423906	0.60001	0.841	0.999
Phthalate Risk Score	13S-HODE	Lipoxygenase Pathway	-0.0115418	-0.144571	0.103692	0.836667	0.999	-1.08103	-1.69641	-0.464396	0.000666667	0.00546897	-1.06949	-1.67483	-0.457688	0.001	0.00519149	0.00421648	-0.128175	0.147471	0.837333	0.999
PAH Risk Score	18-HETE	Cytochrome p450 Pathway	0.016524	-0.13278	0.200557	0.851	0.999	1.30322	-0.548586	3.17446	0.174333	0.195402	1.2867	-0.561664	3.17174	0.181667	0.210118	0.00364443	-0.34513	0.415451	0.859333	0.999
PAH Risk Score	PGE3	Cyclooxygenase Pathway	-0.0275596	-0.421381	0.335556	0.855667	0.999	1.30669	-0.565452	3.22003	0.179667	0.195402	1.33425	-0.529095	3.23594	0.164667	0.200934	-0.00749841	-0.931779	0.813872	0.917333	0.999
Metal Risk Score	TXB2	Cyclooxygenase Pathway	-0.0413325	-0.622626	0.47954	0.858333	0.999	5.72188	1.73834	9.91673	0.00433333	0.00920479	5.76321	1.77111	9.92899	0.004	0.0103456	-0.00426444	-0.140961	0.0918736	0.86	0.999
Metal Risk Score	IL-1β	Inflammatory	0.0191949	-0.17377	0.260721	0.860333	0.999	5.71514	1.60159	10.0004	0.005	0.00920479	5.69595	1.63365	9.96239	0.00533333	0.0103456	0.00125601	-0.0519902	0.0533746	0.86	0.999
Phthalate Risk Score	PGD2	Cyclooxygenase Pathway	-0.00597742	-0.0975399	0.0789825	0.860667	0.999	-1.08194	-1.70203	-0.466494	0.00133333	0.00546897	-1.07596	-1.68733	-0.460332	0.001	0.00519149	0.00323695	-0.0958376	0.105395	0.86	0.999
Metal Risk Score	PGA2	Cyclooxygenase Pathway	0.063733	-0.77582	0.943945	0.862667	0.999	5.71756	1.58112	10.0031	0.00666667	0.00944971	5.65383	1.38352	10.1144	0.01	0.0143529	0.00740999	-0.164118	0.249683	0.865333	0.999
Metal Risk Score	AA	Parent Compound	-0.046006	-0.627528	0.493063	0.865333	0.999	5.72181	1.72663	9.903	0.004	0.00920479	5.76782	1.76758	9.94037	0.003	0.00989189	-0.00431924	-0.145304	0.0925263	0.866667	0.999
Phenol Risk Score	IL-1β	Inflammatory	0.00981268	-0.0918905	0.126278	0.865667	0.999	1.53448	0.414109	2.68555	0.00466667	0.00920479	1.52467	0.410987	2.66598	0.005	0.0103456	0.00216163	-0.0885417	0.0974318	0.866333	0.999
Phenol Risk Score	PGD3	Cyclooxygenase Pathway	0.0276081	-0.339024	0.402149	0.867667	0.999	1.53874	0.420567	2.713	0.00566667	0.00920479	1.51114	0.438963	2.61421	0.00433333	0.0103456	0.0126136	-0.354427	0.270827	0.864667	0.999
Metal Risk Score	12-oxoETE	Lipoxygenase Pathway	0.0564552	-0.624039	0.790742	0.868	0.999	5.725	1.71859	9.93031	0.006	0.00920479	5.66854	1.71453	9.81684	0.004	0.0103456	0.00725557	-0.153903	0.172073	0.864	0.999
Phthalate Risk Score	5,6-DHET	Cytochrome p450 Pathway	-0.00351394	-0.0569216	0.0447315	0.872333	0.999	-1.08295	-1.68739	-0.473859	0.001	0.00546897	-1.07944	-1.68339	-0.472303	0.000666667	0.00519149	0.00118695	-0.0513939	0.058572	0.872	0.999
Phthalate Risk Score	EPA	Parent Compound	0.00662055	-0.087199	0.109503	0.883333	0.999	-1.08147	-1.68225	-0.485124	0.000666667	0.00546897	-1.08809	-1.67236	-0.501497	0.000333333	0.00519149	-0.00223817	-0.136726	0.0868531	0.884	0.999
PAH Risk Score	8(9)-EET	Cytochrome p450 Pathway	-0.0173632	-0.301818	0.240331	0.889	0.999	1.30461	-0.576522	3.23323	0.178667	0.195402	1.32197	-0.554998	3.25182	0.174333	0.206452	-0.00324007	-0.501538	0.518835	0.930333	0.999
PAH Risk Score	9,10-DiHOME	Cytochrome p450 Pathway	-0.0173305	-0.301839	0.240311	0.889333	0.999	1.30461	-0.57665	3.23324	0.178667	0.195402	1.32194	-0.555022	3.2518	0.174333	0.206452	-0.00321946	-0.501424	0.519021	0.930667	0.999
PAH Risk Score	LTB4	Lipoxygenase Pathway	0.0177582	-0.203904	0.284602	0.893667	0.999	1.30384	-0.574966	3.22508	0.181333	0.195402	1.28608	-0.569607	3.18899	0.184	0.211774	0.00358639	-0.494391	0.531698	0.888333	0.999
Metal Risk Score	5,6-DHET	Cytochrome p450 Pathway	-0.02051	-0.436398	0.362953	0.895667	0.999	5.71354	1.60683	10.0087	0.005	0.00920479	5.73405	1.65482	10.0057	0.00566667	0.0104571	-0.00149175	-0.104763	0.0751418	0.896667	0.999
PAH Risk Score	PGE1	Cyclooxygenase Pathway	-0.0152512	-0.297196	0.245429	0.896	0.999	1.30217	-0.55849	3.20513	0.174667	0.195402	1.31742	-0.485791	3.15617	0.157667	0.196694	-0.00136517	-0.726368	0.638048	0.972	0.999
PAH Risk Score	PGD3	Cyclooxygenase Pathway	0.0288573	-0.427469	0.493655	0.896	0.999	1.30837	-0.581683	3.22912	0.178333	0.195402	1.27951	-0.567444	3.16114	0.178	0.208808	0.0189248	-0.918749	1.12704	0.859667	0.999
Metal Risk Score	11-HETE	Cytochrome p450 Pathway	0.0293689	-0.473886	0.578842	0.9	0.999	5.71683	1.5951	9.97617	0.00566667	0.00920479	5.68746	1.59527	9.97119	0.007	0.0115405	0.00210744	-0.113603	0.126142	0.899667	0.999
Phthalate Risk Score	9S-HODE	Cytochrome p450 Pathway	-0.0051422	-0.0958093	0.0756674	0.900667	0.999	-1.08169	-1.69086	-0.470201	0.000666667	0.00546897	-1.07655	-1.68143	-0.470784	0.001	0.00519149	0.00126891	-0.0874019	0.102428	0.900667	0.999
Phenol Risk Score	11-HETE	Cytochrome p450 Pathway	0.0111634	-0.135632	0.193077	0.906	0.999	1.5348	0.405094	2.69739	0.00566667	0.00920479	1.52364	0.414906	2.66023	0.005	0.0103456	0.00175291	-0.129904	0.138567	0.905	0.999
Phenol Risk Score	PGE3	Cyclooxygenase Pathway	0.0120257	-0.237836	0.269984	0.909333	0.999	1.53726	0.449252	2.67698	0.00433333	0.00920479	1.52524	0.45664	2.626	0.00433333	0.0103456	0.00440537	-0.228166	0.186514	0.907667	0.999
PAH Risk Score	CY	Protein Damage	-0.00808245	-0.159396	0.125032	0.91	0.999	1.30217	-0.561519	3.19286	0.177667	0.195402	1.31025	-0.552668	3.19773	0.173	0.206452	-0.00123729	-0.290095	0.282282	0.923	0.999
Phenol Risk Score	9S-HODE	Cytochrome p450 Pathway	-0.00954431	-0.192068	0.146146	0.912	0.999	1.53601	0.416226	2.69031	0.00533333	0.00920479	1.54555	0.433905	2.69353	0.00466667	0.0103456	-0.00156042	-0.179244	0.109943	0.914667	0.999
Metal Risk Score	15-oxoETE	Lipoxygenase Pathway	-0.0126803	-0.319574	0.263402	0.916667	0.999	5.71472	1.56792	10.0046	0.00466667	0.00920479	5.7274	1.63544	10.0118	0.00533333	0.0103456	-0.000622674	-0.0836905	0.0558433	0.92	0.999
Phthalate Risk Score	13,14DHK-PGD2	Cyclooxygenase Pathway	0.0092642	-0.187606	0.213837	0.92	0.999	-1.08114	-1.69058	-0.484086	0.000666667	0.00546897	-1.0904	-1.65799	-0.524888	0.000333333	0.00519149	-0.00698334	-0.283558	0.164505	0.920667	0.999
Metal Risk Score	LTB4	Lipoxygenase Pathway	-0.0170863	-0.385868	0.301571	0.921667	0.999	5.7185	1.62691	10.0474	0.00666667	0.00944971	5.73559	1.6346	10.0296	0.00566667	0.0104571	-0.000597742	-0.0880228	0.0635769	0.924333	0.999
Metal Risk Score	EPA	Parent Compound	-0.0191528	-0.470242	0.385791	0.922	0.999	5.71961	1.65175	9.94525	0.005	0.00920479	5.73876	1.69379	9.94963	0.00466667	0.0103456	-0.000926437	-0.0998556	0.0774271	0.923	0.999
Phthalate Risk Score	CRP	Inflammatory	0.00590055	-0.0959884	0.120306	0.922333	0.999	-1.0826	-1.68899	-0.463777	0.000666667	0.00546897	-1.0885	-1.66812	-0.502099	0.000333333	0.00519149	-0.00149135	-0.172767	0.0831939	0.923	0.999
Phthalate Risk Score	PGA2	Cyclooxygenase Pathway	-0.00247329	-0.0768959	0.0684137	0.924333	0.999	-1.08296	-1.68895	-0.472487	0.00133333	0.00546897	-1.08049	-1.68372	-0.473933	0.000666667	0.00519149	0.000844996	-0.0761668	0.0781926	0.923667	0.999
Phthalate Risk Score	DY	Protein Damage	0.00258545	-0.049759	0.0642809	0.928	0.999	-1.08232	-1.69613	-0.469866	0.001	0.00546897	-1.0849	-1.68853	-0.477674	0.000666667	0.00519149	-0.000435408	-0.0752932	0.0493882	0.929	0.999
Metal Risk Score	BCPGE2	Cyclooxygenase Pathway	0.0203736	-0.342844	0.439161	0.928	0.999	5.7155	1.59405	10.0213	0.006	0.00920479	5.69512	1.55146	10.0291	0.007	0.0115405	0.000867796	-0.0773774	0.103243	0.928	0.999
Phenol Risk Score	DY	Protein Damage	-0.00642401	-0.169805	0.140572	0.928333	0.999	1.53481	0.401961	2.69334	0.00533333	0.00920479	1.54123	0.42102	2.68933	0.00466667	0.0103456	-0.00103307	-0.180417	0.107435	0.930333	0.999
Metal Risk Score	12,13-DiHOME	Cytochrome p450 Pathway	-0.0196961	-0.548171	0.480179	0.928333	0.999	5.72175	1.68984	9.92449	0.005	0.00920479	5.74145	1.72971	9.959	0.00466667	0.0103456	-0.00149361	-0.123143	0.0936147	0.928667	0.999
Phthalate Risk Score	15-oxoETE	Lipoxygenase Pathway	0.00221925	-0.0373824	0.0496287	0.930667	0.999	-1.08272	-1.69395	-0.470768	0.000666667	0.00546897	-1.08494	-1.68891	-0.47452	0.000666667	0.00519149	-0.000378534	-0.0558487	0.0376629	0.930667	0.999
Metal Risk Score	16-HETE	Cytochrome p450 Pathway	-0.0133172	-0.357991	0.301229	0.933667	0.999	5.71862	1.62983	10.0037	0.00633333	0.00920479	5.73194	1.65149	10.0088	0.00533333	0.0103456	-0.000640724	-0.0817235	0.0655461	0.935333	0.999
Phthalate Risk Score	12-oxoETE	Lipoxygenase Pathway	-0.00408923	-0.156525	0.147119	0.934	0.999	-1.08022	-1.66675	-0.50507	0.000333333	0.00546897	-1.07613	-1.63647	-0.516483	0.000333333	0.00519149	0.00416599	-0.183409	0.144259	0.933667	0.999
Phthalate Risk Score	14(15)-EET	Cytochrome p450 Pathway	0.0032158	-0.0794362	0.0911794	0.936667	0.999	-1.0833	-1.68725	-0.477382	0.00133333	0.00546897	-1.08652	-1.68577	-0.483551	0.000666667	0.00519149	-0.000881194	-0.103409	0.0753676	0.938	0.999
Metal Risk Score	5-oxoETE	Lipoxygenase Pathway	0.0282592	-0.671822	0.743573	0.94	0.999	5.72417	1.71222	9.90682	0.00466667	0.00920479	5.69592	1.72877	9.83001	0.005	0.0103456	0.00318082	-0.158344	0.149035	0.938	0.999
Phthalate Risk Score	CAA	Cytochrome p450 Pathway	0.00324102	-0.103052	0.112502	0.942667	0.999	-1.0814	-1.69474	-0.482358	0.001	0.00546897	-1.08464	-1.67634	-0.485432	0.000666667	0.00519149	-0.00141174	-0.129483	0.0986611	0.943	0.999
Phenol Risk Score	CRP	Inflammatory	-0.0109039	-0.345051	0.305315	0.944667	0.999	1.53634	0.413211	2.69331	0.00566667	0.00920479	1.54724	0.444138	2.68283	0.00466667	0.0103456	-0.00282897	-0.381472	0.223484	0.947667	0.999
PAH Risk Score	IL-1β	Inflammatory	-0.00532602	-0.169101	0.137374	0.945333	0.999	1.30344	-0.542199	3.16145	0.173	0.195402	1.30877	-0.526967	3.18452	0.169	0.204139	-0.000403286	-0.344437	0.329941	0.975	0.999
Phthalate Risk Score	IL-1β	Inflammatory	-0.00172458	-0.058551	0.0503267	0.946	0.999	-1.08262	-1.69239	-0.471993	0.001	0.00546897	-1.08089	-1.6879	-0.464573	0.001	0.00519149	0.000371046	-0.0514956	0.0688679	0.945667	0.999
Phenol Risk Score	13S-HODE	Lipoxygenase Pathway	0.00537289	-0.210564	0.226414	0.954333	0.999	1.53685	0.418401	2.68956	0.00533333	0.00920479	1.53148	0.429911	2.67178	0.00466667	0.0103456	0.000967755	-0.196156	0.156832	0.954333	0.999
PAH Risk Score	15-oxoETE	Lipoxygenase Pathway	0.00720276	-0.239508	0.267174	0.955667	0.999	1.30359	-0.550635	3.20439	0.178	0.195402	1.29639	-0.571617	3.20005	0.180667	0.209956	0.00118176	-0.555598	0.507879	0.957667	0.999
Metal Risk Score	PGE1	Cyclooxygenase Pathway	-0.0105156	-0.372648	0.326193	0.956333	0.999	5.71729	1.64006	10.013	0.00566667	0.00920479	5.72781	1.62558	10.0215	0.00533333	0.0103456	-0.000342245	-0.0837081	0.0737864	0.957333	0.999
Metal Risk Score	8-HETE	Lipoxygenase Pathway	-0.010219	-0.571247	0.556237	0.958333	0.999	5.72235	1.6516	9.93974	0.00566667	0.00920479	5.73256	1.70415	9.96615	0.005	0.0103456	-0.00124813	-0.137602	0.110546	0.96	0.999
Phthalate Risk Score	LTC4-ME	Lipoxygenase Pathway	0.000751585	-0.0521252	0.0563531	0.963333	0.999	-1.08234	-1.68885	-0.476516	0.001	0.00546897	-1.08309	-1.68357	-0.477358	0.001	0.00519149	-0.000239655	-0.0681564	0.0560715	0.964333	0.999
Phenol Risk Score	LTC4-ME	Lipoxygenase Pathway	0.00413191	-0.196837	0.203381	0.963667	0.999	1.53456	0.410805	2.66909	0.00566667	0.00920479	1.53043	0.378729	2.7089	0.008	0.0121242	0.00127108	-0.172579	0.199645	0.968	0.999
Metal Risk Score	NY	Protein Damage	-0.00437238	-0.289102	0.267435	0.964333	0.999	5.71467	1.5604	10.0089	0.005	0.00920479	5.71905	1.62011	10.0156	0.00533333	0.0103456	-0.000194167	-0.0737234	0.0629749	0.966667	0.999
Phenol Risk Score	16-HETE	Cytochrome p450 Pathway	0.00396927	-0.159453	0.172472	0.965667	0.999	1.53557	0.40005	2.70484	0.00633333	0.00920479	1.5316	0.408191	2.68901	0.00566667	0.0104571	0.000698447	-0.132652	0.123731	0.965333	0.999
Phenol Risk Score	15-oxoETE	Lipoxygenase Pathway	0.00399501	-0.134234	0.147963	0.966	0.999	1.53497	0.403343	2.68833	0.00533333	0.00920479	1.53097	0.40301	2.68691	0.00566667	0.0104571	0.000471553	-0.115452	0.131818	0.964	0.999
Phenol Risk Score	LTB4	Lipoxygenase Pathway	-0.00189639	-0.134201	0.121284	0.972667	0.999	1.53557	0.413862	2.68305	0.00466667	0.00920479	1.53747	0.425639	2.67948	0.00466667	0.0103456	-0.000230527	-0.12573	0.09291	0.974	0.999
Phenol Risk Score	CY	Protein Damage	0.00380237	-0.176452	0.192773	0.973667	0.999	1.53515	0.413096	2.70045	0.00566667	0.00920479	1.53135	0.402234	2.69563	0.00633333	0.0108254	0.000398222	-0.156749	0.17061	0.973333	0.999
PAH Risk Score	CRP	Inflammatory	0.00769041	-0.282415	0.327549	0.977333	0.999	1.30482	-0.555056	3.2001	0.183	0.195402	1.29713	-0.538022	3.16611	0.173	0.206452	0.00216616	-0.582901	0.631868	0.942333	0.999
PAH Risk Score	5-oxoETE	Lipoxygenase Pathway	0.0059716	-0.385092	0.407462	0.978333	0.999	1.30701	-0.494035	3.1355	0.163667	0.195402	1.30104	-0.463976	3.0856	0.152333	0.193548	0.00662939	-0.881831	0.932383	0.934667	0.999
Phthalate Risk Score	NY	Protein Damage	-0.000352413	-0.0479364	0.0465347	0.982667	0.999	-1.08283	-1.69041	-0.471533	0.001	0.00546897	-1.08248	-1.68774	-0.473056	0.001	0.00519149	8.70445e-05	-0.051727	0.0486129	0.981667	0.999
Phthalate Risk Score	18-HETE	Cytochrome p450 Pathway	0.00131458	-0.0819575	0.0890441	0.983	0.999	-1.08236	-1.69761	-0.471653	0.001	0.00546897	-1.08368	-1.68172	-0.475722	0.000666667	0.00519149	-0.000184469	-0.101366	0.0844773	0.983333	0.999
Metal Risk Score	CY	Protein Damage	0.00490074	-0.342898	0.370891	0.985	0.999	5.71668	1.64194	10.0188	0.007	0.00976	5.71178	1.64658	9.99621	0.006	0.0106087	0.000164742	-0.0896444	0.0756685	0.982	0.999
Metal Risk Score	DY	Protein Damage	-0.00224682	-0.320312	0.325117	0.985	0.999	5.71711	1.6376	10.0228	0.00666667	0.00944971	5.71936	1.63979	9.99992	0.00533333	0.0103456	-6.61436e-05	-0.0800415	0.0627471	0.987	0.999
Metal Risk Score	CRP	Inflammatory	0.00846088	-0.472808	0.513096	0.987	0.999	5.71891	1.59184	10.0188	0.00566667	0.00920479	5.71045	1.62769	9.97747	0.00666667	0.0112745	0.000105328	-0.115112	0.109485	0.984667	0.999
PAH Risk Score	DY	Protein Damage	-0.00031984	-0.166729	0.161644	0.990667	0.999	1.30283	-0.558796	3.20268	0.175667	0.195402	1.30315	-0.543097	3.19216	0.175667	0.207105	0.000320013	-0.316286	0.344991	0.977667	0.999
Metal Risk Score	18-HETE	Cytochrome p450 Pathway	-0.000524122	-0.296874	0.280913	0.994	0.999	5.71736	1.6024	9.9836	0.00533333	0.00920479	5.71788	1.6323	9.99688	0.00533333	0.0103456	-2.47175e-05	-0.0633187	0.0608628	0.994	0.999
PAH Risk Score	DHA	Parent Compound	0.00120444	-0.170433	0.18181	0.994333	0.999	1.30256	-0.557535	3.1904	0.177	0.195402	1.30136	-0.570155	3.1936	0.18	0.209956	0.000108192	-0.326953	0.354959	0.991333	0.999
Metal Risk Score	DHA	Parent Compound	0.00140519	-0.310053	0.340291	0.996333	0.999	5.71532	1.54798	10.0128	0.00533333	0.00920479	5.71392	1.55917	10.0163	0.006	0.0106087	-1.45018e-05	-0.0670781	0.0782466	0.996333	0.999
Metal Risk Score	20-HETE	Cytochrome p450 Pathway	0.0011712	-0.382235	0.393634	0.996667	0.999	5.71931	1.62864	10.0129	0.00633333	0.00920479	5.71814	1.63554	10.005	0.006	0.0106087	-7.5331e-06	-0.0876129	0.0830136	0.998333	0.999
Metal Risk Score	8-IP	Oxidative Stress	-0.000598174	-0.338382	0.345608	0.997	0.999	5.7146	1.59498	9.98057	0.005	0.00920479	5.7152	1.60158	10.0155	0.007	0.0115405	1.73141e-05	-0.0809375	0.0847365	0.997333	0.999
Phthalate Risk Score	11-HETE	Cytochrome p450 Pathway	0.000399721	-0.0542113	0.057858	0.999	0.999	-1.08275	-1.68998	-0.470559	0.001	0.00546897	-1.08315	-1.68765	-0.468453	0.001	0.00519149	2.78275e-06	-0.0623595	0.0513146	0.999	0.999
