# Supplementary material for: Application of an analytical framework for multivariate mediation analysis of environmental data
Source: Nat Commun. 2020 Nov 6;11:5624. doi: 10.1038/s41467-020-19335-2 (PMC7648785; doi:10.1038/s41467-020-19335-2)
Supplement: Supplementary file 9 — Supplementary Data 6 [file 41467_2020_19335_MOESM9_ESM.xlsx]

## Sheet: Sheet1
Supplementary Data 6. Mediation estimates for reduced exposure and mediator matrices in association with gestational age at delivery
Models adjusted for specific gravity, maternal age, race, education, health insurance, and BMI at initial study visit.
All p-values estimated using a two-sided test for t-statistics from linear regression models. Adjustments for multiple comparisons were accounted for by calculating q-values.
Risk Score	Mediator Group	Average Casaul Mediation Effect (ACME)	ACME lower 95% CI	ACME upper 95% CI	ACME p-value	ACME q-value	Total Effect (TE)	TE lower 95% CI	TE upper 95% CI	TE p-value	TE q-value	Average Direct Effect (ADE)	ADE lower 95% CI	ADE upper 95% CI	ADE p-value	ADE q-value	Proportion Mediated (PM)	PM lower 95% CI	PM upper 95% CI	PM p-value	PM q-value
Phthalate Risk Score	Cytochrome p450 Pathway	-0.289286	-0.626527	-0.0434552	0.024	0.304	-1.07194	-1.66661	-0.484493	0.003	0.007125	-0.782649	-1.35845	-0.233585	0.008	0.019	0.264007	0.0412117	0.632087	0.025	0.2945
Phthalate Risk Score	All Biomarkers	-0.458666	-0.935747	-0.0517129	0.032	0.304	-1.07663	-1.70936	-0.470704	0.001	0.007125	-0.617965	-1.11305	-0.140315	0.014	0.0241818	0.422659	0.0722704	0.791443	0.031	0.2945
PAH Risk Score	Parent Compound	-0.448407	-1.04276	-0.000334572	0.05	0.316667	1.32877	-0.608602	3.23023	0.178	0.199	1.77718	-0.225546	3.65358	0.07	0.095	-0.261125	-3.53663	3.16845	0.226	0.8588
Phenol Risk Score	All Biomarkers	0.912846	-0.116187	2.0332	0.078	0.3705	1.53245	-0.15999	3.19854	0.076	0.103143	0.619605	-0.763132	1.92908	0.354	0.354	0.571444	-0.506147	2.57036	0.102	0.4845
Phthalate Risk Score	Lipoxygenase Pathway	-0.218299	-0.542146	0.0432869	0.099	0.3762	-1.07352	-1.64128	-0.523202	0.002	0.007125	-0.855217	-1.38856	-0.339963	0.004	0.0126667	0.193454	-0.0536442	0.504682	0.099	0.4845
PAH Risk Score	Lipoxygenase Pathway	0.380394	-0.385083	1.23431	0.321	0.895714	1.32194	-0.644453	3.21052	0.179	0.199	0.941542	-0.888384	2.73446	0.288	0.304	0.238168	-1.9938	2.35362	0.376	0.959
Metal Risk Score	Cytochrome p450 Pathway	-0.827934	-2.7165	0.749095	0.33	0.895714	5.7619	1.90112	9.46321	0.002	0.007125	6.58984	3.00824	10.0663	0	0	-0.133704	-0.916554	0.118839	0.332	0.959
Phenol Risk Score	Lipoxygenase Pathway	0.2154	-0.355713	0.820884	0.433	0.961	1.53696	0.252858	2.81008	0.018	0.0263077	1.32156	0.122032	2.44149	0.035	0.0511538	0.136905	-0.490982	0.625765	0.429	0.959
Metal Risk Score	Cyclooxygenase Pathway	-0.382203	-1.59071	0.7024	0.489	0.961	5.77141	1.77141	9.67675	0.005	0.0105556	6.15362	2.18406	9.92786	0.005	0.0135714	-0.0633614	-0.443748	0.12251	0.494	0.959
PAH Risk Score	Cytochrome p450 Pathway	0.153612	-0.550432	0.896337	0.64	0.961	1.32191	-0.63549	3.25142	0.196	0.199	1.1683	-0.723769	2.95365	0.217	0.242529	0.107504	-1.62798	1.75947	0.62	0.959
Phthalate Risk Score	Parent Compound	-0.0321267	-0.222242	0.133707	0.701	0.961	-1.06851	-1.67744	-0.474758	0.003	0.007125	-1.03639	-1.62038	-0.453168	0.003	0.0126667	0.0253468	-0.174818	0.213451	0.702	0.959
Phenol Risk Score	Parent Compound	0.0625648	-0.339561	0.492436	0.741	0.961	1.5387	0.317076	2.72562	0.014	0.0221667	1.47614	0.328095	2.57547	0.019	0.0300833	0.0361564	-0.417457	0.38904	0.733	0.959
Metal Risk Score	All Biomarkers	-0.31501	-3.078	2.24382	0.815	0.961	5.73703	1.8129	9.67267	0.002	0.007125	6.05204	3.06007	8.78602	0	0	-0.051338	-1.25493	0.296794	0.817	0.959
PAH Risk Score	All Biomarkers	0.105255	-0.977396	1.20463	0.839	0.961	1.31398	-0.666602	3.27052	0.199	0.199	1.20873	-0.513958	2.8481	0.16	0.202667	0.116324	-2.21494	2.8219	0.74	0.959
PAH Risk Score	Cyclooxygenase Pathway	0.032907	-0.542636	0.613052	0.902	0.961	1.32587	-0.659917	3.29464	0.188	0.199	1.29296	-0.644805	3.15885	0.185	0.219688	0.0320058	-1.54971	1.48136	0.864	0.959
Phenol Risk Score	Cyclooxygenase Pathway	-0.0227742	-0.478292	0.416503	0.91	0.961	1.53591	0.337	2.71563	0.012	0.0221667	1.55869	0.416495	2.61751	0.009	0.019	-0.0126211	-0.608546	0.300653	0.918	0.959
Phenol Risk Score	Cytochrome p450 Pathway	-0.0179179	-0.544826	0.522728	0.927	0.961	1.53721	0.272741	2.75372	0.014	0.0221667	1.55513	0.367226	2.66693	0.012	0.0228	-0.0115418	-0.918672	0.353025	0.937	0.959
Metal Risk Score	Lipoxygenase Pathway	0.0468433	-1.5267	1.59879	0.944	0.961	5.76191	1.87127	9.47615	0.003	0.007125	5.71507	2.03596	9.17551	0.004	0.0126667	0.00925627	-0.443062	0.26693	0.941	0.959
Phthalate Risk Score	Cyclooxygenase Pathway	-0.00736006	-0.250138	0.229612	0.961	0.961	-1.07132	-1.67762	-0.479675	0.002	0.007125	-1.06396	-1.61505	-0.499139	0.002	0.0126667	0.00582202	-0.315666	0.219888	0.959	0.959
Metal Risk Score	Parent Compound	NA	NA	NA	NA	NA	NA	NA	NA	NA	NA	NA	NA	NA	NA	NA	NA	NA	NA	NA	NA
