# Supplementary material for: Application of an analytical framework for multivariate mediation analysis of environmental data
Source: Nat Commun. 2020 Nov 6;11:5624. doi: 10.1038/s41467-020-19335-2 (PMC7648785; doi:10.1038/s41467-020-19335-2)
Supplement: Supplementary file 10 — Supplementary Data 7 [file 41467_2020_19335_MOESM10_ESM.xlsx]

## Sheet: Sheet1
Supplementary Data 7. Mediation estimates for phthalate risk score and sparse principal components in association with gestational age at delivery
Models adjusted for specific gravity, maternal age, race, education, health insurance, and BMI at initial study visit.
All p-values estimated using a two-sided test for t-statistics from linear regression models. Adjustments for multiple comparisons not necessary in this setting given that only one model was built for sparse principal components analysis.
Principal Component	Average Casaul Mediation Effect (ACME)	ACME lower 95% CI	ACME upper 95% CI	ACME p-value	Total Effect (TE)	TE lower 95% CI	TE upper 95% CI	TE p-value	Average Direct Effect (ADE)	ADE lower 95% CI	ADE upper 95% CI	ADE p-value	Proportion Mediated (PM)	PM lower 95% CI	PM upper 95% CI	PM p-value
PC1	-0.058415	-0.21183	0.0527014	0.3055	-1.07481	-1.66458	-0.474474	0.0015	-1.01639	-1.59879	-0.423979	0.0015	0.0451651	-0.0646626	0.218063	0.306
PC2	-0.0175211	-0.117495	0.052548	0.668	-1.0741	-1.67831	-0.460948	0.0015	-1.05657	-1.6663	-0.44233	0.0015	0.00837908	-0.0651083	0.117791	0.6685
PC3	0.000666796	-0.0481994	0.0499145	0.971	-1.07407	-1.68585	-0.462196	0.0015	-1.07473	-1.67742	-0.457645	0.0015	-0.000125002	-0.0550773	0.0503365	0.9715
PC4	-0.0371562	-0.188747	0.0785646	0.523	-1.07401	-1.683	-0.461957	0.0015	-1.03685	-1.62686	-0.440635	0.0015	0.0254716	-0.094797	0.180983	0.5225
PC5	-0.00311115	-0.0799426	0.0689134	0.9135	-1.07425	-1.67801	-0.456329	0.001	-1.07113	-1.6705	-0.458935	0.001	0.000850962	-0.0807456	0.0781603	0.9145
PC6	0.087749	-0.0185408	0.264706	0.1335	-1.07383	-1.66967	-0.48214	0.001	-1.16158	-1.77523	-0.541317	0.001	-0.0706371	-0.301777	0.0186053	0.1335
PC7	0.00769516	-0.0617382	0.0994096	0.85	-1.07397	-1.69018	-0.460208	0.0015	-1.08167	-1.69348	-0.465063	0.0015	-0.00227272	-0.108887	0.0623758	0.8505
PC8	-0.00685726	-0.0956145	0.069053	0.852	-1.07415	-1.68682	-0.46159	0.0015	-1.06729	-1.67154	-0.44447	0.001	0.00295981	-0.0738599	0.100522	0.8515
PC9	-0.0232162	-0.122428	0.0379198	0.539	-1.07452	-1.70349	-0.460131	0.0015	-1.0513	-1.65459	-0.434845	0.0015	0.0133458	-0.0409244	0.130931	0.5395
PC10	-0.00118717	-0.0597174	0.0555604	0.961	-1.07415	-1.68261	-0.460084	0.001	-1.07296	-1.67969	-0.460834	0.0015	0.000297679	-0.0631035	0.061769	0.962
PC11	-0.0179986	-0.0978665	0.0347937	0.5595	-1.07452	-1.69103	-0.460432	0.0015	-1.05652	-1.65862	-0.44192	0.001	0.00989107	-0.0368452	0.111193	0.56
PC12	-0.0182829	-0.115266	0.0450343	0.6045	-1.07434	-1.69753	-0.448826	0.0015	-1.05606	-1.67486	-0.424534	0.0015	0.0090953	-0.0493126	0.123867	0.605
PC13	0.00435725	-0.0510915	0.0665386	0.867	-1.07429	-1.68485	-0.474792	0.0015	-1.07864	-1.68216	-0.482747	0.0015	-0.00160005	-0.0706018	0.0492709	0.8675
PC14	0.0151841	-0.0403768	0.0971721	0.6665	-1.07403	-1.68138	-0.463668	0.001	-1.08921	-1.69345	-0.473399	0.001	-0.00702123	-0.113805	0.040087	0.6665
PC15	0.0386279	-0.030098	0.144033	0.3185	-1.07427	-1.68142	-0.478331	0.0015	-1.1129	-1.70314	-0.512459	0.001	-0.0290368	-0.183937	0.0278673	0.32
PC16	-0.0039392	-0.0769151	0.0569332	0.905	-1.07448	-1.68462	-0.463484	0.001	-1.07054	-1.67026	-0.457187	0.001	0.000838042	-0.0674266	0.0805078	0.905
PC17	-0.0211561	-0.116583	0.0425555	0.5485	-1.07403	-1.69776	-0.45717	0.0015	-1.05288	-1.65081	-0.439613	0.0015	0.0121456	-0.051919	0.121253	0.549
PC18	-0.0120661	-0.145803	0.112363	0.822	-1.07507	-1.70214	-0.443778	0.0015	-1.063	-1.67126	-0.452338	0.0015	0.00716229	-0.151447	0.150062	0.8235
PC19	-0.0157404	-0.0970644	0.0375396	0.62	-1.07409	-1.68727	-0.458928	0.0015	-1.05835	-1.66256	-0.436758	0.0015	0.00823244	-0.0413047	0.111529	0.6205
PC20	-0.0151004	-0.0925232	0.0366356	0.614	-1.07423	-1.69479	-0.444694	0.001	-1.05913	-1.65797	-0.439972	0.0015	0.00777277	-0.0411538	0.0889853	0.615
PC21	-0.00494989	-0.0710531	0.0522234	0.8495	-1.07398	-1.68014	-0.453799	0.0015	-1.06903	-1.67888	-0.453341	0.0015	0.00178894	-0.0584251	0.0732959	0.851
PC22	0.00475166	-0.0383703	0.0562626	0.8235	-1.07406	-1.67692	-0.461599	0.001	-1.07881	-1.67662	-0.4656	0.001	-0.00152734	-0.0696412	0.0383682	0.8235
PC23	0.00257402	-0.0615756	0.072028	0.9125	-1.07434	-1.68423	-0.466019	0.0015	-1.07692	-1.67462	-0.465404	0.001	-0.000812782	-0.07911	0.0577818	0.913
PC24	-0.00358391	-0.0756921	0.0590301	0.9185	-1.07423	-1.68108	-0.45879	0.0015	-1.07065	-1.67541	-0.459215	0.0015	0.000875517	-0.070339	0.0793257	0.918
